# Supplementary material for: Comparative genomics of Steinernema reveals deeply conserved gene regulatory networks
Source: Genome Biol. 2015 Sep 21;16:200. doi: 10.1186/s13059-015-0746-6 (PMC4578762; doi:10.1186/s13059-015-0746-6)
Supplement: Additional file 3: — 1:1 C. elegans gene identifiers for the 1:1 orthologs conserved across the phylum Nematoda. These represent putative phylogenetic markers though their informative value remains to be tested. (TXT 7 kb) [file 13059_2015_746_MOESM3_ESM.txt]

WBGene00044321
WBGene00019983
WBGene00009829
WBGene00018013
WBGene00004315
WBGene00020269
WBGene00015927
WBGene00022021
WBGene00017016
WBGene00007110
WBGene00003164
WBGene00004502
WBGene00012676
WBGene00001172
WBGene00010699
WBGene00012692
WBGene00021562
WBGene00021564
WBGene00010631
WBGene00010408
WBGene00015462
WBGene00012348
WBGene00004364
WBGene00010418
WBGene00003947
WBGene00004092
WBGene00012351
WBGene00000298
WBGene00009987
WBGene00008183
WBGene00013361
WBGene00006836
WBGene00013765
WBGene00004402
WBGene00012338
WBGene00002152
WBGene00006574
WBGene00016173
WBGene00001333
WBGene00006964
WBGene00012476
WBGene00007217
WBGene00003052
WBGene00010437
WBGene00005019
WBGene00007912
WBGene00000794
WBGene00020915
WBGene00019003
WBGene00022121
WBGene00019698
WBGene00022190
WBGene00004753
WBGene00019245
WBGene00021686
WBGene00020397
WBGene00002196
WBGene00004273
WBGene00000156
WBGene00021334
WBGene00001745
WBGene00011531
WBGene00012376
WBGene00006407
WBGene00001047
WBGene00003156
WBGene00001234
WBGene00007010
WBGene00003111
WBGene00004484
WBGene00022675
WBGene00006833
WBGene00000832
WBGene00001334
WBGene00007054
WBGene00022148
WBGene00021112
WBGene00004368
WBGene00021327
WBGene00006386
WBGene00006709
WBGene00013597
WBGene00004944
WBGene00003516
WBGene00006823
WBGene00016966
WBGene00010922
WBGene00006715
WBGene00001078
WBGene00006542
WBGene00019401
WBGene00001489
WBGene00016124
WBGene00022664
WBGene00011111
WBGene00021820
WBGene00020562
WBGene00016408
WBGene00001042
WBGene00003123
WBGene00016139
WBGene00010909
WBGene00021854
WBGene00021910
WBGene00012126
WBGene00002202
WBGene00000201
WBGene00001281
WBGene00015125
WBGene00010478
WBGene00015146
WBGene00004980
WBGene00021697
WBGene00006840
WBGene00019196
WBGene00003789
WBGene00010044
WBGene00002076
WBGene00001027
WBGene00013998
WBGene00017702
WBGene00016911
WBGene00000773
WBGene00003367
WBGene00013925
WBGene00016810
WBGene00006913
WBGene00000502
WBGene00013144
WBGene00001041
WBGene00017144
WBGene00001510
WBGene00003015
WBGene00006882
WBGene00017084
WBGene00009207
WBGene00014025
WBGene00014249
WBGene00004704
WBGene00044063
WBGene00021637
WBGene00018409
WBGene00013997
WBGene00009574
WBGene00001366
WBGene00004205
WBGene00044698
WBGene00006424
WBGene00002261
WBGene00008094
WBGene00008974
WBGene00004758
WBGene00009674
WBGene00000188
WBGene00003148
WBGene00004774
WBGene00001182
WBGene00005662
WBGene00018491
WBGene00011481
WBGene00011480
WBGene00006406
WBGene00018330
WBGene00021515
WBGene00021920
WBGene00018357
WBGene00002175
WBGene00004307
WBGene00001635
WBGene00004356
WBGene00020572
WBGene00015561
WBGene00007750
WBGene00018328
WBGene00003077
WBGene00017928
WBGene00006638
WBGene00004881
WBGene00018987
WBGene00009925
WBGene00013223
WBGene00004682
WBGene00016725
WBGene00006365
WBGene00015680
WBGene00001434
WBGene00000187
WBGene00016352
WBGene00017989
WBGene00002335
WBGene00000942
WBGene00022618
WBGene00003130
WBGene00009322
WBGene00000001
WBGene00008688
WBGene00021945
WBGene00004762
WBGene00003806
WBGene00000247
WBGene00000186
WBGene00011237
WBGene00021369
WBGene00000913
WBGene00013111
WBGene00022141
WBGene00021097
WBGene00013317
WBGene00013460
WBGene00003911
WBGene00000792
WBGene00017866
WBGene00016837
WBGene00021401
WBGene00004480
WBGene00001335
WBGene00019102
WBGene00007955
WBGene00002632
WBGene00018955
WBGene00004444
WBGene00016642
WBGene00022861
WBGene00015266
WBGene00007137
WBGene00017241
WBGene00044329
WBGene00019347
WBGene00001400
WBGene00011904
WBGene00016588
WBGene00018777
WBGene00006756
WBGene00020683
WBGene00010326
WBGene00020884
WBGene00003965
WBGene00006826
WBGene00016292
WBGene00019693
WBGene00000018
WBGene00003948
WBGene00006818
WBGene00016446
WBGene00018364
WBGene00010015
WBGene00019823
WBGene00000846
WBGene00010839
WBGene00044319
WBGene00002081
WBGene00009930
WBGene00012803
WBGene00003924
WBGene00012460
WBGene00016014
WBGene00000235
WBGene00009341
WBGene00000418
WBGene00002189
WBGene00022852
WBGene00020301
WBGene00016167
WBGene00007683
WBGene00003966
WBGene00000035
WBGene00006703
WBGene00000490
WBGene00020507
WBGene00003036
WBGene00003112
WBGene00004896
WBGene00012735
WBGene00019061
WBGene00008151
WBGene00009732
WBGene00011064
WBGene00008639
WBGene00020423
WBGene00021922
WBGene00003376
WBGene00022837
WBGene00012966
WBGene00020184
WBGene00011734
WBGene00000368
WBGene00010732
WBGene00010115
WBGene00018481
WBGene00017480
WBGene00006700
WBGene00017735
WBGene00021248
WBGene00001423
WBGene00000553
WBGene00000466
WBGene00017430
WBGene00006368
WBGene00004479
WBGene00002071
WBGene00002070
WBGene00007972
WBGene00021800
WBGene00013464
WBGene00019716
WBGene00011306
WBGene00004418
WBGene00001679
WBGene00013209
WBGene00018572
WBGene00014204
WBGene00004305
WBGene00010356
WBGene00004055
WBGene00004433
WBGene00013789
WBGene00006802
WBGene00007971
WBGene00006352
WBGene00003915
WBGene00006890
WBGene00007623
WBGene00006595
WBGene00000591
WBGene00004131
WBGene00009978
WBGene00010370
WBGene00003225
WBGene00019077
WBGene00006503
WBGene00004452
WBGene00018474
WBGene00006785
WBGene00021347
WBGene00006578
WBGene00004482
WBGene00003475
WBGene00004727
WBGene00006705
WBGene00007927
WBGene00019678
WBGene00004768
WBGene00009187
WBGene00004297
WBGene00003931
WBGene00022832
WBGene00010561
WBGene00012903
WBGene00006781
WBGene00016331
WBGene00006843
WBGene00006497
WBGene00006061
WBGene00004304
WBGene00014111
WBGene00004919
WBGene00017347
WBGene00006919
WBGene00015074
WBGene00009372
WBGene00012097
WBGene00004338
WBGene00015810
WBGene00007529
WBGene00021826
WBGene00020687
WBGene00022118
WBGene00011488
WBGene00044233
WBGene00004276
WBGene00001503
WBGene00007706
WBGene00008119
WBGene00010042
WBGene00007464
WBGene00014177
WBGene00014176
WBGene00018734
WBGene00003951
WBGene00018159
WBGene00017437
WBGene00022185
WBGene00010333
WBGene00020625
WBGene00000217
WBGene00004442
WBGene00000112
WBGene00015297
WBGene00012930
WBGene00011409
WBGene00006697
WBGene00013219
WBGene00015702
WBGene00015866
WBGene00018932
WBGene00015926
WBGene00011638
WBGene00021078
WBGene00004441
WBGene00018405
WBGene00018238
WBGene00012192
WBGene00006601
WBGene00006367
WBGene00011883
WBGene00002192
WBGene00001056
WBGene00009668
WBGene00012105
WBGene00013324
WBGene00001498
WBGene00004465
WBGene00010809
WBGene00004186
WBGene00009632
WBGene00018339
WBGene00000476
WBGene00007923
WBGene00004488
WBGene00000887
WBGene00010858
WBGene00012644
WBGene00021938
WBGene00021294
WBGene00000443
WBGene00003847
WBGene00008745
WBGene00000472
WBGene00013355
WBGene00022458
WBGene00004415
WBGene00015920
WBGene00020193
WBGene00006963
WBGene00000937
WBGene00016793
WBGene00012992
WBGene00006613
WBGene00004274
WBGene00013360
WBGene00016192
WBGene00008800
WBGene00008380
WBGene00014234
WBGene00019770
WBGene00007711
WBGene00001365
WBGene00011662
WBGene00018009
WBGene00017158
WBGene00011308
WBGene00008664
WBGene00016735
WBGene00009002
WBGene00004985
WBGene00007428
WBGene00019778
WBGene00014120
WBGene00010794
WBGene00004489
WBGene00003803
WBGene00007666
WBGene00003829
WBGene00001336
WBGene00000468
WBGene00000182
WBGene00004268
WBGene00006918
WBGene00018762
WBGene00000041
WBGene00020171
WBGene00021644
WBGene00003886
WBGene00003243
WBGene00004473
WBGene00004016
WBGene00004373
WBGene00014172
WBGene00007017
WBGene00016118
WBGene00009479
WBGene00021888
WBGene00001527
WBGene00006856
WBGene00001431
WBGene00012935
