# Supplementary material for: Comparative genomics of Steinernema reveals deeply conserved gene regulatory networks
Source: Genome Biol. 2015 Sep 21;16:200. doi: 10.1186/s13059-015-0746-6 (PMC4578762; doi:10.1186/s13059-015-0746-6)
Supplement: Additional file 4: — Genes differentially expressed during S. carpocapsae development. Lists 4,557 DE genes (differential gene expression cutoff: FDR < 10−5 and fold change > 4×) from the eight DE gene expression clusters, and their gene expression levels (FPKM) during S. carpocapsae development (Fig. 3a). The far right column indicates which cluster each gene belongs to. Cluster A genes – genes with high expression in the L1, IJ, and adult stage. Cluster B genes - genes with high expression in the L1 and medium/low expression in the IJ stage. Cluster C genes – genes with high expression in the L1 and IJ stage. Cluster D genes – genes with high expression in the IJ stage. Cluster E genes - genes with high expression in the adult stage and medium/low expression in the L1 stage. Cluster F genes - genes with high expression in the L1 and adult stage. Cluster G genes - genes with high expression in the embryo stage. Cluster H genes – genes with high expression in the L1 stage. (TXT 166 kb) [file 13059_2015_746_MOESM4_ESM.txt]

carpoID	emb	L1	IJ	adult	DE_cluster
L596_g21716	43.455	2093.37	3426.595	5145.895	A
L596_g9169	0.0	63.4	291.97	350.93	A
L596_g9943	1.73	66.395	57.695	71.27	A
L596_g19744	43.48	2042.375	3112.98	3807.775	A
L596_g23550	3.365	90.53	114.275	88.255	A
L596_g14277	5.515	199.63	388.89	403.54	A
L596_g19954	117.935	4220.415	8193.44	9252.115	A
L596_g16663	0.0	11.02	33.11	25.85	A
L596_g15704	23.065	1678.025	2115.27	2410.05	A
L596_g12422	4.835	665.535	492.87	463.355	A
L596_g1793	155.345	5271.695	6890.245	10088.43	A
L596_g19270	0.765	66.185	66.815	81.23	A
L596_g22420	68.485	4144.97	4107.19	6158.845	A
L596_g25810	0.83	47.095	71.08	87.015	A
L596_g17081	1.775	263.21	252.68	399.955	A
L596_g9668	0.065	6.125	8.415	6.34	A
L596_g13068	0.0	14.755	20.515	14.225	A
L596_g26347	11.95	0.63	14.49	19.045	A
L596_g27125	0.0	32.415	22.06	24.805	A
L596_g1905	1.125	44.54	27.73	62.905	A
L596_g6738	1.355	107.825	95.11	91.515	A
L596_g25011	2.6	76.515	51.075	99.53	A
L596_g25018	0.21	13.01	21.8	36.64	A
L596_g27623	1.335	45.795	38.37	61.055	A
L596_g24065	0.055	18.81	37.135	29.335	A
L596_g24064	0.0	23.8	171.315	121.575	A
L596_g21426	22.95	4176.12	6620.075	8714.74	A
L596_g10859	2.765	121.065	109.31	147.47	A
L596_g9196	0.0	4.21	10.85	10.02	A
L596_g9195	0.24	19.625	36.25	34.065	A
L596_g5468	1.83	41.94	31.9	37.92	A
L596_g7322	0.05	5.63	8.555	10.84	A
L596_g12247	0.0	19.9	46.495	39.97	A
L596_g4882	0.995	616.41	447.14	499.485	A
L596_g7984	0.205	159.91	223.18	223.095	A
L596_g3666	54.54	2002.825	3195.36	3073.2	A
L596_g9297	0.265	7.98	4.97	7.34	A
L596_g12362	7.6	203.965	307.0	327.265	A
L596_g21025	5.485	288.935	547.6	1016.565	A
L596_g19804	37.73	1376.19	1420.93	2633.815	A
L596_g6051	0.815	25.275	16.945	22.045	A
L596_g21913	29.595	2293.765	1922.635	4368.57	A
L596_g8273	0.195	16.63	18.735	32.74	A
L596_g24790	0.535	61.04	79.01	122.61	A
L596_g12604	0.075	17.605	21.85	34.63	A
L596_g15864	0.0	19.065	16.175	13.805	A
L596_g26317	0.525	23.565	64.405	93.385	A
L596_g10136	0.27	22.05	21.93	34.3	A
L596_g10137	14.055	1545.01	1698.065	1991.605	A
L596_g10685	0.965	35.805	53.63	92.06	A
L596_g20856	62.645	5108.79	8319.775	11328.365	A
L596_g63	24.15	2426.05	3745.58	4132.46	A
L596_g24172	0.785	55.88	137.59	99.935	A
L596_g273	76.705	6057.67	19187.625	25812.59	A
L596_g26622	0.175	107.34	79.34	157.685	A
L596_g26620	164.755	8400.65	9523.14	16186.26	A
L596_g21059	74.94	4132.76	12408.275	9713.75	A
L596_g25172	0.75	23.765	19.69	35.53	A
L596_g10595	0.395	27.325	20.175	26.895	A
L596_g23254	0.33	9.955	23.345	24.385	A
L596_g17885	1.15	41.73	38.0	73.085	A
L596_g14915	0.49	161.755	115.695	129.595	A
L596_g21441	0.53	22.735	17.865	38.775	A
L596_g7641	54.54	2002.825	3195.36	3073.2	A
L596_g19417	0.205	24.97	24.07	20.575	A
L596_g6819	3.72	722.645	2186.07	1347.88	A
L596_g14384	2.945	194.865	337.93	279.225	A
L596_g14383	0.545	34.83	28.14	38.035	A
L596_g17384	0.0	19.14	36.47	39.305	A
L596_g17381	0.0	63.675	79.71	100.075	A
L596_g525	1.955	68.55	51.465	48.845	A
L596_g15735	3.345	159.545	545.32	882.93	A
L596_g13470	0.07	3.405	12.455	8.15	A
L596_g14267	0.37	90.875	78.68	137.825	A
L596_g6614	0.0	18.075	23.04	28.465	A
L596_g27071	0.07	3.825	16.055	10.945	A
L596_g2392	0.485	21.655	27.49	26.31	A
L596_g21044	30.235	1056.61	3507.16	3991.745	A
L596_g10935	0.75	26.78	30.125	22.12	A
L596_g20885	0.0	29.75	118.675	101.325	A
L596_g2215	30.78	6681.715	10058.965	14608.99	A
L596_g18024	33.83	1106.865	2751.31	2625.525	A
L596_g2058	1.005	85.86	79.97	90.915	A
L596_g12340	5.8	295.27	279.07	594.245	A
L596_g9333	29.765	3405.27	2268.47	4595.39	A
L596_g9339	27.745	2254.54	4182.16	4158.32	A
L596_g26570	69.975	2758.045	3613.97	3749.63	A
L596_g14032	0.42	923.76	1197.85	2099.365	A
L596_g21989	4.125	1114.28	1507.08	955.96	A
L596_g1918	1.725	80.42	449.59	472.105	A
L596_g4819	0.755	48.09	75.48	58.61	A
L596_g18153	0.8	31.33	158.215	112.47	A
L596_g18542	0.0	63.18	37.44	62.75	A
L596_g8253	32.985	1624.075	3448.44	3141.175	A
L596_g16136	0.92	110.51	68.875	89.85	A
L596_g26647	153.285	5699.045	9053.24	10971.725	A
L596_g15443	0.05	42.26	66.86	61.85	A
L596_g5184	0.0	22.13	22.99	18.395	A
L596_g16043	15.265	1631.99	2358.865	2456.01	A
L596_g14377	0.325	115.04	214.575	173.265	A
L596_g22101	0.31	15.41	20.79	32.525	A
L596_g25712	0.44	83.4	116.955	117.985	A
L596_g14942	73.715	3307.45	2722.645	5136.76	A
L596_g23380	0.315	21.0	17.45	18.135	A
L596_g9202	6.23	153.415	102.815	222.965	A
L596_g11863	25.765	3254.805	2275.165	4009.355	A
L596_g1596	0.145	10.55	9.665	18.87	A
L596_g15939	0.76	116.29	95.9	173.08	A
L596_g26832	0.135	10.56	71.45	59.9	A
L596_g6846	98.235	7961.21	5116.88	12442.985	A
L596_g27826	57.8	6116.665	5870.92	10979.89	A
L596_g14431	1.91	86.58	56.91	60.5	A
L596_g9875	1.39	35.23	51.765	48.295	A
L596_g22862	73.69	3810.355	4557.365	6533.62	A
L596_g27516	0.535	81.345	70.43	77.44	A
L596_g12376	5.415	141.475	85.135	162.135	A
L596_g14239	3.485	84.585	98.105	73.875	A
L596_g21870	0.0	4.645	9.185	11.285	A
L596_g13746	2.06	70.165	42.31	75.18	A
L596_g27704	2.86	140.18	89.49	105.315	A
L596_g7799	75.77	3457.525	3482.725	7412.82	A
L596_g25544	1.655	68.11	288.395	192.74	A
L596_g28078	0.725	133.07	284.97	263.885	A
L596_g7454	0.585	45.32	157.945	241.34	A
L596_g28275	0.135	20.96	14.545	16.525	A
L596_g822	0.255	16.395	55.355	34.855	A
L596_g22379	71.445	3348.74	5605.175	6746.86	A
L596_g24436	0.975	53.525	98.54	145.66	A
L596_g25746	0.545	17.225	10.89	15.315	A
L596_g2460	2.66	71.44	45.86	59.66	A
L596_g3339	0.0	1.72	73.15	107.67	A
L596_g5277	2.005	256.67	312.565	494.645	A
L596_g7829	1.18	44.255	56.32	72.63	A
L596_g7826	0.13	76.5	85.555	102.545	A
L596_g1368	54.54	2002.825	3195.36	3073.2	A
L596_g248	0.7	117.385	124.91	248.995	A
L596_g14636	0.045	8.88	17.97	12.515	A
L596_g12771	71.355	3627.445	2894.085	4533.45	A
L596_g9253	43.17	4093.945	4741.83	6782.01	A
L596_g11144	23.73	4718.005	6314.015	8107.17	A
L596_g10231	2.025	71.63	143.885	200.145	A
L596_g28308	0.12	4.965	6.365	10.01	A
L596_g14805	86.675	3479.775	5845.325	8068.005	A
L596_g20532	0.14	21.165	14.085	21.855	A
L596_g13804	0.09	3.245	85.015	63.745	A
L596_g6783	1.92	137.435	201.69	146.18	A
L596_g11723	0.31	42.82	44.405	36.16	A
L596_g18085	55.43	2388.27	5036.01	3570.08	A
L596_g6903	5.335	1391.025	1272.485	1132.69	A
L596_g851	0.475	33.255	32.3	24.755	A
L596_g4290	0.895	31.18	22.795	23.12	A
L596_g1664	32.235	3031.645	4183.36	5856.825	A
L596_g15047	105.53	7029.085	15081.09	15773.41	A
L596_g14313	0.095	14.535	31.355	22.87	A
L596_g14924	5.83	169.8	250.97	232.315	A
L596_g25324	0.0	2.76	2.625	4.42	A
L596_g22639	2.11	118.785	167.72	117.21	A
L596_g10868	0.89	24.775	24.645	31.85	A
L596_g4664	2.01	243.265	145.305	315.23	A
L596_g5204	0.47	38.39	47.395	35.99	A
L596_g14290	0.165	75.355	66.125	78.185	A
L596_g16332	1.935	0.03	20.025	25.785	A
L596_g10552	0.43	26.14	17.88	19.125	A
L596_g22027	0.075	6.0	7.465	5.06	A
L596_g24654	6.105	1217.965	976.965	1072.6	A
L596_g17274	54.95	4756.68	4715.985	6052.875	A
L596_g26040	0.085	9.835	22.67	12.84	A
L596_g26892	29.8	1564.365	3057.515	3333.745	A
L596_g9340	26.635	1794.21	1855.135	2581.93	A
L596_g18555	0.0	36.39	103.185	93.0	A
L596_g25764	10.475	292.515	362.8	530.075	A
L596_g26136	4.765	486.595	449.75	514.005	A
L596_g22254	10.765	409.085	325.12	443.64	A
L596_g5687	0.0	67.365	79.71	144.045	A
L596_g5686	1.485	88.245	126.465	97.845	A
L596_g10835	0.345	43.715	93.395	55.31	A
L596_g10834	0.355	87.92	122.29	112.515	A
L596_g18280	28.17	2830.5	5862.35	6308.63	A
L596_g18756	0.415	71.46	46.41	105.76	A
L596_g21528	54.65	4794.65	4718.58	8108.275	A
L596_g21525	68.51	5136.01	3624.45	8553.895	A
L596_g13084	0.285	15.565	28.6	16.975	A
L596_g24324	0.645	20.025	46.05	32.575	A
L596_g1527	79.58	9121.06	8464.21	13391.98	A
L596_g9992	100.22	3525.345	4448.43	5059.29	A
L596_g9373	14.465	834.495	565.675	1123.13	A
L596_g21009	1.175	42.52	44.8	76.89	A
L596_g25553	0.0	9.29	25.95	33.445	A
L596_g6275	0.0	28.155	16.995	26.8	A
L596_g449	4.135	0.0	13.64	19.235	A
L596_g18506	0.19	19.065	26.86	36.265	A
L596_g17502	2.74	202.525	204.195	240.17	A
L596_g13997	0.12	10.97	13.94	15.46	A
L596_g16004	11.605	1300.48	1073.95	1303.535	A
L596_g18099	0.645	92.205	59.095	140.17	A
L596_g26336	0.0	16.245	31.225	48.495	A
L596_g17316	220.8	6972.385	10830.27	10572.105	A
L596_g15265	3.06	87.08	70.96	102.155	A
L596_g5849	1.485	56.87	39.755	52.2	A
L596_g6189	42.7	3.055	31.785	43.215	A
L596_g4850	0.37	34.885	139.355	110.37	A
L596_g16982	0.43	67.105	46.295	18.57	B
L596_g15189	0.665	29.87	9.995	6.135	B
L596_g5654	0.39	11.395	5.835	0.19	B
L596_g6005	1.045	54.0	33.145	6.065	B
L596_g22737	1.4	53.35	32.6	29.31	B
L596_g18707	8.775	252.64	86.075	76.615	B
L596_g24779	2.26	160.605	104.355	55.555	B
L596_g5412	1.425	247.09	165.075	37.01	B
L596_g11661	0.0	55.77	36.795	15.625	B
L596_g11665	1.945	46.235	18.285	7.31	B
L596_g3971	0.15	12.02	6.32	0.38	B
L596_g2136	0.0	24.87	8.915	0.17	B
L596_g15570	0.34	39.39	20.81	4.615	B
L596_g6478	0.16	18.22	6.11	1.2	B
L596_g24956	0.375	306.47	126.78	73.255	B
L596_g24951	0.0	50.23	17.55	7.065	B
L596_g27362	0.23	15.885	9.26	2.72	B
L596_g20838	3.94	178.37	96.965	46.255	B
L596_g24105	0.24	135.795	40.0	19.145	B
L596_g12132	1.26	43.56	14.755	4.925	B
L596_g8193	0.09	112.965	30.445	46.81	B
L596_g17214	2.445	57.145	22.0	8.555	B
L596_g25895	1.47	117.405	53.695	33.345	B
L596_g25899	0.38	22.945	7.88	6.12	B
L596_g27667	0.135	27.485	9.305	2.315	B
L596_g27668	0.15	16.805	7.56	4.785	B
L596_g12338	0.6	150.69	100.97	25.415	B
L596_g10229	1.1	50.855	22.385	12.61	B
L596_g18706	0.84	28.245	17.975	5.705	B
L596_g17004	0.445	297.605	97.385	8.25	B
L596_g16662	0.0	7.32	4.385	0.0	B
L596_g7287	4.545	280.755	136.26	126.595	B
L596_g10926	0.225	34.01	11.17	14.575	B
L596_g19332	0.45	20.125	13.525	3.385	B
L596_g20527	0.0	87.485	46.625	3.21	B
L596_g24637	9.13	330.125	111.535	52.175	B
L596_g25583	0.0	6.875	3.24	0.12	B
L596_g25582	0.055	5.725	3.245	1.145	B
L596_g9351	0.545	34.15	13.065	3.01	B
L596_g11509	0.57	22.375	8.27	2.345	B
L596_g26869	0.4	56.75	37.7	28.7	B
L596_g12429	3.7	108.31	73.73	37.3	B
L596_g15295	0.325	45.33	16.845	2.9	B
L596_g2047	0.095	6.195	3.745	0.345	B
L596_g24391	0.07	55.99	17.37	4.475	B
L596_g2823	0.395	9.165	3.52	3.235	B
L596_g2826	1.135	34.4	15.68	2.35	B
L596_g476	1.535	76.835	26.285	7.67	B
L596_g14537	0.395	175.325	47.025	50.295	B
L596_g17555	0.185	115.425	33.19	27.71	B
L596_g17552	0.0	11.135	7.33	0.0	B
L596_g25993	1.16	44.34	16.66	3.075	B
L596_g25660	0.44	22.82	9.21	3.05	B
L596_g27742	0.475	58.585	33.515	2.885	B
L596_g8532	0.0	15.99	5.575	0.27	B
L596_g13700	0.085	11.22	5.37	1.33	B
L596_g20906	5.76	344.105	121.63	97.37	B
L596_g7208	1.44	54.635	38.315	17.21	B
L596_g14875	0.1	31.14	10.325	3.785	B
L596_g26346	1.575	376.72	213.725	196.65	B
L596_g28033	0.46	15.34	5.295	5.195	B
L596_g28038	0.62	22.92	10.78	0.325	B
L596_g17321	4.86	117.41	45.105	20.955	B
L596_g15535	0.09	21.72	10.945	0.745	B
L596_g12953	3.51	248.565	101.165	12.15	B
L596_g27864	0.815	102.745	40.985	21.425	B
L596_g20438	0.06	8.065	3.075	0.67	B
L596_g20439	0.0	3.99	1.425	0.03	B
L596_g12542	0.31	9.755	5.695	1.115	B
L596_g7620	0.175	28.115	9.5	1.2	B
L596_g5661	0.285	44.435	13.095	9.605	B
L596_g16489	0.565	107.855	43.81	15.93	B
L596_g13964	0.0	64.31	26.78	11.635	B
L596_g26581	0.505	453.95	206.86	18.74	B
L596_g14363	0.635	13.69	7.79	0.985	B
L596_g14362	0.0	116.76	41.02	17.09	B
L596_g14369	0.415	19.165	6.35	1.95	B
L596_g18677	3.555	640.045	194.9	286.16	B
L596_g10108	0.15	14.99	6.79	4.105	B
L596_g3809	0.41	37.625	22.55	7.655	B
L596_g7327	0.0	14.44	8.43	0.485	B
L596_g19715	0.725	82.275	36.41	12.08	B
L596_g22899	3.0	72.73	51.47	19.065	B
L596_g21741	0.745	25.115	8.795	4.205	B
L596_g11813	0.23	22.89	13.12	5.14	B
L596_g6580	1.505	41.34	12.61	16.465	B
L596_g19139	0.16	66.025	41.135	12.365	B
L596_g5706	0.59	39.85	19.94	4.82	B
L596_g18899	0.16	50.89	32.715	18.655	B
L596_g12134	0.305	14.575	5.19	0.07	B
L596_g6427	0.11	9.05	3.485	1.575	B
L596_g9909	0.34	11.145	8.105	1.8	B
L596_g20576	2.305	50.73	15.5	15.395	B
L596_g24668	0.335	28.85	12.68	2.85	B
L596_g5542	0.0	8.85	2.34	2.535	B
L596_g27003	0.71	214.71	66.205	24.4	B
L596_g2279	0.89	30.015	18.21	1.34	B
L596_g21028	1.02	25.9	16.065	10.3	B
L596_g18444	0.0	36.31	16.94	1.82	B
L596_g21217	1.43	117.915	73.27	17.425	B
L596_g12360	0.725	58.195	33.985	14.98	B
L596_g12364	0.0	13.82	9.815	1.725	B
L596_g5789	0.105	25.245	10.205	0.465	B
L596_g15982	1.085	34.9	17.33	7.435	B
L596_g280	0.37	48.53	13.77	11.93	B
L596_g18268	0.37	20.455	10.23	0.645	B
L596_g14848	0.39	96.91	49.88	34.835	B
L596_g21623	6.82	214.43	111.895	32.415	B
L596_g26394	0.565	36.76	12.045	16.745	B
L596_g8942	1.575	68.395	32.96	31.235	B
L596_g16571	0.0	20.57	7.855	8.895	B
L596_g12473	0.885	59.85	34.655	24.085	B
L596_g15105	0.145	9.16	3.735	4.235	B
L596_g22450	0.63	17.97	8.06	8.92	B
L596_g24311	1.02	39.425	20.46	12.71	B
L596_g8336	0.095	70.48	33.52	5.44	B
L596_g15693	2.625	181.805	112.41	28.43	B
L596_g5638	0.73	77.19	50.21	17.815	B
L596_g5639	0.82	144.015	94.255	50.525	B
L596_g18562	0.59	20.42	10.065	9.765	B
L596_g21915	2.75	486.98	144.73	190.925	B
L596_g9396	1.23	94.18	32.22	18.015	B
L596_g9637	2.55	161.565	99.88	92.4	B
L596_g15866	0.275	47.48	14.095	12.395	B
L596_g12766	0.21	7.5	4.77	1.73	B
L596_g19556	0.31	24.355	14.795	14.815	B
L596_g10683	0.365	14.735	9.88	6.435	B
L596_g7839	2.64	79.985	51.275	31.035	B
L596_g15767	0.125	8.64	5.135	1.025	B
L596_g9415	1.215	50.055	18.335	8.45	B
L596_g18493	0.0	22.72	8.01	0.88	B
L596_g10492	0.135	16.88	7.585	0.57	B
L596_g9224	2.54	71.35	30.3	17.81	B
L596_g12536	0.045	23.5	8.45	6.25	B
L596_g12392	0.05	14.435	7.135	3.135	B
L596_g12396	0.665	34.845	24.5	2.11	B
L596_g15169	0.425	81.37	37.88	13.11	B
L596_g15164	0.81	19.68	12.12	2.435	B
L596_g15162	0.0	92.675	29.445	5.415	B
L596_g1318	3.59	110.635	44.995	30.355	B
L596_g19490	0.0	22.855	11.24	8.7	B
L596_g9923	4.975	1315.35	541.65	311.845	B
L596_g11649	0.55	87.84	60.77	0.53	B
L596_g7735	0.52	29.81	15.265	3.29	B
L596_g5771	0.045	8.69	3.6	3.59	B
L596_g24935	0.46	17.925	6.58	2.335	B
L596_g24937	1.045	183.47	54.48	35.015	B
L596_g5575	0.565	38.755	13.2	2.27	B
L596_g2920	0.065	20.28	6.59	0.555	B
L596_g11566	4.185	137.255	67.685	22.26	B
L596_g7216	1.355	59.73	37.345	9.445	B
L596_g19227	0.905	74.55	32.395	9.105	B
L596_g23574	0.145	31.3	11.755	4.35	B
L596_g12312	0.215	47.1	21.085	23.76	B
L596_g12316	0.34	26.53	8.735	3.795	B
L596_g12317	2.7	112.825	42.21	23.33	B
L596_g4018	0.145	8.27	5.6	4.405	B
L596_g14253	0.585	24.005	9.33	6.3	B
L596_g13160	0.145	21.44	9.915	0.82	B
L596_g13168	0.0	15.73	8.905	0.72	B
L596_g15566	1.26	47.4	19.685	3.8	B
L596_g9777	1.925	42.35	28.505	15.555	B
L596_g21675	0.0	9.865	5.47	0.515	B
L596_g25564	0.21	13.04	6.885	2.185	B
L596_g28052	0.83	106.64	45.815	22.875	B
L596_g27142	0.0	6.965	4.05	0.11	B
L596_g1962	2.28	82.845	45.625	11.715	B
L596_g4039	0.24	49.15	34.485	4.79	B
L596_g14497	0.325	20.87	9.665	4.515	B
L596_g25835	0.755	26.03	8.795	6.185	B
L596_g22874	0.095	32.035	9.325	11.26	B
L596_g11489	0.45	52.77	14.11	17.42	B
L596_g13251	1.42	93.0	41.36	19.025	B
L596_g12611	1.9	64.76	44.61	30.215	B
L596_g4514	0.41	16.49	10.86	1.58	B
L596_g19643	0.0	49.485	23.275	3.045	B
L596_g13981	1.85	65.935	36.27	5.41	B
L596_g13985	0.52	15.36	9.235	9.015	B
L596_g27375	0.85	27.735	12.39	1.41	B
L596_g1679	1.5	193.235	72.335	25.05	B
L596_g14899	0.715	45.835	18.89	9.03	B
L596_g14307	0.0	8.9	2.945	1.01	B
L596_g14300	1.155	78.14	35.69	7.23	B
L596_g24418	2.385	67.56	22.49	13.935	B
L596_g21135	1.29	48.56	33.12	8.29	B
L596_g15278	1.18	30.78	16.72	10.07	B
L596_g5832	1.005	73.85	44.005	6.51	B
L596_g12977	0.46	27.77	11.52	5.115	B
L596_g8812	0.22	95.995	65.815	18.385	B
L596_g17806	0.475	92.115	46.645	48.395	B
L596_g20186	1.325	29.25	11.89	7.705	B
L596_g20189	0.11	3.9	1.12	1.25	B
L596_g16992	1.19	52.215	20.425	9.14	B
L596_g16993	0.0	35.835	12.235	2.78	B
L596_g4594	0.0	17.61	6.42	6.365	B
L596_g14590	2.61	102.625	44.485	37.43	B
L596_g5640	0.0	25.14	10.885	9.535	B
L596_g19192	0.0	14.92	7.03	1.195	B
L596_g25971	0.305	68.88	31.335	7.445	B
L596_g12423	0.115	29.005	9.41	0.925	B
L596_g11679	0.0	19.3	9.215	4.68	B
L596_g12711	9.1	179.235	84.735	21.255	B
L596_g1135	0.57	16.415	6.74	1.215	B
L596_g23780	5.79	152.395	48.335	39.44	B
L596_g22392	0.16	11.08	6.935	1.625	B
L596_g22399	0.205	60.795	31.75	18.97	B
L596_g20803	0.0	9.15	3.26	3.465	B
L596_g15737	0.0	15.0	7.13	1.575	B
L596_g14462	0.54	39.72	18.5	20.705	B
L596_g9275	0.76	60.665	28.995	12.01	B
L596_g13471	0.29	136.98	36.955	50.275	B
L596_g5978	0.115	13.22	9.075	0.665	B
L596_g12268	0.0	19.32	9.255	1.36	B
L596_g19112	7.435	361.64	155.265	36.245	B
L596_g24522	0.0	70.045	38.01	11.03	B
L596_g20314	0.21	27.13	10.91	5.155	B
L596_g12795	0.955	61.655	25.39	22.065	B
L596_g10936	0.215	29.47	11.915	9.415	B
L596_g27877	0.115	21.29	6.865	3.705	B
L596_g23228	0.34	18.82	10.165	9.66	B
L596_g24646	0.405	44.665	25.785	8.095	B
L596_g24643	0.0	50.195	29.445	9.52	B
L596_g25590	0.125	14.53	9.295	7.045	B
L596_g22908	1.51	404.505	127.365	147.035	B
L596_g19040	0.0	76.35	27.26	5.38	B
L596_g10669	0.08	28.275	9.83	1.955	B
L596_g18464	0.405	32.2	19.77	13.78	B
L596_g18462	0.335	97.71	42.54	4.565	B
L596_g22298	3.52	375.705	165.5	160.21	B
L596_g22439	2.345	203.815	135.865	33.715	B
L596_g17260	5.835	452.38	287.87	50.51	B
L596_g8355	0.13	7.24	2.775	0.04	B
L596_g12344	0.13	10.215	5.77	3.525	B
L596_g10253	1.39	63.155	21.77	22.445	B
L596_g6034	0.75	48.06	24.5	8.095	B
L596_g405	0.0	1183.265	843.435	59.7	B
L596_g407	0.71	151.375	51.91	53.755	B
L596_g7073	0.535	16.33	5.97	3.41	B
L596_g13136	3.245	133.36	47.475	13.035	B
L596_g23720	0.115	11.965	7.49	1.225	B
L596_g10015	0.805	73.935	34.78	26.405	B
L596_g27485	0.525	58.125	34.18	6.155	B
L596_g8525	0.0	9.06	2.93	2.28	B
L596_g26579	0.505	123.92	35.555	26.485	B
L596_g26575	0.755	173.03	77.095	10.65	B
L596_g11000	0.615	24.33	10.575	0.15	B
L596_g5107	1.13	33.11	15.68	1.62	B
L596_g10356	0.405	122.51	88.87	7.77	B
L596_g15222	1.285	88.775	34.105	15.075	B
L596_g18978	0.0	5.51	3.33	1.815	B
L596_g19206	1.085	62.37	28.85	6.97	B
L596_g2453	0.34	35.2	14.345	8.29	B
L596_g21414	0.465	22.59	14.605	6.14	B
L596_g10438	0.36	24.36	8.82	2.925	B
L596_g12558	0.525	26.525	13.985	3.085	B
L596_g5619	0.79	99.885	63.65	9.54	B
L596_g19439	0.0	5.68	2.965	0.1	B
L596_g25927	0.075	17.17	9.235	0.29	B
L596_g27203	0.225	8.97	4.525	4.63	B
L596_g15440	0.62	28.405	9.68	2.98	B
L596_g27073	0.745	246.77	84.56	1.68	B
L596_g24993	0.145	31.175	11.655	13.49	B
L596_g23417	0.195	13.57	7.81	0.79	B
L596_g7488	3.995	138.14	82.61	12.565	B
L596_g14947	0.64	83.245	51.49	32.285	B
L596_g14945	0.33	34.36	24.885	3.53	B
L596_g15700	0.46	38.62	20.92	9.22	B
L596_g19708	0.565	23.79	10.39	1.85	B
L596_g26147	0.0	28.225	10.305	5.15	B
L596_g26148	0.175	21.72	7.015	2.68	B
L596_g21288	8.255	244.695	67.515	98.745	B
L596_g5693	0.0	21.68	14.75	3.515	B
L596_g19128	0.515	27.135	8.745	2.335	B
L596_g16359	0.19	29.945	12.6	6.38	B
L596_g24730	1.025	188.145	101.17	86.09	B
L596_g24734	3.585	123.695	70.395	32.305	B
L596_g9907	0.4	75.93	32.475	9.075	B
L596_g6840	0.075	248.98	170.0	27.695	B
L596_g15054	2.6	111.605	68.22	50.45	B
L596_g16783	0.63	36.91	22.885	3.25	B
L596_g18433	0.0	11.755	4.025	2.165	B
L596_g27515	0.0	33.985	14.965	17.9	B
L596_g27083	0.0	20.48	7.175	1.08	B
L596_g26549	1.03	42.805	14.53	4.81	B
L596_g5792	1.54	658.77	314.59	254.66	B
L596_g5795	0.17	108.425	30.445	42.675	B
L596_g5799	0.63	74.865	28.985	15.09	B
L596_g19046	0.13	62.21	24.48	15.26	B
L596_g19043	0.7	41.47	21.785	20.455	B
L596_g26384	1.245	34.075	24.22	7.46	B
L596_g11270	0.54	36.58	11.76	3.295	B
L596_g14708	7.815	298.535	135.975	52.605	B
L596_g26771	0.125	16.96	10.4	0.28	B
L596_g27821	0.0	5.565	1.83	1.83	B
L596_g6060	4.405	138.26	66.72	48.76	B
L596_g12584	0.135	23.995	14.515	1.76	B
L596_g18577	0.19	4.59	2.245	0.24	B
L596_g1014	0.495	251.995	93.965	15.735	B
L596_g20944	0.235	18.52	8.565	1.78	B
L596_g4772	11.545	500.77	241.44	216.555	B
L596_g10305	0.0	23.535	9.59	2.745	B
L596_g10306	0.85	36.36	25.435	6.34	B
L596_g16016	3.68	234.48	136.11	59.91	B
L596_g16013	0.815	38.07	13.47	9.345	B
L596_g19549	0.75	162.945	88.875	55.725	B
L596_g10149	0.885	67.315	43.015	10.2	B
L596_g2465	0.115	6.125	2.105	0.765	B
L596_g15258	1.67	93.57	30.06	13.535	B
L596_g15253	1.64	66.965	32.605	33.745	B
L596_g6779	9.385	272.66	109.555	47.45	B
L596_g21099	1.925	55.985	18.86	18.185	B
L596_g8834	4.035	197.94	52.23	80.465	B
L596_g17869	0.815	42.285	16.59	17.665	B
L596_g10487	0.085	11.955	3.855	0.42	B
L596_g10483	0.15	11.475	7.09	5.48	B
L596_g20479	0.0	5.345	1.61	1.03	B
L596_g12507	19.135	472.71	264.15	155.635	B
L596_g15197	3.115	122.44	50.605	18.165	B
L596_g10818	2.34	60.445	38.205	14.865	B
L596_g10814	0.265	46.14	13.11	14.03	B
L596_g15947	0.65	37.475	20.125	16.035	B
L596_g24704	0.15	47.08	25.455	7.355	B
L596_g27943	0.14	10.015	4.665	4.355	B
L596_g11654	0.305	22.085	8.425	0.0	B
L596_g11655	0.42	62.11	34.43	0.6	B
L596_g2373	5.665	469.81	171.23	83.385	B
L596_g2371	3.145	92.42	36.3	16.985	B
L596_g5744	0.075	3.915	1.88	0.645	B
L596_g18313	0.0	11.165	3.96	1.035	B
L596_g12826	3.155	82.665	52.695	45.325	B
L596_g12349	0.58	38.92	26.91	2.04	B
L596_g2912	1.42	32.11	18.575	2.59	B
L596_g548	0.0	13.1	9.195	0.46	B
L596_g18189	0.67	34.56	13.495	2.47	B
L596_g16801	2.51	133.11	38.53	56.9	B
L596_g19754	0.085	21.545	14.245	0.82	B
L596_g22236	0.0	13.46	9.165	6.105	B
L596_g22231	1.34	201.345	103.75	96.555	B
L596_g27671	0.0	18.46	9.955	0.16	B
L596_g9534	0.2	15.67	9.165	6.365	B
L596_g5953	0.72	45.785	20.965	7.615	B
L596_g22782	0.0	42.12	24.81	3.22	B
L596_g26013	1.46	59.36	27.895	16.395	B
L596_g26862	2.935	449.095	303.72	144.445	B
L596_g13797	0.415	38.145	23.69	7.19	B
L596_g16531	1.02	35.315	19.96	5.525	B
L596_g16538	0.255	37.71	19.195	20.305	B
L596_g22596	0.3	264.2	165.26	109.845	B
L596_g22590	0.575	26.36	17.51	3.705	B
L596_g24620	0.23	46.54	22.045	6.83	B
L596_g19848	0.29	7.51	4.39	3.625	B
L596_g25578	3.03	80.445	32.93	21.955	B
L596_g25572	0.0	33.78	12.69	0.96	B
L596_g631	0.325	22.045	13.645	2.72	B
L596_g7363	0.225	59.0	24.88	30.795	B
L596_g14778	0.57	53.735	14.77	16.83	B
L596_g14774	3.24	68.2	34.04	23.82	B
L596_g22416	0.66	45.14	26.21	4.9	B
L596_g25824	0.63	265.91	86.655	98.45	B
L596_g2142	0.095	35.885	16.395	14.925	B
L596_g2784	0.0	22.65	15.78	1.96	B
L596_g5331	1.075	143.88	67.53	74.625	B
L596_g9847	0.885	34.065	12.165	2.685	B
L596_g17767	0.515	68.95	40.275	6.77	B
L596_g12600	0.645	32.28	18.955	3.86	B
L596_g27214	0.66	243.095	140.145	79.725	B
L596_g25985	2.08	210.49	84.84	102.95	B
L596_g25673	0.0	25.3	9.01	4.75	B
L596_g12049	0.485	112.115	58.725	8.77	B
L596_g9679	1.51	981.21	394.785	128.085	B
L596_g10997	0.68	78.25	46.81	22.87	B
L596_g12155	2.17	107.88	68.96	55.565	B
L596_g7151	0.635	71.1	51.175	10.54	B
L596_g14319	0.08	5.245	1.885	1.965	B
L596_g17333	0.72	78.09	24.795	29.65	B
L596_g17332	0.0	15.19	8.41	4.745	B
L596_g5828	0.545	37.18	12.605	6.655	B
L596_g18134	0.0	57.145	22.36	23.43	B
L596_g25328	0.15	235.945	82.62	29.045	B
L596_g26918	0.14	56.3	28.445	16.445	B
L596_g6510	1.5	105.875	73.785	1.715	B
L596_g25907	0.41	23.55	9.645	4.455	B
L596_g27223	1.445	42.075	14.68	7.93	B
L596_g3130	1.365	65.655	21.69	5.215	B
L596_g9965	0.335	12.51	5.855	0.89	B
L596_g13075	0.715	36.605	22.535	4.92	B
L596_g1141	0.315	9.01	3.29	0.675	B
L596_g22381	0.0	67.355	28.81	23.26	B
L596_g3812	1.395	97.265	60.915	39.79	B
L596_g3816	0.895	39.78	12.43	7.01	B
L596_g511	0.095	7.045	4.9	0.5	B
L596_g22263	0.425	34.135	10.89	3.13	B
L596_g17187	0.325	16.95	6.99	1.55	B
L596_g15120	1.005	216.005	102.22	13.205	B
L596_g26203	2.295	114.245	44.58	14.84	B
L596_g16330	0.145	22.825	13.105	0.505	B
L596_g13602	0.0	3.16	1.235	0.8	B
L596_g14649	0.79	30.95	15.18	0.51	B
L596_g5733	5.63	277.8	158.94	109.7	B
L596_g19313	0.215	54.665	25.43	3.43	B
L596_g25219	0.35	8.685	5.81	0.245	B
L596_g5537	4.135	118.34	43.005	30.85	B
L596_g6165	0.595	20.215	7.47	1.185	B
L596_g7491	0.0	30.73	17.03	17.88	B
L596_g18459	2.17	560.01	370.265	59.74	B
L596_g2292	0.29	14.28	8.9	6.17	B
L596_g12350	0.0	52.47	18.115	2.37	B
L596_g10240	0.07	18.89	8.58	0.355	B
L596_g23082	2.62	227.385	63.575	68.13	B
L596_g19605	0.73	96.335	35.31	6.445	B
L596_g25606	0.41	25.66	9.32	4.435	B
L596_g27760	0.0	8.47	5.32	1.645	B
L596_g20928	0.995	205.81	77.77	64.165	B
L596_g6492	0.625	170.905	78.565	11.965	B
L596_g22137	0.605	55.47	20.795	19.89	B
L596_g25297	0.68	51.305	21.84	23.935	B
L596_g26360	0.87	20.63	10.39	0.845	B
L596_g17345	9.35	287.28	89.9	65.38	B
L596_g12443	0.44	9.355	3.825	0.385	B
L596_g15231	1.0	31.055	13.2	1.625	B
L596_g14728	0.0	6.83	4.565	0.815	B
L596_g1480	0.815	17.32	9.625	9.85	B
L596_g7882	0.0	229.335	85.18	0.0	B
L596_g22446	5.915	154.73	60.54	30.68	B
L596_g3735	0.195	25.72	15.58	1.49	B
L596_g10795	0.21	7.49	2.915	0.445	B
L596_g6043	0.235	35.155	22.315	12.57	B
L596_g16488	0.635	30.095	10.845	4.5	B
L596_g5601	1.655	53.875	31.145	28.235	B
L596_g27273	0.0	43.325	26.42	4.125	B
L596_g10328	0.545	14.505	4.89	2.935	B
L596_g1639	0.14	32.585	12.69	3.315	B
L596_g27531	0.11	7.12	4.485	0.545	B
L596_g8842	0.66	15.815	10.57	3.06	B
L596_g13006	0.72	26.57	14.025	3.45	B
L596_g13008	0.78	34.245	25.175	4.065	B
L596_g10123	0.085	4.975	2.735	0.72	B
L596_g20848	1.72	82.415	40.035	28.325	B
L596_g9419	1.07	296.16	77.805	126.95	B
L596_g384	0.3	15.225	7.275	6.525	B
L596_g1403	0.37	93.275	27.74	26.22	B
L596_g14958	6.14	252.985	95.61	83.78	B
L596_g23390	0.42	17.78	11.725	2.135	B
L596_g9890	0.585	259.575	90.99	46.965	B
L596_g9899	0.65	31.9	19.85	2.1	B
L596_g26968	0.05	22.865	9.83	5.655	B
L596_g12526	0.275	57.36	20.19	18.94	B
L596_g4085	3.29	211.585	108.07	86.435	B
L596_g5938	1.24	83.995	36.51	16.97	B
L596_g19486	5.325	112.005	55.91	13.44	B
L596_g3164	0.465	13.065	7.205	1.605	B
L596_g27036	0.0	15.235	4.395	5.025	B
L596_g10507	3.82	130.605	50.29	13.75	B
L596_g10504	0.0	9.205	3.33	0.17	B
L596_g2359	0.0	158.555	38.285	64.435	B
L596_g4987	0.155	22.465	14.38	3.38	B
L596_g18618	2.025	157.775	60.565	14.075	B
L596_g6442	1.115	145.015	60.13	40.605	B
L596_g24906	0.0	35.395	13.375	3.42	B
L596_g27483	0.39	41.62	20.18	4.935	B
L596_g20592	0.0	18.875	8.45	9.455	B
L596_g2936	0.1	73.105	40.86	25.365	B
L596_g91	1.045	41.455	18.875	1.49	B
L596_g12492	0.045	8.225	3.65	0.24	B
L596_g12149	0.0	19.705	5.72	3.4	B
L596_g12141	1.68	37.43	14.18	15.095	B
L596_g14424	0.41	42.205	16.85	5.64	B
L596_g8394	0.595	121.18	65.76	32.01	B
L596_g5062	0.695	109.785	36.785	27.105	B
L596_g10214	0.745	47.4	15.695	14.39	B
L596_g1525	0.145	15.43	6.38	1.56	B
L596_g7033	1.64	131.925	79.725	75.095	B
L596_g19638	2.59	479.49	265.96	164.43	B
L596_g19636	0.14	332.435	206.79	133.215	B
L596_g26073	0.42	13.425	4.93	3.09	B
L596_g9377	0.865	63.94	34.095	15.825	B
L596_g9376	0.13	5.67	3.115	1.555	B
L596_g3480	0.445	15.6	7.97	6.07	B
L596_g18871	0.0	10.895	6.24	0.785	B
L596_g19056	0.155	10.47	7.215	0.695	B
L596_g16554	0.305	10.245	4.76	1.005	B
L596_g1958	1.49	48.415	17.74	8.445	B
L596_g20250	0.63	26.145	9.6	0.565	B
L596_g20383	0.415	25.79	11.22	4.09	B
L596_g14711	0.0	89.655	33.13	7.945	B
L596_g4798	5.48	113.255	55.47	14.53	B
L596_g9595	0.97	34.43	9.69	13.655	B
L596_g24855	0.91	32.84	17.425	1.71	B
L596_g11741	0.175	70.845	37.88	3.795	B
L596_g11744	1.34	44.835	21.055	5.22	B
L596_g17741	0.515	26.61	15.815	4.4	B
L596_g12623	0.06	25.105	8.035	1.265	B
L596_g25656	0.0	19.47	11.165	1.83	B
L596_g8293	0.0	279.375	160.33	158.97	B
L596_g26688	3.06	89.095	45.06	48.5	B
L596_g24269	6.09	139.215	43.31	42.745	B
L596_g10318	7.73	186.765	74.02	90.535	B
L596_g15847	0.505	76.255	44.275	27.615	B
L596_g14330	0.0	85.585	35.945	4.68	B
L596_g19574	2.02	149.435	62.9	33.765	B
L596_g25753	0.595	23.28	7.88	3.255	B
L596_g27452	1.875	178.26	67.225	25.23	B
L596_g2475	0.69	87.085	36.175	44.06	B
L596_g13541	0.09	7.755	4.985	0.805	B
L596_g15263	0.665	401.035	195.705	103.06	B
L596_g12326	0.665	18.29	8.165	0.82	B
L596_g24327	1.17	39.61	21.995	7.44	B
L596_g14583	0.935	24.665	28.75	9.47	C
L596_g4309	1.135	49.68	44.165	7.615	C
L596_g6009	0.825	109.085	153.935	56.8	C
L596_g13156	1.295	91.145	126.535	71.655	C
L596_g27108	0.27	57.715	47.475	14.725	C
L596_g24953	0.0	55.375	63.575	11.645	C
L596_g17396	4.85	164.505	158.12	51.28	C
L596_g24103	0.0	273.665	237.935	73.375	C
L596_g3695	0.08	7.115	11.705	2.645	C
L596_g9464	0.085	9.495	7.5	4.85	C
L596_g22751	0.215	16.875	12.76	0.91	C
L596_g538	0.185	18.45	25.445	0.53	C
L596_g14274	1.36	32.23	23.715	7.21	C
L596_g5384	0.0	25.01	32.65	3.02	C
L596_g10885	0.11	31.415	25.99	10.015	C
L596_g10227	0.685	135.575	145.785	10.275	C
L596_g20099	1.005	65.375	63.69	44.575	C
L596_g26870	0.0	16.035	24.765	13.74	C
L596_g13782	0.0	9.275	11.155	2.88	C
L596_g24631	0.095	6.03	7.845	0.0	C
L596_g8934	2.95	927.48	918.235	538.81	C
L596_g2980	2.225	62.04	48.805	9.18	C
L596_g2986	0.55	25.845	19.32	6.87	C
L596_g9644	0.27	16.92	21.22	2.75	C
L596_g2200	0.97	84.035	91.22	52.14	C
L596_g1794	0.585	48.055	47.49	24.555	C
L596_g25812	0.0	14.16	12.26	0.135	C
L596_g4073	2.065	106.795	110.015	16.595	C
L596_g14532	0.0	20.825	17.565	6.755	C
L596_g14533	0.835	23.47	35.92	11.4	C
L596_g19661	1.335	36.37	30.475	20.715	C
L596_g1056	1.25	46.785	35.62	16.73	C
L596_g1057	3.795	85.65	151.7	64.095	C
L596_g10021	0.4	161.475	130.275	8.535	C
L596_g25663	0.33	31.355	22.96	16.645	C
L596_g13701	3.03	144.63	240.885	43.61	C
L596_g12706	0.0	18.555	18.465	0.905	C
L596_g10344	0.775	276.75	273.965	103.505	C
L596_g7556	0.365	58.52	82.41	28.035	C
L596_g11230	0.295	8.045	8.31	1.175	C
L596_g21212	1.4	56.06	44.415	14.585	C
L596_g13510	0.105	80.41	87.285	31.405	C
L596_g18960	0.0	12.61	22.14	11.415	C
L596_g14932	1.06	156.26	108.69	72.56	C
L596_g23375	0.035	24.53	43.055	9.71	C
L596_g15730	1.06	725.63	547.74	95.775	C
L596_g12541	0.58	21.2	18.95	8.61	C
L596_g12540	0.705	55.42	60.785	17.595	C
L596_g8241	0.715	3443.56	5988.165	2049.225	C
L596_g21328	1.65	44.975	64.38	6.95	C
L596_g3923	1.07	89.08	131.715	9.425	C
L596_g2339	0.0	18.995	14.645	2.98	C
L596_g14361	2.29	61.875	84.67	14.035	C
L596_g25701	1.9	57.27	49.24	8.45	C
L596_g12867	7.495	246.825	217.83	23.875	C
L596_g22891	0.0	76.945	67.14	18.615	C
L596_g14678	0.0	28.6	32.73	4.675	C
L596_g18195	0.0	6.15	5.23	0.71	C
L596_g11556	1.815	103.93	123.445	28.455	C
L596_g25223	0.245	30.385	41.635	11.855	C
L596_g8540	1.21	44.08	70.61	3.05	C
L596_g27504	0.16	119.47	98.76	24.65	C
L596_g27502	0.575	162.42	117.19	64.305	C
L596_g21214	0.13	10.25	8.98	1.1	C
L596_g12369	0.065	9.045	15.125	6.565	C
L596_g5781	2.06	107.43	87.185	10.96	C
L596_g15522	2.505	107.445	92.28	68.715	C
L596_g18811	0.885	128.26	178.86	46.53	C
L596_g27116	0.31	150.08	174.49	60.09	C
L596_g12298	0.0	3.495	3.085	1.195	C
L596_g12331	0.0	27.185	39.86	13.975	C
L596_g23581	0.67	44.645	49.575	16.72	C
L596_g8334	0.0	50.935	68.17	4.09	C
L596_g1024	0.0	9.145	9.4	0.795	C
L596_g1023	0.7	25.27	30.23	8.205	C
L596_g9395	0.93	27.28	25.845	6.595	C
L596_g12009	0.795	179.345	222.15	55.585	C
L596_g25115	0.04	12.065	11.46	5.165	C
L596_g3919	0.855	41.51	33.025	14.985	C
L596_g22341	2.665	105.15	162.605	28.945	C
L596_g14110	1.565	89.405	95.32	50.74	C
L596_g7834	0.0	35.965	37.095	5.155	C
L596_g2444	1.805	65.65	75.215	3.89	C
L596_g25360	2.76	63.525	51.8	32.39	C
L596_g8178	0.4	32.535	37.36	5.44	C
L596_g15166	4.315	188.465	148.13	18.08	C
L596_g6123	0.145	24.095	26.0	17.01	C
L596_g4291	1.265	52.89	59.06	20.125	C
L596_g5055	1.545	77.685	67.115	45.94	C
L596_g23777	1.155	50.28	45.26	20.285	C
L596_g7397	0.52	80.58	67.215	11.495	C
L596_g26009	0.845	108.005	129.71	74.225	C
L596_g26851	6.075	503.825	365.485	215.045	C
L596_g14819	0.485	24.85	24.445	4.83	C
L596_g24611	0.0	69.08	53.495	7.445	C
L596_g16729	0.0	5.965	5.625	1.72	C
L596_g16725	0.48	74.385	60.065	27.855	C
L596_g6248	0.535	28.555	43.985	19.49	C
L596_g8306	0.0	6.87	7.615	0.905	C
L596_g27576	0.205	27.52	20.315	6.41	C
L596_g25060	0.43	31.265	35.845	11.74	C
L596_g12618	1.305	159.09	183.47	90.57	C
L596_g12610	0.165	43.715	59.24	12.38	C
L596_g22066	2.485	119.24	111.675	40.475	C
L596_g24592	0.0	28.15	31.61	10.1	C
L596_g25648	0.63	131.325	163.62	4.665	C
L596_g26691	3.455	149.695	110.595	33.39	C
L596_g13983	0.96	152.825	162.075	40.58	C
L596_g3258	2.485	70.785	100.465	31.275	C
L596_g13100	2.77	103.445	120.47	12.835	C
L596_g14304	0.64	28.185	41.625	6.39	C
L596_g16208	0.0	48.4	37.53	25.215	C
L596_g25355	0.92	41.42	45.455	21.465	C
L596_g17807	1.715	104.685	92.17	6.755	C
L596_g10461	0.075	6.38	4.505	2.295	C
L596_g26929	0.19	98.195	92.185	37.74	C
L596_g16449	1.505	44.34	41.575	2.815	C
L596_g12566	0.63	185.85	235.575	45.575	C
L596_g5647	1.185	34.505	27.145	4.4	C
L596_g8220	1.71	95.045	81.02	6.14	C
L596_g27238	1.915	52.965	55.575	34.24	C
L596_g24769	0.335	42.14	37.05	17.525	C
L596_g25496	0.225	12.675	11.045	0.29	C
L596_g13638	0.0	43.295	32.595	6.275	C
L596_g14994	0.0	15.945	14.65	0.405	C
L596_g9953	3.49	622.035	461.05	397.45	C
L596_g27086	0.185	26.46	29.41	3.93	C
L596_g14380	0.245	50.885	40.79	11.105	C
L596_g25262	0.665	29.34	22.155	8.295	C
L596_g527	0.625	244.0	211.035	145.735	C
L596_g529	0.15	178.605	132.45	8.11	C
L596_g2540	0.0	6.12	11.175	5.895	C
L596_g13475	0.0	16.4	22.64	8.17	C
L596_g27926	0.205	57.5	52.97	10.885	C
L596_g27070	0.57	47.305	70.465	31.465	C
L596_g23978	0.0	3.015	5.15	0.89	C
L596_g26807	0.0	43.435	45.87	27.95	C
L596_g17011	1.77	84.14	134.11	72.665	C
L596_g5726	0.265	16.245	17.94	8.41	C
L596_g20557	0.76	24.595	23.365	1.25	C
L596_g9721	0.07	8.755	8.99	1.395	C
L596_g25596	0.0	49.86	60.415	27.145	C
L596_g10662	0.58	189.645	276.62	46.38	C
L596_g10660	0.0	15.22	17.81	3.365	C
L596_g14750	0.0	4.465	3.8	0.695	C
L596_g5889	0.0	13.63	14.66	0.09	C
L596_g12345	1.84	51.105	38.395	2.64	C
L596_g19023	0.535	47.275	44.335	14.415	C
L596_g27897	2.055	78.24	64.28	42.5	C
L596_g11719	0.0	28.925	33.355	2.575	C
L596_g13287	0.0	210.08	188.215	34.535	C
L596_g26887	7.045	197.55	218.875	134.335	C
L596_g13735	3.445	96.65	72.82	9.88	C
L596_g13737	0.635	15.86	19.21	4.735	C
L596_g19019	3.67	695.195	587.03	164.595	C
L596_g19829	3.165	110.615	88.92	10.25	C
L596_g1910	0.145	13.645	15.525	8.27	C
L596_g17352	0.0	12.115	15.575	7.065	C
L596_g18977	1.185	55.425	40.925	33.655	C
L596_g19200	0.25	67.245	97.435	45.24	C
L596_g18157	0.57	66.61	86.76	40.41	C
L596_g2455	0.0	177.07	137.49	27.485	C
L596_g17785	1.05	29.035	36.62	7.775	C
L596_g6961	0.9	27.7	24.03	10.955	C
L596_g12557	1.42	235.99	329.535	19.45	C
L596_g12555	1.845	950.025	1299.455	258.615	C
L596_g25926	0.0	31.95	56.94	16.53	C
L596_g16137	1.12	65.85	59.665	32.78	C
L596_g13955	0.745	104.85	127.86	28.03	C
L596_g24999	2.46	283.465	301.055	97.76	C
L596_g7813	7.405	352.615	242.235	187.9	C
L596_g13623	0.0	20.91	17.78	6.685	C
L596_g19709	1.645	331.605	277.06	41.29	C
L596_g22240	0.0	11.005	11.855	1.93	C
L596_g10703	0.0	24.855	21.605	7.385	C
L596_g27595	0.635	23.36	35.455	2.115	C
L596_g5691	0.05	8.7	10.365	1.9	C
L596_g5692	13.955	354.415	413.62	47.55	C
L596_g20641	0.0	68.755	69.4	8.645	C
L596_g21516	15.555	682.59	675.68	101.565	C
L596_g7712	3.07	71.96	110.35	0.0	C
L596_g6436	0.325	61.3	102.48	17.005	C
L596_g24672	0.11	72.91	124.085	60.26	C
L596_g5550	0.545	11.93	12.87	8.22	C
L596_g3716	1.14	50.29	61.09	16.445	C
L596_g20157	0.595	35.11	42.5	13.195	C
L596_g19626	1.515	40.925	37.71	7.475	C
L596_g26064	0.795	39.19	30.84	2.585	C
L596_g27089	0.18	18.91	17.03	6.585	C
L596_g25625	0.0	30.48	30.095	14.445	C
L596_g16540	0.085	11.485	14.58	7.22	C
L596_g28071	0.385	11.29	16.65	1.53	C
L596_g1947	2.255	88.98	121.8	41.08	C
L596_g18277	2.115	2255.775	1767.705	231.375	C
L596_g25857	0.0	99.745	74.385	12.44	C
L596_g23334	0.115	4.775	7.75	2.33	C
L596_g3755	0.97	26.8	21.115	1.21	C
L596_g5344	0.76	35.24	52.565	21.735	C
L596_g18576	0.425	26.08	21.42	6.84	C
L596_g15877	1.755	84.325	120.815	52.84	C
L596_g14978	0.095	8.85	9.745	0.315	C
L596_g18102	1.77	75.03	62.555	20.005	C
L596_g10510	0.0	4.285	7.075	0.285	C
L596_g7661	0.575	118.185	109.685	45.395	C
L596_g14633	0.15	36.56	39.05	2.425	C
L596_g9839	0.245	16.505	18.955	0.955	C
L596_g20827	0.105	11.125	15.055	1.375	C
L596_g24117	2.205	71.86	59.36	6.865	C
L596_g23626	0.0	26.315	24.68	15.915	C
L596_g15643	7.39	2384.68	1815.945	865.655	C
L596_g18405	11.95	768.175	567.035	484.345	C
L596_g21789	0.48	61.75	76.545	2.485	C
L596_g11146	0.905	38.25	40.385	27.48	C
L596_g10894	3.11	95.605	102.325	22.56	C
L596_g16469	0.615	24.79	19.5	10.39	C
L596_g27054	0.22	36.83	35.47	5.405	C
L596_g13793	0.0	30.24	24.715	10.685	C
L596_g13799	0.0	41.32	66.725	1.955	C
L596_g27739	0.26	8.815	11.245	2.34	C
L596_g10918	8.925	263.445	283.42	176.35	C
L596_g19845	0.0	7.47	11.9	1.07	C
L596_g24174	0.43	67.345	60.93	35.185	C
L596_g20276	0.195	12.095	11.21	0.38	C
L596_g2236	0.84	36.98	28.1	1.775	C
L596_g16739	2.75	93.14	93.435	25.0	C
L596_g12439	1.085	64.32	68.05	7.85	C
L596_g1789	0.52	38.63	61.4	0.135	C
L596_g11724	1.425	56.93	41.815	26.435	C
L596_g18521	0.0	72.74	78.93	0.515	C
L596_g17565	0.55	31.81	28.595	14.18	C
L596_g11022	0.8	60.79	74.085	10.93	C
L596_g10370	0.0	13.63	13.315	2.58	C
L596_g14312	8.38	1557.925	2110.65	501.615	C
L596_g19590	0.0	178.895	216.1	68.565	C
L596_g25167	1.885	62.61	61.49	25.62	C
L596_g18107	0.0	25.905	31.3	0.355	C
L596_g14928	2.09	283.86	347.765	38.405	C
L596_g23369	0.46	21.67	22.12	5.5	C
L596_g25326	3.015	176.31	194.42	86.96	C
L596_g25742	0.195	8.99	8.83	1.87	C
L596_g27871	0.055	6.945	5.7	2.06	C
L596_g26919	0.0	50.6	61.59	34.21	C
L596_g20424	0.625	16.945	12.375	4.63	C
L596_g11888	0.12	60.14	85.025	13.87	C
L596_g5676	0.0	84.82	63.995	10.345	C
L596_g15505	0.36	35.245	31.49	9.29	C
L596_g702	1.94	42.4	64.83	22.755	C
L596_g3815	0.85	61.715	65.345	11.595	C
L596_g5206	0.76	139.665	191.045	59.28	C
L596_g7871	1.295	141.43	122.625	34.155	C
L596_g9264	0.09	9.015	6.54	3.815	C
L596_g11115	0.91	30.54	30.38	9.955	C
L596_g6591	0.435	350.705	540.395	57.94	C
L596_g23944	0.0	6.905	10.97	0.21	C
L596_g2384	2.62	77.54	65.81	1.64	C
L596_g25705	0.525	48.835	57.165	6.27	C
L596_g19318	0.04	5.29	5.245	0.495	C
L596_g19314	0.0	6.785	6.25	1.2	C
L596_g23211	0.235	69.145	93.485	44.77	C
L596_g11032	1.065	27.235	36.94	7.395	C
L596_g7490	0.115	5.84	8.86	0.0	C
L596_g1574	1.42	59.125	78.595	35.69	C
L596_g7934	0.295	18.395	17.585	3.85	C
L596_g23732	0.145	65.55	99.835	29.755	C
L596_g20076	0.095	13.77	19.165	7.54	C
L596_g25603	8.25	257.97	332.445	72.96	C
L596_g25609	1.005	29.155	34.535	17.345	C
L596_g21036	11.435	449.7	734.54	164.715	C
L596_g21035	34.115	2406.215	3971.17	349.215	C
L596_g25522	0.81	55.455	77.0	8.98	C
L596_g18161	0.0	13.46	16.89	2.415	C
L596_g9074	0.0	31.305	43.165	3.115	C
L596_g9815	0.62	40.925	29.79	17.73	C
L596_g10794	0.0	4.08	2.99	0.72	C
L596_g25931	0.4	211.365	222.005	113.525	C
L596_g4710	0.56	51.485	67.35	4.655	C
L596_g11092	1.235	203.505	163.715	45.6	C
L596_g4431	0.545	18.36	25.735	7.685	C
L596_g27535	0.0	5.98	6.22	0.885	C
L596_g14344	0.19	5.705	4.635	2.805	C
L596_g23402	0.0	3.95	3.91	0.0	C
L596_g23406	0.03	36.63	25.96	13.205	C
L596_g25763	0.185	18.73	27.435	1.385	C
L596_g20849	0.295	68.48	66.445	3.855	C
L596_g12527	0.09	7.31	11.395	1.75	C
L596_g19906	0.3	13.92	14.92	1.235	C
L596_g25455	0.0	14.835	15.135	2.245	C
L596_g28121	0.075	11.105	12.575	1.17	C
L596_g6859	0.385	29.1	27.185	10.845	C
L596_g6858	0.41	23.03	35.235	8.59	C
L596_g10970	16.585	870.045	789.35	365.025	C
L596_g24905	0.26	14.985	13.09	0.83	C
L596_g8458	0.42	136.17	157.595	84.965	C
L596_g26277	1.39	30.025	39.67	1.96	C
L596_g14228	0.67	19.99	15.265	9.405	C
L596_g22772	2.365	65.21	111.98	31.7	C
L596_g7340	0.0	5.845	10.015	4.125	C
L596_g26075	0.17	11.61	17.82	1.715	C
L596_g10580	1.605	66.745	81.84	29.685	C
L596_g17585	0.945	123.42	200.945	0.355	C
L596_g24608	0.25	45.0	35.105	27.59	C
L596_g17935	0.17	26.54	29.765	0.46	C
L596_g28289	0.965	25.385	42.04	14.46	C
L596_g22474	0.62	66.765	49.26	37.875	C
L596_g13670	0.05	13.045	9.845	2.445	C
L596_g26767	7.65	166.755	235.105	116.795	C
L596_g3762	0.12	7.595	12.245	1.935	C
L596_g14070	0.125	113.01	136.8	6.3	C
L596_g27451	0.37	15.77	13.325	2.37	C
L596_g15264	1.83	313.04	395.27	88.98	C
L596_g5843	5.125	314.345	254.025	129.795	C
L596_g15749	0.0	27.325	30.44	17.74	C
L596_g26102	0.0	104.15	87.13	14.45	C
L596_g14581	0.425	27.245	107.575	12.66	D
L596_g26608	0.37	291.605	930.995	138.085	D
L596_g11667	0.0	11.895	93.5	14.8	D
L596_g6808	1.7	58.82	111.115	44.795	D
L596_g12704	0.0	66.445	281.185	0.62	D
L596_g20837	0.455	46.86	257.92	8.335	D
L596_g24102	0.0	107.33	610.885	77.555	D
L596_g3691	0.0	31.915	387.08	4.62	D
L596_g12278	0.255	54.425	474.835	11.15	D
L596_g5597	0.315	19.265	120.79	4.375	D
L596_g2905	0.69	42.88	105.475	13.565	D
L596_g18193	0.34	35.225	181.135	17.775	D
L596_g14471	10.46	402.395	1480.45	837.445	D
L596_g25893	0.2	33.275	112.305	3.03	D
L596_g25892	0.185	48.855	181.345	24.96	D
L596_g13463	0.0	20.535	83.645	4.195	D
L596_g19168	0.075	9.17	31.895	11.34	D
L596_g11373	0.0	6.61	28.47	2.16	D
L596_g25587	1.445	430.685	1382.24	245.165	D
L596_g9646	0.715	52.95	356.515	51.775	D
L596_g3553	0.0	7.73	101.405	3.765	D
L596_g1795	0.44	61.625	245.665	55.485	D
L596_g6220	1.965	202.465	469.015	14.265	D
L596_g22422	239.41	8101.415	23460.81	12625.655	D
L596_g21244	0.035	12.325	31.725	10.835	D
L596_g6021	0.31	15.55	66.015	15.255	D
L596_g10022	0.0	50.245	106.925	3.49	D
L596_g25990	0.0	8.48	1313.545	1.105	D
L596_g25997	0.33	47.335	732.47	21.44	D
L596_g25661	0.235	87.615	212.015	46.795	D
L596_g8536	0.0	6.92	45.18	8.43	D
L596_g24216	0.54	17.625	131.53	56.255	D
L596_g10343	0.0	19.96	36.555	2.59	D
L596_g8853	0.18	8.78	33.885	8.465	D
L596_g2283	96.195	8.595	124.34	47.205	D
L596_g7417	5.78	0.35	9.415	0.0	D
L596_g14938	0.155	18.16	42.68	4.18	D
L596_g11897	3.285	125.755	754.6	30.24	D
L596_g26678	0.165	20.44	48.265	9.97	D
L596_g27981	0.0	42.07	418.6	15.285	D
L596_g27983	0.43	130.78	662.415	98.31	D
L596_g27982	2.26	131.845	1470.31	183.24	D
L596_g27985	0.695	119.78	905.82	150.45	D
L596_g27984	1.645	58.715	393.865	14.12	D
L596_g27986	0.0	58.285	698.45	59.885	D
L596_g3924	0.115	10.66	41.95	0.91	D
L596_g12489	0.28	19.58	44.775	7.535	D
L596_g17451	15.395	0.23	441.145	31.305	D
L596_g12242	0.385	24.72	644.94	23.25	D
L596_g12276	0.485	22.82	96.935	5.64	D
L596_g14444	1.875	200.65	423.595	144.07	D
L596_g1322	7.8	0.67	55.72	1.91	D
L596_g22077	1.765	86.21	360.365	213.69	D
L596_g22761	0.415	93.24	497.005	24.155	D
L596_g11342	1.185	42.815	155.41	17.85	D
L596_g27313	0.0	35.01	115.78	16.26	D
L596_g8472	1.2	56.275	550.415	16.745	D
L596_g20571	0.0	15.09	46.185	0.0	D
L596_g13302	0.0	20.425	76.495	5.035	D
L596_g913	0.135	8.72	40.265	24.36	D
L596_g18445	0.115	100.09	555.62	34.855	D
L596_g12365	3.125	143.475	1268.585	339.2	D
L596_g1635	0.4	24.79	106.895	10.165	D
L596_g10271	0.41	52.765	106.645	39.665	D
L596_g23743	0.0	109.61	221.815	2.065	D
L596_g10077	0.095	8.44	28.425	4.47	D
L596_g24543	0.0	12.175	68.81	1.285	D
L596_g4256	19.95	0.615	28.38	0.72	D
L596_g19809	1.57	82.58	302.985	67.93	D
L596_g8945	0.0	8.785	19.875	6.93	D
L596_g3500	0.15	68.305	200.345	41.655	D
L596_g5379	1.5	164.865	724.805	34.415	D
L596_g24876	0.0	7.23	50.77	5.245	D
L596_g18206	0.48	59.935	107.945	14.415	D
L596_g9525	3.225	122.36	204.43	15.42	D
L596_g23154	0.0	22.62	40.88	4.3	D
L596_g21106	0.155	13.8	32.41	9.855	D
L596_g3325	0.43	15.85	38.915	2.535	D
L596_g15660	0.09	46.88	204.625	7.3	D
L596_g9888	0.0	17.215	54.675	0.91	D
L596_g26955	0.485	17.5	49.04	13.52	D
L596_g12394	0.685	58.545	159.105	3.915	D
L596_g276	0.225	23.105	107.335	34.2	D
L596_g15952	1.645	394.04	726.31	39.375	D
L596_g16375	0.495	24.77	42.72	2.265	D
L596_g9148	0.39	7.86	131.155	4.67	D
L596_g16603	0.715	91.02	1004.81	20.22	D
L596_g24693	0.61	14.01	36.145	20.045	D
L596_g2922	0.0	21.97	49.1	1.17	D
L596_g6129	0.065	6.3	7434.78	20.17	D
L596_g12485	0.515	19.23	97.57	1.355	D
L596_g9678	0.0	18.115	850.705	10.51	D
L596_g1821	22.74	0.645	33.68	14.865	D
L596_g4011	1.14	66.355	173.925	3.12	D
L596_g6629	0.035	1.545	60.94	0.385	D
L596_g7976	0.76	26.435	147.45	26.05	D
L596_g22792	0.0	3.19	20.06	0.355	D
L596_g13761	0.66	20.37	68.555	20.54	D
L596_g8915	0.0	6.965	12.77	0.88	D
L596_g626	40.155	3.975	64.44	2.34	D
L596_g28291	0.115	8.08	25.285	3.29	D
L596_g25063	0.605	17.605	30.935	1.08	D
L596_g6003	72.11	0.0	10066.32	893.625	D
L596_g1078	3.89	101.545	395.825	75.21	D
L596_g21344	0.08	9.675	33.245	0.84	D
L596_g9656	0.0	7.72	24.08	0.215	D
L596_g8726	0.955	26.505	288.575	3.73	D
L596_g5830	0.0	26.285	68.71	13.485	D
L596_g22481	0.86	244.705	420.94	43.575	D
L596_g4820	0.185	8.75	24.64	2.155	D
L596_g9034	0.965	35.35	69.275	13.745	D
L596_g5648	0.81	113.04	421.075	150.18	D
L596_g24764	0.695	27.41	94.24	5.7	D
L596_g1138	0.375	40.25	86.515	2.325	D
L596_g24946	0.0	5.91	39.06	1.39	D
L596_g7309	0.06	7.11	131.68	35.365	D
L596_g12265	53.045	0.0	1681.54	0.0	D
L596_g5213	0.705	0.055	5.98	0.805	D
L596_g10758	0.71	56.745	256.07	89.125	D
L596_g21764	70.025	0.0	16329.075	0.0	D
L596_g19941	1.215	52.37	288.32	18.065	D
L596_g23979	0.0	4.31	18.86	0.57	D
L596_g4491	0.37	141.425	393.535	29.0	D
L596_g24642	0.0	7.48	96.505	6.76	D
L596_g13483	0.0	3.47	547.76	8.755	D
L596_g408	0.26	84.79	261.105	153.295	D
L596_g27286	0.0	12.575	71.675	14.565	D
L596_g27759	0.0	128.215	327.52	91.61	D
L596_g20393	0.2	15.2	196.9	5.355	D
L596_g3192	0.21	145.5	457.05	64.68	D
L596_g2576	0.0	11.34	71.015	9.585	D
L596_g3228	107.455	2.47	177.39	1.915	D
L596_g1684	8.13	0.37	89.91	0.0	D
L596_g19017	1.91	482.22	1029.43	201.35	D
L596_g14869	0.47	18.05	96.7	8.64	D
L596_g22986	0.7	93.62	220.52	12.175	D
L596_g11242	1.945	83.545	329.75	7.385	D
L596_g27137	0.105	22.45	109.605	15.105	D
L596_g27130	0.66	34.605	68.145	9.625	D
L596_g1914	0.075	61.33	157.905	4.905	D
L596_g1913	0.0	69.43	124.48	1.415	D
L596_g21102	0.0	12.885	75.775	11.33	D
L596_g2297	0.675	30.25	52.65	2.93	D
L596_g23833	6.41	0.0	81.41	0.39	D
L596_g9000	0.0	33.46	195.545	13.11	D
L596_g24896	0.07	3.505	12.075	0.065	D
L596_g22753	0.0	21.565	2576.42	69.555	D
L596_g16494	43.0	1.23	49.55	0.0	D
L596_g12556	1.01	237.63	843.715	95.48	D
L596_g5610	0.425	241.965	501.36	63.49	D
L596_g13327	0.0	3.135	43.76	4.705	D
L596_g2644	5.005	0.235	16.7	0.9	D
L596_g2649	8742.47	0.0	12577.39	0.965	D
L596_g5454	0.235	27.55	725.955	16.965	D
L596_g12742	0.22	37.905	105.25	12.085	D
L596_g21906	2.395	63.595	128.23	21.24	D
L596_g8064	0.235	27.94	281.375	24.235	D
L596_g23410	0.205	23.255	43.39	13.59	D
L596_g7339	0.0	8.065	35.665	3.73	D
L596_g391	0.555	13.545	43.55	16.98	D
L596_g27593	0.0	6.37	18.84	0.275	D
L596_g2770	0.0	39.29	105.195	0.66	D
L596_g2771	0.205	9.515	17.81	2.66	D
L596_g4343	0.09	9.96	17.39	2.065	D
L596_g9122	0.41	11.15	21.31	1.09	D
L596_g9690	3.04	0.08	655.59	0.105	D
L596_g20361	0.0	10.91	35.03	8.555	D
L596_g27491	0.315	9.565	26.645	1.45	D
L596_g13852	0.36	17.845	926.4	51.68	D
L596_g12814	1.81	335.83	1738.835	551.64	D
L596_g11542	2.115	105.61	528.895	55.25	D
L596_g2240	3.05	2736.12	6300.045	1054.265	D
L596_g2084	0.0	39.48	208.495	6.055	D
L596_g24351	1.435	46.125	145.93	25.78	D
L596_g14231	0.0	3.29	12.44	2.52	D
L596_g10266	1.155	30.545	102.93	37.705	D
L596_g4913	31.425	1430.285	4143.815	2329.83	D
L596_g15354	0.155	24.655	114.075	14.14	D
L596_g5130	0.505	11.8	22.655	2.545	D
L596_g16543	0.085	5.03	87.1	3.305	D
L596_g23277	2.515	63.765	350.63	128.66	D
L596_g23275	0.055	4.855	17.335	3.47	D
L596_g21656	0.425	12.03	26.85	7.34	D
L596_g17364	11.085	0.35	214.145	0.11	D
L596_g12462	1.61	209.905	2206.705	324.5	D
L596_g12284	0.155	10.4	300.475	16.765	D
L596_g4777	0.0	23.585	414.965	7.19	D
L596_g16015	0.53	62.985	132.44	36.57	D
L596_g16019	1.16	40.875	290.215	17.965	D
L596_g17581	0.0	4.065	9.26	5.0	D
L596_g2464	0.245	8.415	17.09	4.48	D
L596_g26116	4.01	316.62	952.89	188.75	D
L596_g4319	0.865	28.205	74.72	25.405	D
L596_g10528	0.0	3.16	21.795	0.24	D
L596_g6462	2.07	84.56	168.725	40.535	D
L596_g2171	0.57	479.785	2800.425	47.95	D
L596_g21192	751.42	0.0	1245.745	112.97	D
L596_g2915	0.0	13.59	176.65	9.2	D
L596_g22763	0.08	7.11	21.395	0.94	D
L596_g21782	0.6	32.625	175.265	14.45	D
L596_g26259	4.685	0.27	65.865	4.02	D
L596_g10890	1.495	49.185	99.29	29.585	D
L596_g28148	0.595	80.78	558.055	257.11	D
L596_g24508	1.785	38.795	85.685	2.115	D
L596_g20530	9.2	0.725	38.07	2.66	D
L596_g24626	1.7	49.54	190.115	33.845	D
L596_g6789	0.055	10.75	76.155	1.475	D
L596_g22414	1.79	113.675	263.44	57.975	D
L596_g5335	0.76	54.425	142.29	12.105	D
L596_g14527	0.0	35.76	207.105	16.575	D
L596_g25674	0.43	19.445	37.23	1.35	D
L596_g21351	1.885	116.375	707.53	227.145	D
L596_g4293	0.12	19.425	89.69	3.095	D
L596_g10172	0.0	7.015	12.86	0.22	D
L596_g25166	0.0	20.425	44.05	2.965	D
L596_g7395	0.0	12.82	44.855	16.81	D
L596_g5829	0.0	19.165	166.155	41.845	D
L596_g5823	0.215	48.055	459.355	12.885	D
L596_g16222	0.865	43.09	229.89	24.21	D
L596_g4833	1.71	56.62	96.775	4.755	D
L596_g18133	0.0	34.41	77.94	23.555	D
L596_g25329	0.0	7.26	1366.845	54.115	D
L596_g27873	0.0	2.035	36.72	5.71	D
L596_g11885	1.905	70.225	524.965	163.195	D
L596_g5675	0.875	46.895	546.37	26.74	D
L596_g1353	1.22	369.085	1498.06	461.61	D
L596_g6518	31.31	0.415	123.1	0.765	D
L596_g19181	5.8	0.11	6.35	0.215	D
L596_g22759	0.0	67.19	2348.595	123.97	D
L596_g22758	3.765	95.11	1414.77	22.025	D
L596_g19456	0.0	63.185	141.39	7.53	D
L596_g26661	0.0	4.765	47.26	8.76	D
L596_g11607	11.725	0.53	24.725	11.385	D
L596_g703	719.94	0.0	1578.165	0.45	D
L596_g25737	1.595	137.1	313.825	110.275	D
L596_g5205	0.0	4.175	14.855	0.51	D
L596_g22887	0.0	71.685	130.755	13.365	D
L596_g17183	0.0	24.285	89.325	13.885	D
L596_g17180	0.16	16.985	36.075	5.985	D
L596_g11806	18.85	1183.085	4795.035	2361.625	D
L596_g14293	0.99	37.625	104.875	4.07	D
L596_g14292	0.85	19.77	38.36	16.48	D
L596_g14291	0.42	142.92	1064.325	258.585	D
L596_g17025	8.305	0.115	42.255	1.875	D
L596_g27136	0.36	13.895	45.835	3.685	D
L596_g27306	0.0	31.22	56.95	11.25	D
L596_g8468	0.12	43.735	172.9	20.565	D
L596_g23215	0.15	132.695	458.26	81.26	D
L596_g24653	0.455	43.965	302.56	36.79	D
L596_g5530	3.475	0.1	5.12	0.0	D
L596_g6169	0.83	100.74	967.07	294.945	D
L596_g13317	5.24	137.525	712.67	66.985	D
L596_g21266	0.3	24.745	75.745	13.18	D
L596_g26286	5.755	0.25	71.525	1.675	D
L596_g14213	0.54	27.32	76.035	5.11	D
L596_g412	0.065	7.12	26.255	1.16	D
L596_g411	0.065	26.505	50.81	4.92	D
L596_g16955	0.0	11.9	44.295	2.51	D
L596_g16950	0.0	29.78	213.96	3.55	D
L596_g16958	0.1	3.82	41.295	4.455	D
L596_g28193	9.63	0.16	11.89	0.16	D
L596_g24551	0.0	17.055	57.815	18.73	D
L596_g20070	1.415	47.45	110.34	14.305	D
L596_g26896	1.37	42.23	231.315	17.45	D
L596_g4794	0.0	10.28	307.515	4.12	D
L596_g15235	1.52	68.75	261.965	7.61	D
L596_g18167	0.955	48.645	255.265	9.24	D
L596_g26755	5.905	0.25	12.15	0.0	D
L596_g5368	0.47	43.865	81.425	11.785	D
L596_g19400	0.0	9.985	131.635	1.56	D
L596_g27278	5.565	0.18	70.72	0.11	D
L596_g11095	0.0	9.29	23.315	10.185	D
L596_g23747	1.23	52.22	480.67	7.635	D
L596_g16079	0.31	18.64	73.81	0.0	D
L596_g14699	0.325	18.945	47.02	11.93	D
L596_g14343	1.515	54.635	105.505	13.58	D
L596_g24985	0.125	17.95	70.435	42.8	D
L596_g22259	0.14	11.285	70.69	16.84	D
L596_g9237	1.245	39.78	76.385	7.335	D
L596_g12528	0.0	6.4	20.685	1.945	D
L596_g12525	0.0	39.295	129.745	27.975	D
L596_g5936	0.11	81.235	256.055	18.53	D
L596_g261	0.37	27.8	89.86	16.825	D
L596_g19483	0.455	12.185	27.79	3.515	D
L596_g23939	1.71	257.175	1684.1	703.16	D
L596_g20351	0.0	7.305	13.69	1.615	D
L596_g6856	0.125	7.885	52.435	4.375	D
L596_g4986	0.845	104.32	479.525	19.885	D
L596_g12652	0.25	6.4	16.455	0.63	D
L596_g23484	0.43	99.51	182.675	26.43	D
L596_g6130	0.21	29.71	71.215	17.595	D
L596_g2878	0.0	5.61	34.15	0.105	D
L596_g19632	0.075	5.55	17.175	10.34	D
L596_g4270	0.925	31.715	1050.48	23.595	D
L596_g9614	0.29	18.545	217.86	32.305	D
L596_g24607	0.0	2.97	28.15	5.625	D
L596_g9764	0.1	13.7	342.045	0.255	D
L596_g7445	2.105	118.88	267.7	81.445	D
L596_g8314	0.49	17.96	35.325	3.47	D
L596_g27563	0.61	17.88	34.635	5.935	D
L596_g20721	0.0	12.28	86.915	9.635	D
L596_g8884	0.0	27.595	268.12	8.995	D
L596_g24852	1.08	52.695	126.12	42.27	D
L596_g11745	2.695	73.095	175.9	35.0	D
L596_g10295	0.98	140.095	462.05	1.83	D
L596_g190	0.1	3.615	7.76	0.835	D
L596_g27797	0.0	2.985	11.125	0.0	D
L596_g25754	2.125	62.45	170.195	37.245	D
L596_g8486	3.505	0.1	295.42	0.14	D
L596_g25348	1.485	213.495	3152.195	15.23	D
L596_g27850	0.41	18.62	35.59	3.655	D
L596_g8119	2.31	0.0	357.335	0.075	D
L596_g20197	0.0	23.415	44.125	3.79	D
L596_g26933	0.05	29.56	69.495	4.83	D
L596_g15185	2.035	49.32	23.035	125.985	E
L596_g4300	2.75	119.22	29.86	302.755	E
L596_g22732	0.235	254.355	5.26	611.32	E
L596_g8217	0.0	8.495	1.41	224.87	E
L596_g9946	2.1	478.41	144.695	923.89	E
L596_g11669	2.02	62.995	27.44	96.175	E
L596_g10531	0.79	67.54	15.05	109.94	E
L596_g6804	0.095	10.225	7.09	20.9	E
L596_g6802	0.15	31.665	1.935	53.945	E
L596_g15394	0.0	3.66	0.945	5.675	E
L596_g15393	0.0	3.7	0.285	6.235	E
L596_g24109	23.745	0.275	0.705	39.74	E
L596_g4641	1.205	97.495	30.8	167.13	E
L596_g2904	0.69	273.325	126.39	518.515	E
L596_g532	0.0	94.085	36.62	171.995	E
L596_g12334	0.135	36.48	0.925	62.475	E
L596_g4383	0.54	33.375	2.595	52.715	E
L596_g14723	0.47	22.915	1.36	52.825	E
L596_g18842	237.7	22.775	118.445	394.88	E
L596_g19280	0.045	12.995	1.91	36.34	E
L596_g24189	0.22	14.375	14.14	55.885	E
L596_g10675	0.0	107.485	1.0	163.67	E
L596_g3558	0.0	9.575	5.59	298.83	E
L596_g6335	0.76	22.73	33.235	68.155	E
L596_g477	0.0	30.69	23.84	101.03	E
L596_g7041	0.0	33.735	2.415	61.09	E
L596_g17557	0.1	6.66	7.915	359.745	E
L596_g25991	0.16	30.04	0.625	43.975	E
L596_g25992	0.22	1609.685	12.265	7319.83	E
L596_g27743	0.15	21.355	27.025	111.59	E
L596_g8530	0.115	11.635	3.415	2668.915	E
L596_g25504	0.325	35.67	1.83	137.81	E
L596_g28034	3.97	93.5	51.15	351.155	E
L596_g24479	0.075	3.23	1.465	53.615	E
L596_g20200	1.335	57.51	5.235	146.905	E
L596_g18963	3.49	135.22	28.51	211.97	E
L596_g4804	1.07	47.98	4.515	95.425	E
L596_g18141	0.14	68.63	20.21	104.245	E
L596_g23376	0.285	7.225	0.29	15.325	E
L596_g22746	0.29	54.505	30.54	870.56	E
L596_g9191	0.21	34.795	1.53	192.71	E
L596_g11613	102.785	9.75	18.885	129.355	E
L596_g18672	0.735	93.195	23.39	296.42	E
L596_g12642	0.185	6.19	1.705	14.05	E
L596_g12641	0.325	9.445	0.525	17.32	E
L596_g1157	0.36	31.31	9.645	530.215	E
L596_g7328	0.1	16.69	16.495	66.21	E
L596_g22088	1.24	562.96	246.72	922.4	E
L596_g11106	6.315	194.805	214.2	462.55	E
L596_g6587	0.245	13.7	4.635	25.575	E
L596_g7983	0.95	229.88	5.15	896.125	E
L596_g19406	0.72	49.99	1.345	141.285	E
L596_g22071	0.49	12.585	10.495	37.035	E
L596_g19965	1.725	173.65	12.1	499.93	E
L596_g16636	0.14	36.16	3.95	239.445	E
L596_g16849	0.31	667.305	7.275	2460.43	E
L596_g14208	0.455	28.76	28.015	78.335	E
L596_g27543	0.03	2.265	0.01	7.665	E
L596_g9311	0.6	26.305	23.485	86.975	E
L596_g9313	0.825	121.755	91.615	628.215	E
L596_g20049	0.21	6.56	1.795	74.475	E
L596_g7250	1.675	684.24	51.18	1105.63	E
L596_g13759	4.395	229.09	89.46	825.805	E
L596_g26557	0.355	11.11	4.88	380.84	E
L596_g5782	0.73	21.715	43.71	107.59	E
L596_g25287	0.0	28.44	50.905	289.09	E
L596_g10608	1.125	53.34	62.215	143.035	E
L596_g28269	0.095	3.33	13.46	83.53	E
L596_g25868	0.21	28.775	6.61	43.71	E
L596_g23329	0.78	247.145	0.89	361.275	E
L596_g9068	0.18	237.35	2.255	1166.53	E
L596_g24879	1.395	60.27	85.63	228.93	E
L596_g11768	0.0	90.21	3.515	2391.915	E
L596_g813	2.295	0.07	0.0	6.07	E
L596_g27267	0.225	19.39	7.255	62.18	E
L596_g20955	0.43	24.075	2.84	60.54	E
L596_g20958	13.575	1142.945	186.235	2104.505	E
L596_g12004	0.255	30.075	11.445	1058.68	E
L596_g12006	0.0	34.415	7.6	61.42	E
L596_g10339	0.0	9.41	1.63	24.25	E
L596_g15869	0.205	32.805	1.665	125.92	E
L596_g744	0.0	9.99	15.325	166.94	E
L596_g16685	0.215	36.96	4.02	169.24	E
L596_g24164	12.63	883.86	99.17	7787.095	E
L596_g20389	0.22	7.63	3.365	52.48	E
L596_g7836	0.205	48.77	0.11	85.425	E
L596_g8821	0.0	15.48	7.3	664.565	E
L596_g15957	0.56	15.81	15.52	91.495	E
L596_g11924	0.0	15.43	3.615	25.715	E
L596_g18608	1.765	84.39	6.345	216.525	E
L596_g22523	0.305	7.355	2.105	12.705	E
L596_g20580	0.0	15.815	2.07	138.095	E
L596_g2103	2.19	657.73	194.69	2305.465	E
L596_g12838	1.535	114.055	15.48	984.165	E
L596_g7211	0.395	236.605	9.04	447.475	E
L596_g12482	0.68	441.145	46.15	738.18	E
L596_g22226	1.05	56.585	18.03	113.945	E
L596_g22228	0.205	17.705	16.125	37.15	E
L596_g26245	0.19	33.085	15.98	184.735	E
L596_g5948	0.055	3.4	4.535	47.8	E
L596_g7970	0.0	12.795	5.305	6537.275	E
L596_g18593	0.0	7.005	1.305	99.4	E
L596_g21858	1.395	153.565	1.215	506.02	E
L596_g10597	0.06	15.0	42.045	126.285	E
L596_g15330	4.345	214.99	35.12	491.185	E
L596_g28311	0.11	9.755	0.245	24.65	E
L596_g9771	53.99	10968.765	10735.965	38392.46	E
L596_g21679	0.09	6.465	4.96	2949.58	E
L596_g11291	0.185	103.76	6.945	235.01	E
L596_g17926	2.925	152.715	25.32	571.22	E
L596_g10653	0.27	6.575	0.02	126.07	E
L596_g13354	0.075	18.815	2.78	2599.41	E
L596_g24001	6.44	0.27	0.335	46.975	E
L596_g8890	0.0	24.095	4.105	174.14	E
L596_g5326	0.325	169.55	5.485	295.94	E
L596_g12619	0.0	4.815	0.745	8.315	E
L596_g15853	0.0	238.04	3.43	1962.445	E
L596_g26401	1.165	42.35	9.09	118.065	E
L596_g11970	0.235	13.67	0.525	37.13	E
L596_g22159	0.095	34.79	4.95	96.57	E
L596_g4827	0.0	28.845	1.05	222.285	E
L596_g23352	1.56	407.29	4.845	1108.47	E
L596_g12690	0.525	81.875	66.355	175.08	E
L596_g1349	15.4	0.0	36.84	75.905	E
L596_g9174	1.625	78.665	75.345	235.575	E
L596_g14388	0.25	24.055	10.035	37.73	E
L596_g26405	0.245	11.1	1.405	121.26	E
L596_g3686	13.305	719.515	310.17	2337.07	E
L596_g3353	0.65	21.645	10.655	45.295	E
L596_g2975	0.485	38.715	24.645	111.795	E
L596_g8188	0.46	120.24	12.295	493.235	E
L596_g16067	0.475	14.44	3.905	34.96	E
L596_g16065	8.185	1389.375	21.865	10829.565	E
L596_g15304	2.125	67.055	3.845	407.105	E
L596_g15303	0.675	76.265	2.425	412.365	E
L596_g5724	0.11	3.755	6.41	50.585	E
L596_g6408	0.575	1121.48	2.715	2461.37	E
L596_g15089	0.175	142.485	14.71	362.595	E
L596_g5291	0.0	4.175	0.19	63.1	E
L596_g8350	0.305	14.27	0.5	69.535	E
L596_g26720	0.47	13.41	3.73	20.85	E
L596_g9553	2.435	60.925	207.485	1165.86	E
L596_g25382	18.69	0.615	1.635	116.305	E
L596_g10018	0.12	27.07	1.37	64.63	E
L596_g9330	33.87	1187.18	522.16	1977.07	E
L596_g8526	0.41	792.075	8.215	3028.49	E
L596_g20938	0.0	26.54	7.79	2714.92	E
L596_g6488	1.245	32.395	44.82	133.53	E
L596_g25220	0.08	16.01	19.685	59.285	E
L596_g11901	1.045	20.925	0.875	88.215	E
L596_g5802	0.0	14.12	4.145	50.97	E
L596_g1496	2.93	299.3	4.415	832.52	E
L596_g28246	1.315	115.035	2.83	1118.015	E
L596_g16255	0.095	2.99	0.23	28.69	E
L596_g24071	0.395	10.45	15.995	54.23	E
L596_g12551	2.74	150.195	29.45	246.58	E
L596_g22771	0.11	11.7	16.565	141.93	E
L596_g26646	0.68	69.87	0.555	149.82	E
L596_g721	0.84	57.505	20.125	128.54	E
L596_g4440	0.0	20.25	1.28	33.82	E
L596_g16238	0.72	91.475	46.56	164.575	E
L596_g24992	0.07	6.57	0.125	11.57	E
L596_g25023	2.025	269.855	35.05	656.1	E
L596_g24144	0.0	4.065	2.585	2340.28	E
L596_g23659	0.0	247.99	17.12	1381.62	E
L596_g6642	0.0	4.525	0.59	549.315	E
L596_g20640	0.21	14.55	3.595	28.81	E
L596_g24676	1.485	79.82	11.125	278.225	E
L596_g24675	0.075	16.595	157.405	586.595	E
L596_g12815	1.535	60.735	9.35	159.96	E
L596_g16128	0.46	28.745	1.47	53.83	E
L596_g1287	4.24	153.035	278.77	1280.2	E
L596_g25005	0.145	4.02	1.45	6.105	E
L596_g2866	1.115	39.84	0.725	166.425	E
L596_g15627	9.895	0.325	0.0	85.935	E
L596_g27700	16.39	0.755	5.055	18.7	E
L596_g5131	0.095	3.9	1.2	899.725	E
L596_g6269	0.0	4.055	1.345	11.905	E
L596_g16746	0.97	28.09	2.505	60.935	E
L596_g26190	3.36	100.88	57.405	206.985	E
L596_g10408	0.0	35.23	10.885	553.735	E
L596_g11427	23.3	0.95	0.28	29.49	E
L596_g8164	0.0	6.76	1.03	139.305	E
L596_g15193	23.935	0.375	16.995	25.09	E
L596_g10817	0.36	29.815	1.97	691.73	E
L596_g4314	0.785	22.515	7.085	41.62	E
L596_g242	0.49	13.52	2.16	25.09	E
L596_g13014	0.62	24.935	0.44	153.83	E
L596_g11656	0.0	10.11	3.03	16.18	E
L596_g11658	0.0	15.45	2.495	88.065	E
L596_g22513	13.5	738.72	0.0	2284.8	E
L596_g17999	44.41	3.57	0.35	75.0	E
L596_g23627	0.655	34.265	3.23	62.665	E
L596_g16805	1.085	37.01	1.4	101.86	E
L596_g22235	0.38	28.005	0.04	47.005	E
L596_g22230	1.2	46.985	5.925	283.13	E
L596_g22233	0.215	9.75	0.2	21.875	E
L596_g10233	0.37	45.74	61.875	210.8	E
L596_g15652	0.0	165.995	16.06	427.78	E
L596_g23994	6.79	0.265	0.115	13.46	E
L596_g15321	0.22	77.66	17.37	338.59	E
L596_g4217	64.1	0.0	12.545	176.665	E
L596_g22595	1.635	3143.68	90.825	8012.46	E
L596_g18070	7.125	200.51	11.98	365.675	E
L596_g25579	0.93	789.25	12.51	1149.125	E
L596_g22926	140.77	14862.615	6863.71	27349.105	E
L596_g12438	4.945	122.2	91.535	385.385	E
L596_g22412	0.305	82.8	46.81	146.39	E
L596_g20706	22.225	0.125	0.0	23.445	E
L596_g23636	0.0	23.205	6.05	73.05	E
L596_g18953	1.535	239.715	96.6	431.18	E
L596_g22632	0.0	72.52	9.68	1666.085	E
L596_g7580	1.45	60.085	24.015	125.525	E
L596_g19450	0.205	34.49	34.25	130.385	E
L596_g5207	0.0	53.535	57.115	309.335	E
L596_g12111	0.0	0.935	0.515	7.0	E
L596_g233	0.71	588.705	13.98	2213.085	E
L596_g23000	0.0	28.345	4.88	409.37	E
L596_g23943	1.465	69.17	41.44	109.785	E
L596_g8073	0.635	21.16	1.155	40.685	E
L596_g20306	0.085	390.57	3.73	1993.58	E
L596_g24659	0.0	19.92	13.54	52.36	E
L596_g2265	0.125	42.87	0.28	115.005	E
L596_g16852	0.0	36.65	2.225	59.29	E
L596_g27538	0.43	32.585	0.135	56.73	E
L596_g21262	0.08	20.65	18.37	58.745	E
L596_g9308	1.99	70.85	58.425	749.84	E
L596_g7263	0.0	19.06	2.87	314.645	E
L596_g10617	0.575	35.46	7.385	208.795	E
L596_g3531	0.0	81.7	1.18	194.565	E
L596_g28253	8.555	1951.625	7.235	5679.145	E
L596_g16256	0.115	3.775	0.095	47.34	E
L596_g16237	4.185	154.425	69.0	394.995	E
L596_g26655	0.59	116.285	8.26	277.375	E
L596_g23405	0.0	24.205	0.515	43.275	E
L596_g20846	2.975	109.425	45.43	175.945	E
L596_g3315	2.165	50.795	42.78	119.325	E
L596_g23396	0.63	42.21	19.365	96.79	E
L596_g26137	1.02	58.795	53.475	2138.14	E
L596_g5935	0.0	35.33	29.76	104.92	E
L596_g9681	5.88	1146.765	84.96	4934.675	E
L596_g16615	0.0	29.66	12.41	3131.295	E
L596_g16616	0.145	18.995	2.59	1293.16	E
L596_g16611	0.0	41.83	4.935	108.155	E
L596_g14619	0.47	22.56	16.09	50.655	E
L596_g20598	0.0	27.025	2.405	111.78	E
L596_g25240	1.63	425.135	6.92	692.735	E
L596_g6138	0.605	22.95	0.49	37.07	E
L596_g15449	0.0	10.43	19.85	157.025	E
L596_g6639	145.825	0.0	224.06	843.575	E
L596_g5063	0.0	9.34	0.165	16.595	E
L596_g2874	0.0	7.17	0.415	147.94	E
L596_g7967	0.265	81.785	6.28	894.855	E
L596_g19631	0.0	5.415	2.3	12.46	E
L596_g18581	0.11	7.18	0.43	17.72	E
L596_g21868	2.905	418.745	411.305	1682.59	E
L596_g21641	0.28	21.975	0.895	44.12	E
L596_g11280	0.06	22.495	1.175	77.14	E
L596_g11285	0.205	8.245	0.56	17.585	E
L596_g17937	0.0	3.705	0.0	9.02	E
L596_g17938	0.0	3.775	0.0	12.05	E
L596_g656	3.82	151.23	23.13	220.555	E
L596_g16716	0.64	18.93	2.435	41.73	E
L596_g7449	3.115	0.06	0.105	21.67	E
L596_g6270	0.065	78.555	0.775	292.315	E
L596_g8317	1.335	24.505	9.525	55.485	E
L596_g9867	0.31	61.78	0.0	110.545	E
L596_g9865	0.0	21.105	0.545	145.04	E
L596_g10296	0.12	177.55	37.135	429.08	E
L596_g17743	1.18	114.29	0.07	217.025	E
L596_g13241	0.535	34.63	28.005	66.37	E
L596_g6929	1.645	48.375	76.71	158.695	E
L596_g12647	0.355	16.935	0.095	33.495	E
L596_g10317	16.3	6121.58	2706.155	10051.655	E
L596_g26337	0.0	8.395	6.72	17.27	E
L596_g27457	0.595	24.96	39.54	96.67	E
L596_g16740	0.0	49.445	23.69	125.535	E
L596_g17872	95.275	3.68	1.265	99.825	E
L596_g17122	1.19	28.375	15.515	68.825	E
L596_g15180	0.0	7.47	1.73	4.305	F
L596_g252	1.71	64.14	21.67	41.135	F
L596_g22730	0.515	239.47	0.93	291.115	F
L596_g13912	0.395	17.045	0.535	20.32	F
L596_g26604	0.0	46.425	21.315	55.225	F
L596_g6803	0.0	37.94	6.28	44.63	F
L596_g15574	9.8	449.46	137.875	258.165	F
L596_g5757	0.82	52.755	9.1	28.81	F
L596_g23455	2.31	247.55	9.905	323.37	F
L596_g8407	0.26	25.78	0.69	14.345	F
L596_g3341	0.54	16.3	6.105	12.085	F
L596_g7332	1.375	103.435	12.62	57.265	F
L596_g6105	2.715	90.845	3.625	77.6	F
L596_g533	0.06	7.255	1.56	6.52	F
L596_g16169	41.215	1081.06	61.95	896.865	F
L596_g10743	6.945	706.145	78.905	735.845	F
L596_g20116	0.0	149.095	0.805	102.44	F
L596_g20115	0.31	416.04	14.705	211.615	F
L596_g15062	0.92	39.875	1.61	22.64	F
L596_g21558	1.315	138.065	3.225	78.1	F
L596_g2270	0.0	52.025	7.395	39.505	F
L596_g20093	0.4	17.01	4.515	8.095	F
L596_g2989	1.325	159.08	53.94	118.645	F
L596_g609	0.0	8.55	0.3	11.305	F
L596_g22285	0.39	32.7	1.73	41.32	F
L596_g2044	1.11	77.355	4.91	88.095	F
L596_g2043	2.54	135.615	17.64	92.05	F
L596_g6332	7.17	355.61	64.86	227.175	F
L596_g7040	10.06	622.45	122.565	854.51	F
L596_g3115	4.94	336.335	44.925	164.845	F
L596_g1053	2.95	669.81	93.15	575.785	F
L596_g27741	0.2	82.53	36.005	88.91	F
L596_g20905	0.745	32.745	0.365	28.47	F
L596_g13069	0.24	66.28	34.435	79.855	F
L596_g11585	1.805	40.685	0.59	26.17	F
L596_g22338	0.745	71.995	31.035	61.935	F
L596_g20203	0.0	73.185	1.44	42.955	F
L596_g16744	1.2	894.57	11.075	850.31	F
L596_g24067	0.0	84.01	1.535	70.71	F
L596_g19795	1.245	31.66	2.61	22.36	F
L596_g19799	0.29	13.135	2.265	9.97	F
L596_g23604	1.24	339.585	13.66	272.935	F
L596_g166	0.0	4.805	1.165	2.21	F
L596_g13233	0.19	16.605	0.3	12.475	F
L596_g24199	0.0	38.645	6.105	38.395	F
L596_g13965	0.115	12.56	1.96	13.42	F
L596_g21589	1.905	89.44	2.43	90.17	F
L596_g16747	0.0	6.74	0.77	3.765	F
L596_g3922	0.0	59.27	22.51	74.4	F
L596_g16055	0.23	15.565	1.515	11.47	F
L596_g17453	0.28	45.895	2.285	56.975	F
L596_g3807	0.205	9.19	1.325	7.235	F
L596_g3806	0.81	31.645	9.025	20.67	F
L596_g22089	0.095	531.885	14.09	501.485	F
L596_g15150	0.635	127.35	30.03	56.155	F
L596_g25477	0.2	46.58	6.085	23.97	F
L596_g27902	0.24	32.36	15.77	20.635	F
L596_g4967	2.27	51.4	20.64	28.765	F
L596_g5704	1.705	388.195	5.745	207.15	F
L596_g14677	3.44	132.38	30.6	180.52	F
L596_g14095	0.665	44.385	4.87	44.79	F
L596_g19308	1.485	38.175	6.385	32.11	F
L596_g23932	1.02	253.405	56.18	129.56	F
L596_g5545	2.465	78.18	13.12	59.28	F
L596_g24364	3.145	204.58	55.885	236.31	F
L596_g12985	18.44	594.125	140.31	381.66	F
L596_g27098	3.165	125.98	40.24	65.29	F
L596_g9315	3.46	195.205	96.685	133.425	F
L596_g25634	1.52	71.505	25.725	42.535	F
L596_g25633	14.76	498.61	143.485	339.465	F
L596_g25639	2.56	62.79	3.475	48.15	F
L596_g13751	0.68	14.96	0.67	19.885	F
L596_g15368	1.09	117.57	57.525	99.735	F
L596_g7788	1.215	63.865	1.34	76.52	F
L596_g18381	3.74	230.51	59.515	104.53	F
L596_g23281	0.34	15.07	0.955	7.11	F
L596_g8948	0.335	29.945	5.395	13.485	F
L596_g17952	0.65	24.955	9.005	15.475	F
L596_g25059	0.425	31.33	8.325	19.415	F
L596_g332	0.105	108.175	26.925	68.66	F
L596_g19223	0.16	10.29	2.94	9.315	F
L596_g24313	0.0	7.71	0.12	8.615	F
L596_g22848	0.625	38.9	1.55	54.995	F
L596_g25093	2.09	103.255	0.445	117.945	F
L596_g25092	0.075	185.36	4.665	188.23	F
L596_g11769	0.23	17.03	0.185	10.735	F
L596_g1022	6.135	218.335	83.06	113.69	F
L596_g815	1.025	44.605	1.41	26.27	F
L596_g27490	0.675	19.155	1.34	15.865	F
L596_g24791	1.485	115.3	16.2	70.755	F
L596_g3580	0.355	29.335	0.615	21.34	F
L596_g6747	0.24	280.865	1.515	156.195	F
L596_g6746	3.095	121.465	4.685	156.605	F
L596_g7344	0.42	19.715	1.86	16.94	F
L596_g12535	0.0	501.39	160.52	602.475	F
L596_g20661	0.445	12.73	4.305	8.92	F
L596_g19935	0.845	452.275	3.645	290.98	F
L596_g25197	0.92	40.68	23.83	28.24	F
L596_g1848	1.46	45.395	23.215	41.12	F
L596_g6314	0.775	100.44	1.7	48.235	F
L596_g16782	0.95	54.935	3.34	61.855	F
L596_g6864	1.59	80.57	5.11	65.31	F
L596_g14600	0.055	9.765	0.64	5.26	F
L596_g5779	0.36	19.13	10.69	11.875	F
L596_g24933	1.375	42.48	20.96	31.25	F
L596_g25144	0.185	140.625	3.11	184.15	F
L596_g1479	1.875	86.1	16.225	109.2	F
L596_g6122	0.17	51.115	26.515	33.33	F
L596_g12481	0.0	130.275	36.34	96.99	F
L596_g12158	0.0	209.325	60.72	107.665	F
L596_g19761	1.335	67.43	11.19	58.0	F
L596_g1738	0.0	115.96	19.04	52.19	F
L596_g5946	5.235	277.66	125.74	159.6	F
L596_g10203	0.4	11.655	2.21	6.15	F
L596_g10594	0.92	74.77	12.435	95.765	F
L596_g15331	0.34	85.975	16.545	60.11	F
L596_g24618	0.24	45.52	5.505	38.97	F
L596_g24616	0.885	124.355	2.04	165.275	F
L596_g21670	3.26	117.32	1.485	74.305	F
L596_g25563	0.17	22.365	3.615	12.615	F
L596_g2228	0.715	18.795	3.19	18.65	F
L596_g12402	0.685	27.145	1.345	20.335	F
L596_g25837	0.315	321.815	1.175	166.76	F
L596_g25836	1.755	1731.405	3.345	887.31	F
L596_g20719	0.495	174.555	0.64	165.57	F
L596_g2795	0.0	22.4	11.48	18.61	F
L596_g181	2.12	132.835	2.785	78.41	F
L596_g19647	3.045	596.92	33.42	340.32	F
L596_g17576	0.145	36.99	11.81	26.865	F
L596_g25644	0.565	338.435	30.815	180.245	F
L596_g25640	1.925	53.81	2.92	28.09	F
L596_g24279	0.27	54.09	26.095	34.645	F
L596_g14068	0.295	16.98	6.315	11.74	F
L596_g10363	3.21	240.96	59.025	155.21	F
L596_g14306	1.205	39.69	4.705	21.03	F
L596_g14301	0.055	46.025	4.25	33.75	F
L596_g14302	0.33	14.675	5.055	16.695	F
L596_g15623	1.45	48.645	4.095	40.545	F
L596_g25351	0.37	42.075	0.2	54.395	F
L596_g12972	0.59	211.975	22.655	160.865	F
L596_g6697	2.265	101.445	18.21	115.62	F
L596_g6526	0.41	20.0	6.92	27.64	F
L596_g3123	0.335	160.035	9.23	106.765	F
L596_g372	0.12	8.455	0.595	7.435	F
L596_g2159	1.15	109.195	27.74	144.8	F
L596_g24130	0.585	370.51	22.085	183.635	F
L596_g12840	1.51	42.01	3.665	26.77	F
L596_g12841	4.44	432.51	14.26	272.08	F
L596_g2977	0.48	204.085	106.41	168.69	F
L596_g7840	1.065	62.095	15.92	51.605	F
L596_g25114	0.66	61.455	24.28	34.4	F
L596_g22218	5.395	511.36	3.905	527.24	F
L596_g9277	0.58	191.62	99.13	124.33	F
L596_g9274	0.405	58.545	24.775	43.41	F
L596_g20103	0.13	11.175	0.735	6.26	F
L596_g14264	0.3	25.46	5.405	13.56	F
L596_g14261	0.905	22.2	13.79	14.795	F
L596_g8069	1.915	159.515	15.04	101.3	F
L596_g22574	0.215	6.65	0.16	5.945	F
L596_g5298	1.715	44.7	19.81	46.415	F
L596_g10665	0.41	9.745	0.075	4.615	F
L596_g22631	0.185	65.13	16.365	30.34	F
L596_g2212	2.0	201.71	0.99	268.135	F
L596_g22430	0.24	39.115	11.215	29.36	F
L596_g24382	0.26	33.27	5.225	26.325	F
L596_g11709	1.43	72.115	30.74	41.545	F
L596_g19673	0.0	7.945	0.745	3.75	F
L596_g1044	0.16	6.215	1.935	4.75	F
L596_g13733	0.315	26.335	8.65	33.99	F
L596_g20930	0.31	73.765	24.985	73.795	F
L596_g20933	0.0	112.72	17.755	103.715	F
L596_g3191	0.615	48.495	7.735	66.77	F
L596_g3198	2.56	82.19	4.555	47.52	F
L596_g2577	0.315	37.715	10.975	28.62	F
L596_g14038	0.295	9.06	3.55	6.55	F
L596_g1685	0.0	118.9	5.815	91.815	F
L596_g21606	0.135	42.995	2.635	46.36	F
L596_g1498	5.18	500.57	64.155	590.385	F
L596_g18970	1.935	995.175	382.665	588.18	F
L596_g12212	0.16	11.2	3.64	8.395	F
L596_g25300	0.24	11.605	2.865	8.115	F
L596_g157	0.0	7.05	0.0	3.94	F
L596_g6962	0.0	30.145	5.78	23.64	F
L596_g18541	0.08	283.61	49.395	325.625	F
L596_g6574	0.145	50.825	10.105	40.675	F
L596_g26643	1.355	31.635	0.345	16.27	F
L596_g2640	0.96	111.62	5.29	84.365	F
L596_g13951	1.08	29.545	16.45	18.095	F
L596_g3933	1.29	102.655	5.425	104.51	F
L596_g19428	0.715	206.535	2.36	132.095	F
L596_g14379	0.64	133.97	13.6	168.795	F
L596_g4892	1.34	1022.89	49.43	1374.57	F
L596_g23381	1.11	30.075	1.15	16.45	F
L596_g26141	0.755	936.145	11.15	874.965	F
L596_g11034	0.0	11.325	6.14	7.105	F
L596_g21750	0.995	28.75	7.49	19.99	F
L596_g22087	1.87	299.2	25.205	256.26	F
L596_g22086	0.27	42.385	14.69	35.375	F
L596_g27498	0.105	26.335	0.245	23.24	F
L596_g3386	2.29	160.295	6.13	207.165	F
L596_g2244	1.295	64.025	21.775	38.09	F
L596_g14439	0.11	20.565	1.095	15.825	F
L596_g9876	2.125	97.72	53.5	75.105	F
L596_g21206	4.295	101.41	40.06	138.895	F
L596_g12371	0.0	16.93	6.22	22.385	F
L596_g14233	0.0	32.825	3.77	20.715	F
L596_g25008	2.64	90.43	22.44	68.25	F
L596_g5077	0.23	8.805	0.035	9.26	F
L596_g19629	0.24	47.315	8.965	42.98	F
L596_g21874	8.75	347.16	177.92	364.085	F
L596_g24571	0.235	44.15	26.47	31.995	F
L596_g3490	0.23	15.235	0.905	10.395	F
L596_g3492	0.305	35.13	16.815	28.49	F
L596_g22633	0.355	19.635	0.775	9.285	F
L596_g25548	0.515	100.845	32.695	88.175	F
L596_g27168	1.605	629.55	130.8	357.595	F
L596_g20244	0.84	105.665	3.12	78.11	F
L596_g12283	1.445	59.6	16.935	28.69	F
L596_g28274	0.0	296.91	69.43	190.845	F
L596_g25089	0.125	145.185	61.22	136.12	F
L596_g18570	0.28	14.725	0.695	14.465	F
L596_g1015	0.535	19.965	0.815	26.77	F
L596_g24787	22.255	581.61	54.07	583.105	F
L596_g10304	0.3	10.59	0.35	6.41	F
L596_g14328	2.55	56.2	8.955	32.345	F
L596_g10145	0.595	23.905	7.385	12.455	F
L596_g24435	0.725	177.13	0.28	204.87	F
L596_g17499	0.0	7.36	0.515	3.45	F
L596_g2469	0.0	14.785	0.32	18.0	F
L596_g22174	0.0	164.46	16.73	84.37	F
L596_g15753	0.18	33.64	13.965	26.795	F
L596_g8833	0.1	14.36	0.79	8.23	F
L596_g120	0.15	19.22	2.52	14.555	F
L596_g15196	0.83	41.1	6.55	24.225	F
L596_g10815	0.42	24.735	11.81	27.35	F
L596_g15772	0.98	77.285	21.07	37.49	F
L596_g20673	1.125	40.965	9.7	27.945	F
L596_g14637	0.55	31.695	1.8	31.85	F
L596_g4432	0.19	22.555	10.295	26.345	F
L596_g20820	0.455	39.285	17.41	48.605	F
L596_g5585	0.23	12.46	3.995	15.05	F
L596_g22605	1.58	42.18	8.135	22.2	F
L596_g16806	1.335	70.56	13.76	40.25	F
L596_g14401	1.67	598.265	32.18	310.985	F
L596_g23546	0.39	59.495	28.805	39.705	F
L596_g2700	0.23	103.82	51.19	66.825	F
L596_g4398	0.0	49.095	17.62	39.31	F
L596_g4600	0.45	39.0	10.51	26.245	F
L596_g9354	1.8	79.84	19.3	85.075	F
L596_g27732	0.115	14.205	6.32	19.59	F
L596_g23424	0.68	48.48	0.05	32.545	F
L596_g24194	17.465	2726.675	1476.865	2951.12	F
L596_g2990	1.24	76.1	0.775	62.68	F
L596_g11511	0.565	16.435	0.175	23.2	F
L596_g20270	0.05	7.365	2.235	6.135	F
L596_g2233	0.0	127.365	60.705	177.99	F
L596_g16735	0.0	5.265	0.08	4.975	F
L596_g19268	0.095	11.785	0.915	8.14	F
L596_g26704	2.605	72.45	38.565	58.935	F
L596_g3782	1.715	2670.085	40.84	3234.035	F
L596_g18086	0.0	30.245	4.645	22.81	F
L596_g6905	0.26	711.58	8.24	534.515	F
L596_g14526	2.665	68.775	26.22	62.84	F
L596_g853	0.07	26.6	8.89	13.605	F
L596_g24583	7.73	500.215	181.255	448.84	F
L596_g10371	0.11	16.465	4.45	9.62	F
L596_g10372	0.085	14.03	6.62	8.615	F
L596_g27476	0.675	21.375	2.25	17.95	F
L596_g376	6.085	219.5	1.955	240.44	F
L596_g16275	0.63	175.975	12.505	89.56	F
L596_g16274	0.87	76.63	1.22	46.68	F
L596_g9027	0.185	40.94	9.415	20.685	F
L596_g8132	0.15	4.87	2.12	2.985	F
L596_g26910	2.265	2933.365	74.84	2652.62	F
L596_g4586	3.195	86.305	49.51	81.935	F
L596_g19451	0.0	10.545	2.595	8.645	F
L596_g2336	0.0	41.535	7.365	19.82	F
L596_g7125	0.77	39.9	13.545	20.49	F
L596_g12725	0.095	10.205	1.025	10.24	F
L596_g19512	11.15	2209.64	33.21	1086.4	F
L596_g19510	0.93	208.3	0.62	191.235	F
L596_g20813	7.195	365.325	52.455	237.64	F
L596_g12872	0.0	1133.65	31.09	968.805	F
L596_g24330	0.595	39.115	17.455	38.58	F
L596_g19726	0.405	18.6	0.615	9.62	F
L596_g9268	1.655	188.825	8.045	105.38	F
L596_g20138	0.95	277.475	84.375	314.8	F
L596_g5904	0.81	187.36	57.005	156.07	F
L596_g238	0.2	6.225	1.615	2.935	F
L596_g22069	0.32	10.34	1.58	12.21	F
L596_g11358	0.0	6.07	0.175	3.1	F
L596_g11688	0.91	29.04	3.47	32.7	F
L596_g8071	0.0	136.82	4.89	83.69	F
L596_g27067	0.45	216.985	20.565	252.08	F
L596_g17028	0.0	7.02	1.01	6.965	F
L596_g16648	0.16	37.355	0.215	30.895	F
L596_g13161	1.665	437.495	128.59	419.82	F
L596_g25216	0.965	47.71	10.655	22.115	F
L596_g3177	1.55	39.93	11.06	25.49	F
L596_g8465	0.0	66.67	0.1	55.015	F
L596_g20540	1.155	43.995	8.425	28.42	F
L596_g22978	0.0	4.3	0.32	2.08	F
L596_g22977	0.15	240.085	15.285	133.4	F
L596_g11526	2.165	83.01	21.46	37.79	F
L596_g7323	0.235	11.73	0.15	6.08	F
L596_g7321	0.055	70.345	36.18	51.65	F
L596_g2261	0.35	46.79	8.25	22.62	F
L596_g27539	1.615	40.58	0.89	27.38	F
L596_g7064	1.93	61.7	0.15	56.75	F
L596_g21819	0.205	15.205	0.225	15.64	F
L596_g25607	0.59	51.92	0.32	31.455	F
L596_g25299	0.2	56.255	20.62	61.03	F
L596_g27100	0.555	38.31	9.68	54.725	F
L596_g24451	0.11	6.27	1.21	4.775	F
L596_g17967	2.025	123.405	15.21	85.64	F
L596_g20226	0.285	8.27	3.795	7.18	F
L596_g12444	0.11	35.295	6.665	18.845	F
L596_g1481	0.85	21.165	5.51	15.17	F
L596_g5608	9.71	1146.2	236.44	743.055	F
L596_g18557	0.11	22.855	8.1	24.79	F
L596_g8269	0.0	70.63	0.0	48.24	F
L596_g21307	0.365	14.785	1.775	11.76	F
L596_g25103	3.525	87.02	24.015	60.785	F
L596_g11632	0.365	25.62	0.865	23.545	F
L596_g16077	0.0	42.065	5.005	22.835	F
L596_g16078	0.0	63.98	4.82	46.95	F
L596_g18334	1.805	1380.585	32.64	1643.39	F
L596_g13481	0.415	22.2	1.09	14.54	F
L596_g1170	2.01	60.21	21.735	84.665	F
L596_g5876	0.0	7.575	1.9	10.89	F
L596_g23642	1.31	102.675	25.075	52.07	F
L596_g9892	0.195	93.855	16.015	97.245	F
L596_g9893	0.0	49.385	0.8	59.125	F
L596_g20497	0.88	36.47	3.945	25.6	F
L596_g4089	0.0	20.855	7.655	16.195	F
L596_g5939	0.135	17.195	0.355	8.23	F
L596_g10832	0.06	6.72	3.91	4.295	F
L596_g6659	0.0	9.77	0.875	5.905	F
L596_g268	0.25	28.35	8.785	34.755	F
L596_g19489	0.0	8.415	0.835	6.785	F
L596_g28120	0.74	236.945	23.08	257.855	F
L596_g27031	0.105	12.08	0.785	8.51	F
L596_g7729	0.71	305.8	1.54	315.55	F
L596_g20593	0.0	24.9	4.34	13.515	F
L596_g20599	0.05	51.83	0.335	36.24	F
L596_g3394	0.895	137.915	34.225	136.195	F
L596_g23565	0.245	284.275	5.655	166.3	F
L596_g2095	2.465	1621.745	202.34	1120.655	F
L596_g12306	0.0	19.415	5.54	10.195	F
L596_g19637	0.635	50.45	14.4	33.815	F
L596_g19635	1.455	52.685	1.42	35.935	F
L596_g21864	3.13	107.185	61.525	88.335	F
L596_g26842	0.54	97.975	49.145	94.22	F
L596_g17052	0.485	16.71	5.98	18.455	F
L596_g2685	0.25	32.075	16.08	39.66	F
L596_g21006	0.44	196.1	86.615	143.245	F
L596_g3487	0.0	85.565	31.36	46.41	F
L596_g16085	20.8	19665.92	375.815	15283.395	F
L596_g25556	0.12	26.445	11.21	35.085	F
L596_g3561	0.515	101.565	50.575	114.54	F
L596_g28282	0.17	7.27	0.775	7.165	F
L596_g5359	0.585	50.875	5.6	45.185	F
L596_g10298	0.0	11.15	0.335	6.525	F
L596_g14026	0.0	133.005	65.405	91.355	F
L596_g14027	0.0	10.155	1.965	7.345	F
L596_g4765	0.365	17.655	2.83	12.39	F
L596_g19155	0.32	7.625	0.875	5.35	F
L596_g10150	0.0	8.78	1.445	8.37	F
L596_g28203	4.03	1008.315	35.515	1070.835	F
L596_g12962	0.91	152.16	42.345	91.495	F
L596_g20193	0.0	7.475	1.065	9.885	F
L596_g16988	27.045	2.395	0.0	0.245	G
L596_g10808	168.285	0.195	0.0	0.0	G
L596_g4307	32.445	0.0	0.0	0.0	G
L596_g4306	22.095	0.0	3.1	0.45	G
L596_g1378	15.755	0.21	0.0	0.0	G
L596_g1377	33.215	0.0	0.0	0.0	G
L596_g1080	89.495	5.115	1.88	1.025	G
L596_g1085	88.335	0.93	0.0	0.0	G
L596_g15972	39.12	1.94	0.175	0.45	G
L596_g25965	149.155	4.86	15.55	0.865	G
L596_g6632	173.145	10.765	9.875	2.295	G
L596_g23068	896.015	2.37	0.26	0.425	G
L596_g20602	51.24	1.25	1.995	1.53	G
L596_g27957	361.575	9.47	13.92	12.14	G
[truncated: 2,558 more rows]
