# Supplementary material for: Comparative genomics of Steinernema reveals deeply conserved gene regulatory networks
Source: Genome Biol. 2015 Sep 21;16:200. doi: 10.1186/s13059-015-0746-6 (PMC4578762; doi:10.1186/s13059-015-0746-6)
Supplement: Additional file 5: — S. carpocapsae isoform similarity. S. carpocapsae transcript isoform pairs (where both isoforms have a summed expression > 1 TPM during developmental time course), their isoform similarities (cosine similarities), and the transcript isoform expression (TPM) values of each of the isoforms during development in replicates. Isoforms that had summed expression < 1 TPM were removed from the analysis. (TXT 423 kb) [file 13059_2015_746_MOESM5_ESM.txt]

carpo_geneID	compared_isoforms	isoform_similarity	E1.iso1	E2.iso1	L1-1.iso1	L1-2.iso1	IJ-1.iso1	IJ-2.iso1	A1.iso1	A2.iso1	E1.iso2	E2.iso2	L1-1.iso2	L1-2.iso2	IJ-1.iso2	IJ-2.iso2	A1.iso2	A2.iso2
L596_g16984	L596_g16984.t2,L596_g16984.t1	0.670842063845	8.42	2.51	3.68	2.41	0.45	1.63	1.59	1.66	25.02	21.36	39.75	40.03	26.07	37.15	52.36	54.5
L596_g15185	L596_g15185.t2,L596_g15185.t1	0.00456283583046	1.78	1.34	0.0	0.0	0.0	0.0	0.0	0.0	0.71	0.0	40.77	38.11	14.02	16.39	87.66	64.73
L596_g15182	L596_g15182.t3,L596_g15182.t1	0.71800338719	0.0	0.0	15.24	13.9	23.21	42.24	4.4	5.97	26.89	28.17	72.72	78.2	41.4	37.2	17.93	13.26
L596_g7653	L596_g7653.t2,L596_g7653.t3	0.443238777128	0.0	201.94	30.43	59.23	0.0	0.0	60.45	66.97	13.39	45.83	174.02	117.08	5.09	7.35	4.09	4.76
L596_g7653	L596_g7653.t3,L596_g7653.t1	0.637675241321	13.39	45.83	174.02	117.08	5.09	7.35	4.09	4.76	195.77	106.34	116.26	96.36	66.79	55.54	52.24	55.79
L596_g7653	L596_g7653.t2,L596_g7653.t1	0.555858367553	0.0	201.94	30.43	59.23	0.0	0.0	60.45	66.97	195.77	106.34	116.26	96.36	66.79	55.54	52.24	55.79
L596_g15189	L596_g15189.t2,L596_g15189.t1	0.684144188612	0.96	0.29	22.44	13.57	5.54	7.67	3.7	3.73	0.0	0.0	2.71	9.08	0.0	0.0	0.0	0.0
L596_g14589	L596_g14589.t2,L596_g14589.t1	0.962091957516	0.86	2.03	9.24	7.29	0.73	0.5	0.52	0.0	4.66	9.76	62.59	43.84	11.86	13.29	11.36	15.75
L596_g14588	L596_g14588.t1,L596_g14588.t2	0.712199857285	0.0	0.0	26.3	28.43	6.25	2.33	5.32	0.0	2.69	2.16	11.52	8.85	10.79	13.34	3.42	5.99
L596_g14584	L596_g14584.t1,L596_g14584.t2	0.360684088191	5.89	11.58	4.36	2.42	0.0	4.69	2.78	4.17	1.57	0.0	0.97	2.75	5.52	4.13	1.47	0.0
L596_g10802	L596_g10802.t1,L596_g10802.t3	0.775003496665	20.72	22.13	0.0	0.0	0.0	0.0	0.0	0.04	2.93	6.82	2.82	4.21	0.38	0.47	0.0	0.0
L596_g10802	L596_g10802.t3,L596_g10802.t2	0.630138902771	2.93	6.82	2.82	4.21	0.38	0.47	0.0	0.0	1.05	0.69	5.84	3.73	1.08	0.25	0.2	0.0
L596_g10802	L596_g10802.t1,L596_g10802.t2	0.171245151674	20.72	22.13	0.0	0.0	0.0	0.0	0.0	0.04	1.05	0.69	5.84	3.73	1.08	0.25	0.2	0.0
L596_g5658	L596_g5658.t1,L596_g5658.t2	0.846465462301	232.55	301.92	27.05	4.9	1.19	1.82	32.5	39.06	34.02	57.9	24.39	38.22	0.0	0.42	12.3	16.79
L596_g6004	L596_g6004.t1,L596_g6004.t2	0.814391979241	18.33	25.38	25.96	11.59	20.52	16.61	18.99	37.49	15.32	21.96	13.31	29.88	35.46	53.87	82.62	47.95
L596_g6005	L596_g6005.t1,L596_g6005.t2	0.0638984832404	0.11	1.5	37.35	22.9	15.29	17.57	1.55	3.18	0.0	0.0	0.0	0.0	0.0	0.0	0.0	1.2
L596_g6005	L596_g6005.t2,L596_g6005.t3	0.0	0.0	0.0	0.0	0.0	0.0	0.0	0.0	1.2	0.43	0.0	11.55	14.81	5.28	5.61	1.42	0.0
L596_g6005	L596_g6005.t1,L596_g6005.t3	0.939914620584	0.11	1.5	37.35	22.9	15.29	17.57	1.55	3.18	0.43	0.0	11.55	14.81	5.28	5.61	1.42	0.0
L596_g1088	L596_g1088.t2,L596_g1088.t1	0.966780349569	55.23	104.57	52.15	42.13	14.2	12.59	11.76	14.78	197.04	202.01	111.87	123.73	25.96	38.25	27.47	33.62
L596_g6009	L596_g6009.t2,L596_g6009.t1	0.256230741274	0.83	0.75	4.63	17.92	104.65	41.33	30.34	38.52	0.0	0.0	88.02	64.05	0.0	56.89	0.0	0.0
L596_g6683	L596_g6683.t2,L596_g6683.t1	0.0151746661548	0.0	0.0	216.01	190.21	21.21	16.03	0.0	0.0	4.46	1.13	0.0	0.0	0.0	4.59	11.02	10.85
L596_g255	L596_g255.t2,L596_g255.t1	0.645131132614	8.52	20.38	3.4	9.28	12.68	11.06	10.19	10.0	10.48	5.99	54.08	37.44	44.48	46.48	9.46	5.73
L596_g259	L596_g259.t2,L596_g259.t1	1.0	3.0	3.42	3.42	2.93	0.71	0.43	0.74	0.85	3.0	3.42	3.42	2.93	0.71	0.43	0.74	0.85
L596_g15970	L596_g15970.t2,L596_g15970.t1	0.808876722012	1.38	0.0	1.64	4.63	0.0	0.0	1.08	0.52	0.28	3.04	10.28	9.53	1.58	2.02	0.0	1.19
L596_g15973	L596_g15973.t2,L596_g15973.t1	0.603220194516	0.0	0.0	0.0	1.93	0.0	0.0	0.0	0.0	2.22	2.2	20.99	17.49	0.13	0.12	7.05	5.89
L596_g19470	L596_g19470.t1,L596_g19470.t2	0.898943553159	132.31	190.93	68.1	57.64	3.35	11.59	45.97	51.77	40.92	65.23	0.0	0.0	3.59	0.0	0.0	0.74
L596_g19473	L596_g19473.t1,L596_g19473.t2	0.927223941384	36.62	61.0	0.0	2.32	8.04	8.08	4.16	8.93	28.55	34.2	10.96	12.83	2.97	1.85	5.31	2.94
L596_g22735	L596_g22735.t1,L596_g22735.t2	0.48896281375	1.36	0.0	0.0	0.0	19.48	50.79	0.0	0.0	0.0	0.0	0.19	1.06	14.86	2.23	1.02	1.06
L596_g8215	L596_g8215.t2,L596_g8215.t1	0.42459975151	7.56	12.33	0.0	0.0	0.0	0.0	0.0	0.0	19.0	12.38	20.39	21.04	17.28	17.3	12.0	14.6
L596_g18702	L596_g18702.t1,L596_g18702.t2	0.0392454847211	12.7	3.24	27.44	25.23	46.1	37.36	35.52	21.72	0.0	5.8	0.0	0.0	0.0	0.0	0.0	0.0
L596_g18708	L596_g18708.t2,L596_g18708.t1	0.529156006899	0.72	0.63	7.4	4.79	0.0	0.0	0.05	0.16	0.0	0.0	0.52	1.75	1.29	1.34	0.0	0.0
L596_g20609	L596_g20609.t2,L596_g20609.t1	0.944898609999	0.0	0.0	0.0	0.0	81.17	62.71	0.0	0.0	0.0	0.0	0.4	0.38	110.95	37.32	1.25	0.0
L596_g24773	L596_g24773.t1,L596_g24773.t3	0.953398856454	5.45	0.66	21.58	18.88	2.21	3.91	2.09	1.96	0.0	0.0	47.85	32.81	0.48	1.58	7.04	14.1
L596_g24773	L596_g24773.t3,L596_g24773.t2	0.00190690356907	0.0	0.0	47.85	32.81	0.48	1.58	7.04	14.1	2.01	6.92	0.0	0.0	1.22	0.16	0.0	0.0
L596_g24773	L596_g24773.t1,L596_g24773.t2	0.0868599384225	5.45	0.66	21.58	18.88	2.21	3.91	2.09	1.96	2.01	6.92	0.0	0.0	1.22	0.16	0.0	0.0
L596_g13919	L596_g13919.t1,L596_g13919.t2	0.0809897442814	0.0	0.0	0.0	0.0	17.73	0.76	0.0	0.0	0.28	0.0	113.79	108.98	12.53	10.23	18.75	12.45
L596_g26607	L596_g26607.t2,L596_g26607.t1	0.833068501016	1.84	2.1	0.0	1.27	90.96	68.81	5.65	7.97	0.0	0.0	16.22	15.68	23.34	30.56	5.51	1.3
L596_g5414	L596_g5414.t2,L596_g5414.t1	0.300142507916	100.98	0.0	0.0	0.0	6.48	0.0	0.0	0.0	69.57	125.52	152.43	96.88	26.02	38.35	16.68	21.53
L596_g9949	L596_g9949.t1,L596_g9949.t2	0.469266791587	0.94	2.98	70.72	70.05	0.0	0.0	15.66	12.15	0.0	0.0	3.84	10.85	13.35	12.57	0.0	0.0
L596_g11661	L596_g11661.t1,L596_g11661.t3	0.0614702337273	0.0	0.0	5.48	2.07	0.0	0.0	1.18	0.0	0.0	0.0	0.0	0.0	28.73	13.8	10.51	3.69
L596_g11661	L596_g11661.t3,L596_g11661.t2	0.0763378450969	0.0	0.0	0.0	0.0	28.73	13.8	10.51	3.69	0.0	0.0	42.96	38.83	3.89	1.81	0.04	3.46
L596_g11661	L596_g11661.t1,L596_g11661.t2	0.908652635638	0.0	0.0	5.48	2.07	0.0	0.0	1.18	0.0	0.0	0.0	42.96	38.83	3.89	1.81	0.04	3.46
L596_g11663	L596_g11663.t2,L596_g11663.t1	0.332678891064	0.0	0.0	14.19	20.16	18.39	15.05	0.0	3.27	39.24	47.61	14.06	9.16	8.02	14.26	10.04	6.5
L596_g11665	L596_g11665.t1,L596_g11665.t2	0.885267564752	0.0	2.1	19.25	20.07	12.9	8.87	2.02	5.5	1.64	0.0	16.76	17.75	1.09	1.18	1.19	0.15
L596_g3975	L596_g3975.t2,L596_g3975.t1	0.779573709854	0.0	0.0	43.26	21.1	15.1	8.25	3.93	8.23	14.55	19.08	23.66	25.97	7.2	10.97	3.4	3.5
L596_g9703	L596_g9703.t1,L596_g9703.t2	0.563095143955	0.31	0.0	0.3	0.78	0.0	0.15	0.0	1.66	18.56	21.52	32.15	31.54	21.38	26.13	22.5	17.99
L596_g6801	L596_g6801.t2,L596_g6801.t1	0.00576290932431	0.61	0.0	1.31	1.08	0.0	0.1	0.0	0.0	0.0	3.2	0.0	0.0	1.22	0.36	0.27	0.15
L596_g2363	L596_g2363.t3,L596_g2363.t2	0.256802142351	61.72	32.05	73.07	74.6	0.09	0.0	0.0	0.0	35.85	0.0	0.0	0.0	25.22	23.4	18.85	43.61
L596_g2363	L596_g2363.t2,L596_g2363.t1	0.160930256981	35.85	0.0	0.0	0.0	25.22	23.4	18.85	43.61	2.76	122.82	61.36	46.31	5.8	7.47	32.39	14.29
L596_g2363	L596_g2363.t3,L596_g2363.t1	0.642277925123	61.72	32.05	73.07	74.6	0.09	0.0	0.0	0.0	2.76	122.82	61.36	46.31	5.8	7.47	32.39	14.29
L596_g15570	L596_g15570.t1,L596_g15570.t2	0.41270255585	0.0	0.0	0.0	5.43	2.19	8.15	0.0	0.0	0.1	0.58	34.69	23.0	13.59	3.44	2.14	3.46
L596_g5751	L596_g5751.t1,L596_g5751.t2	0.233915613225	15.79	14.16	45.72	42.29	12.8	14.13	17.33	22.28	0.0	0.0	0.0	0.0	0.0	0.0	2.27	0.0
L596_g15397	L596_g15397.t3,L596_g15397.t2	0.00762445850346	3.67	80.2	229.88	185.26	92.75	113.58	298.7	423.76	54.94	0.0	0.0	0.0	0.0	0.51	0.0	0.0
L596_g15397	L596_g15397.t2,L596_g15397.t1	0.999956917095	54.94	0.0	0.0	0.0	0.0	0.51	0.0	0.0	3.0	0.0	0.0	0.0	0.0	0.0	0.0	0.0
L596_g15397	L596_g15397.t3,L596_g15397.t1	0.00592314046833	3.67	80.2	229.88	185.26	92.75	113.58	298.7	423.76	3.0	0.0	0.0	0.0	0.0	0.0	0.0	0.0
L596_g18623	L596_g18623.t2,L596_g18623.t1	0.0155295703989	2.07	0.0	37.1	31.05	4.46	4.21	1.24	0.91	1.53	6.64	0.0	0.0	0.0	0.0	1.08	0.84
L596_g1126	L596_g1126.t3,L596_g1126.t2	0.640750248175	0.0	0.0	0.0	3.62	0.0	0.92	0.0	0.0	0.0	0.0	1.7	4.14	0.0	0.0	4.38	0.0
L596_g24956	L596_g24956.t2,L596_g24956.t1	0.450790108951	0.69	0.0	210.26	43.47	92.68	74.18	38.64	47.38	0.0	0.0	63.92	173.68	0.0	0.0	2.76	0.0
L596_g23450	L596_g23450.t2,L596_g23450.t1	0.279684009448	271.54	946.95	64.52	68.45	14.01	10.59	69.48	51.44	514.56	0.0	0.0	0.0	20.01	35.75	28.15	30.2
L596_g17427	L596_g17427.t2,L596_g17427.t1	0.259015359934	0.0	0.0	1.39	1.32	0.0	0.97	0.0	4.25	46.07	71.95	4.68	11.76	36.64	41.89	35.42	17.19
L596_g22503	L596_g22503.t2,L596_g22503.t1	0.502024877678	0.0	0.0	5.36	4.47	0.0	7.74	0.0	1.7	0.0	0.0	2.38	4.07	6.78	1.96	1.91	0.0
L596_g17393	L596_g17393.t1,L596_g17393.t3	0.048599254301	118.45	0.0	0.0	0.0	104.98	31.24	0.0	0.0	5.92	250.22	73.47	86.84	17.51	0.0	126.39	114.18
L596_g17393	L596_g17393.t3,L596_g17393.t2	0.578020439166	5.92	250.22	73.47	86.84	17.51	0.0	126.39	114.18	110.57	102.61	143.01	131.39	0.0	77.1	0.0	0.0
L596_g17393	L596_g17393.t1,L596_g17393.t2	0.372945737734	118.45	0.0	0.0	0.0	104.98	31.24	0.0	0.0	110.57	102.61	143.01	131.39	0.0	77.1	0.0	0.0
L596_g17397	L596_g17397.t1,L596_g17397.t2	0.678958337255	35.53	0.0	30.68	15.51	38.77	38.42	16.54	18.93	57.5	103.88	32.99	42.58	39.42	47.29	22.87	17.34
L596_g17395	L596_g17395.t2,L596_g17395.t1	0.617261774524	0.0	83.2	0.0	0.0	25.89	9.78	0.0	0.0	310.21	286.99	99.02	87.29	0.0	18.95	26.98	23.7
L596_g8409	L596_g8409.t1,L596_g8409.t2	0.024999447718	0.0	0.0	0.0	0.0	7.62	0.0	0.0	0.0	0.0	0.0	35.13	32.44	1.2	3.11	2.54	0.26
L596_g8409	L596_g8409.t2,L596_g8409.t3	0.770122707901	0.0	0.0	35.13	32.44	1.2	3.11	2.54	0.26	0.89	0.0	2.24	3.53	2.14	2.78	0.0	0.0
L596_g8409	L596_g8409.t1,L596_g8409.t3	0.386994661774	0.0	0.0	0.0	0.0	7.62	0.0	0.0	0.0	0.89	0.0	2.24	3.53	2.14	2.78	0.0	0.0
L596_g2163	L596_g2163.t1,L596_g2163.t2	0.0	0.1	0.0	0.0	0.0	1.13	0.0	0.0	0.0	0.0	1.59	12.78	10.38	0.0	0.83	0.03	0.0
L596_g13894	L596_g13894.t1,L596_g13894.t2	0.942794355951	0.37	0.6	14.0	6.33	0.1	0.76	0.15	1.93	0.41	0.0	10.48	9.67	0.35	0.73	1.56	1.0
L596_g13898	L596_g13898.t1,L596_g13898.t3	0.559851296246	191.06	277.64	25.01	14.8	5.51	7.39	29.5	22.5	6.71	0.0	0.0	0.0	0.0	0.8	0.0	0.0
L596_g13898	L596_g13898.t3,L596_g13898.t2	0.527065542986	6.71	0.0	0.0	0.0	0.0	0.8	0.0	0.0	57.93	88.89	20.25	19.64	8.4	7.59	5.14	8.85
L596_g13898	L596_g13898.t1,L596_g13898.t2	0.9804823001	191.06	277.64	25.01	14.8	5.51	7.39	29.5	22.5	57.93	88.89	20.25	19.64	8.4	7.59	5.14	8.85
L596_g4646	L596_g4646.t3,L596_g4646.t2	0.674511101067	0.58	1.04	4.92	4.73	0.12	0.12	0.08	0.07	56.91	90.76	54.43	44.46	13.94	12.6	9.9	13.49
L596_g4646	L596_g4646.t2,L596_g4646.t1	0.677822892376	56.91	90.76	54.43	44.46	13.94	12.6	9.9	13.49	25.95	0.0	14.12	23.29	4.79	6.12	8.43	14.15
L596_g4646	L596_g4646.t3,L596_g4646.t1	0.682323765562	0.58	1.04	4.92	4.73	0.12	0.12	0.08	0.07	25.95	0.0	14.12	23.29	4.79	6.12	8.43	14.15
L596_g5590	L596_g5590.t1,L596_g5590.t2	0.0871644977001	0.0	0.0	26.35	1.92	0.0	1.92	1.95	1.98	0.36	1.63	0.01	13.85	3.03	2.7	0.9	0.0
L596_g5590	L596_g5590.t2,L596_g5590.t3	0.714342724155	0.36	1.63	0.01	13.85	3.03	2.7	0.9	0.0	1.46	1.4	17.37	18.52	2.06	0.0	0.0	0.0
L596_g5590	L596_g5590.t1,L596_g5590.t3	0.724689824864	0.0	0.0	26.35	1.92	0.0	1.92	1.95	1.98	1.46	1.4	17.37	18.52	2.06	0.0	0.0	0.0
L596_g12853	L596_g12853.t1,L596_g12853.t2	0.0	0.0	0.0	0.0	5.72	0.0	0.0	0.0	0.0	0.0	0.0	7.84	0.0	0.74	1.47	0.26	0.0
L596_g12852	L596_g12852.t2,L596_g12852.t3	0.164630510455	0.0	0.0	0.0	0.55	0.66	2.48	2.65	1.47	0.0	0.0	0.0	0.0	12.47	0.0	0.0	0.0
L596_g12852	L596_g12852.t3,L596_g12852.t1	0.0361055898517	0.0	0.0	0.0	0.0	12.47	0.0	0.0	0.0	27.43	33.35	50.16	50.09	3.24	18.29	24.24	15.18
L596_g12852	L596_g12852.t2,L596_g12852.t1	0.449190950862	0.0	0.0	0.0	0.55	0.66	2.48	2.65	1.47	27.43	33.35	50.16	50.09	3.24	18.29	24.24	15.18
L596_g12850	L596_g12850.t1,L596_g12850.t2	0.150552879837	30.65	18.29	71.45	60.2	65.54	99.58	28.34	44.03	0.0	6.75	0.0	0.0	0.21	0.3	0.0	0.0
L596_g2904	L596_g2904.t2,L596_g2904.t3	0.722115016565	0.72	0.59	34.18	30.67	13.99	16.65	14.08	28.83	0.0	0.0	0.72	0.85	3.53	3.45	1.22	2.94
L596_g2904	L596_g2904.t3,L596_g2904.t1	0.679672391102	0.0	0.0	0.72	0.85	3.53	3.45	1.22	2.94	0.0	0.0	203.53	167.88	55.31	74.08	235.09	346.96
L596_g2904	L596_g2904.t2,L596_g2904.t1	0.905786254969	0.72	0.59	34.18	30.67	13.99	16.65	14.08	28.83	0.0	0.0	203.53	167.88	55.31	74.08	235.09	346.96
L596_g2907	L596_g2907.t2,L596_g2907.t1	0.469147292243	0.0	26.73	0.0	0.0	8.21	10.29	5.47	3.51	23.28	16.21	14.12	14.37	4.77	0.0	3.01	8.5
L596_g17984	L596_g17984.t3,L596_g17984.t2	0.997957381669	0.53	8.83	0.19	0.05	0.0	0.0	0.0	0.0	0.0	3.26	0.0	0.0	0.0	0.0	0.0	0.0
L596_g17984	L596_g17984.t2,L596_g17984.t1	0.0	0.0	3.26	0.0	0.0	0.0	0.0	0.0	0.0	0.87	0.0	0.06	0.42	0.28	0.24	2.52	1.36
L596_g17984	L596_g17984.t3,L596_g17984.t1	0.0183160010671	0.53	8.83	0.19	0.05	0.0	0.0	0.0	0.0	0.87	0.0	0.06	0.42	0.28	0.24	2.52	1.36
L596_g17985	L596_g17985.t1,L596_g17985.t2	0.944422527656	1.33	0.0	0.72	1.3	1.29	1.85	67.82	66.4	0.7	3.43	0.64	0.49	1.0	0.78	7.64	7.27
L596_g7856	L596_g7856.t2,L596_g7856.t1	0.70149937734	7.11	7.64	9.28	10.2	6.34	4.27	2.21	2.6	1.74	1.82	5.77	6.67	16.21	15.0	7.16	6.11
L596_g7332	L596_g7332.t1,L596_g7332.t2	0.0155039131164	0.42	1.65	53.15	40.43	1.06	6.77	7.89	10.14	0.0	0.0	0.0	0.0	3.31	0.0	0.0	0.0
L596_g7332	L596_g7332.t2,L596_g7332.t4	0.0722017832983	0.0	0.0	0.0	0.0	3.31	0.0	0.0	0.0	0.0	0.0	18.41	52.68	4.82	0.65	26.5	24.83
L596_g7332	L596_g7332.t1,L596_g7332.t4	0.784085524334	0.42	1.65	53.15	40.43	1.06	6.77	7.89	10.14	0.0	0.0	18.41	52.68	4.82	0.65	26.5	24.83
L596_g14983	L596_g14983.t1,L596_g14983.t2	0.445783147341	9.82	0.0	3.63	4.95	0.0	2.14	0.0	0.0	3.28	13.02	17.95	14.35	21.93	16.43	4.65	4.75
L596_g16161	L596_g16161.t2,L596_g16161.t1	0.167937082103	31.33	49.2	19.53	24.11	34.07	27.06	23.94	14.08	0.0	0.0	0.0	0.0	0.0	0.0	0.0	3.95
L596_g12132	L596_g12132.t3,L596_g12132.t2	0.961115684938	1.4	1.0	27.32	20.4	8.34	9.01	2.58	3.18	0.0	0.0	12.93	9.25	0.39	1.74	0.21	0.0
L596_g18198	L596_g18198.t2,L596_g18198.t1	0.243400349267	2.17	0.0	0.0	0.0	1.22	0.0	4.88	0.0	249.49	425.14	14.0	15.99	22.18	18.98	18.75	17.72
L596_g14478	L596_g14478.t1,L596_g14478.t2	0.699224853216	6.15	0.0	26.18	36.41	35.02	24.45	16.98	0.0	0.0	8.15	15.52	8.44	10.27	13.87	5.87	20.32
L596_g14475	L596_g14475.t2,L596_g14475.t1	0.950549187429	0.0	0.0	4.44	2.61	0.0	0.0	0.0	0.0	5.47	1.29	26.78	26.61	2.26	1.72	2.46	3.05
L596_g14472	L596_g14472.t2,L596_g14472.t1	0.876285882142	0.0	0.0	0.0	0.0	15.88	15.75	0.0	0.0	1.25	0.0	0.0	0.0	56.9	16.3	0.0	0.0
L596_g944	L596_g944.t2,L596_g944.t1	0.638931799525	8.25	3.06	0.56	0.35	0.93	0.01	2.65	0.0	2.76	3.96	0.0	0.0	0.0	1.09	0.0	3.21
L596_g947	L596_g947.t1,L596_g947.t2	0.0710882020397	1.01	2.37	9.12	10.1	1.93	2.06	1.4	0.33	1.23	0.0	0.0	0.0	0.0	0.0	0.0	0.0
L596_g943	L596_g943.t1,L596_g943.t2	0.159299306659	12.07	14.26	11.55	0.59	1.32	2.05	1.53	1.53	0.0	0.0	3.84	14.44	0.0	0.0	0.0	0.0
L596_g8196	L596_g8196.t1,L596_g8196.t3	0.895172225534	11.01	6.22	32.31	30.71	6.51	7.99	3.22	5.74	3.66	3.5	9.47	4.68	5.66	2.88	0.0	0.0
L596_g8196	L596_g8196.t3,L596_g8196.t2	0.780184558039	3.66	3.5	9.47	4.68	5.66	2.88	0.0	0.0	5.56	7.05	15.21	2.61	0.0	1.48	4.95	6.74
L596_g8196	L596_g8196.t1,L596_g8196.t2	0.784314936775	11.01	6.22	32.31	30.71	6.51	7.99	3.22	5.74	5.56	7.05	15.21	2.61	0.0	1.48	4.95	6.74
L596_g8191	L596_g8191.t2,L596_g8191.t1	0.944661161834	26.29	21.25	22.67	25.97	15.01	16.26	6.11	8.53	15.56	21.99	37.62	29.26	13.11	13.43	11.27	10.05
L596_g10749	L596_g10749.t1,L596_g10749.t2	0.947158367828	2.76	0.0	16.87	18.82	0.0	0.0	1.94	0.0	2.42	5.57	25.62	20.53	1.69	1.88	0.0	6.82
L596_g23553	L596_g23553.t2,L596_g23553.t3	0.408322163177	2.66	0.0	0.82	1.23	12.55	14.77	0.83	0.95	20.22	4.12	22.06	25.39	7.08	10.42	14.36	15.04
L596_g23553	L596_g23553.t3,L596_g23553.t1	0.677610494005	20.22	4.12	22.06	25.39	7.08	10.42	14.36	15.04	15.28	25.63	12.64	10.58	2.44	3.11	3.25	1.7
L596_g23553	L596_g23553.t2,L596_g23553.t1	0.213540852463	2.66	0.0	0.82	1.23	12.55	14.77	0.83	0.95	15.28	25.63	12.64	10.58	2.44	3.11	3.25	1.7
L596_g17219	L596_g17219.t1,L596_g17219.t2	0.748868779231	0.0	3.06	4.08	4.59	0.0	0.05	0.11	0.0	0.87	0.0	2.91	0.99	0.0	0.0	0.0	0.0
L596_g17214	L596_g17214.t2,L596_g17214.t1	0.0296111699259	0.28	3.47	0.0	0.0	17.06	7.49	4.48	4.65	1.01	0.0	47.15	44.24	0.0	4.37	1.21	0.0
L596_g17212	L596_g17212.t1,L596_g17212.t2	0.781707182615	3.57	7.16	10.87	13.14	20.06	14.78	5.48	3.85	0.0	0.03	0.0	0.12	3.1	1.22	0.28	0.0
L596_g25895	L596_g25895.t2,L596_g25895.t1	0.14390065892	1.58	1.21	92.67	94.87	34.12	36.73	17.77	20.78	0.0	0.0	0.0	0.0	0.0	0.0	0.0	1.87
L596_g25894	L596_g25894.t2,L596_g25894.t3	0.0229265322712	2.13	0.0	3.07	0.0	0.0	0.0	0.0	0.0	0.0	0.0	4.11	32.24	119.13	62.27	43.59	25.85
L596_g25894	L596_g25894.t3,L596_g25894.t1	0.493947438294	0.0	0.0	4.11	32.24	119.13	62.27	43.59	25.85	7.13	13.55	91.08	79.6	29.0	21.39	29.46	25.82
L596_g25894	L596_g25894.t2,L596_g25894.t1	0.593038485526	2.13	0.0	3.07	0.0	0.0	0.0	0.0	0.0	7.13	13.55	91.08	79.6	29.0	21.39	29.46	25.82
L596_g25891	L596_g25891.t2,L596_g25891.t3	0.612555840085	9.0	12.65	86.11	75.55	62.49	65.87	27.93	23.61	24.91	27.2	15.75	15.66	6.03	5.98	4.01	5.53
L596_g27669	L596_g27669.t2,L596_g27669.t1	0.928693844308	19.82	17.38	36.9	49.47	87.53	69.11	47.39	55.91	11.87	13.45	51.55	45.44	36.29	37.55	38.73	40.64
L596_g8670	L596_g8670.t2,L596_g8670.t1	0.222176704581	0.0	0.0	0.0	0.52	1.26	0.5	0.87	1.02	3.55	0.0	1.3	0.0	0.0	0.0	2.21	0.0
L596_g8672	L596_g8672.t1,L596_g8672.t2	0.4200473105	14.9	32.18	0.07	0.62	0.0	0.0	0.0	0.57	7.81	0.0	0.0	0.0	0.0	0.0	0.0	0.0
L596_g2733	L596_g2733.t2,L596_g2733.t1	0.24157750799	1.37	0.0	7.67	5.62	0.0	0.0	0.0	0.0	0.0	0.0	3.42	4.59	13.74	9.52	9.01	10.45
L596_g12338	L596_g12338.t2,L596_g12338.t1	0.521287892424	0.71	0.42	117.46	70.07	67.25	11.64	13.21	17.6	0.0	0.0	20.45	33.77	0.0	54.22	0.0	0.0
L596_g12337	L596_g12337.t2,L596_g12337.t1	0.543469283151	2.01	1.06	18.86	12.67	3.43	2.75	1.19	1.17	0.0	0.0	0.0	2.89	0.0	0.0	0.0	0.0
L596_g11823	L596_g11823.t3,L596_g11823.t2	0.354632219223	72.71	91.42	14.15	15.11	6.65	15.26	13.66	9.55	3.67	2.18	14.38	10.25	15.67	15.77	12.36	14.35
L596_g11824	L596_g11824.t2,L596_g11824.t3	0.534227349224	1.41	0.0	5.05	1.24	3.54	3.93	3.07	4.05	0.0	0.0	3.84	6.2	0.63	1.31	0.59	0.0
L596_g3064	L596_g3064.t2,L596_g3064.t1	0.919494823791	30.84	73.58	36.38	36.24	5.34	5.05	5.86	8.45	77.12	105.4	30.93	16.65	4.05	2.84	0.68	1.07
L596_g26229	L596_g26229.t2,L596_g26229.t1	0.25254199537	0.0	0.0	0.0	0.0	5.41	0.0	0.0	0.0	48.22	70.19	63.5	50.42	36.03	44.48	39.95	40.69
L596_g26229	L596_g26229.t1,L596_g26229.t3	0.596463269627	48.22	70.19	63.5	50.42	36.03	44.48	39.95	40.69	11.25	0.0	4.26	6.69	0.0	0.0	0.55	0.0
L596_g26229	L596_g26229.t2,L596_g26229.t3	0.0	0.0	0.0	0.0	0.0	5.41	0.0	0.0	0.0	11.25	0.0	4.26	6.69	0.0	0.0	0.55	0.0
L596_g26225	L596_g26225.t2,L596_g26225.t1	0.832283466744	40.93	46.48	58.61	55.11	46.91	27.79	3.82	7.79	12.12	16.79	181.66	97.2	64.2	112.05	21.84	20.02
L596_g26220	L596_g26220.t1,L596_g26220.t2	0.189628543713	27.67	0.0	0.0	0.0	4.2	2.74	0.0	0.0	22.84	39.81	77.0	67.01	37.34	35.76	78.9	78.94
L596_g4389	L596_g4389.t1,L596_g4389.t2	0.495886179934	12.61	29.63	36.75	33.54	3.5	6.94	6.8	0.0	246.9	226.51	0.05	0.06	4.96	5.97	24.84	26.36
L596_g14279	L596_g14279.t1,L596_g14279.t2	0.435898782955	0.02	0.0	3.85	3.25	0.0	9.69	4.23	8.84	8.21	9.31	29.9	27.26	16.64	7.61	4.41	0.0
L596_g14274	L596_g14274.t2,L596_g14274.t1	0.947684903981	0.0	0.0	14.61	11.28	7.0	9.42	4.43	4.3	1.14	1.48	12.8	12.9	7.67	7.21	0.0	0.0
L596_g14270	L596_g14270.t2,L596_g14270.t1	0.79203015878	2.72	0.67	10.7	5.31	1.09	2.9	3.85	2.13	41.55	54.94	52.18	41.89	20.94	21.43	9.38	15.41
L596_g11173	L596_g11173.t3,L596_g11173.t1	0.0	0.0	0.0	0.0	0.0	0.93	0.0	0.0	0.49	3.63	3.32	2.97	3.79	0.0	0.72	0.64	0.0
L596_g10885	L596_g10885.t1,L596_g10885.t2	0.594594373854	0.0	0.0	23.69	18.72	7.02	7.2	3.78	0.0	0.2	0.0	4.61	3.36	10.53	9.51	1.56	6.81
L596_g5036	L596_g5036.t2,L596_g5036.t1	0.582814903239	7.16	0.0	13.49	8.49	6.0	4.67	2.55	0.0	4.33	17.02	8.65	10.26	0.0	3.85	0.0	2.36
L596_g24134	L596_g24134.t2,L596_g24134.t1	0.0619035377784	0.0	0.0	0.0	0.0	6.37	0.0	0.0	0.0	16.55	11.67	22.08	22.22	2.4	8.94	4.02	3.15
L596_g7959	L596_g7959.t1,L596_g7959.t3	0.362426790239	1.46	2.17	42.46	34.35	25.82	30.5	9.43	14.98	3.33	0.0	0.0	3.04	0.0	0.17	0.0	0.0
L596_g7959	L596_g7959.t3,L596_g7959.t2	0.514844724279	3.33	0.0	0.0	3.04	0.0	0.17	0.0	0.0	0.0	0.0	7.36	13.99	0.46	0.71	6.64	6.51
L596_g7959	L596_g7959.t1,L596_g7959.t2	0.767790529133	1.46	2.17	42.46	34.35	25.82	30.5	9.43	14.98	0.0	0.0	7.36	13.99	0.46	0.71	6.64	6.51
L596_g7956	L596_g7956.t2,L596_g7956.t1	0.452112110739	4.26	8.08	4.09	6.75	0.0	0.0	0.0	0.0	0.0	0.0	9.94	3.99	5.12	2.9	1.37	1.46
L596_g7953	L596_g7953.t2,L596_g7953.t1	0.472015359868	0.0	0.0	0.0	1.86	0.0	0.0	0.0	0.0	14.36	19.21	26.68	30.22	4.33	11.65	32.99	25.61
L596_g23066	L596_g23066.t1,L596_g23066.t2	0.82698059517	171.46	118.85	38.45	32.34	19.45	17.71	31.86	15.01	93.6	247.39	51.65	78.66	23.19	16.12	49.24	67.24
L596_g22045	L596_g22045.t1,L596_g22045.t3	0.819081096584	1.97	1.13	3.21	1.85	1.74	1.68	2.66	0.0	1.17	3.58	4.27	6.42	4.65	2.26	4.84	5.18
L596_g22045	L596_g22045.t3,L596_g22045.t2	0.720819232995	1.17	3.58	4.27	6.42	4.65	2.26	4.84	5.18	0.0	0.0	1.2	0.8	2.94	3.14	0.34	3.59
L596_g22045	L596_g22045.t1,L596_g22045.t2	0.508688975517	1.97	1.13	3.21	1.85	1.74	1.68	2.66	0.0	0.0	0.0	1.2	0.8	2.94	3.14	0.34	3.59
L596_g23790	L596_g23790.t1,L596_g23790.t2	0.320608867553	1.9	11.65	21.59	20.29	5.05	8.72	7.78	8.52	0.47	0.0	0.0	0.39	2.92	1.9	0.0	0.0
L596_g14722	L596_g14722.t2,L596_g14722.t1	0.803329984064	1.88	5.31	3.14	2.92	5.17	0.0	0.0	0.0	59.83	80.13	33.27	24.07	28.97	43.92	14.16	18.58
L596_g18786	L596_g18786.t1,L596_g18786.t2	0.885632115359	75.52	101.12	8.44	6.96	6.24	10.74	7.25	4.35	56.87	80.62	24.56	20.21	23.21	17.66	34.59	40.01
L596_g8319	L596_g8319.t1,L596_g8319.t2	0.244745767187	12.35	25.2	6.41	4.58	16.57	14.48	7.82	4.45	0.0	0.0	2.01	0.0	0.0	0.0	5.03	7.64
L596_g19952	L596_g19952.t2,L596_g19952.t3	0.668794515577	176.94	185.9	5.67	7.15	7.76	8.65	5.6	3.5	8.74	0.0	1.16	0.0	1.82	1.97	0.41	0.0
L596_g21555	L596_g21555.t2,L596_g21555.t1	0.674808473553	1.86	2.73	37.24	13.33	20.26	43.42	4.76	7.45	0.0	0.0	9.86	21.71	31.26	9.07	2.36	3.34
L596_g25424	L596_g25424.t1,L596_g25424.t2	0.376436901518	6.46	9.22	6.33	6.21	3.68	3.65	7.7	9.47	2.3	0.0	0.0	0.0	0.0	0.91	0.0	0.0
L596_g26024	L596_g26024.t2,L596_g26024.t1	0.0579748992948	0.0	0.0	74.69	72.54	7.29	4.07	10.65	12.67	1.72	1.92	0.0	0.0	3.58	9.86	0.0	0.0
L596_g11377	L596_g11377.t1,L596_g11377.t2	0.0	1.21	0.0	0.0	0.0	1.72	1.41	1.23	0.0	0.0	0.0	4.09	2.85	0.0	0.0	0.0	0.97
L596_g27048	L596_g27048.t1,L596_g27048.t2	0.924908338788	1.0	0.0	55.56	74.66	4.01	4.63	7.73	14.91	0.0	0.0	9.1	6.67	0.0	0.0	3.22	0.0
L596_g20099	L596_g20099.t1,L596_g20099.t2	0.22254649224	0.83	0.0	51.92	52.52	47.22	36.58	22.74	24.71	0.0	1.1	0.0	0.0	0.0	0.0	6.5	0.0
L596_g1823	L596_g1823.t1,L596_g1823.t2	0.0207787889616	4.68	7.95	12.99	18.79	174.89	124.53	51.63	36.9	1.29	0.0	0.0	0.0	0.0	0.0	0.0	0.0
L596_g26875	L596_g26875.t1,L596_g26875.t2	0.998173024818	0.0	1.24	191.27	205.88	13.37	13.37	10.63	8.07	1.15	0.0	41.46	42.88	3.2	3.59	1.01	4.56
L596_g20324	L596_g20324.t1,L596_g20324.t3	0.77004666845	0.0	0.0	5.99	6.32	0.56	1.1	0.64	0.61	2.3	3.85	3.72	4.38	0.0	2.72	0.0	0.0
L596_g20324	L596_g20324.t3,L596_g20324.t2	0.712343222375	2.3	3.85	3.72	4.38	0.0	2.72	0.0	0.0	1.68	0.0	72.87	53.66	48.67	34.71	9.13	6.53
L596_g20324	L596_g20324.t1,L596_g20324.t2	0.88276330066	0.0	0.0	5.99	6.32	0.56	1.1	0.64	0.61	1.68	0.0	72.87	53.66	48.67	34.71	9.13	6.53
L596_g20320	L596_g20320.t1,L596_g20320.t2	0.227483621587	0.0	0.0	0.0	0.0	2.1	3.41	3.92	0.0	7.27	8.79	10.8	10.99	4.67	3.17	1.47	5.16
L596_g20322	L596_g20322.t3,L596_g20322.t2	0.199137731295	15.79	0.0	1.82	0.42	0.0	0.39	3.78	0.0	0.0	39.35	16.26	15.22	0.0	2.29	66.12	36.61
L596_g20322	L596_g20322.t2,L596_g20322.t1	0.649971974145	0.0	39.35	16.26	15.22	0.0	2.29	66.12	36.61	43.91	47.19	25.33	28.43	18.69	24.95	18.86	27.97
L596_g20322	L596_g20322.t3,L596_g20322.t1	0.579711269256	15.79	0.0	1.82	0.42	0.0	0.39	3.78	0.0	43.91	47.19	25.33	28.43	18.69	24.95	18.86	27.97
L596_g17006	L596_g17006.t2,L596_g17006.t3	0.807999830615	133.59	0.0	0.0	0.0	62.02	69.55	0.0	28.38	106.27	0.0	0.0	0.0	0.0	0.0	0.0	0.0
L596_g17006	L596_g17006.t3,L596_g17006.t1	0.129433451352	106.27	0.0	0.0	0.0	0.0	0.0	0.0	0.0	35.43	162.5	94.83	107.86	142.29	38.52	62.9	30.89
L596_g17006	L596_g17006.t2,L596_g17006.t1	0.378142233692	133.59	0.0	0.0	0.0	62.02	69.55	0.0	28.38	35.43	162.5	94.83	107.86	142.29	38.52	62.9	30.89
L596_g13789	L596_g13789.t2,L596_g13789.t1	0.952841920598	0.0	0.0	14.46	11.68	5.43	4.1	0.56	0.79	1.5	1.89	40.03	34.39	4.76	7.62	10.28	11.32
L596_g16666	L596_g16666.t2,L596_g16666.t1	0.262784614144	0.0	0.38	12.56	1.52	0.73	0.34	1.4	1.69	0.0	0.0	2.19	14.47	0.0	0.0	0.0	0.0
L596_g21053	L596_g21053.t2,L596_g21053.t1	0.652231493701	0.0	0.0	57.07	42.11	14.86	0.0	4.73	13.57	36.24	17.31	35.06	43.82	45.66	49.14	9.65	7.74
L596_g4954	L596_g4954.t1,L596_g4954.t2	0.96397217871	178.49	271.94	14.04	11.22	23.31	15.98	15.83	21.2	6.82	19.27	2.07	0.39	0.0	1.29	0.0	0.0
L596_g4955	L596_g4955.t2,L596_g4955.t3	0.949523756963	14.31	19.31	51.25	38.95	13.63	14.45	14.6	15.91	1.81	0.0	5.35	4.11	1.97	1.67	0.5	2.47
L596_g4955	L596_g4955.t3,L596_g4955.t1	0.836375681847	1.81	0.0	5.35	4.11	1.97	1.67	0.5	2.47	0.0	0.0	28.85	34.95	3.02	12.86	29.18	28.82
L596_g4955	L596_g4955.t2,L596_g4955.t1	0.845745773189	14.31	19.31	51.25	38.95	13.63	14.45	14.6	15.91	0.0	0.0	28.85	34.95	3.02	12.86	29.18	28.82
L596_g12781	L596_g12781.t2,L596_g12781.t1	0.461044830945	20.65	42.87	11.45	12.09	6.61	5.07	3.85	3.7	15.94	0.0	0.0	2.71	0.63	4.5	2.45	1.33
L596_g12787	L596_g12787.t1,L596_g12787.t3	0.644808804956	2.91	2.33	13.45	12.74	3.24	5.26	7.51	8.63	0.58	0.0	0.0	1.05	1.0	0.56	1.18	0.0
L596_g12787	L596_g12787.t3,L596_g12787.t2	0.504363959003	0.58	0.0	0.0	1.05	1.0	0.56	1.18	0.0	0.0	1.39	4.72	5.92	1.07	0.58	0.36	0.61
L596_g12787	L596_g12787.t1,L596_g12787.t2	0.872570327368	2.91	2.33	13.45	12.74	3.24	5.26	7.51	8.63	0.0	1.39	4.72	5.92	1.07	0.58	0.36	0.61
L596_g6886	L596_g6886.t3,L596_g6886.t2	0.664719821632	87.5	93.71	6.79	4.81	2.61	3.69	0.0	0.0	21.64	0.0	0.0	2.15	0.0	0.0	2.92	3.86
L596_g6886	L596_g6886.t2,L596_g6886.t1	0.0882439155645	21.64	0.0	0.0	2.15	0.0	0.0	2.92	3.86	0.0	23.81	4.86	4.37	0.0	0.0	6.26	6.18
L596_g6886	L596_g6886.t3,L596_g6886.t1	0.678185986621	87.5	93.71	6.79	4.81	2.61	3.69	0.0	0.0	0.0	23.81	4.86	4.37	0.0	0.0	6.26	6.18
L596_g6882	L596_g6882.t3,L596_g6882.t2	0.687796789618	51.12	63.82	46.7	41.21	54.06	40.67	25.85	30.46	0.0	3.24	3.75	1.36	7.01	15.54	5.73	11.08
L596_g6882	L596_g6882.t2,L596_g6882.t1	0.67843798283	0.0	3.24	3.75	1.36	7.01	15.54	5.73	11.08	13.94	11.5	17.29	21.64	18.67	14.8	13.5	6.36
L596_g6882	L596_g6882.t3,L596_g6882.t1	0.943724141654	51.12	63.82	46.7	41.21	54.06	40.67	25.85	30.46	13.94	11.5	17.29	21.64	18.67	14.8	13.5	6.36
L596_g7757	L596_g7757.t2,L596_g7757.t1	0.332128247846	1.48	3.59	0.81	0.76	2.16	3.68	2.5	6.1	0.0	0.0	1.94	2.36	0.0	0.0	6.08	0.23
L596_g7755	L596_g7755.t2,L596_g7755.t1	0.685298940697	0.0	0.0	0.5	5.33	0.0	0.0	0.0	0.0	14.28	14.48	56.91	50.1	9.78	10.7	5.81	9.0
L596_g15317	L596_g15317.t2,L596_g15317.t1	0.54705359383	0.46	0.0	9.86	5.17	3.75	5.16	0.0	0.0	0.0	1.18	2.28	5.61	0.97	0.0	2.8	3.84
L596_g21847	L596_g21847.t2,L596_g21847.t1	0.0382667303028	0.19	3.1	1.91	1.45	2.68	1.44	0.0	0.0	1.57	0.0	0.0	0.0	0.0	0.0	0.0	0.0
L596_g8001	L596_g8001.t3,L596_g8001.t2	0.286390782185	69.36	64.53	9.54	11.42	4.97	5.75	2.35	2.1	0.71	0.79	5.5	6.0	1.1	0.24	0.26	1.35
L596_g8001	L596_g8001.t2,L596_g8001.t1	0.97155560361	0.71	0.79	5.5	6.0	1.1	0.24	0.26	1.35	0.0	0.0	50.45	41.1	6.22	8.5	6.9	6.3
L596_g8001	L596_g8001.t3,L596_g8001.t1	0.165397075466	69.36	64.53	9.54	11.42	4.97	5.75	2.35	2.1	0.0	0.0	50.45	41.1	6.22	8.5	6.9	6.3
L596_g19084	L596_g19084.t2,L596_g19084.t1	0.499283671132	1.01	0.0	0.75	0.71	0.0	0.0	0.0	0.0	140.84	151.16	4.55	6.41	3.21	7.1	17.89	15.77
L596_g16507	L596_g16507.t1,L596_g16507.t2	0.869587362135	0.0	0.0	3.59	10.03	21.43	12.17	1.11	0.0	8.62	15.37	5.18	4.16	34.25	33.17	1.65	2.39
L596_g19335	L596_g19335.t2,L596_g19335.t1	0.693334186881	5.65	1.35	0.35	0.0	0.0	0.37	1.13	0.0	11.21	11.08	5.58	7.73	5.45	2.32	2.76	6.02
L596_g19339	L596_g19339.t2,L596_g19339.t1	0.33810896255	18.87	27.73	5.11	1.77	3.38	1.02	0.34	2.05	2.06	0.91	2.82	6.52	0.0	1.51	2.45	0.0
L596_g19338	L596_g19338.t1,L596_g19338.t2	0.284765406062	20.41	15.64	35.43	30.05	6.41	8.13	6.4	6.99	0.0	6.86	0.0	0.0	0.0	0.0	0.0	0.0
L596_g22585	L596_g22585.t1,L596_g22585.t2	0.813329419729	12.24	0.0	57.26	42.91	23.17	28.15	3.51	5.79	2.44	20.62	29.96	30.27	4.53	4.56	15.14	9.7
L596_g18065	L596_g18065.t2,L596_g18065.t1	0.892418044628	0.34	0.41	2.79	1.43	0.58	0.0	0.09	0.12	0.26	0.0	3.97	3.89	1.88	1.84	0.72	0.37
L596_g23239	L596_g23239.t3,L596_g23239.t1	0.754267977943	110.42	136.85	16.56	14.24	6.54	7.87	8.45	7.02	67.27	85.36	81.45	71.16	9.93	13.7	37.8	49.43
L596_g24637	L596_g24637.t2,L596_g24637.t1	0.454644610385	1.15	7.58	0.0	83.48	0.0	0.02	7.45	0.0	8.64	0.0	288.58	156.79	71.45	75.67	23.43	32.32
L596_g9755	L596_g9755.t1,L596_g9755.t2	0.853775582482	10.3	0.0	35.17	37.71	176.96	112.93	37.02	32.69	0.0	8.33	0.0	0.0	24.23	35.5	0.0	0.01
L596_g24185	L596_g24185.t2,L596_g24185.t1	0.850424850849	0.0	6.87	13.68	14.08	10.41	7.05	0.0	0.0	5.05	0.0	6.18	17.04	19.04	11.69	1.88	0.57
L596_g13814	L596_g13814.t1,L596_g13814.t2	0.806514817887	30.98	13.26	24.41	14.87	8.44	0.95	0.0	9.57	48.61	65.66	24.51	18.82	7.66	18.02	8.63	0.0
L596_g21698	L596_g21698.t1,L596_g21698.t2	0.947352406035	33.02	21.43	35.69	20.85	0.96	6.45	1.34	1.68	10.81	15.09	16.84	15.68	2.78	1.3	1.93	1.63
L596_g25581	L596_g25581.t3,L596_g25581.t2	0.308210047974	0.12	0.0	0.0	0.0	13.65	10.75	0.0	0.0	5.77	5.48	62.64	52.03	20.81	16.79	8.25	8.38
L596_g25581	L596_g25581.t2,L596_g25581.t1	0.135177772281	5.77	5.48	62.64	52.03	20.81	16.79	8.25	8.38	2.69	0.0	0.0	0.0	0.54	0.34	0.0	0.0
L596_g25581	L596_g25581.t3,L596_g25581.t1	0.236253561703	0.12	0.0	0.0	0.0	13.65	10.75	0.0	0.0	2.69	0.0	0.0	0.0	0.54	0.34	0.0	0.0
L596_g25587	L596_g25587.t1,L596_g25587.t2	0.944214753012	1.39	1.37	282.8	329.06	843.64	652.08	126.15	151.78	0.0	0.0	35.81	39.08	136.17	188.35	10.69	8.52
L596_g3612	L596_g3612.t1,L596_g3612.t2	0.920805823266	51.46	155.74	2.64	4.97	0.0	0.0	0.0	0.21	85.3	97.57	0.7	0.0	0.0	0.12	1.58	0.0
L596_g3616	L596_g3616.t1,L596_g3616.t3	0.0	0.0	0.0	0.0	0.0	0.97	1.78	0.0	0.0	1.81	17.96	1.81	1.7	0.0	0.0	0.33	0.0
L596_g3616	L596_g3616.t3,L596_g3616.t2	0.959440901015	1.81	17.96	1.81	1.7	0.0	0.0	0.33	0.0	9.08	27.79	6.45	5.94	0.0	0.0	3.25	2.44
L596_g3616	L596_g3616.t1,L596_g3616.t2	0.0	0.0	0.0	0.0	0.0	0.97	1.78	0.0	0.0	9.08	27.79	6.45	5.94	0.0	0.0	3.25	2.44
L596_g22910	L596_g22910.t2,L596_g22910.t1	0.380514039437	26.47	5.48	0.0	0.36	3.0	0.0	2.76	0.0	52.05	55.94	49.57	50.78	139.67	104.43	58.32	58.77
L596_g22912	L596_g22912.t1,L596_g22912.t2	0.447750124681	42.92	0.0	13.63	4.59	2.96	5.34	0.94	5.58	66.79	165.07	60.6	52.68	3.89	7.24	10.11	7.79
L596_g22914	L596_g22914.t2,L596_g22914.t3	0.156762826963	14.2	12.92	14.88	33.98	62.72	33.38	0.0	0.0	0.0	13.53	0.0	0.0	0.0	0.0	0.0	0.0
L596_g22914	L596_g22914.t3,L596_g22914.t1	0.0	0.0	13.53	0.0	0.0	0.0	0.0	0.0	0.0	0.0	0.0	33.75	20.26	17.51	13.04	25.45	29.11
L596_g22914	L596_g22914.t2,L596_g22914.t1	0.557006301594	14.2	12.92	14.88	33.98	62.72	33.38	0.0	0.0	0.0	0.0	33.75	20.26	17.51	13.04	25.45	29.11
L596_g9355	L596_g9355.t1,L596_g9355.t3	0.320762092129	14.95	0.0	4.76	0.0	0.05	15.09	7.22	7.2	2.37	12.59	7.46	13.6	21.96	7.16	5.5	2.95
L596_g9355	L596_g9355.t3,L596_g9355.t2	0.821448123686	2.37	12.59	7.46	13.6	21.96	7.16	5.5	2.95	6.6	10.34	2.89	7.61	4.73	6.85	2.13	1.01
L596_g9355	L596_g9355.t1,L596_g9355.t2	0.581466388042	14.95	0.0	4.76	0.0	0.05	15.09	7.22	7.2	6.6	10.34	2.89	7.61	4.73	6.85	2.13	1.01
L596_g24503	L596_g24503.t1,L596_g24503.t2	0.0	11.1	16.27	0.0	0.33	0.35	0.11	0.0	0.0	0.0	0.0	2.14	0.0	0.0	0.0	0.0	0.0
L596_g2982	L596_g2982.t1,L596_g2982.t2	0.434643922327	0.18	0.79	0.0	0.0	0.0	0.74	0.0	0.0	0.0	0.0	6.19	6.93	29.05	26.85	7.07	5.86
L596_g11500	L596_g11500.t1,L596_g11500.t2	0.917406735683	34.91	68.81	8.07	9.14	14.74	9.86	12.19	5.74	122.7	111.5	44.06	40.52	19.44	33.33	11.4	17.4
L596_g11503	L596_g11503.t1,L596_g11503.t2	0.336720632215	10.67	0.0	0.0	0.0	31.33	17.9	11.12	76.28	14.27	19.76	66.5	65.83	15.5	23.25	38.78	22.23
L596_g1989	L596_g1989.t2,L596_g1989.t1	0.66751178855	1.91	3.61	3.14	1.74	2.08	2.07	0.56	0.09	1.11	0.44	7.17	8.86	9.25	15.33	7.6	6.64
L596_g607	L596_g607.t1,L596_g607.t2	0.00228226621413	224.06	371.55	0.58	0.55	0.0	0.0	1.56	0.0	0.0	0.0	2.48	2.42	0.16	0.2	0.87	2.13
L596_g13372	L596_g13372.t1,L596_g13372.t2	0.908557330671	0.83	74.7	99.93	70.63	64.81	71.96	281.55	267.37	64.06	8.1	49.51	61.18	31.04	37.78	99.25	108.41
L596_g12425	L596_g12425.t1,L596_g12425.t2	0.903428873768	12.59	4.83	37.98	34.32	6.98	9.79	7.34	7.61	7.94	2.65	10.25	6.12	4.53	5.5	0.96	3.63
L596_g12425	L596_g12425.t2,L596_g12425.t3	0.5923983039	7.94	2.65	10.25	6.12	4.53	5.5	0.96	3.63	10.31	16.71	4.64	0.0	3.79	2.16	1.63	0.0
L596_g12425	L596_g12425.t1,L596_g12425.t3	0.389743859061	12.59	4.83	37.98	34.32	6.98	9.79	7.34	7.61	10.31	16.71	4.64	0.0	3.79	2.16	1.63	0.0
L596_g12422	L596_g12422.t1,L596_g12422.t2	0.932633952119	4.72	4.51	499.13	386.29	278.75	316.21	254.35	258.12	0.0	0.0	98.01	83.62	21.4	34.41	9.19	39.84
L596_g3555	L596_g3555.t1,L596_g3555.t2	0.166653356445	0.0	0.0	6.77	6.28	0.11	5.15	0.46	0.84	0.0	0.0	0.0	1.03	3.75	0.0	0.0	0.0
L596_g5899	L596_g5899.t1,L596_g5899.t2	0.457278770549	2.18	0.0	0.0	0.0	0.0	0.0	0.0	0.0	11.84	12.29	5.4	5.42	5.55	8.85	11.19	9.29
L596_g15290	L596_g15290.t1,L596_g15290.t2	0.684517518802	2.03	17.5	15.34	14.98	30.91	12.26	1.62	0.0	3.19	0.0	8.85	5.01	2.69	4.52	1.27	1.63
L596_g15295	L596_g15295.t2,L596_g15295.t3	0.757270525976	0.0	0.0	3.03	8.53	0.0	0.0	0.0	0.0	0.52	0.0	23.12	15.15	4.3	7.73	0.9	1.33
L596_g15295	L596_g15295.t3,L596_g15295.t1	0.982179350119	0.52	0.0	23.12	15.15	4.3	7.73	0.9	1.33	0.07	0.0	14.35	8.48	5.91	4.3	0.71	0.58
L596_g15295	L596_g15295.t2,L596_g15295.t1	0.702068685809	0.0	0.0	3.03	8.53	0.0	0.0	0.0	0.0	0.07	0.0	14.35	8.48	5.91	4.3	0.71	0.58
L596_g1795	L596_g1795.t4,L596_g1795.t1	0.133056212053	0.0	0.0	46.81	35.94	48.76	20.13	18.98	10.94	0.81	0.0	0.0	0.0	0.0	0.0	0.0	17.33
L596_g1795	L596_g1795.t1,L596_g1795.t2	0.0	0.81	0.0	0.0	0.0	0.0	0.0	0.0	17.33	0.0	0.0	0.0	15.58	136.07	118.18	19.86	0.0
L596_g1795	L596_g1795.t4,L596_g1795.t2	0.665741011329	0.0	0.0	46.81	35.94	48.76	20.13	18.98	10.94	0.0	0.0	0.0	15.58	136.07	118.18	19.86	0.0
L596_g6224	L596_g6224.t2,L596_g6224.t1	0.340295039976	0.0	0.0	0.0	10.34	10.0	17.2	7.09	0.0	13.38	7.09	31.29	16.72	15.19	0.0	18.48	34.41
L596_g23886	L596_g23886.t2,L596_g23886.t1	0.88127980765	14.25	16.42	7.21	3.14	4.82	6.97	0.0	0.0	6.64	10.19	0.0	0.83	0.0	0.0	0.0	0.0
L596_g22283	L596_g22283.t2,L596_g22283.t1	0.359854503029	35.21	81.63	3.79	3.76	0.0	0.0	5.21	0.0	50.3	0.01	18.17	20.34	10.32	11.16	9.27	12.55
L596_g22287	L596_g22287.t2,L596_g22287.t1	0.0837281219433	215.85	251.88	15.34	32.1	11.89	32.57	16.14	0.0	0.0	0.0	40.01	10.89	15.88	1.17	24.05	24.5
L596_g22427	L596_g22427.t2,L596_g22427.t1	0.750599295602	0.0	0.0	4.68	0.65	0.0	0.0	0.01	0.25	2.56	1.46	21.24	22.27	6.02	5.57	3.11	1.2
L596_g27551	L596_g27551.t2,L596_g27551.t1	0.498856191889	600.08	585.3	535.91	542.15	137.2	139.43	260.06	239.38	330.93	0.0	0.0	0.0	0.0	0.0	0.0	0.0
L596_g27556	L596_g27556.t1,L596_g27556.t2	0.852106487463	15.4	9.63	8.86	7.25	2.46	8.3	1.89	10.24	39.34	58.87	28.63	19.77	9.08	2.68	14.94	12.35
L596_g8365	L596_g8365.t1,L596_g8365.t2	0.125210820177	9.6	2.78	37.96	71.22	0.0	0.09	170.37	140.93	0.0	0.0	25.45	0.0	16.19	12.86	0.0	0.0
L596_g26732	L596_g26732.t1,L596_g26732.t2	0.461106730318	38.07	3.64	1.25	0.3	0.0	0.46	0.34	0.0	26.15	64.79	1.98	3.44	0.79	0.0	1.9	0.8
L596_g9542	L596_g9542.t3,L596_g9542.t2	0.680001352949	4.61	0.0	23.39	15.21	98.77	95.29	1.27	0.0	0.0	0.0	0.0	0.0	0.0	2.36	0.0	0.0
L596_g9542	L596_g9542.t2,L596_g9542.t1	0.0	0.0	0.0	0.0	0.0	0.0	2.36	0.0	0.0	0.0	3.57	39.58	45.13	0.0	0.0	5.31	8.61
L596_g9542	L596_g9542.t3,L596_g9542.t1	0.189460659113	4.61	0.0	23.39	15.21	98.77	95.29	1.27	0.0	0.0	3.57	39.58	45.13	0.0	0.0	5.31	8.61
L596_g9543	L596_g9543.t2,L596_g9543.t1	1.0	0.33	1.42	0.22	0.14	0.5	0.26	0.0	0.0	0.33	1.42	0.22	0.14	0.5	0.26	0.0	0.0
L596_g3794	L596_g3794.t1,L596_g3794.t2	0.360128078927	0.0	0.0	0.0	0.0	0.0	0.0	1.26	0.0	25.5	42.85	35.65	45.22	41.52	24.71	36.58	29.03
L596_g10530	L596_g10530.t2,L596_g10530.t1	0.758766835791	13.03	23.01	24.7	25.37	0.42	0.0	0.5	2.71	0.0	0.0	15.34	9.5	0.0	0.0	4.14	0.0
L596_g6335	L596_g6335.t1,L596_g6335.t2	0.831672200542	0.86	0.58	2.07	3.01	5.21	2.93	3.04	2.58	0.0	0.0	16.01	15.22	15.54	20.19	35.25	41.73
L596_g5307	L596_g5307.t2,L596_g5307.t1	0.542547726811	0.0	104.19	139.9	128.0	4.07	0.0	24.31	25.87	119.41	46.01	50.23	41.79	15.25	22.31	5.34	1.76
L596_g5304	L596_g5304.t3,L596_g5304.t2	0.46315152562	0.0	0.0	0.0	2.78	0.0	0.0	0.0	0.0	0.0	0.0	31.16	30.07	16.83	16.93	31.66	27.71
L596_g5304	L596_g5304.t2,L596_g5304.t1	0.349629292405	0.0	0.0	31.16	30.07	16.83	16.93	31.66	27.71	3.46	5.5	0.0	0.0	14.43	13.87	0.0	0.0
L596_g5304	L596_g5304.t3,L596_g5304.t1	0.0	0.0	0.0	0.0	2.78	0.0	0.0	0.0	0.0	3.46	5.5	0.0	0.0	14.43	13.87	0.0	0.0
L596_g24806	L596_g24806.t1,L596_g24806.t2	0.059275392797	0.0	0.0	1.02	1.16	1.25	1.35	0.0	0.0	3.2	0.85	0.0	0.0	0.0	0.37	0.82	0.73
L596_g24808	L596_g24808.t2,L596_g24808.t1	0.47766881623	0.0	0.0	24.6	20.43	10.66	7.14	2.56	2.71	0.61	3.24	0.0	4.45	0.0	5.71	0.0	0.0
L596_g2826	L596_g2826.t1,L596_g2826.t2	0.769797307181	0.0	2.25	17.08	23.72	11.61	9.03	1.22	0.0	0.0	0.0	9.59	4.52	0.0	0.0	0.0	1.63
L596_g2824	L596_g2824.t2,L596_g2824.t1	0.532915489315	16.84	30.27	13.02	11.2	4.29	6.15	5.31	5.0	0.0	2.72	25.94	20.97	2.74	5.34	3.13	3.15
L596_g476	L596_g476.t3,L596_g476.t1	0.893616561494	1.4	1.53	26.68	28.25	17.74	12.49	3.88	3.55	0.0	0.0	35.21	32.03	1.44	2.94	1.08	0.77
L596_g4536	L596_g4536.t1,L596_g4536.t2	0.4315050493	16.22	10.9	13.61	11.27	3.36	6.18	5.94	8.32	0.0	0.0	0.7	0.49	1.58	0.0	1.43	0.0
L596_g4530	L596_g4530.t2,L596_g4530.t1	0.625557294627	12.75	6.27	28.88	30.2	10.1	5.27	15.01	13.79	13.45	28.91	10.78	10.56	11.83	10.13	2.68	0.84
L596_g4531	L596_g4531.t1,L596_g4531.t2	0.445404311939	0.0	100.42	0.0	0.0	0.0	0.0	0.0	2.77	135.29	71.58	22.49	28.29	19.9	17.8	20.16	17.36
L596_g868	L596_g868.t1,L596_g868.t2	0.47869050094	0.0	0.0	0.0	2.89	0.0	0.0	1.49	0.0	3.92	4.72	13.75	9.72	0.96	1.32	0.0	1.37
L596_g868	L596_g868.t2,L596_g868.t3	0.757279229217	3.92	4.72	13.75	9.72	0.96	1.32	0.0	1.37	0.0	0.0	0.6	1.4	0.0	0.67	0.0	0.0
L596_g868	L596_g868.t1,L596_g868.t3	0.747807054215	0.0	0.0	0.0	2.89	0.0	0.0	1.49	0.0	0.0	0.0	0.6	1.4	0.0	0.67	0.0	0.0
L596_g1056	L596_g1056.t1,L596_g1056.t2	0.774353177794	0.0	2.13	28.64	8.63	17.44	11.35	2.99	4.72	0.33	0.0	14.66	23.16	6.23	11.95	7.35	5.2
L596_g1053	L596_g1053.t2,L596_g1053.t1	0.869998741103	1.43	2.05	256.03	205.62	52.52	53.39	48.48	79.55	1.98	0.14	350.58	261.99	0.75	16.45	223.51	347.18
L596_g10023	L596_g10023.t1,L596_g10023.t2	0.786951092196	0.83	0.93	3.01	2.68	0.53	0.0	0.0	0.11	0.0	0.0	1.46	1.61	0.0	1.43	0.05	0.0
L596_g9322	L596_g9322.t2,L596_g9322.t1	0.237835957041	0.0	14.25	0.0	0.0	6.59	1.74	4.2	60.85	18.49	0.0	197.22	190.76	101.62	127.06	104.38	62.35
L596_g9326	L596_g9326.t2,L596_g9326.t1	0.812438160323	8.29	18.81	20.17	24.28	2.54	0.75	0.0	2.04	6.06	0.0	32.87	21.66	2.8	4.82	6.4	4.7
L596_g25990	L596_g25990.t1,L596_g25990.t3	0.997220294616	0.0	0.0	7.11	4.8	1040.59	606.79	0.69	0.64	0.0	0.0	1.76	0.0	19.03	10.92	0.0	0.0
L596_g25990	L596_g25990.t3,L596_g25990.t2	0.994585642739	0.0	0.0	1.76	0.0	19.03	10.92	0.0	0.0	0.0	0.0	0.0	0.0	28.24	18.81	0.0	0.0
L596_g25990	L596_g25990.t1,L596_g25990.t2	0.998194190533	0.0	0.0	7.11	4.8	1040.59	606.79	0.69	0.64	0.0	0.0	0.0	0.0	28.24	18.81	0.0	0.0
L596_g25992	L596_g25992.t2,L596_g25992.t1	0.717559780613	0.0	0.0	0.0	0.0	0.0	0.0	2005.65	85.76	0.41	0.0	1207.08	1360.59	9.6	6.52	3536.74	3218.05
L596_g17089	L596_g17089.t2,L596_g17089.t1	0.510849925633	12.01	0.11	6.58	7.6	0.0	2.53	6.08	0.0	17.77	25.42	3.29	5.17	3.66	4.66	0.0	8.58
L596_g25668	L596_g25668.t2,L596_g25668.t1	0.508889936474	196.58	366.84	0.49	0.0	13.54	0.88	2.42	0.0	33.47	40.1	52.57	52.43	24.01	34.25	16.37	15.42
L596_g25660	L596_g25660.t2,L596_g25660.t1	0.828702166635	0.67	0.15	16.09	16.63	8.07	4.0	2.04	1.65	0.0	0.0	0.88	2.79	0.0	0.0	0.0	0.0
L596_g27290	L596_g27290.t2,L596_g27290.t1	0.579531997617	1.11	14.08	2.82	0.49	2.86	0.0	0.85	0.95	71.8	44.57	0.0	3.46	5.98	5.25	0.0	0.0
L596_g27742	L596_g27742.t2,L596_g27742.t1	0.321144127158	0.87	0.0	0.0	0.79	0.0	0.0	0.0	0.77	0.0	0.0	51.21	41.85	24.89	19.2	2.7	0.0
L596_g13701	L596_g13701.t2,L596_g13701.t3	0.75937054496	3.11	0.0	34.95	39.44	136.98	150.17	18.2	21.82	0.0	0.0	23.0	18.41	17.9	12.72	1.38	0.0
L596_g13701	L596_g13701.t3,L596_g13701.t1	0.798646895561	0.0	0.0	23.0	18.41	17.9	12.72	1.38	0.0	0.37	2.27	63.05	52.55	0.0	0.0	4.38	7.08
L596_g13701	L596_g13701.t2,L596_g13701.t1	0.257952641704	3.11	0.0	34.95	39.44	136.98	150.17	18.2	21.82	0.37	2.27	63.05	52.55	0.0	0.0	4.38	7.08
L596_g13702	L596_g13702.t1,L596_g13702.t2	0.775837520534	0.79	0.0	89.92	55.75	5.58	0.0	0.0	12.99	69.66	61.32	90.14	98.7	21.36	27.54	18.86	7.98
L596_g20906	L596_g20906.t3,L596_g20906.t1	0.880520427851	0.0	0.0	8.69	12.92	7.81	9.47	0.83	0.98	3.29	7.89	287.14	242.24	75.38	67.62	52.53	63.69
L596_g20908	L596_g20908.t3,L596_g20908.t2	0.774518119538	12.36	15.28	0.55	1.21	0.6	0.31	0.42	0.75	0.0	6.4	0.0	0.0	0.0	0.0	0.0	0.0
L596_g24210	L596_g24210.t1,L596_g24210.t2	0.206680514684	3.77	0.0	2.13	2.64	211.52	45.37	22.82	31.79	16.9	0.0	0.0	0.0	0.0	118.93	0.0	0.0
L596_g26503	L596_g26503.t2,L596_g26503.t1	0.405530912832	18.34	40.82	42.72	41.75	18.18	25.07	21.63	6.89	8.4	0.0	0.0	4.49	11.41	9.06	22.75	33.43
L596_g26500	L596_g26500.t2,L596_g26500.t1	0.248006136851	2.21	59.43	6.67	7.24	0.0	0.32	1.08	3.39	44.85	7.87	16.44	12.67	9.2	9.5	2.06	0.7
L596_g16035	L596_g16035.t1,L596_g16035.t2	0.493555493979	51.49	117.98	1.75	8.24	1.48	0.0	0.0	0.43	33.68	18.57	36.69	27.72	12.36	16.76	13.56	15.1
L596_g5173	L596_g5173.t2,L596_g5173.t1	0.97347864721	0.0	0.0	206.31	187.88	1.96	1.47	0.34	0.3	0.92	0.0	5.96	3.64	0.0	0.0	0.0	0.0
L596_g16032	L596_g16032.t1,L596_g16032.t2	0.530618955754	3.91	2.85	1.45	2.73	4.27	0.58	1.24	0.0	0.25	1.16	3.62	2.93	0.24	0.28	0.52	1.26
L596_g10347	L596_g10347.t3,L596_g10347.t2	0.0422464438342	0.0	0.0	2.34	2.74	13.19	1.72	0.0	0.0	0.86	11.17	0.0	0.0	0.0	4.03	0.0	0.0
L596_g10347	L596_g10347.t2,L596_g10347.t1	0.0	0.86	11.17	0.0	0.0	0.0	4.03	0.0	0.0	0.0	0.0	0.8	0.33	0.0	0.0	0.0	0.0
L596_g10347	L596_g10347.t3,L596_g10347.t1	0.232785601052	0.0	0.0	2.34	2.74	13.19	1.72	0.0	0.0	0.0	0.0	0.8	0.33	0.0	0.0	0.0	0.0
L596_g15831	L596_g15831.t2,L596_g15831.t1	0.929737641297	71.43	122.03	65.1	49.04	15.3	15.82	31.92	24.86	29.77	32.52	16.21	12.98	8.38	11.48	3.84	22.57
L596_g1690	L596_g1690.t1,L596_g1690.t3	0.00734840269596	4.53	3.3	0.0	0.0	1.95	0.55	4.57	0.39	0.0	0.0	6.87	3.53	0.0	0.78	0.0	0.0
L596_g1690	L596_g1690.t3,L596_g1690.t2	0.457522259755	0.0	0.0	6.87	3.53	0.0	0.78	0.0	0.0	71.31	47.37	36.91	44.59	18.3	19.6	31.41	44.92
L596_g1690	L596_g1690.t1,L596_g1690.t2	0.761074740688	4.53	3.3	0.0	0.0	1.95	0.55	4.57	0.39	71.31	47.37	36.91	44.59	18.3	19.6	31.41	44.92
L596_g1698	L596_g1698.t1,L596_g1698.t2	0.762003351791	3.77	3.32	32.44	8.6	1.41	1.11	2.8	7.94	0.0	0.0	83.49	110.78	3.57	2.81	10.9	1.83
L596_g19006	L596_g19006.t2,L596_g19006.t1	0.501678388577	32.79	39.62	0.0	0.0	9.73	0.91	0.0	0.0	0.0	29.51	5.61	5.9	2.82	18.38	20.16	21.1
L596_g22676	L596_g22676.t1,L596_g22676.t2	0.522091205439	46.62	48.72	33.4	17.78	7.58	8.88	48.95	43.09	0.0	48.72	0.0	17.78	7.58	8.88	0.0	0.0
L596_g18350	L596_g18350.t3,L596_g18350.t2	0.499898283341	0.0	0.0	1.01	3.01	0.0	2.17	0.0	0.0	7.09	16.59	14.18	8.89	3.54	3.44	2.7	0.64
L596_g18350	L596_g18350.t2,L596_g18350.t1	0.579434321035	7.09	16.59	14.18	8.89	3.54	3.44	2.7	0.64	13.27	7.13	0.0	0.0	2.8	1.66	1.99	4.36
L596_g18350	L596_g18350.t3,L596_g18350.t1	0.058035959622	0.0	0.0	1.01	3.01	0.0	2.17	0.0	0.0	13.27	7.13	0.0	0.0	2.8	1.66	1.99	4.36
L596_g15057	L596_g15057.t1,L596_g15057.t2	0.850195860427	46.77	48.69	12.29	9.6	1.96	8.97	2.42	4.58	8.85	30.97	0.0	0.44	3.93	0.0	0.0	0.0
L596_g15057	L596_g15057.t2,L596_g15057.t3	0.170419623256	8.85	30.97	0.0	0.44	3.93	0.0	0.0	0.0	4.68	0.0	5.94	4.67	2.26	1.17	1.6	1.26
L596_g15057	L596_g15057.t1,L596_g15057.t3	0.544502296783	46.77	48.69	12.29	9.6	1.96	8.97	2.42	4.58	4.68	0.0	5.94	4.67	2.26	1.17	1.6	1.26
L596_g23103	L596_g23103.t3,L596_g23103.t2	0.555929842905	2.13	0.0	3.34	1.17	0.0	0.83	0.0	0.0	6.61	14.28	18.9	17.82	15.91	9.13	19.42	19.95
L596_g23103	L596_g23103.t2,L596_g23103.t1	0.819054653516	6.61	14.28	18.9	17.82	15.91	9.13	19.42	19.95	8.88	11.71	4.78	5.63	2.56	4.21	7.24	3.07
L596_g23103	L596_g23103.t3,L596_g23103.t1	0.565087437063	2.13	0.0	3.34	1.17	0.0	0.83	0.0	0.0	8.88	11.71	4.78	5.63	2.56	4.21	7.24	3.07
L596_g19580	L596_g19580.t1,L596_g19580.t2	0.937739285146	1.03	0.0	7.08	3.34	0.0	0.0	0.0	0.0	0.0	1.78	21.26	19.71	1.73	1.79	1.0	1.73
L596_g19582	L596_g19582.t2,L596_g19582.t1	0.458047392772	11.82	0.0	0.0	0.0	0.0	0.0	0.0	0.37	32.82	62.25	5.02	5.5	6.88	8.29	5.41	5.09
L596_g26349	L596_g26349.t3,L596_g26349.t1	0.908589867142	3.95	0.0	51.25	12.38	0.0	0.0	0.0	0.0	0.0	4.89	1288.37	1000.76	9.26	14.49	32.08	44.18
L596_g22992	L596_g22992.t1,L596_g22992.t2	0.785282467161	17.84	18.4	14.26	10.45	26.14	24.28	17.18	9.91	3.28	0.0	7.59	10.7	6.85	6.01	10.06	10.46
L596_g11230	L596_g11230.t2,L596_g11230.t1	0.391288922282	0.54	0.0	7.31	5.6	4.57	4.4	0.5	0.93	0.0	0.0	0.0	0.0	0.0	2.02	0.0	0.0
L596_g11581	L596_g11581.t2,L596_g11581.t1	0.169266743223	0.0	0.0	0.23	0.51	0.0	1.19	0.19	0.13	21.26	31.99	8.68	9.87	4.19	1.85	0.0	0.0
L596_g23123	L596_g23123.t2,L596_g23123.t1	0.767533761021	5.58	0.0	13.75	15.87	33.74	10.41	9.03	17.51	35.52	37.32	45.14	30.38	49.44	61.28	13.78	7.92
L596_g21212	L596_g21212.t2,L596_g21212.t1	0.266717077224	0.0	0.0	51.0	14.47	24.74	33.98	7.55	10.14	0.98	1.72	1.79	22.75	0.0	0.0	0.0	0.0
L596_g10181	L596_g10181.t2,L596_g10181.t1	0.535542502385	9.79	17.37	16.18	5.17	2.64	4.35	0.0	0.0	0.0	0.0	37.14	48.05	12.03	2.19	5.74	3.73
L596_g10187	L596_g10187.t1,L596_g10187.t2	0.826553807967	1.63	2.6	0.0	0.0	0.02	0.05	0.0	0.0	2.55	5.21	3.27	2.08	0.0	0.0	0.06	0.16
L596_g24477	L596_g24477.t1,L596_g24477.t2	0.877893491795	0.0	0.82	27.08	26.73	1.28	0.0	6.34	0.0	8.31	1.44	39.96	35.37	22.17	17.91	5.34	6.84
L596_g1909	L596_g1909.t2,L596_g1909.t1	0.91287222379	6.61	32.0	2.56	0.0	3.95	1.13	0.0	3.99	22.65	37.82	3.78	8.01	0.0	5.78	5.78	6.56
L596_g1900	L596_g1900.t1,L596_g1900.t3	0.395230510745	4.61	7.37	17.43	14.28	10.85	6.42	0.72	0.36	7.63	6.9	1.35	0.0	0.0	0.33	0.25	0.0
L596_g1900	L596_g1900.t3,L596_g1900.t2	0.223941652236	7.63	6.9	1.35	0.0	0.0	0.33	0.25	0.0	0.94	0.54	2.37	4.0	3.71	1.86	0.16	0.45
L596_g1900	L596_g1900.t1,L596_g1900.t2	0.920815601711	4.61	7.37	17.43	14.28	10.85	6.42	0.72	0.36	0.94	0.54	2.37	4.0	3.71	1.86	0.16	0.45
L596_g1901	L596_g1901.t2,L596_g1901.t1	0.0	1.65	0.0	0.0	0.0	0.0	0.0	0.0	0.0	0.0	0.0	0.0	0.0	0.41	0.7	0.0	0.0
L596_g1907	L596_g1907.t1,L596_g1907.t2	0.93826250244	0.0	0.0	17.04	21.63	0.0	0.0	4.14	1.02	0.0	0.0	12.96	8.6	0.63	0.28	0.0	0.21
L596_g13515	L596_g13515.t1,L596_g13515.t3	0.71094532929	0.0	0.0	11.65	20.99	0.0	0.0	0.0	0.43	5.94	10.33	56.11	34.7	32.15	27.11	11.25	15.07
L596_g13515	L596_g13515.t3,L596_g13515.t2	0.383197869674	5.94	10.33	56.11	34.7	32.15	27.11	11.25	15.07	7.9	0.0	0.0	0.0	2.5	5.43	10.24	6.75
L596_g13515	L596_g13515.t1,L596_g13515.t2	0.0076675619363	0.0	0.0	11.65	20.99	0.0	0.0	0.0	0.43	7.9	0.0	0.0	0.0	2.5	5.43	10.24	6.75
L596_g16747	L596_g16747.t1,L596_g16747.t2	0.503324374439	0.0	0.0	5.07	5.13	0.0	0.41	2.16	2.41	0.0	0.0	0.35	0.22	0.6	0.0	0.0	0.0
L596_g21151	L596_g21151.t2,L596_g21151.t1	0.51159142025	18.72	22.64	33.26	27.4	10.38	1.08	4.48	4.75	13.82	19.81	0.0	0.0	0.0	10.14	0.0	0.0
L596_g21155	L596_g21155.t2,L596_g21155.t1	0.902066413654	0.48	0.88	0.08	0.16	0.0	0.0	0.12	0.0	71.72	95.19	45.21	37.35	22.34	21.9	31.33	25.01
L596_g21158	L596_g21158.t1,L596_g21158.t2	0.0	0.0	0.0	6.82	7.93	0.0	0.0	0.0	0.0	0.23	2.08	0.0	0.0	1.51	1.65	17.17	9.37
L596_g3887	L596_g3887.t1,L596_g3887.t2	0.829914923593	0.48	1.94	5.89	7.13	2.64	1.49	2.5	0.73	0.31	0.0	8.88	6.41	0.61	0.51	8.99	4.13
L596_g3880	L596_g3880.t2,L596_g3880.t3	0.640214597696	7.76	17.45	6.33	6.95	4.22	7.57	22.2	16.7	0.0	0.0	1.32	0.0	0.0	0.0	4.88	0.0
L596_g8705	L596_g8705.t1,L596_g8705.t2	0.0871938693295	0.0	0.0	0.0	0.0	5.39	0.0	0.0	0.0	81.69	92.59	24.89	23.89	11.53	18.2	17.72	16.47
L596_g7416	L596_g7416.t2,L596_g7416.t1	0.362310665053	107.44	44.57	0.0	0.0	0.0	9.87	0.0	0.0	0.0	73.32	12.89	12.79	7.87	0.0	8.98	11.03
L596_g15210	L596_g15210.t1,L596_g15210.t2	0.456722589344	2.01	0.0	18.45	15.72	8.62	6.54	5.63	8.3	7.59	10.22	4.91	1.0	0.44	2.81	4.24	3.21
L596_g15215	L596_g15215.t3,L596_g15215.t1	0.713970038135	24.53	14.02	8.27	4.88	8.6	8.16	4.38	5.08	8.83	54.64	20.37	17.38	19.91	17.45	27.83	25.9
L596_g11916	L596_g11916.t2,L596_g11916.t1	0.789636988251	21.79	26.97	49.55	58.39	18.31	24.73	28.9	29.21	0.0	0.0	19.37	11.98	26.29	14.81	14.45	19.48
L596_g11919	L596_g11919.t2,L596_g11919.t1	0.832807663165	679.92	1022.93	2.54	2.81	0.0	0.35	1.45	2.18	0.0	2.87	0.0	0.0	0.0	0.0	0.0	0.0
L596_g21906	L596_g21906.t3,L596_g21906.t1	0.5709839952	0.0	0.0	7.03	3.72	1.55	1.99	5.77	4.97	2.91	1.62	46.01	44.97	79.2	86.47	7.03	7.96
L596_g5818	L596_g5818.t2,L596_g5818.t1	0.459877296651	0.4	0.0	0.0	0.21	0.26	0.17	0.0	0.0	3.54	3.05	19.52	16.57	4.33	4.41	1.68	1.66
L596_g5816	L596_g5816.t3,L596_g5816.t2	0.842945917068	4.61	9.48	15.77	15.68	12.16	0.91	0.0	0.0	6.1	0.0	27.37	28.09	3.83	8.69	3.38	4.83
L596_g5815	L596_g5815.t2,L596_g5815.t1	0.92959508403	6.15	11.87	125.93	101.88	101.16	128.23	60.16	91.28	12.86	7.31	56.03	48.58	45.07	82.43	10.52	9.34
L596_g6734	L596_g6734.t3,L596_g6734.t1	0.615608453407	0.0	0.0	8.2	8.55	13.54	13.02	13.48	17.5	7.33	0.0	1.34	3.28	2.35	4.14	2.96	1.63
L596_g6734	L596_g6734.t1,L596_g6734.t2	0.16719854572	7.33	0.0	1.34	3.28	2.35	4.14	2.96	1.63	0.0	10.48	6.33	3.99	0.0	0.0	0.0	0.0
L596_g6734	L596_g6734.t3,L596_g6734.t2	0.213262995168	0.0	0.0	8.2	8.55	13.54	13.02	13.48	17.5	0.0	10.48	6.33	3.99	0.0	0.0	0.0	0.0
L596_g362	L596_g362.t2,L596_g362.t1	0.897562254175	16.26	14.6	14.43	13.39	13.38	9.3	3.27	4.81	9.14	14.27	10.73	9.9	5.58	5.42	12.2	6.78
L596_g364	L596_g364.t3,L596_g364.t1	0.0	0.81	0.0	0.12	0.76	79.73	46.58	0.97	0.0	0.0	0.0	0.0	0.0	0.0	0.0	0.0	1.51
L596_g364	L596_g364.t1,L596_g364.t2	0.0	0.0	0.0	0.0	0.0	0.0	0.0	0.0	1.51	0.0	0.0	0.0	0.0	23.94	18.28	0.0	0.0
L596_g364	L596_g364.t3,L596_g364.t2	0.992269008408	0.81	0.0	0.12	0.76	79.73	46.58	0.97	0.0	0.0	0.0	0.0	0.0	23.94	18.28	0.0	0.0
L596_g14937	L596_g14937.t2,L596_g14937.t1	0.321687530701	1.51	2.28	11.66	17.51	3.66	0.0	0.0	10.68	0.0	0.0	7.71	0.0	5.84	8.97	5.76	0.0
L596_g14939	L596_g14939.t1,L596_g14939.t2	0.308512218948	6.63	5.91	10.11	14.75	1.59	0.74	1.5	0.0	0.0	0.0	8.37	0.0	10.51	11.5	2.91	4.24
L596_g4804	L596_g4804.t2,L596_g4804.t1	0.0	1.97	0.0	0.0	0.0	0.0	2.54	0.0	0.0	0.0	0.0	36.67	39.9	3.4	0.0	60.31	55.23
L596_g18142	L596_g18142.t2,L596_g18142.t1	0.6078494849	0.77	0.0	2.91	4.99	1.17	1.09	2.2	5.6	0.0	1.04	10.79	6.84	6.62	9.33	3.28	0.0
L596_g18141	L596_g18141.t2,L596_g18141.t1	0.764617114461	0.26	0.0	52.2	45.27	12.82	5.91	52.9	38.54	0.0	0.0	7.56	4.89	0.0	7.93	10.18	24.65
L596_g27621	L596_g27621.t2,L596_g27621.t1	0.0	1.88	0.0	0.0	0.0	0.0	0.0	0.0	0.0	0.0	2.3	0.0	0.0	0.72	0.0	0.0	0.0
L596_g23377	L596_g23377.t2,L596_g23377.t1	0.303191158395	0.0	29.27	12.46	11.96	0.0	13.34	0.0	0.0	29.0	0.0	14.32	19.3	49.6	27.16	11.65	10.31
L596_g15531	L596_g15531.t2,L596_g15531.t1	0.849730892495	35.61	40.24	4.55	0.0	0.0	0.0	0.0	0.0	30.71	31.91	15.06	20.0	9.97	11.21	4.47	4.07
L596_g9011	L596_g9011.t1,L596_g9011.t2	0.294576165687	0.0	0.0	13.73	9.14	2.76	0.0	0.0	0.0	27.35	36.55	11.48	9.15	6.5	13.99	11.34	10.11
L596_g19793	L596_g19793.t2,L596_g19793.t1	0.240767466464	15.08	42.46	33.28	34.37	2.79	3.7	6.86	3.9	29.95	0.0	0.0	0.0	3.23	4.69	0.0	2.87
L596_g19792	L596_g19792.t2,L596_g19792.t1	0.150315972395	0.0	0.0	16.55	6.81	0.0	0.0	0.0	0.0	253.6	357.13	48.45	58.4	15.11	15.31	20.21	18.82
L596_g21422	L596_g21422.t2,L596_g21422.t1	0.422995630063	0.0	0.46	0.0	1.16	0.0	3.04	0.0	0.0	0.39	0.0	5.06	4.02	5.48	2.72	1.78	2.01
L596_g21424	L596_g21424.t1,L596_g21424.t2	0.694658210073	0.0	1.69	1.3	2.15	2.06	0.0	0.0	0.0	1.65	0.0	430.39	477.11	27.01	30.98	21.14	32.19
L596_g25333	L596_g25333.t1,L596_g25333.t2	0.725159827204	1.11	0.0	24.62	23.25	12.97	13.16	2.1	1.32	1.4	3.64	3.3	5.44	0.0	0.0	0.0	0.0
L596_g3710	L596_g3710.t2,L596_g3710.t1	0.253896092622	28.95	6.97	0.0	0.0	0.0	6.84	28.01	27.54	19.84	29.24	63.66	45.84	17.5	2.06	11.68	0.0
L596_g3710	L596_g3710.t1,L596_g3710.t3	0.466512498958	19.84	29.24	63.66	45.84	17.5	2.06	11.68	0.0	48.57	3.31	171.06	152.89	14.49	14.43	331.99	383.73
L596_g3710	L596_g3710.t2,L596_g3710.t3	0.76859028249	28.95	6.97	0.0	0.0	0.0	6.84	28.01	27.54	48.57	3.31	171.06	152.89	14.49	14.43	331.99	383.73
L596_g12956	L596_g12956.t1,L596_g12956.t2	0.196417706964	28.33	0.0	4.26	1.21	0.0	2.82	2.97	0.0	7.32	35.92	0.0	2.55	2.16	0.0	0.0	3.67
L596_g12958	L596_g12958.t2,L596_g12958.t1	0.637267447879	9.28	12.05	34.52	39.8	17.51	32.6	12.41	0.0	0.0	0.0	16.29	19.03	39.35	16.58	23.72	37.17
L596_g27866	L596_g27866.t2,L596_g27866.t1	0.563140537209	0.0	0.0	2.39	3.5	17.1	3.85	6.77	6.14	0.0	0.0	0.78	0.25	1.19	2.76	0.28	0.0
L596_g27864	L596_g27864.t2,L596_g27864.t1	0.0701484728808	0.0	0.0	95.64	69.28	3.33	10.87	5.12	0.37	1.5	0.0	0.0	0.0	24.92	14.88	5.2	15.3
L596_g9839	L596_g9839.t2,L596_g9839.t1	0.311525766838	0.0	0.0	3.07	11.58	14.01	3.26	0.0	0.0	0.45	0.0	10.11	1.62	0.0	7.66	0.63	0.52
L596_g24882	L596_g24882.t1,L596_g24882.t2	0.725147432682	20.31	9.31	9.17	9.04	2.28	1.76	2.28	5.47	24.99	13.6	15.5	11.53	14.23	22.32	27.8	35.86
L596_g17827	L596_g17827.t2,L596_g17827.t1	0.461043252331	36.52	47.4	3.76	4.19	2.47	2.87	0.0	0.0	0.0	6.56	0.0	0.0	0.0	0.0	6.74	6.08
L596_g17796	L596_g17796.t2,L596_g17796.t1	0.273075647115	13.56	23.3	16.65	16.8	11.67	15.21	23.11	21.36	26.44	0.0	0.0	0.0	0.0	0.85	0.0	0.0
L596_g26904	L596_g26904.t2,L596_g26904.t1	0.909649292502	9.45	4.43	38.83	37.34	9.42	7.94	7.88	6.76	0.0	0.0	2.68	3.47	1.62	1.07	2.22	0.0
L596_g26900	L596_g26900.t1,L596_g26900.t2	0.156317382523	19.13	120.92	1.07	1.93	1.19	0.0	0.0	0.8	71.17	0.0	0.0	0.0	0.0	0.21	0.0	1.31
L596_g6971	L596_g6971.t3,L596_g6971.t1	0.740981790111	1.28	0.0	5.36	22.98	2.59	5.8	0.0	0.0	17.75	13.42	47.97	36.37	19.02	19.25	7.04	7.45
L596_g6971	L596_g6971.t1,L596_g6971.t4	0.691936469897	17.75	13.42	47.97	36.37	19.02	19.25	7.04	7.45	0.0	0.0	58.48	19.41	0.0	1.0	27.16	50.38
L596_g6971	L596_g6971.t3,L596_g6971.t4	0.37185430214	1.28	0.0	5.36	22.98	2.59	5.8	0.0	0.0	0.0	0.0	58.48	19.41	0.0	1.0	27.16	50.38
L596_g6978	L596_g6978.t2,L596_g6978.t1	0.318317618303	0.33	0.0	4.39	0.0	5.25	0.0	1.02	0.0	61.35	46.25	31.12	28.82	6.57	13.86	6.5	9.09
L596_g6978	L596_g6978.t1,L596_g6978.t3	0.361588378627	61.35	46.25	31.12	28.82	6.57	13.86	6.5	9.09	0.0	0.0	0.0	5.54	0.0	2.04	0.97	0.0
L596_g6978	L596_g6978.t2,L596_g6978.t3	0.0238736273645	0.33	0.0	4.39	0.0	5.25	0.0	1.02	0.0	0.0	0.0	0.0	5.54	0.0	2.04	0.97	0.0
L596_g16466	L596_g16466.t1,L596_g16466.t2	0.887131703491	61.11	97.77	24.64	27.28	60.8	35.71	19.54	26.96	34.05	71.1	8.49	6.72	8.75	2.91	8.27	2.51
L596_g16462	L596_g16462.t1,L596_g16462.t2	0.0587467737398	0.36	7.4	0.0	0.1	0.99	0.0	0.0	0.0	0.83	0.0	0.8	1.11	0.31	0.0	0.08	0.0
L596_g5992	L596_g5992.t2,L596_g5992.t1	0.818269168538	17.8	19.3	92.57	78.51	151.42	156.8	66.06	66.43	8.95	0.0	0.0	58.54	167.02	80.23	0.0	0.0
L596_g5992	L596_g5992.t1,L596_g5992.t3	0.847963277636	8.95	0.0	0.0	58.54	167.02	80.23	0.0	0.0	9.03	3.52	31.5	27.69	51.73	61.43	8.45	14.01
L596_g5992	L596_g5992.t2,L596_g5992.t3	0.979084461926	17.8	19.3	92.57	78.51	151.42	156.8	66.06	66.43	9.03	3.52	31.5	27.69	51.73	61.43	8.45	14.01
L596_g7622	L596_g7622.t2,L596_g7622.t1	0.0337713620151	11.87	13.75	5.31	5.5	7.5	0.86	0.0	0.0	0.0	0.0	0.0	0.0	0.0	1.3	0.59	0.65
L596_g7627	L596_g7627.t1,L596_g7627.t2	0.443353973432	4.44	1.37	60.12	66.54	124.3	151.18	143.7	146.77	7.5	4.92	4.35	3.55	2.32	1.34	1.4	1.62
L596_g5669	L596_g5669.t1,L596_g5669.t2	0.414164522497	78.27	81.32	34.43	32.56	26.26	15.9	32.91	25.02	7.18	0.0	0.0	1.46	16.51	14.48	0.0	0.0
L596_g5661	L596_g5661.t1,L596_g5661.t2	0.576049059939	0.35	0.19	34.14	34.95	8.58	5.8	5.14	5.03	0.0	0.0	1.43	0.49	0.41	2.46	0.38	1.09
L596_g5665	L596_g5665.t2,L596_g5665.t1	0.472045224087	0.0	0.0	127.84	255.48	0.0	16.28	0.0	0.0	14.29	15.29	174.59	6.48	16.94	0.64	14.58	8.44
L596_g10853	L596_g10853.t2,L596_g10853.t1	0.934881555255	0.34	0.0	13.08	15.51	2.22	0.31	0.0	0.0	0.4	0.39	13.76	9.14	0.0	2.88	1.19	1.76
L596_g10852	L596_g10852.t1,L596_g10852.t2	0.472999633328	16.84	42.74	18.22	19.0	41.77	17.32	10.34	8.28	22.06	0.0	6.06	6.85	0.0	18.32	11.48	10.05
L596_g22748	L596_g22748.t1,L596_g22748.t2	0.00990907245946	0.0	0.0	0.0	2.07	0.0	0.0	0.0	0.0	953.53	751.26	11.57	12.03	0.13	0.11	0.25	0.93
L596_g22749	L596_g22749.t1,L596_g22749.t2	0.225122668281	84.68	0.0	13.22	0.0	7.93	7.43	2.98	0.0	24.39	110.76	16.24	25.52	0.0	0.0	1.95	3.98
L596_g25910	L596_g25910.t1,L596_g25910.t2	0.968557518775	0.0	0.0	6.42	3.38	0.0	0.87	0.0	0.0	7.06	5.83	93.03	74.19	12.95	13.69	8.28	9.79
L596_g25914	L596_g25914.t1,L596_g25914.t2	0.0	3.25	2.38	6.8	8.07	8.07	0.0	5.48	5.67	0.0	0.0	0.0	0.0	0.0	6.46	0.0	0.0
L596_g8243	L596_g8243.t1,L596_g8243.t2	0.319500408177	4.11	2.01	17.71	16.83	0.0	2.61	2.5	0.0	86.9	103.79	16.53	12.83	11.22	10.46	2.03	4.6
L596_g8248	L596_g8248.t1,L596_g8248.t2	0.403704968684	1.01	26.59	0.0	0.0	7.42	0.0	0.0	0.0	11.77	10.96	15.73	7.45	0.0	12.24	4.34	3.08
L596_g8248	L596_g8248.t2,L596_g8248.t3	0.696840025823	11.77	10.96	15.73	7.45	0.0	12.24	4.34	3.08	7.32	0.0	16.71	23.24	7.21	2.82	7.02	7.09
L596_g8248	L596_g8248.t1,L596_g8248.t3	0.0686028594993	1.01	26.59	0.0	0.0	7.42	0.0	0.0	0.0	7.32	0.0	16.71	23.24	7.21	2.82	7.02	7.09
L596_g9197	L596_g9197.t2,L596_g9197.t1	0.936328658931	0.93	2.65	19.51	31.21	3.79	0.0	1.07	5.8	1.17	0.0	199.92	169.42	9.62	8.85	49.37	29.7
L596_g9192	L596_g9192.t1,L596_g9192.t2	0.42470176393	7.31	0.0	1.14	0.37	14.35	5.18	6.31	6.61	9.27	18.52	12.37	15.46	5.71	9.06	4.28	1.44
L596_g9190	L596_g9190.t1,L596_g9190.t2	0.658517776588	0.0	0.0	3.89	0.0	0.0	0.0	0.0	0.0	2.23	0.98	16.22	16.96	1.74	3.5	4.0	4.33
L596_g21328	L596_g21328.t1,L596_g21328.t2	0.427725232909	0.62	2.61	27.17	44.21	47.15	33.35	6.31	2.08	0.0	0.0	0.0	0.0	0.0	4.23	0.0	0.0
L596_g21322	L596_g21322.t2,L596_g21322.t1	0.678248900038	0.0	0.0	0.76	0.0	0.0	0.35	0.0	0.0	1.15	5.42	25.22	22.69	2.41	1.91	3.64	4.17
L596_g26675	L596_g26675.t2,L596_g26675.t1	0.982693581672	50.7	62.76	0.0	0.0	0.0	0.0	0.0	0.0	122.59	118.22	10.23	12.31	6.73	6.22	11.44	9.99
L596_g21589	L596_g21589.t2,L596_g21589.t1	0.913200601735	0.0	2.48	30.68	16.89	0.0	0.34	9.65	25.01	0.51	0.76	53.07	42.95	1.39	1.48	45.9	28.64
L596_g27984	L596_g27984.t2,L596_g27984.t1	0.958378625225	0.59	0.0	7.27	6.63	13.11	18.66	0.26	1.4	2.44	0.0	40.26	39.68	240.21	247.58	5.86	9.63
L596_g26587	L596_g26587.t2,L596_g26587.t3	0.911804085002	3.83	5.12	31.44	22.43	2.95	0.0	1.38	0.0	0.0	0.0	24.73	18.32	8.63	11.23	0.66	1.45
L596_g26587	L596_g26587.t3,L596_g26587.t1	0.956433655154	0.0	0.0	24.73	18.32	8.63	11.23	0.66	1.45	2.83	0.0	20.43	24.43	6.26	7.25	3.21	4.3
L596_g26587	L596_g26587.t2,L596_g26587.t1	0.921759762226	3.83	5.12	31.44	22.43	2.95	0.0	1.38	0.0	2.83	0.0	20.43	24.43	6.26	7.25	3.21	4.3
L596_g3928	L596_g3928.t1,L596_g3928.t2	0.647611734145	0.86	0.69	14.43	11.36	1.28	3.42	0.37	0.3	0.86	0.69	0.39	2.73	1.28	0.0	0.37	0.3
L596_g3923	L596_g3923.t1,L596_g3923.t2	0.877822952822	1.57	0.0	41.3	33.72	58.99	70.68	2.56	2.49	0.0	0.43	30.72	33.42	27.17	16.86	3.14	3.23
L596_g3923	L596_g3923.t2,L596_g3923.t3	0.802205330325	0.0	0.43	30.72	33.42	27.17	16.86	3.14	3.23	0.0	0.0	1.28	2.01	0.0	0.0	0.0	0.0
L596_g3923	L596_g3923.t1,L596_g3923.t3	0.475552161116	1.57	0.0	41.3	33.72	58.99	70.68	2.56	2.49	0.0	0.0	1.28	2.01	0.0	0.0	0.0	0.0
L596_g6342	L596_g6342.t2,L596_g6342.t1	0.588756595391	0.0	0.0	0.0	1.15	0.0	0.0	0.0	0.0	1.29	0.0	203.86	148.76	6.71	8.54	4.23	3.9
L596_g6347	L596_g6347.t1,L596_g6347.t2	0.703864138768	34.0	9.9	5.11	0.0	0.0	0.0	1.82	0.0	25.0	37.97	15.38	19.14	1.7	1.58	0.0	1.14
L596_g16052	L596_g16052.t2,L596_g16052.t1	0.580504944364	12.58	19.81	22.19	18.58	17.45	15.84	9.71	11.07	27.95	42.23	3.0	3.29	1.21	2.07	0.36	0.0
L596_g12734	L596_g12734.t2,L596_g12734.t1	0.766227248889	43.58	32.7	10.35	8.45	3.66	5.64	11.83	12.37	1.75	0.0	1.13	0.72	0.56	0.7	0.59	0.49
L596_g7126	L596_g7126.t2,L596_g7126.t1	0.444638337339	32.11	132.61	62.15	45.94	16.73	14.22	15.31	0.0	9.05	0.0	23.01	50.66	0.0	0.0	0.0	9.87
L596_g7129	L596_g7129.t2,L596_g7129.t1	0.495856435872	62.4	48.55	45.81	40.13	12.89	0.15	10.88	13.3	0.0	24.28	6.11	10.47	12.89	30.79	10.88	13.3
L596_g4473	L596_g4473.t1,L596_g4473.t2	0.971610882073	42.46	34.16	169.93	143.29	44.56	86.19	22.42	35.29	15.24	2.2	131.82	91.32	45.37	42.96	14.7	6.93
L596_g14363	L596_g14363.t1,L596_g14363.t2	0.979445055951	0.38	0.85	8.99	6.74	4.23	3.89	0.82	0.37	0.0	0.0	3.2	3.02	1.09	1.05	0.0	0.0
L596_g14361	L596_g14361.t3,L596_g14361.t2	0.967198115385	1.43	0.0	8.81	8.04	10.7	9.51	2.6	0.14	0.0	0.66	28.89	21.88	42.24	48.47	5.78	8.32
L596_g14361	L596_g14361.t2,L596_g14361.t1	0.501493635217	0.0	0.66	28.89	21.88	42.24	48.47	5.78	8.32	1.42	0.81	15.49	15.97	0.6	0.21	0.14	0.0
L596_g14361	L596_g14361.t3,L596_g14361.t1	0.654666822014	1.43	0.0	8.81	8.04	10.7	9.51	2.6	0.14	1.42	0.81	15.49	15.97	0.6	0.21	0.14	0.0
L596_g14366	L596_g14366.t3,L596_g14366.t1	0.91943615641	6.71	9.2	43.77	33.82	18.58	15.78	8.49	9.86	1.23	0.0	8.61	9.08	0.97	1.2	3.14	4.73
L596_g19504	L596_g19504.t1,L596_g19504.t2	0.361577433145	0.0	120.62	38.28	28.91	5.28	0.0	16.53	10.53	160.94	65.0	4.79	7.69	12.04	25.69	0.52	4.87
L596_g1153	L596_g1153.t1,L596_g1153.t2	0.710126761567	1.18	5.09	4.2	0.0	1.96	0.0	0.0	675.96	0.0	0.0	13.9	27.88	0.0	2.99	5702.95	5752.51
L596_g10100	L596_g10100.t1,L596_g10100.t2	0.279368092599	0.0	0.0	2.03	3.72	28.88	10.22	0.71	0.0	4.89	12.76	2.33	6.19	3.15	1.56	0.0	0.0
L596_g23460	L596_g23460.t2,L596_g23460.t1	0.453273806932	3.51	19.66	90.42	66.27	10.57	5.13	256.94	314.49	1.59	0.0	0.0	0.0	0.0	0.0	0.0	1.19
L596_g17459	L596_g17459.t2,L596_g17459.t1	0.846290083561	0.67	0.0	1.97	0.7	0.0	0.0	0.0	0.0	15.93	11.68	37.07	35.91	11.48	13.6	5.19	5.83
L596_g17451	L596_g17451.t2,L596_g17451.t1	0.0243256750149	1.69	2.64	0.0	0.05	327.33	253.1	7.96	14.78	7.89	17.59	0.19	0.12	0.0	0.0	8.99	6.22
L596_g25700	L596_g25700.t2,L596_g25700.t1	0.933683189732	4.25	5.2	5.9	5.83	0.0	1.72	0.8	0.8	10.22	6.97	12.79	12.44	6.43	5.37	3.2	4.79
L596_g3809	L596_g3809.t3,L596_g3809.t2	0.0972123068383	0.0	0.0	0.0	5.74	0.0	5.02	0.0	0.0	0.37	0.0	14.09	1.94	4.59	0.0	1.47	0.0
L596_g3809	L596_g3809.t2,L596_g3809.t1	0.78087442943	0.37	0.0	14.09	1.94	4.59	0.0	1.47	0.0	0.37	0.0	19.38	19.15	11.47	8.62	2.94	4.86
L596_g3809	L596_g3809.t3,L596_g3809.t1	0.641553463349	0.0	0.0	0.0	5.74	0.0	5.02	0.0	0.0	0.37	0.0	19.38	19.15	11.47	8.62	2.94	4.86
L596_g8789	L596_g8789.t1,L596_g8789.t2	0.683129236262	0.0	0.0	5.61	4.27	0.0	0.0	1.59	0.0	0.0	0.0	0.64	0.0	0.0	0.0	0.71	0.0
L596_g20864	L596_g20864.t1,L596_g20864.t2	0.0	0.89	0.56	0.0	0.0	13.22	14.11	0.0	0.0	0.0	0.0	93.31	102.32	0.0	0.0	8.05	6.94
L596_g20863	L596_g20863.t1,L596_g20863.t2	0.828610484637	1.01	0.0	22.64	13.41	3.84	7.75	5.85	6.46	10.02	8.1	54.36	48.72	53.6	50.41	43.87	68.94
L596_g7326	L596_g7326.t3,L596_g7326.t1	0.200533265668	0.0	0.73	0.0	0.0	0.0	0.96	0.68	0.0	0.17	0.0	1.0	1.31	1.32	0.64	0.0	0.0
L596_g7326	L596_g7326.t1,L596_g7326.t2	0.765205571954	0.17	0.0	1.0	1.31	1.32	0.64	0.0	0.0	0.17	0.0	15.07	11.11	1.32	0.64	0.0	0.25
L596_g7326	L596_g7326.t3,L596_g7326.t2	0.0236264925803	0.0	0.73	0.0	0.0	0.0	0.96	0.68	0.0	0.17	0.0	15.07	11.11	1.32	0.64	0.0	0.25
L596_g24153	L596_g24153.t1,L596_g24153.t2	0.971071774335	1.55	4.07	17.45	15.33	8.0	8.52	6.29	7.67	1.68	0.96	11.12	9.67	7.13	8.57	3.57	2.9
L596_g24152	L596_g24152.t2,L596_g24152.t1	0.783446384003	288.59	208.11	38.32	21.23	26.08	22.79	22.15	15.15	76.01	135.68	43.02	61.45	2.94	9.53	60.31	73.78
L596_g26421	L596_g26421.t1,L596_g26421.t2	0.99031537583	0.36	0.65	30.84	30.99	0.74	0.34	4.2	3.96	0.0	0.0	35.89	27.58	0.0	0.92	5.62	2.94
L596_g9436	L596_g9436.t2,L596_g9436.t1	0.565121067151	2.07	0.0	11.34	20.42	14.09	19.48	10.79	2.86	0.0	0.0	0.0	0.0	57.42	21.37	0.0	0.0
L596_g3370	L596_g3370.t2,L596_g3370.t1	0.681891154003	0.0	0.8	8.24	2.07	0.0	0.0	7.68	3.26	0.81	0.0	59.62	57.76	0.69	1.18	6.61	5.41
L596_g3377	L596_g3377.t2,L596_g3377.t1	0.383122618475	3.72	16.72	11.65	6.32	1.34	0.0	0.5	0.0	0.0	0.0	2.6	13.87	0.0	0.0	0.0	1.43
L596_g3377	L596_g3377.t1,L596_g3377.t3	0.708872438307	0.0	0.0	2.6	13.87	0.0	0.0	0.0	1.43	5.29	0.0	20.45	15.08	0.0	2.67	0.0	0.0
L596_g3377	L596_g3377.t2,L596_g3377.t3	0.623747749261	3.72	16.72	11.65	6.32	1.34	0.0	0.5	0.0	5.29	0.0	20.45	15.08	0.0	2.67	0.0	0.0
L596_g12242	L596_g12242.t1,L596_g12242.t2	0.967089172934	0.71	0.0	0.0	0.0	236.41	66.31	0.0	9.68	0.0	0.0	21.61	17.99	346.66	195.58	18.41	0.0
L596_g12240	L596_g12240.t3,L596_g12240.t2	0.939273654297	1.28	0.0	102.91	60.57	2.86	1.07	10.23	15.86	0.0	0.0	39.54	43.99	3.15	10.0	1.46	11.67
L596_g12240	L596_g12240.t2,L596_g12240.t1	0.947291494623	0.0	0.0	39.54	43.99	3.15	10.0	1.46	11.67	0.0	0.0	127.56	90.71	1.65	1.19	10.42	2.73
L596_g12240	L596_g12240.t3,L596_g12240.t1	0.989516504821	1.28	0.0	102.91	60.57	2.86	1.07	10.23	15.86	0.0	0.0	127.56	90.71	1.65	1.19	10.42	2.73
L596_g12245	L596_g12245.t2,L596_g12245.t1	0.976913193163	0.0	2.57	33.82	25.57	7.41	12.99	7.82	12.5	2.12	0.96	25.05	22.28	6.81	6.15	4.92	4.12
L596_g12862	L596_g12862.t1,L596_g12862.t2	0.0212953205392	0.0	0.0	36.43	23.98	0.0	3.29	6.53	5.45	0.0	2.75	0.0	0.0	5.4	0.0	0.89	0.0
L596_g12862	L596_g12862.t2,L596_g12862.t3	0.0234959750745	0.0	2.75	0.0	0.0	5.4	0.0	0.89	0.0	6.37	0.48	30.68	27.85	0.7	1.74	1.06	1.08
L596_g12862	L596_g12862.t1,L596_g12862.t3	0.964143075949	0.0	0.0	36.43	23.98	0.0	3.29	6.53	5.45	6.37	0.48	30.68	27.85	0.7	1.74	1.06	1.08
L596_g12861	L596_g12861.t1,L596_g12861.t2	0.0337519750053	0.36	0.0	21.11	16.54	2.33	2.17	1.1	0.0	0.0	2.37	0.0	0.0	0.23	1.21	18.02	17.4
L596_g12868	L596_g12868.t3,L596_g12868.t1	0.194593487878	0.0	5.79	116.66	102.62	16.6	29.36	12.62	12.42	3.94	2.83	0.0	0.0	12.35	10.16	0.07	0.0
L596_g12868	L596_g12868.t1,L596_g12868.t2	0.186044738328	3.94	2.83	0.0	0.0	12.35	10.16	0.07	0.0	1.88	0.0	180.16	151.8	31.83	34.08	1.5	4.71
L596_g12868	L596_g12868.t3,L596_g12868.t2	0.993455103482	0.0	5.79	116.66	102.62	16.6	29.36	12.62	12.42	1.88	0.0	180.16	151.8	31.83	34.08	1.5	4.71
L596_g7865	L596_g7865.t1,L596_g7865.t2	0.613242247198	0.0	0.0	1.44	0.0	1.18	0.67	0.0	0.0	0.0	0.0	1.33	0.85	0.0	0.0	0.0	0.0
L596_g16158	L596_g16158.t3,L596_g16158.t2	0.677957584358	32.52	39.24	48.73	35.07	12.12	15.27	9.97	9.06	0.0	0.0	32.25	36.76	34.72	28.04	1.48	25.41
L596_g16158	L596_g16158.t2,L596_g16158.t1	0.481663317346	0.0	0.0	32.25	36.76	34.72	28.04	1.48	25.41	127.8	108.17	102.34	89.73	9.39	10.53	18.59	6.71
L596_g16158	L596_g16158.t3,L596_g16158.t1	0.955086767372	32.52	39.24	48.73	35.07	12.12	15.27	9.97	9.06	127.8	108.17	102.34	89.73	9.39	10.53	18.59	6.71
L596_g27447	L596_g27447.t1,L596_g27447.t2	0.931225175578	0.0	0.0	0.0	0.0	0.0	0.0	0.97	0.92	1.19	0.35	3.7	3.4	0.57	0.75	17.08	9.18
L596_g4889	L596_g4889.t1,L596_g4889.t2	0.427019788546	0.0	0.0	13.91	6.19	0.0	0.0	83.54	91.42	101.73	96.03	97.61	114.08	102.52	118.16	84.98	62.2
L596_g4882	L596_g4882.t1,L596_g4882.t2	0.717731691909	0.55	1.38	469.75	379.77	258.64	332.21	246.3	355.69	0.0	0.0	83.74	55.06	0.0	0.0	1.75	2.18
L596_g19715	L596_g19715.t1,L596_g19715.t2	0.920976298469	0.28	0.0	48.35	26.82	12.78	15.74	0.0	0.0	1.06	0.0	26.76	30.05	9.9	9.63	8.89	5.71
L596_g22899	L596_g22899.t2,L596_g22899.t1	0.620326949419	0.0	0.0	1.59	0.59	0.0	0.0	0.0	1.75	1.9	3.9	60.3	53.95	34.5	33.34	11.92	9.42
L596_g22894	L596_g22894.t1,L596_g22894.t2	0.454363669268	13.75	25.36	0.0	0.0	1.4	2.73	5.58	3.43	10.36	2.48	7.9	8.22	2.92	0.0	0.0	1.95
L596_g22892	L596_g22892.t2,L596_g22892.t1	0.242561672657	0.0	0.0	0.0	0.0	0.0	0.0	403.93	49.58	199.27	160.1	2758.63	2754.71	814.54	841.79	915.54	1199.88
L596_g11464	L596_g11464.t1,L596_g11464.t2	0.0	0.0	0.0	0.0	0.0	2.43	0.0	0.0	0.0	0.09	0.0	2.99	3.07	0.0	2.69	0.5	0.0
L596_g9218	L596_g9218.t1,L596_g9218.t3	0.268688149517	158.33	167.97	46.59	44.34	15.24	16.96	10.68	8.22	0.0	0.0	12.19	10.87	0.0	0.0	0.0	1.58
L596_g9218	L596_g9218.t3,L596_g9218.t2	0.0119916994067	0.0	0.0	12.19	10.87	0.0	0.0	0.0	1.58	39.01	0.0	0.0	0.0	33.24	20.78	2.75	6.95
L596_g9218	L596_g9218.t1,L596_g9218.t2	0.529359828662	158.33	167.97	46.59	44.34	15.24	16.96	10.68	8.22	39.01	0.0	0.0	0.0	33.24	20.78	2.75	6.95
L596_g9215	L596_g9215.t2,L596_g9215.t1	0.220412746169	19.0	20.25	34.89	31.7	0.0	0.0	0.0	12.73	0.0	0.0	7.52	3.87	19.87	24.26	16.5	5.6
L596_g9216	L596_g9216.t2,L596_g9216.t1	0.0331381198253	39.97	0.0	38.3	32.17	35.42	16.09	2.66	0.0	0.0	52.86	0.0	0.0	0.04	7.55	4.34	7.66
L596_g18742	L596_g18742.t1,L596_g18742.t2	0.0	5.3	0.0	3.55	0.0	2.35	1.45	0.0	1.96	0.0	0.0	0.0	0.92	0.0	0.0	3.71	0.0
L596_g13415	L596_g13415.t2,L596_g13415.t1	0.49644435596	6.97	12.69	1.33	0.0	1.34	1.85	0.39	0.0	24.95	24.52	51.45	43.87	6.72	7.81	13.7	16.05
L596_g27638	L596_g27638.t1,L596_g27638.t2	0.193815715063	7.13	0.0	0.0	0.0	0.0	5.83	0.0	0.0	12.19	30.63	52.2	36.42	11.35	10.55	27.71	27.7
L596_g27634	L596_g27634.t1,L596_g27634.t2	0.821885144104	6.58	6.15	19.66	20.41	11.01	12.63	3.29	3.67	0.42	0.0	7.6	10.04	0.0	0.0	0.0	0.0
L596_g7512	L596_g7512.t1,L596_g7512.t2	0.534825484114	0.0	41.72	3.06	0.0	0.0	0.0	0.79	2.73	68.39	43.43	2.95	4.7	0.42	1.68	0.64	0.0
L596_g21742	L596_g21742.t1,L596_g21742.t2	0.120918525149	0.21	0.0	0.35	0.57	0.0	0.2	0.27	0.0	0.0	0.0	0.0	0.0	2.46	1.31	0.0	0.0
L596_g21747	L596_g21747.t3,L596_g21747.t2	0.702971079596	1.59	0.57	54.76	45.82	7.14	8.6	12.94	10.54	4.78	17.86	38.11	0.5	0.16	0.0	3.87	5.56
L596_g21747	L596_g21747.t2,L596_g21747.t1	0.107125559117	4.78	17.86	38.11	0.5	0.16	0.0	3.87	5.56	0.0	0.0	6.63	56.25	15.64	18.64	0.0	0.0
L596_g21747	L596_g21747.t3,L596_g21747.t1	0.702387953717	1.59	0.57	54.76	45.82	7.14	8.6	12.94	10.54	0.0	0.0	6.63	56.25	15.64	18.64	0.0	0.0
L596_g15158	L596_g15158.t1,L596_g15158.t2	0.190125833157	26.52	0.0	26.64	8.02	17.79	18.23	0.0	7.16	20.73	74.88	0.0	21.71	0.0	0.0	12.22	0.0
L596_g5918	L596_g5918.t1,L596_g5918.t2	0.977665301149	1.26	1.8	8.21	6.14	0.36	0.0	2.34	1.42	0.34	1.27	29.18	27.19	0.0	0.46	9.76	3.58
L596_g14285	L596_g14285.t2,L596_g14285.t3	0.444430480543	14.33	16.41	13.29	22.07	18.89	12.87	15.08	17.34	0.0	0.0	0.0	0.0	4.9	0.84	0.0	0.0
L596_g14285	L596_g14285.t3,L596_g14285.t1	0.112179771336	0.0	0.0	0.0	0.0	4.9	0.84	0.0	0.0	2.65	12.84	16.69	14.47	2.71	1.7	1.32	4.86
L596_g14285	L596_g14285.t2,L596_g14285.t1	0.783845782197	14.33	16.41	13.29	22.07	18.89	12.87	15.08	17.34	2.65	12.84	16.69	14.47	2.71	1.7	1.32	4.86
L596_g5005	L596_g5005.t1,L596_g5005.t2	0.0657549926033	0.0	0.0	0.0	0.0	0.0	0.0	4.34	0.0	4.79	2.43	13.84	18.23	13.2	6.14	1.84	3.87
L596_g1585	L596_g1585.t2,L596_g1585.t1	0.893155270852	17.94	17.63	17.81	19.67	4.43	3.77	13.45	6.41	19.6	19.35	43.52	42.32	22.39	22.0	9.01	11.55
L596_g6586	L596_g6586.t1,L596_g6586.t2	0.618263767237	0.0	24.13	26.58	26.61	17.93	21.23	9.33	0.0	29.9	0.0	25.84	20.57	9.21	6.86	1.74	10.62
L596_g15905	L596_g15905.t2,L596_g15905.t1	0.85216659619	9.97	14.94	0.0	3.92	0.0	0.98	1.5	0.0	190.87	184.26	45.42	41.18	70.32	73.44	74.5	104.46
L596_g15901	L596_g15901.t1,L596_g15901.t2	0.307368872693	15.66	12.6	4.23	4.09	0.78	0.84	0.27	0.17	0.18	0.0	0.28	0.0	0.61	0.0	0.0	0.02
L596_g15902	L596_g15902.t2,L596_g15902.t1	0.715582507656	0.0	0.0	0.7	0.53	0.0	0.0	0.57	0.84	115.34	107.17	129.84	124.13	24.57	24.41	62.65	65.85
L596_g16348	L596_g16348.t1,L596_g16348.t2	0.133719374426	2.06	0.0	1.92	0.0	0.0	0.0	0.0	0.0	0.0	3.55	1.01	2.72	1.27	1.69	0.45	0.91
L596_g22076	L596_g22076.t1,L596_g22076.t3	0.892424691586	0.0	0.0	11.37	14.94	5.18	6.32	2.61	0.78	1.61	1.01	7.88	7.32	3.22	0.0	0.96	3.62
L596_g22761	L596_g22761.t1,L596_g22761.t2	0.929200007247	0.0	0.0	79.42	69.21	394.11	245.8	13.97	14.71	0.77	0.0	0.26	0.38	5.83	7.11	0.59	0.0
L596_g9119	L596_g9119.t2,L596_g9119.t1	0.761876677341	6.69	21.09	48.99	43.89	46.73	23.95	24.55	9.55	27.89	6.01	9.09	22.75	31.28	40.06	22.6	25.59
L596_g9116	L596_g9116.t2,L596_g9116.t1	0.577131614875	66.13	90.91	17.34	14.55	13.26	15.43	5.36	5.76	2.79	0.0	0.0	0.0	0.7	0.0	0.0	0.0
L596_g19696	L596_g19696.t2,L596_g19696.t1	0.800497999183	2.19	3.09	13.87	10.2	3.61	11.54	6.1	2.94	0.0	0.0	6.71	5.43	7.66	3.06	0.0	1.95
L596_g19966	L596_g19966.t1,L596_g19966.t3	0.673565839669	138.88	153.37	154.01	143.39	25.33	37.28	38.43	35.67	22.56	7.1	0.0	5.02	8.06	7.59	0.0	0.0
L596_g19966	L596_g19966.t3,L596_g19966.t2	0.505595458974	22.56	7.1	0.0	5.02	8.06	7.59	0.0	0.0	9.21	0.0	13.2	11.26	0.0	0.0	0.37	0.68
L596_g19966	L596_g19966.t1,L596_g19966.t2	0.833277629044	138.88	153.37	154.01	143.39	25.33	37.28	38.43	35.67	9.21	0.0	13.2	11.26	0.0	0.0	0.37	0.68
L596_g27906	L596_g27906.t1,L596_g27906.t2	0.778857298145	0.0	0.32	2.85	2.9	0.0	0.0	3.35	3.25	0.73	0.0	6.7	7.08	1.57	1.45	3.19	0.12
L596_g25688	L596_g25688.t1,L596_g25688.t2	0.558934802687	0.0	0.0	57.01	60.54	14.31	14.26	6.11	8.17	51.99	49.26	44.43	28.25	3.9	7.94	36.5	31.91
L596_g27276	L596_g27276.t2,L596_g27276.t1	0.261387764885	0.0	0.0	4.15	5.71	2.55	0.68	1.3	0.0	4.82	8.67	1.48	0.0	6.67	4.47	0.0	2.57
L596_g23951	L596_g23951.t2,L596_g23951.t1	0.386587526633	29.57	55.77	16.43	11.72	2.24	10.06	16.71	0.0	10.48	0.0	8.29	11.36	12.75	6.43	0.0	11.04
L596_g27013	L596_g27013.t1,L596_g27013.t3	0.0807699833183	34.37	0.0	0.0	5.41	8.45	0.0	0.0	0.0	7.94	93.17	6.4	0.0	0.0	10.32	3.0	2.15
L596_g27013	L596_g27013.t3,L596_g27013.t2	0.0823250135461	7.94	93.17	6.4	0.0	0.0	10.32	3.0	2.15	27.65	0.0	0.0	0.0	5.84	0.0	0.0	0.0
L596_g27013	L596_g27013.t1,L596_g27013.t2	0.9879831796	34.37	0.0	0.0	5.41	8.45	0.0	0.0	0.0	27.65	0.0	0.0	0.0	5.84	0.0	0.0	0.0
L596_g21889	L596_g21889.t1,L596_g21889.t2	0.788618294369	13.08	13.32	18.29	24.13	22.91	14.78	17.66	7.98	0.0	0.0	26.42	32.16	7.78	17.2	2.76	3.46
L596_g10568	L596_g10568.t2,L596_g10568.t1	0.842199591425	0.0	0.0	51.25	47.33	3.75	3.79	8.84	13.11	0.49	0.0	3.4	6.39	3.64	0.0	0.0	0.0
L596_g17693	L596_g17693.t2,L596_g17693.t1	0.599583929721	0.0	5.68	3.44	3.9	1.9	0.16	0.0	0.75	3.54	0.91	4.96	2.67	0.0	0.75	1.17	0.0
L596_g26820	L596_g26820.t2,L596_g26820.t1	0.659116679393	66.58	26.91	93.2	105.14	48.99	38.75	32.15	35.88	0.0	58.16	56.43	17.35	0.0	15.9	46.13	46.19
L596_g26822	L596_g26822.t1,L596_g26822.t2	0.2737918873	4.97	29.51	26.53	34.24	13.31	4.33	2.32	8.11	15.38	0.0	0.04	0.0	39.14	32.9	17.27	9.68
L596_g16631	L596_g16631.t2,L596_g16631.t1	0.8536300521	0.0	0.0	40.79	83.22	4.88	4.44	22.77	28.76	0.0	13.66	7.57	23.0	2.76	0.3	1.69	5.35
L596_g5708	L596_g5708.t1,L596_g5708.t2	0.0	0.35	0.0	475.68	476.06	0.0	73.79	39.47	0.0	0.0	1.24	0.0	0.0	87.77	0.0	0.0	44.71
L596_g5706	L596_g5706.t1,L596_g5706.t2	0.0	1.09	0.0	35.69	28.19	13.15	0.0	1.81	4.05	0.0	0.0	0.0	0.0	0.0	13.15	0.0	0.0
L596_g5707	L596_g5707.t2,L596_g5707.t1	0.0303016463732	4.42	3.77	25.01	28.22	0.0	6.11	2.07	0.0	0.0	0.0	0.0	0.0	6.59	0.47	3.72	4.88
L596_g10955	L596_g10955.t2,L596_g10955.t1	0.470001090765	0.0	0.0	7.3	0.0	0.0	0.96	1.63	0.77	55.09	37.86	58.21	70.33	36.54	48.07	133.07	115.91
L596_g18897	L596_g18897.t2,L596_g18897.t1	0.0476520141162	1.87	1.41	60.25	52.2	4.73	4.62	2.05	0.78	2.88	2.43	0.0	0.0	0.0	1.37	0.0	0.23
L596_g23610	L596_g23610.t2,L596_g23610.t1	0.244581648374	2.01	3.85	2.07	1.16	1.08	0.54	0.85	3.1	0.0	0.0	0.0	1.15	0.0	1.13	1.27	0.0
L596_g19301	L596_g19301.t2,L596_g19301.t1	0.330467206662	0.02	40.19	0.0	0.0	0.0	2.56	1.24	0.0	112.31	84.52	167.66	136.01	18.83	24.95	24.15	29.9
L596_g19301	L596_g19301.t1,L596_g19301.t3	0.635421515262	112.31	84.52	167.66	136.01	18.83	24.95	24.15	29.9	42.45	51.92	7.21	6.05	2.98	0.0	0.0	2.05
L596_g19301	L596_g19301.t2,L596_g19301.t3	0.76397232954	0.02	40.19	0.0	0.0	0.0	2.56	1.24	0.0	42.45	51.92	7.21	6.05	2.98	0.0	0.0	2.05
L596_g9602	L596_g9602.t2,L596_g9602.t3	0.473821235407	0.0	0.0	4.95	0.0	1.9	22.25	0.0	6.75	0.0	0.0	0.58	4.14	12.81	6.34	0.0	0.0
L596_g9602	L596_g9602.t3,L596_g9602.t1	0.967301745271	0.0	0.0	0.58	4.14	12.81	6.34	0.0	0.0	0.76	0.0	0.0	6.08	50.35	17.85	8.11	0.0
L596_g9602	L596_g9602.t2,L596_g9602.t1	0.380022098881	0.0	0.0	4.95	0.0	1.9	22.25	0.0	6.75	0.76	0.0	0.0	6.08	50.35	17.85	8.11	0.0
L596_g22555	L596_g22555.t1,L596_g22555.t2	0.575586865123	57.56	79.24	21.31	7.24	8.75	0.0	0.0	0.0	0.0	46.43	58.34	51.24	7.26	13.97	4.81	7.52
L596_g25788	L596_g25788.t2,L596_g25788.t3	0.0	0.0	0.0	56.15	54.76	0.0	0.0	41.08	0.0	0.0	3.81	0.0	0.0	0.0	0.0	0.0	0.0
L596_g25788	L596_g25788.t3,L596_g25788.t1	0.0470850628555	0.0	3.81	0.0	0.0	0.0	0.0	0.0	0.0	22.44	20.55	344.85	256.45	14.17	17.15	13.54	64.74
L596_g25788	L596_g25788.t2,L596_g25788.t1	0.878906326896	0.0	0.0	56.15	54.76	0.0	0.0	41.08	0.0	22.44	20.55	344.85	256.45	14.17	17.15	13.54	64.74
L596_g27311	L596_g27311.t2,L596_g27311.t1	0.240976286534	59.59	86.79	14.87	14.92	8.68	11.96	25.06	23.66	0.0	0.0	0.0	0.0	0.0	0.0	0.21	1.28
L596_g8471	L596_g8471.t3,L596_g8471.t2	0.20175771074	0.0	0.0	2.19	9.45	2.5	4.77	1.18	0.0	0.0	0.0	8.78	0.0	0.0	0.0	0.48	0.0
L596_g8471	L596_g8471.t2,L596_g8471.t1	0.0	0.0	0.0	8.78	0.0	0.0	0.0	0.48	0.0	0.0	0.0	0.0	0.0	18.6	0.0	0.0	6.72
L596_g8471	L596_g8471.t3,L596_g8471.t1	0.210729236165	0.0	0.0	2.19	9.45	2.5	4.77	1.18	0.0	0.0	0.0	0.0	0.0	18.6	0.0	0.0	6.72
L596_g24832	L596_g24832.t2,L596_g24832.t1	0.748642330352	13.16	0.0	0.71	8.5	3.79	0.0	0.0	6.61	12.61	0.0	0.0	0.0	0.0	1.04	1.24	0.0
L596_g23200	L596_g23200.t2,L596_g23200.t1	0.168937156157	1.29	1.58	0.46	1.44	0.0	0.0	0.81	0.2	0.0	0.0	0.34	0.93	2.01	2.44	0.0	0.0
L596_g20576	L596_g20576.t1,L596_g20576.t2	0.844549258632	1.09	0.0	17.36	22.63	7.27	7.84	5.09	9.86	0.0	3.41	26.68	14.58	3.69	1.61	3.7	0.0
L596_g24668	L596_g24668.t2,L596_g24668.t3	0.378006474267	0.0	0.0	3.55	7.79	0.0	1.78	0.0	0.0	0.0	0.0	6.51	0.01	1.32	0.0	1.25	1.88
L596_g24668	L596_g24668.t3,L596_g24668.t1	0.688772800583	0.0	0.0	6.51	0.01	1.32	0.0	1.25	1.88	0.62	0.0	15.15	13.2	6.53	7.12	0.33	0.0
L596_g24668	L596_g24668.t2,L596_g24668.t1	0.867914453258	0.0	0.0	3.55	7.79	0.0	1.78	0.0	0.0	0.62	0.0	15.15	13.2	6.53	7.12	0.33	0.0
L596_g9704	L596_g9704.t2,L596_g9704.t1	0.831148735654	0.0	7.92	8.53	10.24	0.0	0.97	9.21	10.61	10.7	10.33	35.02	45.61	22.75	38.85	134.65	125.39
L596_g22966	L596_g22966.t2,L596_g22966.t1	0.154368386609	0.0	7.07	0.0	9.33	11.92	21.27	22.42	21.79	5.06	0.0	52.89	34.74	7.0	0.0	0.0	0.0
L596_g5540	L596_g5540.t1,L596_g5540.t2	0.0	0.0	0.0	0.0	0.0	0.37	0.0	0.76	0.0	0.0	0.0	5.18	3.14	0.0	0.69	0.0	0.42
L596_g11555	L596_g11555.t2,L596_g11555.t1	0.141070612415	13.82	6.6	4.26	6.64	70.8	38.73	11.64	9.53	2.29	13.03	0.71	0.0	0.0	0.0	0.0	4.86
L596_g6157	L596_g6157.t2,L596_g6157.t1	0.973962974804	1.2	2.16	2.84	2.0	0.0	0.17	0.0	0.0	13.59	13.63	18.45	18.55	0.96	1.59	1.96	1.21
L596_g27770	L596_g27770.t2,L596_g27770.t1	0.51018206332	3.45	36.39	14.06	33.77	4.38	1.36	0.0	0.0	44.16	0.01	71.37	39.64	1.82	6.89	11.49	14.07
L596_g15467	L596_g15467.t1,L596_g15467.t2	0.281748454178	3.5	5.32	0.87	0.0	0.0	0.0	0.0	0.0	5.92	2.83	20.79	14.86	10.88	7.72	1.96	2.61
L596_g15469	L596_g15469.t2,L596_g15469.t1	0.602345886889	1.86	0.71	263.13	204.22	37.88	47.52	10.6	14.01	0.0	0.0	0.0	2.4	0.0	0.0	0.0	0.0
L596_g12160	L596_g12160.t1,L596_g12160.t2	0.696072693235	9.42	0.0	15.06	21.09	41.74	19.8	13.51	9.78	5.33	8.55	22.2	22.56	5.28	8.19	8.13	6.88
L596_g15794	L596_g15794.t2,L596_g15794.t1	0.957895792255	276.38	224.5	7.24	7.24	16.05	16.3	13.78	19.49	187.99	274.35	9.87	9.74	12.81	17.84	23.68	5.49
L596_g9129	L596_g9129.t1,L596_g9129.t3	0.942072921581	10.44	5.7	39.76	27.84	4.37	4.56	7.68	12.4	0.35	0.0	2.71	2.21	0.0	0.24	0.0	0.0
L596_g918	L596_g918.t1,L596_g918.t3	0.576159500995	3.43	8.44	15.02	15.59	1.36	2.52	16.01	13.1	16.16	8.99	11.48	10.89	23.54	19.68	3.98	8.4
L596_g918	L596_g918.t3,L596_g918.t2	0.87212795022	16.16	8.99	11.48	10.89	23.54	19.68	3.98	8.4	6.93	8.07	4.58	0.89	6.42	13.32	0.0	0.0
L596_g918	L596_g918.t1,L596_g918.t2	0.366935858076	3.43	8.44	15.02	15.59	1.36	2.52	16.01	13.1	6.93	8.07	4.58	0.89	6.42	13.32	0.0	0.0
L596_g6211	L596_g6211.t1,L596_g6211.t2	0.650289545836	15.83	57.11	0.0	4.14	3.63	3.83	0.72	0.0	57.27	39.09	39.05	27.49	5.31	7.81	3.95	8.16
L596_g23687	L596_g23687.t2,L596_g23687.t3	0.933396493266	0.0	0.0	2.24	0.0	0.0	0.0	0.0	0.0	0.0	0.0	1.63	0.0	0.01	0.02	0.21	0.59
L596_g23687	L596_g23687.t3,L596_g23687.t1	0.0181433955897	0.0	0.0	1.63	0.0	0.01	0.02	0.21	0.59	0.67	0.37	0.0	3.32	0.0	0.0	0.52	0.0
L596_g23687	L596_g23687.t2,L596_g23687.t1	0.0	0.0	0.0	2.24	0.0	0.0	0.0	0.0	0.0	0.67	0.37	0.0	3.32	0.0	0.0	0.52	0.0
L596_g9297	L596_g9297.t1,L596_g9297.t2	0.515074044014	0.49	0.0	2.07	3.0	3.46	2.03	4.74	3.93	0.0	0.0	3.9	3.76	0.52	0.52	0.2	0.0
L596_g17240	L596_g17240.t2,L596_g17240.t1	0.623011386187	0.0	0.0	0.74	0.44	0.0	0.0	0.0	1.08	46.84	56.03	158.48	157.87	35.15	32.63	15.94	19.48
L596_g17247	L596_g17247.t3,L596_g17247.t2	0.896704135465	0.0	0.0	0.4	1.32	0.0	0.0	0.0	0.0	1.27	0.41	9.06	9.87	0.0	0.0	0.0	0.0
L596_g17247	L596_g17247.t2,L596_g17247.t1	0.0	1.27	0.41	9.06	9.87	0.0	0.0	0.0	0.0	0.0	0.0	0.0	0.0	5.38	4.48	1.4	1.64
L596_g17247	L596_g17247.t3,L596_g17247.t1	0.0	0.0	0.0	0.4	1.32	0.0	0.0	0.0	0.0	0.0	0.0	0.0	0.0	5.38	4.48	1.4	1.64
L596_g27501	L596_g27501.t1,L596_g27501.t2	0.842416736271	0.0	0.0	3.07	2.89	0.0	0.0	0.0	0.0	2.94	1.34	29.61	22.83	14.19	13.38	8.42	9.55
L596_g21217	L596_g21217.t1,L596_g21217.t2	0.829082043745	2.4	0.25	89.44	72.55	48.01	40.33	3.15	10.77	0.0	0.0	7.73	18.85	3.88	4.27	7.18	0.0
L596_g2071	L596_g2071.t1,L596_g2071.t2	0.279357602952	36.72	47.05	19.69	22.19	12.05	14.14	11.23	7.38	0.0	0.0	2.17	0.0	0.0	0.0	0.0	0.0
L596_g21219	L596_g21219.t1,L596_g21219.t2	0.910547495179	2.95	3.13	3.3	5.02	1.98	4.71	2.97	5.75	2.47	1.7	3.93	4.03	4.9	4.86	4.55	3.12
L596_g12362	L596_g12362.t1,L596_g12362.t2	0.146096191025	8.04	0.0	0.0	22.38	170.41	176.95	0.0	0.0	0.0	6.41	168.77	135.08	40.85	16.3	192.67	203.81
L596_g12367	L596_g12367.t2,L596_g12367.t1	0.371959042952	0.03	0.0	19.58	19.96	24.75	17.74	1.76	9.55	57.11	46.35	23.51	21.74	9.45	8.15	8.27	0.0
L596_g14204	L596_g14204.t2,L596_g14204.t1	0.160801681413	19.45	0.0	0.0	0.0	1.45	0.33	0.0	1.89	1.28	6.89	0.0	3.74	0.0	0.78	0.0	0.0
L596_g14205	L596_g14205.t2,L596_g14205.t1	0.0	0.0	0.0	0.78	2.72	0.0	0.0	0.0	0.0	0.0	0.0	0.0	0.0	0.0	0.0	0.0	4.01
L596_g4026	L596_g4026.t2,L596_g4026.t1	0.144943181508	7.9	0.0	0.0	0.0	0.0	57.55	0.0	0.0	60.02	40.06	415.3	444.87	172.34	111.17	361.94	342.78
L596_g11181	L596_g11181.t2,L596_g11181.t1	0.268395324008	20.46	36.79	83.45	64.75	17.0	19.66	13.93	15.59	0.0	0.0	0.0	0.0	1.94	3.23	3.12	4.27
L596_g11182	L596_g11182.t2,L596_g11182.t1	0.372859244563	0.01	0.01	0.01	20.88	0.0	7.99	8.29	0.01	5.95	8.2	47.39	18.72	8.7	4.6	13.05	26.04
L596_g1630	L596_g1630.t2,L596_g1630.t1	0.643793215304	0.0	4.56	0.0	7.04	1.91	0.0	0.0	0.2	11.97	10.38	28.91	24.81	4.45	3.0	0.18	0.0
L596_g12981	L596_g12981.t1,L596_g12981.t3	0.982281286871	123.2	127.75	2.93	3.75	2.97	0.0	7.21	7.95	111.59	166.89	3.09	3.09	1.84	8.13	1.4	2.23
L596_g10274	L596_g10274.t2,L596_g10274.t1	0.939800929274	0.0	0.0	7.73	10.45	0.61	0.01	0.79	0.6	0.36	0.0	0.74	1.73	0.0	0.31	0.0	0.0
L596_g10274	L596_g10274.t1,L596_g10274.t3	0.562232985617	0.36	0.0	0.74	1.73	0.0	0.31	0.0	0.0	0.0	0.0	3.07	0.72	0.0	0.0	0.67	0.0
L596_g10274	L596_g10274.t2,L596_g10274.t3	0.75550619095	0.0	0.0	7.73	10.45	0.61	0.01	0.79	0.6	0.0	0.0	3.07	0.72	0.0	0.0	0.67	0.0
L596_g15985	L596_g15985.t2,L596_g15985.t1	0.958033401659	0.0	0.0	105.85	77.58	0.18	0.81	32.59	21.82	3.07	0.64	180.6	193.4	44.67	45.32	56.82	60.02
L596_g15986	L596_g15986.t2,L596_g15986.t1	0.125188996287	0.0	0.0	7.23	4.36	1.96	0.0	0.54	1.51	17.15	11.46	0.95	3.75	0.0	1.52	0.0	0.0
L596_g1503	L596_g1503.t1,L596_g1503.t2	0.965051517029	24.18	34.67	0.0	0.0	0.0	0.0	0.0	0.0	103.36	168.08	7.3	4.73	9.14	13.76	19.95	44.56
L596_g7906	L596_g7906.t2,L596_g7906.t1	0.232690613832	19.43	1.04	0.0	0.0	18.69	28.02	31.1	65.79	11.61	45.16	68.71	57.56	10.5	8.48	25.14	8.11
L596_g7015	L596_g7015.t2,L596_g7015.t1	0.809588948067	2.83	1.35	4.18	4.36	0.5	0.0	0.0	1.36	0.56	0.1	5.45	4.97	2.64	2.83	1.17	0.0
L596_g23741	L596_g23741.t2,L596_g23741.t1	0.470623489059	0.0	2.28	5.66	3.78	1.06	0.0	0.0	1.59	0.96	0.0	0.0	5.08	0.0	1.76	0.59	0.0
L596_g14565	L596_g14565.t1,L596_g14565.t2	0.0225771280865	0.0	0.0	0.43	0.0	3.02	2.72	0.0	0.0	44.01	77.44	0.24	0.79	2.22	0.52	0.0	0.0
L596_g14560	L596_g14560.t2,L596_g14560.t1	0.547284733966	5.15	0.0	4.38	0.0	0.0	2.33	0.0	0.0	19.85	26.31	10.73	16.83	6.03	3.7	5.67	7.74
L596_g28183	L596_g28183.t1,L596_g28183.t2	0.728049730947	4.26	9.89	60.48	51.85	8.94	9.41	9.02	13.74	0.0	0.0	1.21	0.0	0.0	0.0	0.0	0.0
L596_g27091	L596_g27091.t2,L596_g27091.t3	0.0	2.57	5.47	0.0	0.0	0.0	0.0	0.0	0.0	0.0	0.0	3.67	7.62	3.72	2.15	14.28	12.11
L596_g27091	L596_g27091.t3,L596_g27091.t1	0.325126563518	0.0	0.0	3.67	7.62	3.72	2.15	14.28	12.11	30.26	23.77	9.0	7.11	11.42	9.66	5.66	5.45
L596_g27091	L596_g27091.t2,L596_g27091.t1	0.789243285754	2.57	5.47	0.0	0.0	0.0	0.0	0.0	0.0	30.26	23.77	9.0	7.11	11.42	9.66	5.66	5.45
L596_g27099	L596_g27099.t2,L596_g27099.t1	0.361237093687	75.54	56.06	7.13	1.11	0.0	0.0	7.88	9.59	0.0	18.92	14.56	16.59	12.95	17.06	8.72	3.11
L596_g9317	L596_g9317.t1,L596_g9317.t3	0.676335046172	106.92	0.06	18.44	48.52	0.0	27.9	62.38	57.87	23.01	34.03	16.98	13.54	7.0	7.3	14.04	10.01
L596_g9317	L596_g9317.t3,L596_g9317.t2	0.883732024182	23.01	34.03	16.98	13.54	7.0	7.3	14.04	10.01	51.68	223.29	123.85	65.65	75.9	41.56	0.0	0.32
L596_g9317	L596_g9317.t1,L596_g9317.t2	0.290132365834	106.92	0.06	18.44	48.52	0.0	27.9	62.38	57.87	51.68	223.29	123.85	65.65	75.9	41.56	0.0	0.32
L596_g20045	L596_g20045.t1,L596_g20045.t3	0.0594032398584	1.59	10.66	1.35	0.85	1.35	0.0	21.14	25.26	2.66	0.0	0.0	0.0	3.05	0.0	0.0	0.0
L596_g20045	L596_g20045.t3,L596_g20045.t2	0.0	2.66	0.0	0.0	0.0	3.05	0.0	0.0	0.0	0.0	0.0	0.04	1.38	0.0	2.78	0.0	0.0
L596_g20045	L596_g20045.t1,L596_g20045.t2	0.0113854160898	1.59	10.66	1.35	0.85	1.35	0.0	21.14	25.26	0.0	0.0	0.04	1.38	0.0	2.78	0.0	0.0
L596_g20047	L596_g20047.t2,L596_g20047.t1	0.91461698196	29.86	31.95	45.01	30.09	4.96	7.08	4.31	8.34	9.44	26.81	46.13	52.2	7.58	4.07	7.46	8.71
L596_g25632	L596_g25632.t1,L596_g25632.t2	0.0	0.0	0.0	0.0	0.0	0.0	2.07	0.0	0.0	0.0	0.0	0.0	0.0	0.0	0.0	4.93	0.0
L596_g27779	L596_g27779.t1,L596_g27779.t2	0.520572295662	7.15	7.29	0.62	1.07	0.0	0.43	0.0	1.06	3.77	9.0	4.65	6.58	1.9	2.96	13.38	9.92
L596_g21029	L596_g21029.t2,L596_g21029.t1	0.810579412457	37.95	86.25	10.37	6.05	7.62	9.18	7.62	10.02	19.11	20.67	12.64	16.27	10.85	5.97	6.18	1.92
L596_g13759	L596_g13759.t3,L596_g13759.t1	0.855644629232	4.54	1.96	61.94	68.78	0.0	4.96	350.12	160.35	0.0	0.0	119.09	108.23	50.73	62.41	208.13	278.19
L596_g13759	L596_g13759.t1,L596_g13759.t2	0.623014378239	0.0	0.0	119.09	108.23	50.73	62.41	208.13	278.19	0.0	1.87	4.24	3.9	0.0	0.15	0.84	1.53
L596_g13759	L596_g13759.t3,L596_g13759.t2	0.430304773743	4.54	1.96	61.94	68.78	0.0	4.96	350.12	160.35	0.0	1.87	4.24	3.9	0.0	0.15	0.84	1.53
L596_g15365	L596_g15365.t2,L596_g15365.t1	0.121726495969	12.44	398.16	708.45	793.31	12.26	13.04	90.98	81.06	433.94	92.23	0.0	0.0	210.51	169.58	211.16	213.9
L596_g4780	L596_g4780.t2,L596_g4780.t1	0.991539130156	37.65	42.93	84.99	66.55	8.7	10.08	14.76	16.62	18.78	22.94	38.33	34.14	4.04	4.46	2.56	3.17
L596_g3200	L596_g3200.t3,L596_g3200.t1	0.758585532209	58.16	46.17	0.53	0.48	2.91	2.38	0.0	0.0	26.34	48.0	28.19	23.7	7.99	8.11	6.27	7.49
L596_g3208	L596_g3208.t2,L596_g3208.t1	0.955631102786	0.0	0.54	1.77	1.02	0.27	0.53	0.5	0.33	3.78	2.09	46.36	40.44	11.6	14.88	10.14	13.63
L596_g5781	L596_g5781.t2,L596_g5781.t1	0.927076818971	1.03	2.98	67.19	74.91	66.64	38.17	8.44	4.4	0.0	0.0	17.23	12.24	6.44	3.17	0.39	0.0
L596_g5786	L596_g5786.t3,L596_g5786.t1	0.691320661158	0.0	0.0	0.0	7.05	2.28	0.0	0.0	13.92	0.0	0.0	0.0	0.0	0.0	3.0	3.67	5.97
L596_g5786	L596_g5786.t1,L596_g5786.t2	0.301251805252	0.0	0.0	0.0	0.0	0.0	3.0	3.67	5.97	19.56	20.78	32.74	23.11	15.01	12.57	17.49	4.45
L596_g5786	L596_g5786.t3,L596_g5786.t2	0.293707725612	0.0	0.0	0.0	7.05	2.28	0.0	0.0	13.92	19.56	20.78	32.74	23.11	15.01	12.57	17.49	4.45
L596_g14017	L596_g14017.t2,L596_g14017.t1	0.931119733221	0.87	0.0	12.78	9.53	4.04	2.69	1.89	1.46	0.0	0.0	18.51	21.46	0.0	1.69	0.0	0.0
L596_g5122	L596_g5122.t1,L596_g5122.t3	0.378824421882	20.83	0.0	10.05	12.9	14.57	17.98	26.74	0.0	9.61	25.04	7.11	4.68	1.07	2.78	3.23	5.0
L596_g5122	L596_g5122.t3,L596_g5122.t2	0.618558677093	9.61	25.04	7.11	4.68	1.07	2.78	3.23	5.0	0.01	17.48	0.0	0.0	0.0	0.0	0.0	26.75
L596_g5122	L596_g5122.t1,L596_g5122.t2	0.000147544905773	20.83	0.0	10.05	12.9	14.57	17.98	26.74	0.0	0.01	17.48	0.0	0.0	0.0	0.0	0.0	26.75
L596_g8815	L596_g8815.t1,L596_g8815.t3	0.365325498819	4.47	3.38	3.72	4.52	0.0	4.55	7.85	0.0	0.0	0.0	1.78	4.67	1.73	0.0	4.88	13.0
L596_g8815	L596_g8815.t3,L596_g8815.t2	0.119794150885	0.0	0.0	1.78	4.67	1.73	0.0	4.88	13.0	0.0	0.0	2.61	0.0	0.0	0.0	0.0	0.0
L596_g8815	L596_g8815.t1,L596_g8815.t2	0.305783046135	4.47	3.38	3.72	4.52	0.0	4.55	7.85	0.0	0.0	0.0	2.61	0.0	0.0	0.0	0.0	0.0
L596_g19079	L596_g19079.t2,L596_g19079.t1	0.628050559033	0.0	0.0	1.04	1.94	0.9	1.0	3.63	1.88	0.0	0.0	0.34	0.95	1.1	0.48	0.33	0.0
L596_g14846	L596_g14846.t2,L596_g14846.t1	0.478420355035	0.0	26.66	0.0	0.0	12.19	11.35	19.35	3.48	51.78	55.71	50.35	56.27	13.13	16.3	4.14	10.72
L596_g14844	L596_g14844.t2,L596_g14844.t1	0.928813716858	8.83	15.81	2.49	2.99	1.9	1.91	4.69	3.61	13.91	11.26	4.63	3.9	3.11	3.11	3.71	4.86
L596_g16574	L596_g16574.t1,L596_g16574.t2	0.335637676826	4.72	16.02	1.89	1.81	1.43	2.0	2.69	3.07	3.88	0.0	0.0	0.0	0.04	0.65	0.17	1.62
L596_g22621	L596_g22621.t2,L596_g22621.t1	0.396590115309	0.0	0.0	3.6	1.56	0.0	0.0	0.0	0.0	0.0	0.0	0.0	2.93	0.0	0.21	0.0	0.0
L596_g26705	L596_g26705.t1,L596_g26705.t2	0.862280050372	153.41	163.28	35.59	27.6	7.72	13.08	10.98	12.21	14.4	59.43	2.83	4.64	4.85	0.74	0.49	0.0
L596_g15002	L596_g15002.t1,L596_g15002.t2	0.995428565019	1292.89	1139.04	153.5	146.91	85.08	122.09	134.59	116.04	132.78	121.52	23.77	23.46	5.8	7.31	3.95	6.78
L596_g15002	L596_g15002.t2,L596_g15002.t3	0.0931601308935	132.78	121.52	23.77	23.46	5.8	7.31	3.95	6.78	0.0	0.0	0.0	53.42	36.66	0.0	94.22	78.36
L596_g15002	L596_g15002.t1,L596_g15002.t3	0.134849732073	1292.89	1139.04	153.5	146.91	85.08	122.09	134.59	116.04	0.0	0.0	0.0	53.42	36.66	0.0	94.22	78.36
L596_g15008	L596_g15008.t2,L596_g15008.t1	0.973077677346	2.74	0.0	19.04	14.35	3.47	4.0	2.52	0.0	8.27	5.41	102.46	64.87	28.22	34.66	14.81	21.4
L596_g23280	L596_g23280.t2,L596_g23280.t1	0.490095062199	0.0	0.77	0.0	2.84	2.09	1.61	1.94	0.0	1.87	0.0	39.41	33.91	0.0	0.0	11.03	12.15
L596_g19809	L596_g19809.t1,L596_g19809.t2	0.765121877643	0.41	2.09	72.21	59.26	228.49	166.99	37.55	44.79	0.0	0.57	0.73	0.14	0.67	2.34	0.0	0.0
L596_g19801	L596_g19801.t1,L596_g19801.t2	0.108365131312	0.0	35.8	107.9	110.46	3.5	42.38	0.0	6.24	29.32	0.0	0.0	0.0	74.57	32.25	45.57	35.77
L596_g19165	L596_g19165.t2,L596_g19165.t1	0.840018609409	55.71	53.21	34.39	36.88	9.61	13.62	7.73	10.21	5.53	7.92	8.68	0.0	0.0	0.0	2.21	0.0
L596_g21623	L596_g21623.t2,L596_g21623.t3	0.917034005917	0.0	0.0	33.45	5.47	0.0	16.9	0.0	0.0	2.02	4.94	170.82	85.26	31.78	46.76	16.32	18.42
L596_g21623	L596_g21623.t3,L596_g21623.t1	0.660556313587	2.02	4.94	170.82	85.26	31.78	46.76	16.32	18.42	3.52	2.63	12.26	37.89	33.4	19.0	2.75	1.78
L596_g21623	L596_g21623.t2,L596_g21623.t1	0.445568496816	0.0	0.0	33.45	5.47	0.0	16.9	0.0	0.0	3.52	2.63	12.26	37.89	33.4	19.0	2.75	1.78
L596_g25537	L596_g25537.t2,L596_g25537.t1	0.624012552311	52.22	51.13	13.2	11.77	6.89	13.32	6.0	6.21	0.0	5.14	1.05	2.09	3.86	0.0	0.3	0.0
L596_g28065	L596_g28065.t3,L596_g28065.t2	0.612328262006	0.0	0.0	1.5	6.35	0.0	12.19	0.0	1.64	5.07	0.0	10.06	6.62	20.94	16.44	7.86	3.49
L596_g28065	L596_g28065.t2,L596_g28065.t1	0.961249415465	5.07	0.0	10.06	6.62	20.94	16.44	7.86	3.49	5.07	6.39	32.14	30.7	143.01	137.1	51.1	44.5
L596_g28065	L596_g28065.t3,L596_g28065.t1	0.666376659335	0.0	0.0	1.5	6.35	0.0	12.19	0.0	1.64	5.07	6.39	32.14	30.7	143.01	137.1	51.1	44.5
L596_g25282	L596_g25282.t3,L596_g25282.t2	0.619480427719	0.0	0.0	4.09	6.09	0.86	2.52	3.62	0.0	13.66	12.98	12.93	10.78	12.72	10.32	5.25	11.73
L596_g26397	L596_g26397.t1,L596_g26397.t3	0.736693491917	0.96	0.0	9.73	6.81	0.95	2.23	1.41	0.24	0.0	0.0	0.31	0.84	0.55	0.41	0.0	0.0
L596_g26397	L596_g26397.t3,L596_g26397.t2	0.874822016394	0.0	0.0	0.31	0.84	0.55	0.41	0.0	0.0	1.46	2.2	5.61	10.9	4.11	2.35	3.53	3.55
L596_g26397	L596_g26397.t1,L596_g26397.t2	0.828811874375	0.96	0.0	9.73	6.81	0.95	2.23	1.41	0.24	1.46	2.2	5.61	10.9	4.11	2.35	3.53	3.55
L596_g8945	L596_g8945.t2,L596_g8945.t1	0.93447728375	0.0	0.0	1.35	2.25	2.4	2.67	0.59	0.96	0.0	0.0	6.34	4.13	12.58	8.49	4.17	2.66
L596_g8941	L596_g8941.t2,L596_g8941.t1	0.246593763189	32.9	39.62	25.46	26.71	124.99	114.19	14.0	14.25	8.35	3.18	0.0	0.0	0.0	0.0	0.0	0.0
L596_g8940	L596_g8940.t1,L596_g8940.t2	0.736074695687	3.08	0.0	58.23	20.61	0.0	17.01	0.0	3.86	7.07	8.85	42.09	66.72	27.71	13.39	13.23	7.79
L596_g27113	L596_g27113.t2,L596_g27113.t1	0.20591618135	69.65	71.31	9.2	19.68	148.58	89.22	4.63	6.86	1.72	20.93	40.39	34.24	0.0	0.0	37.06	24.96
L596_g27117	L596_g27117.t2,L596_g27117.t1	0.769736317328	0.0	0.0	41.86	37.95	36.92	26.33	13.33	11.56	19.62	21.12	48.26	36.92	5.21	7.19	3.38	5.45
L596_g27114	L596_g27114.t1,L596_g27114.t2	0.911670468251	23.98	38.02	17.38	14.35	6.51	3.32	9.93	10.15	18.66	29.71	2.3	7.24	3.5	8.15	0.83	0.0
L596_g27115	L596_g27115.t2,L596_g27115.t1	0.471473671649	0.0	0.0	4.09	4.61	0.0	11.53	2.33	0.0	18.76	12.86	33.9	32.53	18.04	4.26	12.07	14.16
L596_g16570	L596_g16570.t1,L596_g16570.t2	0.898394915438	0.95	0.48	99.96	50.46	0.0	30.49	7.89	18.29	0.0	0.0	91.14	88.04	29.6	4.48	9.55	2.71
L596_g22622	L596_g22622.t2,L596_g22622.t1	0.0151705379579	0.74	0.0	3.22	3.71	20.87	25.67	0.44	1.03	1.0	1.06	0.0	0.0	0.0	0.0	0.0	0.0
L596_g677	L596_g677.t2,L596_g677.t1	0.809693913404	0.0	0.0	18.72	7.53	5.58	4.22	0.93	2.34	11.44	12.79	37.11	41.55	0.0	1.58	1.6	0.0
L596_g673	L596_g673.t2,L596_g673.t1	0.965232754025	5.02	6.68	0.22	1.62	1.57	3.15	0.0	0.61	60.94	96.88	15.4	19.16	38.95	26.25	15.09	15.98
L596_g17377	L596_g17377.t2,L596_g17377.t1	0.950060253339	1.23	1.05	26.55	18.56	2.92	1.88	2.54	3.6	0.0	0.0	9.79	9.36	2.72	2.69	2.88	4.39
L596_g16776	L596_g16776.t2,L596_g16776.t1	0.865757175781	33.87	53.96	8.38	14.69	9.33	8.34	8.81	4.34	279.3	342.26	121.77	183.69	314.88	223.79	126.53	100.36
L596_g12471	L596_g12471.t1,L596_g12471.t2	0.67015626905	7.13	0.0	9.72	6.9	9.18	6.77	0.0	5.2	6.69	35.23	13.08	21.04	25.73	15.08	8.38	2.48
L596_g12470	L596_g12470.t2,L596_g12470.t1	0.340528039279	0.0	14.51	16.53	12.06	0.0	0.0	11.03	10.39	12.69	0.0	0.0	2.9	22.68	24.15	18.53	20.05
L596_g3508	L596_g3508.t2,L596_g3508.t1	0.36709918496	169.86	197.26	462.95	423.42	375.61	245.29	198.44	232.88	75.51	0.0	3.44	3.42	13.44	14.38	1.38	1.07
L596_g12297	L596_g12297.t2,L596_g12297.t1	0.165261306404	24.92	17.53	0.0	0.0	0.0	2.51	0.0	0.0	9.57	4.57	47.58	42.85	9.08	6.27	4.04	5.35
L596_g11921	L596_g11921.t2,L596_g11921.t1	0.270928199297	5.79	11.76	6.52	7.6	1.86	5.44	17.34	13.77	18.57	0.0	0.0	0.0	8.93	8.48	0.0	0.0
L596_g21796	L596_g21796.t1,L596_g21796.t2	0.0895128319084	78.44	0.0	0.63	0.0	0.33	0.1	0.23	0.33	34.54	384.32	0.3	1.53	0.0	0.0	0.0	0.0
L596_g14192	L596_g14192.t3,L596_g14192.t1	0.843788002497	6.93	12.73	4.24	5.62	4.0	2.83	0.66	0.0	5.75	21.7	0.0	0.0	0.0	1.43	0.0	0.84
L596_g28268	L596_g28268.t2,L596_g28268.t1	0.58005993654	1.64	2.35	0.4	0.0	0.0	0.28	0.0	0.62	2.35	3.33	0.81	1.56	1.61	1.66	5.85	3.94
L596_g28263	L596_g28263.t2,L596_g28263.t1	0.975335077362	0.0	0.0	4.91	7.26	0.0	0.0	0.3	1.51	3.13	1.3	264.32	270.43	18.69	20.23	44.02	34.53
L596_g18998	L596_g18998.t1,L596_g18998.t2	0.398604855167	2.73	6.59	5.02	17.5	7.93	7.06	3.48	6.2	50.22	38.67	25.12	6.13	0.0	1.36	0.75	0.0
L596_g335	L596_g335.t3,L596_g335.t1	0.965634087851	0.35	0.0	29.36	17.26	0.0	3.6	0.49	0.0	0.0	0.0	28.76	28.01	0.0	0.0	0.0	0.0
L596_g335	L596_g335.t1,L596_g335.t2	0.307252999911	0.0	0.0	28.76	28.01	0.0	0.0	0.0	0.0	0.0	0.0	3.0	0.45	6.75	2.72	0.0	1.45
L596_g335	L596_g335.t3,L596_g335.t2	0.384716303197	0.35	0.0	29.36	17.26	0.0	3.6	0.49	0.0	0.0	0.0	3.0	0.45	6.75	2.72	0.0	1.45
L596_g6297	L596_g6297.t2,L596_g6297.t1	0.335645276195	0.69	1.05	16.12	4.12	3.31	0.0	0.31	0.3	0.07	0.09	1.27	11.98	0.17	2.72	0.02	0.02
L596_g12336	L596_g12336.t1,L596_g12336.t3	0.608879548785	0.0	3.4	60.87	86.76	47.71	42.15	38.47	41.25	4.74	0.56	11.27	0.52	3.6	1.73	12.89	0.89
L596_g12336	L596_g12336.t3,L596_g12336.t2	0.777379700218	4.74	0.56	11.27	0.52	3.6	1.73	12.89	0.89	1.5	0.0	12.32	3.8	6.31	7.21	4.07	0.77
L596_g12336	L596_g12336.t1,L596_g12336.t2	0.82718763782	0.0	3.4	60.87	86.76	47.71	42.15	38.47	41.25	1.5	0.0	12.32	3.8	6.31	7.21	4.07	0.77
L596_g12332	L596_g12332.t1,L596_g12332.t2	0.478142535888	10.23	10.9	24.7	18.58	6.97	10.25	4.74	5.92	4.0	0.28	0.26	0.31	1.11	1.12	0.47	0.0
L596_g22130	L596_g22130.t1,L596_g22130.t2	0.29258895163	102.37	0.0	30.74	23.96	211.93	152.52	19.4	30.82	44.44	230.53	166.52	181.2	39.84	35.9	35.68	9.94
L596_g22189	L596_g22189.t1,L596_g22189.t2	0.407587633474	0.0	0.0	10.22	4.84	3.15	3.77	3.11	3.24	1.39	0.0	0.35	4.86	0.0	0.0	0.0	0.0
L596_g23582	L596_g23582.t2,L596_g23582.t1	0.24177345297	7.04	0.0	32.39	16.3	22.92	21.37	8.46	0.0	5.33	18.09	0.0	17.57	0.0	0.0	0.0	8.83
L596_g25865	L596_g25865.t2,L596_g25865.t1	0.910297784465	94.92	0.0	59.32	56.93	4.45	2.17	0.0	3.12	184.65	102.94	241.16	182.52	0.0	2.7	3.96	0.64
L596_g8336	L596_g8336.t2,L596_g8336.t1	0.0832258025128	0.0	0.0	5.11	65.17	0.0	10.87	0.0	3.26	0.18	0.0	41.66	0.15	27.94	5.19	3.33	0.0
L596_g20740	L596_g20740.t2,L596_g20740.t1	0.710320446411	11.31	13.12	6.38	6.2	0.64	0.0	1.72	0.0	0.89	15.57	17.84	16.57	0.0	2.19	9.1	10.46
L596_g24053	L596_g24053.t2,L596_g24053.t3	0.0106224614575	0.5	0.0	1.29	0.0	0.0	0.0	0.0	0.0	0.0	0.0	0.71	3.28	1.52	0.0	39.31	48.22
L596_g24053	L596_g24053.t3,L596_g24053.t1	0.982670500333	0.0	0.0	0.71	3.28	1.52	0.0	39.31	48.22	0.0	0.0	0.0	1.77	0.0	1.0	92.48	78.91
L596_g24053	L596_g24053.t2,L596_g24053.t1	0.0	0.5	0.0	1.29	0.0	0.0	0.0	0.0	0.0	0.0	0.0	0.0	1.77	0.0	1.0	92.48	78.91
L596_g9064	L596_g9064.t1,L596_g9064.t2	0.842225678499	300.29	306.86	45.82	41.79	79.47	85.23	31.34	43.03	79.47	24.48	0.0	6.08	0.0	0.0	0.0	3.9
L596_g25095	L596_g25095.t1,L596_g25095.t2	0.624361611124	46.48	38.61	17.03	16.51	10.3	12.58	20.5	16.76	4.26	0.0	0.66	0.46	0.0	4.29	0.0	5.02
L596_g25096	L596_g25096.t1,L596_g25096.t2	0.937595950452	51.82	78.0	23.52	23.25	0.0	2.04	4.37	4.09	183.99	234.24	0.0	0.0	10.82	9.96	0.0	0.0
L596_g25093	L596_g25093.t2,L596_g25093.t1	0.97498339077	0.24	0.0	7.41	6.92	0.0	0.0	5.92	4.03	1.42	2.36	77.13	73.63	0.47	0.11	58.18	74.86
L596_g5375	L596_g5375.t2,L596_g5375.t1	0.84463495917	5.3	0.0	4.96	7.31	3.67	1.07	0.37	0.77	41.5	53.61	185.4	140.23	37.45	54.0	42.41	49.93
L596_g24871	L596_g24871.t2,L596_g24871.t1	0.0	1.91	0.0	0.0	0.0	0.0	0.0	0.0	0.0	0.0	2.88	14.04	12.24	1.28	0.86	0.92	1.09
L596_g9809	L596_g9809.t2,L596_g9809.t1	0.299200971883	0.0	0.0	1.36	0.0	3.11	0.72	0.0	0.0	10.0	11.43	12.36	13.3	1.64	5.04	2.43	3.29
L596_g10410	L596_g10410.t2,L596_g10410.t1	0.210648401005	2.83	2.6	16.77	0.0	1.13	0.0	1.66	3.79	0.0	0.0	3.59	16.31	0.0	0.77	1.5	0.0
L596_g6056	L596_g6056.t2,L596_g6056.t1	0.852830540929	9.24	9.09	67.47	83.76	23.25	18.5	60.51	72.4	4.15	0.0	17.26	27.14	3.94	14.67	9.93	3.12
L596_g6055	L596_g6055.t2,L596_g6055.t1	0.0982118041786	279.54	310.9	17.75	12.3	8.25	9.08	5.67	2.56	4.51	0.0	13.19	17.99	3.66	9.32	32.03	30.65
L596_g13190	L596_g13190.t2,L596_g13190.t3	0.649080661666	6.91	24.45	36.13	30.73	16.97	23.68	8.78	12.48	0.0	0.0	0.33	1.01	0.0	0.0	0.4	0.0
L596_g13190	L596_g13190.t3,L596_g13190.t1	0.364470482287	0.0	0.0	0.33	1.01	0.0	0.0	0.4	0.0	24.31	21.85	15.41	9.91	10.22	8.38	3.53	0.0
L596_g13190	L596_g13190.t2,L596_g13190.t1	0.781691204693	6.91	24.45	36.13	30.73	16.97	23.68	8.78	12.48	24.31	21.85	15.41	9.91	10.22	8.38	3.53	0.0
L596_g18201	L596_g18201.t2,L596_g18201.t1	0.646355511897	2.67	0.0	0.64	1.7	0.0	0.6	0.66	0.0	30.13	44.75	20.8	18.79	7.52	8.51	8.21	8.07
L596_g7091	L596_g7091.t2,L596_g7091.t1	0.0701468831648	3.49	10.28	0.88	47.08	1.72	0.49	0.01	197.4	0.0	0.0	68.08	14.47	0.0	0.0	258.37	15.59
L596_g7093	L596_g7093.t1,L596_g7093.t2	0.88060602732	0.0	0.0	4.18	7.64	0.0	1.32	3.49	1.39	2.29	1.56	97.96	91.79	2.16	1.8	3.95	4.93
L596_g16927	L596_g16927.t1,L596_g16927.t2	0.862526956777	18.02	20.67	30.74	29.58	17.51	15.59	38.55	53.09	16.14	31.67	25.06	31.99	11.02	22.92	18.08	16.77
L596_g11177	L596_g11177.t2,L596_g11177.t1	0.0	0.0	0.0	0.0	17.34	0.0	0.0	0.0	0.0	7.06	10.7	15.66	0.0	17.22	16.28	26.43	26.03
L596_g18206	L596_g18206.t1,L596_g18206.t2	0.245513037618	0.0	0.41	40.51	20.1	0.12	1.71	6.33	9.29	0.51	0.0	15.34	20.26	64.38	76.37	1.42	0.45
L596_g5632	L596_g5632.t1,L596_g5632.t2	0.0765185860832	1.04	0.0	0.0	0.0	3.29	1.73	2.22	1.18	0.0	0.0	30.96	32.84	2.76	4.0	0.0	0.0
L596_g1028	L596_g1028.t1,L596_g1028.t2	0.999228311416	1.57	2.88	2.41	4.23	9.98	3.28	754.06	1589.12	0.0	0.0	1.64	2.26	5.24	2.14	359.27	686.3
L596_g22353	L596_g22353.t2,L596_g22353.t1	0.373993988937	1.36	6.42	5.28	6.59	2.27	2.49	1.35	1.04	0.0	0.0	0.64	0.5	4.21	0.97	0.0	0.0
L596_g23714	L596_g23714.t1,L596_g23714.t2	0.100038229253	0.0	0.0	5.21	1.32	5.33	0.0	0.0	0.0	29.24	37.09	5.26	7.29	0.0	7.64	2.31	3.99
L596_g1567	L596_g1567.t2,L596_g1567.t1	0.624216434368	0.0	0.0	0.52	0.38	0.6	0.93	0.0	0.0	0.52	0.17	4.74	3.23	0.7	0.68	0.64	0.82
L596_g9396	L596_g9396.t1,L596_g9396.t2	0.881740025926	1.23	1.11	82.79	62.62	19.65	22.61	7.86	12.75	0.0	0.0	2.04	3.57	0.0	0.27	0.0	1.27
L596_g15062	L596_g15062.t2,L596_g15062.t1	0.892292000975	0.91	0.85	26.95	22.19	0.88	1.25	10.53	15.39	0.0	0.0	9.66	5.17	0.0	0.0	1.53	0.0
L596_g8275	L596_g8275.t1,L596_g8275.t2	0.536281248588	17.11	30.23	52.34	46.41	24.81	30.25	14.99	20.77	5.29	1.7	2.18	0.5	0.0	0.36	0.2	0.0
L596_g24799	L596_g24799.t2,L596_g24799.t1	0.406324279354	2.83	0.0	0.0	0.0	0.0	146.28	0.0	0.0	1.3	0.0	26.73	29.77	108.34	51.44	4.43	5.58
L596_g21314	L596_g21314.t2,L596_g21314.t1	0.0039741046362	0.0	0.0	0.57	0.0	0.0	0.0	5.21	3.99	5.22	9.48	0.5	1.01	0.24	0.29	0.0	0.0
L596_g24240	L596_g24240.t1,L596_g24240.t2	0.657350913548	0.0	0.0	12.21	21.59	13.94	0.0	20.47	5.81	22.11	14.71	94.19	83.05	260.2	199.77	78.87	118.43
L596_g2628	L596_g2628.t1,L596_g2628.t2	0.764705045368	19.21	13.42	62.18	70.34	46.52	43.5	31.14	33.54	0.0	0.0	1.33	5.74	0.0	1.75	3.36	0.0
L596_g9632	L596_g9632.t1,L596_g9632.t2	0.0537920966948	15.49	0.0	26.8	34.44	62.7	60.34	5.51	75.98	1.75	6.2	0.0	0.0	0.0	1.26	85.15	0.0
L596_g12004	L596_g12004.t1,L596_g12004.t2	0.976457990934	0.46	0.0	19.67	21.47	11.67	3.28	666.51	584.53	0.0	0.0	2.84	3.99	0.0	0.0	14.65	15.85
L596_g3287	L596_g3287.t2,L596_g3287.t1	0.871564277393	14.53	13.32	214.37	179.2	39.97	55.72	5.35	12.08	12.8	35.93	175.04	133.83	72.47	87.5	84.72	105.09
L596_g23701	L596_g23701.t1,L596_g23701.t2	0.30627744305	0.0	15.78	3.84	5.72	0.0	0.0	0.0	0.0	13.61	0.0	17.59	13.63	5.73	5.63	2.94	2.78
L596_g10338	L596_g10338.t1,L596_g10338.t2	0.38790340967	0.0	0.0	0.0	0.93	0.0	0.0	4.27	0.0	2.82	5.74	1.81	1.07	1.35	1.2	5.63	11.74
L596_g10339	L596_g10339.t2,L596_g10339.t1	0.591247850951	0.0	0.0	4.5	10.37	1.11	0.48	9.89	8.56	0.0	0.0	0.0	0.0	0.0	0.57	10.39	0.43
L596_g12604	L596_g12604.t2,L596_g12604.t1	0.587388172977	0.0	0.0	7.96	10.66	0.0	0.0	9.05	9.54	0.14	0.0	5.75	3.74	15.01	13.78	14.47	8.83
L596_g15868	L596_g15868.t1,L596_g15868.t2	0.975390391552	0.0	0.0	3.61	4.98	0.0	0.0	1.53	0.51	0.0	0.0	59.15	69.59	0.09	0.08	3.93	2.0
L596_g1625	L596_g1625.t2,L596_g1625.t1	0.941674022956	0.0	0.0	0.0	0.0	0.0	3.42	0.0	0.0	0.0	0.0	0.0	0.0	24.68	69.06	0.0	0.0
L596_g17643	L596_g17643.t2,L596_g17643.t1	0.0262084024718	0.0	0.0	0.0	0.0	17.51	0.0	0.0	0.0	1.15	0.0	216.27	189.21	7.6	21.58	22.46	22.09
L596_g17649	L596_g17649.t1,L596_g17649.t2	0.222672882228	0.0	5.69	0.0	0.0	0.0	0.0	0.74	0.0	9.48	11.08	8.31	6.68	43.7	27.58	17.94	15.8
L596_g7113	L596_g7113.t2,L596_g7113.t1	0.67812808279	0.0	0.0	0.08	0.0	0.62	0.57	0.0	0.37	0.0	0.0	0.0	0.0	1.84	0.02	0.0	0.0
L596_g16066	L596_g16066.t2,L596_g16066.t3	0.589110875558	0.0	8.46	3.18	8.91	0.0	1.59	9.19	1.22	0.42	0.0	7.53	3.25	0.73	1.05	5.29	6.82
L596_g16066	L596_g16066.t3,L596_g16066.t1	0.914707064744	0.42	0.0	7.53	3.25	0.73	1.05	5.29	6.82	3.56	2.34	7.67	8.23	2.6	3.8	15.92	14.54
L596_g16066	L596_g16066.t2,L596_g16066.t1	0.724907186114	0.0	8.46	3.18	8.91	0.0	1.59	9.19	1.22	3.56	2.34	7.67	8.23	2.6	3.8	15.92	14.54
L596_g23177	L596_g23177.t1,L596_g23177.t2	0.660891428417	0.0	0.45	1.39	0.0	0.0	0.0	0.0	0.0	1.15	0.0	14.48	14.11	0.64	0.84	3.1	3.7
L596_g19556	L596_g19556.t2,L596_g19556.t1	0.948513971668	0.0	0.0	16.53	10.83	5.68	5.75	4.87	8.06	0.49	0.09	5.31	6.39	3.99	4.09	1.7	3.34
L596_g19552	L596_g19552.t2,L596_g19552.t1	0.173301392283	0.15	0.0	1.68	3.56	61.82	62.37	15.67	11.22	223.21	217.25	42.03	45.67	29.18	30.33	41.56	41.58
L596_g19550	L596_g19550.t1,L596_g19550.t2	0.60747597162	1.01	0.0	13.54	17.03	36.05	38.93	8.76	6.42	0.0	2.11	8.34	15.39	8.19	0.0	7.82	0.74
L596_g14351	L596_g14351.t1,L596_g14351.t2	0.667734127034	0.0	0.0	43.42	36.67	12.85	12.43	0.92	0.0	2.08	3.12	2.77	2.45	0.0	0.0	0.0	0.39
L596_g19884	L596_g19884.t2,L596_g19884.t1	0.881885736848	0.0	0.0	10.38	10.58	74.98	58.7	4.25	1.69	14.96	5.49	159.29	128.74	273.08	134.23	38.02	41.43
L596_g18688	L596_g18688.t1,L596_g18688.t2	0.0371611801257	0.0	11.26	12.36	4.54	1.07	1.01	1.91	0.0	4.84	0.0	0.0	0.0	0.0	4.07	0.0	0.0
L596_g21925	L596_g21925.t1,L596_g21925.t2	0.517453973965	17.43	0.0	11.07	11.3	3.54	12.53	0.0	0.0	0.0	12.1	16.33	16.41	8.96	0.0	4.79	5.63
L596_g21924	L596_g21924.t2,L596_g21924.t1	0.0	0.0	0.0	1.85	0.0	0.0	0.0	0.44	0.0	0.63	0.0	0.0	2.58	3.36	7.6	0.0	0.0
L596_g21929	L596_g21929.t1,L596_g21929.t2	0.701992180931	14.82	9.37	10.44	4.71	32.34	29.48	17.15	32.49	5.36	5.66	19.51	24.81	10.36	10.98	23.63	11.88
L596_g10136	L596_g10136.t1,L596_g10136.t2	0.965394715874	0.0	0.0	17.65	13.2	13.1	10.61	18.9	17.79	0.5	0.0	2.5	2.02	2.24	2.94	2.31	2.54
L596_g10137	L596_g10137.t2,L596_g10137.t1	0.474820895368	0.0	0.0	1027.81	906.38	1188.1	676.4	239.85	522.2	10.14	16.98	135.27	395.29	0.0	372.2	1106.25	541.44
L596_g10134	L596_g10134.t2,L596_g10134.t1	0.0666241568843	316.28	384.54	56.7	52.8	40.42	34.53	66.77	86.16	0.0	0.0	0.0	0.0	0.0	4.19	0.0	0.0
L596_g10135	L596_g10135.t1,L596_g10135.t2	0.809156090988	5.64	12.84	3.79	3.47	18.52	21.68	12.03	9.52	1.4	0.0	1.81	1.6	3.31	2.26	0.24	1.37
L596_g10688	L596_g10688.t1,L596_g10688.t3	0.984238651361	4.87	0.0	861.99	819.65	240.72	119.9	86.74	60.34	0.0	0.0	433.87	324.85	50.46	18.6	15.33	10.32
L596_g10684	L596_g10684.t1,L596_g10684.t2	0.685574047431	1.93	0.0	0.89	0.16	0.21	0.11	0.0	0.0	70.93	82.62	36.76	30.48	2.63	3.14	5.74	6.62
L596_g25236	L596_g25236.t1,L596_g25236.t2	0.29253257859	56.12	95.08	19.36	3.43	11.17	28.01	38.87	53.69	0.0	0.0	7.36	30.64	35.01	25.4	24.49	0.0
L596_g3854	L596_g3854.t1,L596_g3854.t2	0.376837248582	19.98	18.22	14.85	7.42	0.0	14.93	5.87	5.28	0.0	15.79	1.61	3.72	22.44	1.83	0.71	1.19
L596_g24165	L596_g24165.t1,L596_g24165.t2	0.132627046501	0.76	14.7	4.57	4.89	6.07	1.0	3.44	6.46	17.59	0.0	2.63	1.03	2.16	1.29	0.0	0.0
L596_g24163	L596_g24163.t2,L596_g24163.t1	0.0	0.0	0.0	1.22	0.25	0.27	0.06	0.0	0.0	1.53	0.0	0.0	0.0	0.0	0.0	0.0	0.0
L596_g24161	L596_g24161.t1,L596_g24161.t2	0.694242740086	1.53	0.0	19.19	12.82	2.83	0.56	0.55	1.73	27.55	0.0	19.28	14.03	0.0	3.36	0.0	0.0
L596_g24161	L596_g24161.t2,L596_g24161.t3	0.326105004602	27.55	0.0	19.28	14.03	0.0	3.36	0.0	0.0	7.69	39.95	15.64	15.56	26.41	35.24	21.11	23.43
L596_g24161	L596_g24161.t1,L596_g24161.t3	0.395046959613	1.53	0.0	19.19	12.82	2.83	0.56	0.55	1.73	7.69	39.95	15.64	15.56	26.41	35.24	21.11	23.43
L596_g13566	L596_g13566.t2,L596_g13566.t1	0.367381769983	0.99	0.0	0.71	0.0	0.0	4.81	0.0	0.0	4.58	5.39	18.63	17.03	12.91	7.93	3.59	3.31
L596_g13567	L596_g13567.t1,L596_g13567.t2	0.959215085259	1.0	0.15	26.81	18.71	0.81	0.86	2.49	4.43	0.0	0.0	11.8	13.36	0.0	0.0	0.0	0.0
L596_g13560	L596_g13560.t1,L596_g13560.t2	0.375419435214	0.2	0.7	0.53	1.43	2.22	0.39	0.08	0.0	0.0	0.0	1.78	0.67	0.0	1.14	0.0	0.0
L596_g15243	L596_g15243.t1,L596_g15243.t3	0.939481987504	22.4	0.0	36.62	103.01	394.25	301.35	0.0	0.0	39.36	8.74	40.61	65.55	318.91	168.76	90.01	71.98
L596_g15243	L596_g15243.t3,L596_g15243.t2	0.349784775419	39.36	8.74	40.61	65.55	318.91	168.76	90.01	71.98	0.0	57.77	135.64	142.22	0.0	0.0	194.13	135.11
L596_g15243	L596_g15243.t1,L596_g15243.t2	0.123265536916	22.4	0.0	36.62	103.01	394.25	301.35	0.0	0.0	0.0	57.77	135.64	142.22	0.0	0.0	194.13	135.11
L596_g15241	L596_g15241.t1,L596_g15241.t2	0.506719002455	5.33	10.86	14.22	15.48	12.17	13.9	8.14	6.59	0.0	0.0	0.0	0.61	0.0	0.85	0.0	1.68
L596_g26453	L596_g26453.t1,L596_g26453.t2	0.103935378824	194.17	215.79	23.05	37.49	0.0	25.58	14.89	27.38	0.0	0.0	23.43	7.02	23.88	5.05	20.61	0.0
L596_g26453	L596_g26453.t2,L596_g26453.t3	0.0786602077452	0.0	0.0	23.43	7.02	23.88	5.05	20.61	0.0	9.76	0.0	0.0	0.87	0.0	0.0	1.54	6.68
L596_g26453	L596_g26453.t1,L596_g26453.t3	0.602004534381	194.17	215.79	23.05	37.49	0.0	25.58	14.89	27.38	9.76	0.0	0.0	0.87	0.0	0.0	1.54	6.68
L596_g2452	L596_g2452.t2,L596_g2452.t1	0.941843965302	0.0	0.34	2.43	0.88	0.0	0.0	0.29	0.4	1.39	1.02	88.69	64.26	4.17	4.79	1.7	3.62
L596_g9403	L596_g9403.t2,L596_g9403.t1	0.896377942238	0.0	0.0	2.0	0.57	0.0	0.0	0.0	0.0	1.52	1.83	22.46	19.66	0.28	0.53	2.28	2.08
L596_g2458	L596_g2458.t1,L596_g2458.t2	0.637056168294	37.37	72.36	10.85	18.5	1.67	5.83	9.49	15.94	22.46	23.11	39.45	27.15	27.04	21.19	31.27	24.5
L596_g14110	L596_g14110.t1,L596_g14110.t3	0.132891238191	1.14	0.0	0.0	0.0	20.78	41.35	0.0	0.0	0.0	1.88	33.75	42.94	10.5	3.8	18.75	16.11
L596_g14110	L596_g14110.t3,L596_g14110.t2	0.770773410063	0.0	1.88	33.75	42.94	10.5	3.8	18.75	16.11	0.0	0.0	51.75	15.2	40.07	8.87	10.95	15.67
L596_g14110	L596_g14110.t1,L596_g14110.t2	0.367943113204	1.14	0.0	0.0	0.0	20.78	41.35	0.0	0.0	0.0	0.0	51.75	15.2	40.07	8.87	10.95	15.67
L596_g15660	L596_g15660.t2,L596_g15660.t3	0.519572430705	0.0	0.0	0.0	0.0	8.71	0.0	0.0	0.0	0.0	0.0	38.44	29.49	29.58	0.0	3.02	3.13
L596_g15660	L596_g15660.t3,L596_g15660.t1	0.269156322565	0.0	0.0	38.44	29.49	29.58	0.0	3.02	3.13	0.16	0.0	5.7	1.65	79.8	152.31	0.47	2.23
L596_g15660	L596_g15660.t2,L596_g15660.t1	0.463774747558	0.0	0.0	0.0	0.0	8.71	0.0	0.0	0.0	0.16	0.0	5.7	1.65	79.8	152.31	0.47	2.23
L596_g15662	L596_g15662.t1,L596_g15662.t2	0.627592746578	0.0	0.0	46.02	0.0	0.0	0.0	0.0	0.0	0.37	0.0	121.66	150.83	4.89	1.32	0.89	1.05
L596_g5243	L596_g5243.t1,L596_g5243.t3	0.730208168512	10.53	0.0	45.03	45.65	23.76	24.19	42.14	48.2	0.0	0.0	1.58	1.14	0.0	0.55	0.19	0.0
L596_g5243	L596_g5243.t3,L596_g5243.t2	0.599979492329	0.0	0.0	1.58	1.14	0.0	0.55	0.19	0.0	17.51	26.29	17.39	17.51	5.9	6.63	11.9	9.21
L596_g5243	L596_g5243.t1,L596_g5243.t2	0.707972970364	10.53	0.0	45.03	45.65	23.76	24.19	42.14	48.2	17.51	26.29	17.39	17.51	5.9	6.63	11.9	9.21
L596_g5242	L596_g5242.t2,L596_g5242.t1	0.468823225878	0.0	0.0	0.0	0.96	0.0	1.09	0.0	0.0	0.88	0.0	3.25	1.55	4.05	2.41	0.44	0.61
L596_g5249	L596_g5249.t1,L596_g5249.t2	0.510099419781	2.96	21.22	17.53	21.71	12.44	10.48	2.36	0.0	17.8	2.88	17.6	4.01	0.0	1.94	4.61	8.3
L596_g23799	L596_g23799.t2,L596_g23799.t1	0.888014610357	63.94	44.01	85.01	91.24	225.23	158.29	30.16	51.42	14.63	38.45	24.36	21.28	66.94	13.42	7.78	7.34
L596_g7837	L596_g7837.t2,L596_g7837.t1	0.965675692868	14.0	12.72	84.13	72.89	1.38	2.04	26.97	13.98	1.93	0.0	54.62	57.98	0.0	0.0	3.41	7.98
L596_g12226	L596_g12226.t2,L596_g12226.t1	0.425160358081	3.97	13.29	31.61	32.03	5.03	5.55	8.8	6.47	2.65	0.0	0.0	4.49	6.29	8.3	0.68	0.8
L596_g15769	L596_g15769.t1,L596_g15769.t2	0.01557880951	0.0	0.35	0.0	0.0	0.0	0.26	0.47	0.98	0.15	0.0	15.75	12.43	2.22	1.42	0.0	0.0
L596_g25367	L596_g25367.t1,L596_g25367.t2	0.152294893315	6.22	0.0	0.0	0.0	0.0	17.23	0.0	2.44	1.3	1.73	13.69	12.88	12.48	2.83	25.97	28.11
L596_g25365	L596_g25365.t2,L596_g25365.t1	0.112593276269	0.0	0.0	5.11	0.0	0.0	0.0	1.84	0.0	4.68	2.64	0.0	0.0	0.0	0.0	4.96	13.01
L596_g26121	L596_g26121.t2,L596_g26121.t1	0.432423325931	0.91	1.69	2.62	1.5	2.11	1.52	1.14	0.0	0.0	0.0	0.0	1.89	0.51	0.0	0.55	1.07
L596_g9228	L596_g9228.t2,L596_g9228.t1	0.0621584553586	20.36	0.0	0.0	0.0	0.0	0.7	5.86	6.07	2.3	44.12	5.09	5.44	7.54	8.15	1.84	0.0
L596_g19447	L596_g19447.t1,L596_g19447.t3	0.867307190892	0.0	2.34	20.82	16.86	3.37	3.11	7.4	11.19	0.0	0.0	0.56	0.16	0.26	0.0	0.0	0.28
L596_g19447	L596_g19447.t3,L596_g19447.t2	0.510287926615	0.0	0.0	0.56	0.16	0.26	0.0	0.0	0.28	22.01	24.07	18.35	14.23	2.63	4.98	4.01	4.64
L596_g19447	L596_g19447.t1,L596_g19447.t2	0.630807808198	0.0	2.34	20.82	16.86	3.37	3.11	7.4	11.19	22.01	24.07	18.35	14.23	2.63	4.98	4.01	4.64
L596_g17149	L596_g17149.t1,L596_g17149.t2	0.0472756008559	2.27	0.0	0.5	0.71	0.35	0.62	3.53	4.38	0.0	5.8	0.0	0.47	0.46	1.21	0.14	0.0
L596_g17140	L596_g17140.t2,L596_g17140.t1	0.0	1.37	0.0	0.0	0.0	2.48	3.95	0.0	2.43	0.0	0.0	10.96	10.69	0.0	0.0	2.61	0.0
L596_g27601	L596_g27601.t1,L596_g27601.t2	0.746436805802	3.05	2.71	25.18	25.74	21.97	32.27	236.01	175.9	0.0	0.0	0.0	0.0	0.0	0.0	1.59	7.09
L596_g21734	L596_g21734.t1,L596_g21734.t2	0.643639043943	102.29	117.56	33.6	26.59	11.63	14.09	11.48	13.0	7.15	0.0	0.0	2.55	0.0	0.0	0.0	0.0
L596_g12395	L596_g12395.t2,L596_g12395.t3	0.851944976843	0.0	0.0	16.65	26.73	0.0	0.0	0.0	0.0	5.16	0.0	25.57	17.03	6.66	7.96	0.0	0.0
L596_g12395	L596_g12395.t3,L596_g12395.t1	0.548573814006	5.16	0.0	25.57	17.03	6.66	7.96	0.0	0.0	0.0	2.45	12.64	0.0	0.0	0.0	7.36	10.1
L596_g12395	L596_g12395.t2,L596_g12395.t1	0.37245381051	0.0	0.0	16.65	26.73	0.0	0.0	0.0	0.0	0.0	2.45	12.64	0.0	0.0	0.0	7.36	10.1
L596_g15165	L596_g15165.t1,L596_g15165.t2	0.869744582731	0.0	2.0	7.03	9.0	37.77	42.07	3.29	3.6	0.97	0.0	3.41	1.61	3.24	3.62	0.61	0.0
L596_g11847	L596_g11847.t2,L596_g11847.t1	0.774395811033	0.0	0.0	5.4	10.19	0.0	0.0	0.0	0.0	0.28	0.14	16.65	7.86	0.52	0.59	2.77	3.87
L596_g11840	L596_g11840.t2,L596_g11840.t1	0.0465141592061	0.0	17.95	0.0	2.74	3.14	4.65	0.0	3.16	19.44	0.0	11.45	7.86	0.0	0.0	2.6	0.0
L596_g4094	L596_g4094.t2,L596_g4094.t1	0.673146263839	0.0	0.0	0.97	0.2	2.62	1.57	12.81	0.0	0.0	0.0	2.56	3.97	0.39	0.2	16.5	17.19
L596_g4090	L596_g4090.t1,L596_g4090.t2	0.639656052599	7.68	2.64	0.0	0.0	5.3	6.86	0.0	0.0	31.01	35.46	29.33	25.2	12.21	13.56	7.07	7.29
L596_g4324	L596_g4324.t1,L596_g4324.t2	0.791559416462	62.47	65.35	9.99	4.13	11.05	8.5	14.06	42.62	38.54	24.42	16.83	20.74	14.08	19.47	18.5	2.56
L596_g1312	L596_g1312.t1,L596_g1312.t2	0.997863438493	0.0	0.0	0.0	0.0	13.09	8.53	0.0	0.0	0.54	1.09	0.0	0.0	31.24	17.95	0.0	0.0
L596_g10824	L596_g10824.t1,L596_g10824.t2	0.758273913885	0.0	6.11	9.16	22.45	99.89	69.78	0.0	16.23	15.35	5.94	16.11	12.3	72.66	56.23	71.34	56.9
L596_g15957	L596_g15957.t1,L596_g15957.t2	0.0209942476465	0.39	0.7	0.04	7.15	0.0	0.0	63.16	47.52	0.0	0.0	13.29	4.82	14.33	5.99	0.0	0.0
L596_g15952	L596_g15952.t2,L596_g15952.t1	0.415486335788	3.03	0.0	173.66	149.12	522.49	396.06	16.04	0.0	0.0	0.0	141.17	165.67	0.0	37.65	5.46	26.24
L596_g16375	L596_g16375.t1,L596_g16375.t2	0.951114115942	0.91	0.0	12.25	17.25	26.5	14.58	0.48	1.26	0.0	0.0	6.97	3.07	9.55	5.43	1.0	0.0
L596_g16378	L596_g16378.t1,L596_g16378.t2	0.237301826428	2.26	8.7	0.23	0.92	0.0	0.28	0.0	1.56	4.02	0.0	0.0	0.0	0.3	0.0	1.23	0.06
L596_g22713	L596_g22713.t1,L596_g22713.t2	0.251663743377	30.45	21.7	44.62	37.63	37.75	29.44	10.72	14.94	0.0	2.08	0.0	0.0	0.0	0.0	0.0	0.0
L596_g22710	L596_g22710.t1,L596_g22710.t2	0.011265557306	0.0	0.0	40.19	31.57	0.0	0.0	1.5	1.42	0.55	2.52	0.0	0.0	3.67	3.37	0.51	1.87
L596_g22716	L596_g22716.t2,L596_g22716.t1	0.105452714371	12.95	0.0	0.0	0.0	0.0	20.29	0.0	0.0	5.92	18.46	90.24	84.88	22.92	12.31	6.81	9.59
L596_g22715	L596_g22715.t2,L596_g22715.t1	0.386372493234	0.0	0.0	16.08	24.98	46.24	25.54	0.0	0.0	37.69	37.32	43.35	30.43	0.0	13.56	9.3	6.58
L596_g19493	L596_g19493.t2,L596_g19493.t4	0.708879552653	6.12	2.92	3.52	4.51	4.59	1.07	0.0	0.0	74.45	31.31	3.11	2.43	1.12	4.38	4.85	4.78
L596_g20666	L596_g20666.t1,L596_g20666.t2	0.979259100748	7.1	7.25	1022.7	692.76	23.82	22.67	255.75	225.26	2.76	0.0	149.31	130.26	0.0	6.52	71.68	58.2
L596_g13331	L596_g13331.t1,L596_g13331.t2	0.642656063081	0.45	0.94	1.18	1.73	0.66	0.13	0.95	1.81	0.89	0.0	0.55	0.62	0.13	0.12	0.6	0.0
L596_g19935	L596_g19935.t1,L596_g19935.t2	0.715565591043	1.56	0.0	0.0	3.71	0.35	0.0	1.39	2.12	0.0	0.0	357.54	361.21	0.0	4.52	201.1	147.36
L596_g25448	L596_g25448.t2,L596_g25448.t1	0.427280858652	13.27	10.18	6.59	5.36	1.4	1.68	4.04	4.55	0.0	0.0	1.05	0.75	0.0	0.0	0.0	0.0
L596_g26626	L596_g26626.t1,L596_g26626.t2	0.656773823846	539.39	179.83	10.66	10.17	0.0	0.0	18.63	10.52	476.5	1145.26	40.34	41.28	13.98	17.58	19.6	18.47
L596_g27975	L596_g27975.t1,L596_g27975.t2	0.782292766599	6.91	33.49	39.09	30.21	23.3	17.65	7.74	8.75	15.58	0.0	33.01	34.99	28.89	47.07	2.04	0.0
L596_g27977	L596_g27977.t1,L596_g27977.t2	0.918565209317	1.52	1.55	20.53	15.53	21.48	26.11	3.39	5.21	0.0	0.0	0.51	0.58	0.93	0.43	0.0	0.0
L596_g25193	L596_g25193.t2,L596_g25193.t1	0.484363760783	0.0	0.0	0.0	5.79	0.0	0.0	0.0	0.0	2.4	1.5	69.62	39.24	5.29	5.03	4.57	9.71
L596_g25196	L596_g25196.t2,L596_g25196.t1	0.0	0.0	9.88	8.04	5.37	0.0	0.0	226.54	311.03	3.17	0.0	0.0	0.0	4.86	1.79	0.0	0.0
L596_g26088	L596_g26088.t1,L596_g26088.t2	0.554073408083	287.06	94.43	1.48	0.0	0.0	0.3	0.0	0.81	19.1	69.16	0.0	0.0	0.0	0.0	0.0	0.0
L596_g5432	L596_g5432.t2,L596_g5432.t1	0.942014753112	0.0	0.0	0.0	0.14	6.87	2.24	0.0	0.0	0.0	0.8	0.72	0.0	6.49	4.74	0.0	0.0
L596_g11392	L596_g11392.t1,L596_g11392.t3	0.0	0.0	2.03	0.52	0.0	0.0	0.0	0.0	0.0	1.29	0.0	0.0	0.0	0.0	0.0	0.0	0.0
L596_g24765	L596_g24765.t2,L596_g24765.t3	0.466099500426	41.46	0.0	0.0	0.0	0.0	10.5	15.39	2.77	17.44	0.0	0.0	0.0	30.83	28.36	0.0	23.69
L596_g24765	L596_g24765.t3,L596_g24765.t1	0.0138457249673	17.44	0.0	0.0	0.0	30.83	28.36	0.0	23.69	0.0	63.31	78.57	76.88	0.73	0.36	6.62	2.42
L596_g24765	L596_g24765.t2,L596_g24765.t1	0.0194211862674	41.46	0.0	0.0	0.0	0.0	10.5	15.39	2.77	0.0	63.31	78.57	76.88	0.73	0.36	6.62	2.42
L596_g11646	L596_g11646.t2,L596_g11646.t1	0.503009650544	33.74	20.65	0.0	15.4	49.12	52.4	0.0	15.62	0.0	14.86	22.24	7.24	21.88	4.07	18.28	0.0
L596_g27027	L596_g27027.t2,L596_g27027.t3	0.153073168609	0.03	72.33	0.0	0.0	2.91	6.87	0.92	0.0	65.49	9.9	15.34	50.66	46.69	65.19	19.3	7.79
L596_g27027	L596_g27027.t3,L596_g27027.t1	0.704918297122	65.49	9.9	15.34	50.66	46.69	65.19	19.3	7.79	0.0	19.81	45.67	17.99	175.18	152.98	102.5	71.09
L596_g27027	L596_g27027.t2,L596_g27027.t1	0.157755573385	0.03	72.33	0.0	0.0	2.91	6.87	0.92	0.0	0.0	19.81	45.67	17.99	175.18	152.98	102.5	71.09
L596_g26666	L596_g26666.t2,L596_g26666.t1	0.59093714471	17.4	21.85	9.14	4.62	13.41	13.52	5.28	12.27	0.0	0.0	5.88	13.04	32.02	27.2	27.43	10.87
L596_g24754	L596_g24754.t2,L596_g24754.t1	0.959439496811	105.76	139.47	69.5	42.24	9.65	12.05	9.79	8.27	216.86	211.58	42.14	68.47	1.47	0.0	23.98	25.86
L596_g1847	L596_g1847.t3,L596_g1847.t2	0.387974464026	34.12	20.11	88.23	70.02	10.85	11.48	30.75	34.96	46.2	44.61	0.0	3.23	20.46	18.9	13.0	0.93
L596_g1847	L596_g1847.t2,L596_g1847.t1	0.156860738672	46.2	44.61	0.0	3.23	20.46	18.9	13.0	0.93	0.0	0.0	1.79	2.9	0.44	1.07	0.26	1.4
L596_g1847	L596_g1847.t3,L596_g1847.t1	0.870376857373	34.12	20.11	88.23	70.02	10.85	11.48	30.75	34.96	0.0	0.0	1.79	2.9	0.44	1.07	0.26	1.4
L596_g1841	L596_g1841.t1,L596_g1841.t2	0.146728407481	42.66	68.26	4.78	3.32	2.01	8.82	4.07	6.64	1.25	0.0	14.74	13.61	7.5	3.76	8.84	5.32
L596_g3996	L596_g3996.t1,L596_g3996.t2	0.0572677254519	0.58	2.75	0.08	0.0	0.12	0.0	4.94	2.17	1.06	0.0	0.58	1.46	0.0	0.09	0.0	0.0
L596_g6318	L596_g6318.t2,L596_g6318.t1	0.00854166126315	0.0	0.0	0.0	1.3	0.0	0.67	0.0	0.0	241.01	293.83	0.61	0.53	8.49	6.06	1.11	0.0
L596_g20342	L596_g20342.t1,L596_g20342.t2	0.967029085586	0.42	0.0	31.19	23.67	6.62	7.14	0.52	1.0	0.0	0.0	12.82	8.23	0.0	0.0	0.0	0.0
L596_g13090	L596_g13090.t2,L596_g13090.t1	0.25907423266	64.29	0.0	39.13	38.56	12.46	12.21	11.72	13.2	12.67	70.98	12.78	6.03	1.95	4.07	1.84	3.03
L596_g6869	L596_g6869.t1,L596_g6869.t2	0.554426965484	17.77	15.28	97.43	95.31	41.02	33.53	111.54	55.23	13.96	40.81	12.79	0.0	51.12	72.57	25.68	75.99
L596_g16603	L596_g16603.t2,L596_g16603.t1	0.995150681496	1.31	0.0	58.5	80.27	862.65	354.7	12.27	6.11	0.0	0.0	0.0	5.87	69.24	29.02	0.0	6.11
L596_g15559	L596_g15559.t2,L596_g15559.t1	0.0629791798205	10.27	10.18	13.05	13.36	1.59	7.32	5.84	6.01	0.0	0.0	0.0	0.0	5.08	0.0	0.05	0.0
L596_g15558	L596_g15558.t1,L596_g15558.t2	0.351854547868	0.9	0.0	79.27	63.68	7.88	14.39	1.65	0.0	0.0	1.29	0.0	5.7	6.87	0.0	4.86	5.71
L596_g15551	L596_g15551.t2,L596_g15551.t1	0.406479587276	45.31	0.0	1.22	2.45	0.0	0.0	2.01	13.69	49.75	100.14	33.74	26.05	20.57	19.25	9.93	0.0
L596_g15550	L596_g15550.t1,L596_g15550.t2	0.673437294473	0.0	142.68	19.56	19.25	7.68	5.41	7.04	25.27	40.91	52.04	52.8	46.03	2.51	12.78	8.13	12.27
L596_g15550	L596_g15550.t2,L596_g15550.t3	0.855295087137	40.91	52.04	52.8	46.03	2.51	12.78	8.13	12.27	307.83	247.38	91.17	93.14	27.8	29.85	23.05	0.0
L596_g15550	L596_g15550.t1,L596_g15550.t3	0.63652848077	0.0	142.68	19.56	19.25	7.68	5.41	7.04	25.27	307.83	247.38	91.17	93.14	27.8	29.85	23.05	0.0
L596_g15556	L596_g15556.t2,L596_g15556.t3	0.741395879243	122.72	0.0	13.86	33.43	33.47	18.67	55.31	53.87	73.71	39.91	3.44	2.07	0.0	1.19	3.68	4.32
L596_g15556	L596_g15556.t3,L596_g15556.t1	0.473915525986	73.71	39.91	3.44	2.07	0.0	1.19	3.68	4.32	0.0	181.47	27.24	9.99	0.0	23.26	0.0	0.0
L596_g15556	L596_g15556.t2,L596_g15556.t1	0.0400936676194	122.72	0.0	13.86	33.43	33.47	18.67	55.31	53.87	0.0	181.47	27.24	9.99	0.0	23.26	0.0	0.0
L596_g15555	L596_g15555.t1,L596_g15555.t2	0.595677864914	44.83	55.19	17.73	17.92	10.76	11.34	11.04	11.85	2.85	0.0	2.74	0.64	0.0	0.0	0.0	0.0
L596_g14608	L596_g14608.t1,L596_g14608.t2	0.0158550719422	0.0	0.0	0.55	0.59	0.0	0.33	0.0	0.0	1.21	1.4	0.0	0.02	1.42	0.07	0.96	0.11
L596_g7735	L596_g7735.t1,L596_g7735.t2	0.34453104608	0.0	0.0	2.56	0.0	6.47	0.0	0.0	0.0	0.6	0.39	21.09	23.97	4.14	9.51	2.02	1.96
L596_g5779	L596_g5779.t1,L596_g5779.t2	0.11485450376	0.0	0.16	0.0	0.0	0.29	4.28	0.0	4.5	0.51	0.0	15.29	15.27	6.81	2.72	8.98	0.87
L596_g12171	L596_g12171.t1,L596_g12171.t2	0.997415993363	1.65	0.22	82.27	72.89	3.03	0.0	0.34	2.09	0.0	0.0	419.3	420.41	0.0	2.26	2.36	0.0
L596_g1108	L596_g1108.t1,L596_g1108.t2	0.263295442949	0.0	69.31	123.93	123.63	16.92	40.57	106.73	78.7	193.63	52.0	23.65	19.3	37.93	44.14	9.65	8.44
L596_g13634	L596_g13634.t1,L596_g13634.t2	0.851880717664	2.02	0.0	26.82	19.62	9.34	9.9	0.71	2.58	0.99	5.01	24.87	15.5	28.62	26.13	3.47	1.51
L596_g24937	L596_g24937.t2,L596_g24937.t1	0.812568085028	0.49	0.0	2.49	10.96	0.0	3.03	2.83	0.0	1.43	0.0	141.86	137.72	40.98	27.65	20.16	19.39
L596_g24939	L596_g24939.t1,L596_g24939.t2	0.333685792964	0.0	0.0	0.38	0.36	0.0	23.6	0.0	0.0	0.0	0.0	0.0	0.0	266.33	94.3	0.0	0.0
L596_g24938	L596_g24938.t2,L596_g24938.t1	0.94603658365	0.63	2.71	0.42	0.0	29.12	3.08	0.0	0.0	0.0	0.0	0.0	0.0	843.75	378.49	0.0	0.0
L596_g17409	L596_g17409.t2,L596_g17409.t1	0.801473333359	20.54	14.99	15.89	19.69	108.2	87.07	33.83	23.17	5.37	13.57	52.02	43.07	149.53	89.67	183.95	135.33
L596_g17401	L596_g17401.t2,L596_g17401.t1	0.694638412009	0.89	0.0	0.0	0.0	0.64	0.26	0.0	0.0	26.22	19.39	27.7	25.37	38.35	37.64	5.77	5.86
L596_g22523	L596_g22523.t1,L596_g22523.t2	0.611488232629	0.0	0.0	1.46	1.34	0.0	0.3	5.51	0.0	0.23	0.36	5.05	3.93	1.09	1.39	3.96	5.89
L596_g24695	L596_g24695.t2,L596_g24695.t1	0.100727333824	0.0	0.73	0.0	0.0	0.55	0.67	0.0	4.55	5.78	0.73	28.07	31.04	0.55	0.67	18.98	4.55
L596_g24693	L596_g24693.t1,L596_g24693.t2	0.782259984515	0.0	0.0	8.12	6.81	15.45	14.38	12.16	12.12	0.29	0.89	2.23	5.18	10.62	7.14	0.0	0.0
L596_g21185	L596_g21185.t2,L596_g21185.t1	0.15050254381	35.72	45.9	8.92	5.44	1.73	2.42	1.74	1.04	0.0	0.0	1.42	1.47	0.9	2.17	0.79	0.94
L596_g13878	L596_g13878.t2,L596_g13878.t1	0.729245628427	0.85	0.0	0.31	0.58	0.0	0.65	0.0	0.0	53.15	32.41	12.81	9.83	8.85	8.2	3.38	4.9
L596_g13872	L596_g13872.t1,L596_g13872.t2	0.82162157145	0.0	0.0	121.22	45.75	0.5	0.76	5.7	0.0	0.0	0.0	115.05	166.41	0.0	0.0	0.0	2.5
L596_g5579	L596_g5579.t2,L596_g5579.t1	0.24821461055	0.0	0.0	15.4	55.25	0.0	0.01	4.63	0.0	0.85	0.18	47.25	0.0	12.81	13.65	0.0	3.56
L596_g8999	L596_g8999.t2,L596_g8999.t3	0.375952075021	169.97	346.66	71.08	82.41	21.49	26.88	37.19	34.19	35.53	0.0	121.47	76.91	11.23	6.04	34.24	40.03
L596_g8999	L596_g8999.t3,L596_g8999.t1	0.313757724938	35.53	0.0	121.47	76.91	11.23	6.04	34.24	40.03	220.13	188.8	50.79	30.17	201.98	215.81	7.61	14.21
L596_g8999	L596_g8999.t2,L596_g8999.t1	0.705749242912	169.97	346.66	71.08	82.41	21.49	26.88	37.19	34.19	220.13	188.8	50.79	30.17	201.98	215.81	7.61	14.21
L596_g23645	L596_g23645.t2,L596_g23645.t3	0.830434252103	6.16	8.11	23.01	21.71	0.0	6.29	0.0	0.0	0.0	0.0	31.47	24.06	5.6	0.0	11.56	15.33
L596_g11563	L596_g11563.t2,L596_g11563.t1	0.91389427708	10.79	0.0	40.37	28.57	1.84	3.0	1.74	4.51	0.0	2.13	47.92	37.3	7.43	8.28	17.85	22.3
L596_g1478	L596_g1478.t1,L596_g1478.t3	0.648959366907	2.54	2.02	5.06	4.06	1.53	1.0	1.68	1.15	16.28	15.75	4.55	3.59	1.3	2.06	1.63	0.96
L596_g1478	L596_g1478.t3,L596_g1478.t2	0.124410312227	16.28	15.75	4.55	3.59	1.3	2.06	1.63	0.96	0.0	0.0	0.0	0.0	3.02	2.54	1.95	2.23
L596_g1478	L596_g1478.t1,L596_g1478.t2	0.339858786682	2.54	2.02	5.06	4.06	1.53	1.0	1.68	1.15	0.0	0.0	0.0	0.0	3.02	2.54	1.95	2.23
L596_g1475	L596_g1475.t2,L596_g1475.t1	0.987543819488	0.0	0.0	13.83	11.54	1.49	4.16	0.0	0.0	2.3	1.1	128.3	108.57	14.55	13.09	6.37	5.73
L596_g9673	L596_g9673.t1,L596_g9673.t2	0.675284788837	0.0	0.0	8.52	7.2	0.0	1.98	1.6	0.0	2.98	2.47	2.98	4.69	3.43	1.32	2.88	2.48
L596_g9673	L596_g9673.t2,L596_g9673.t4	0.859454141716	2.98	2.47	2.98	4.69	3.43	1.32	2.88	2.48	7.63	3.89	14.26	13.7	14.39	18.64	7.39	20.36
L596_g9673	L596_g9673.t1,L596_g9673.t4	0.609172138146	0.0	0.0	8.52	7.2	0.0	1.98	1.6	0.0	7.63	3.89	14.26	13.7	14.39	18.64	7.39	20.36
L596_g12482	L596_g12482.t2,L596_g12482.t1	0.0	1.26	0.0	0.0	0.0	0.0	0.0	0.0	424.97	0.0	0.0	403.12	304.58	26.93	34.05	468.72	0.0
L596_g12485	L596_g12485.t2,L596_g12485.t1	0.0	0.0	0.0	12.48	18.09	68.92	59.57	0.0	0.0	0.36	0.64	0.0	0.0	0.0	0.0	1.01	0.62
L596_g12487	L596_g12487.t2,L596_g12487.t1	0.614413674523	11.76	19.96	4.88	2.49	14.16	12.19	0.55	0.45	2.59	0.0	0.0	2.71	1.64	2.04	0.52	0.0
L596_g23633	L596_g23633.t1,L596_g23633.t2	0.40339264206	4.92	8.5	20.34	16.85	0.0	1.97	9.72	11.11	0.0	0.0	0.0	2.55	2.16	0.0	0.0	0.0
L596_g12153	L596_g12153.t1,L596_g12153.t2	0.868606253374	10.38	7.97	161.29	150.23	700.07	804.81	92.86	87.84	0.0	0.0	0.0	0.0	312.25	127.73	0.0	0.0
L596_g23631	L596_g23631.t3,L596_g23631.t1	0.967592415757	3.55	12.74	14.89	8.05	59.83	76.98	4.38	3.41	12.65	8.7	17.29	15.47	44.08	49.71	2.77	10.71
L596_g23631	L596_g23631.t1,L596_g23631.t2	0.855642267249	12.65	8.7	17.29	15.47	44.08	49.71	2.77	10.71	0.74	0.0	6.77	8.15	18.22	7.39	5.76	0.0
L596_g23631	L596_g23631.t3,L596_g23631.t2	0.803152759627	3.55	12.74	14.89	8.05	59.83	76.98	4.38	3.41	0.74	0.0	6.77	8.15	18.22	7.39	5.76	0.0
L596_g23637	L596_g23637.t1,L596_g23637.t2	0.0618599656967	0.0	4.74	0.0	0.0	2.77	5.16	1.31	1.64	6.69	11.32	122.14	102.36	4.38	1.36	1.18	1.86
L596_g12157	L596_g12157.t1,L596_g12157.t2	0.910460756196	0.0	0.0	17.63	14.42	0.0	7.59	1.6	0.0	2.19	2.68	21.52	20.15	7.34	0.0	0.0	0.57
L596_g16811	L596_g16811.t2,L596_g16811.t1	0.320293672829	4.76	0.92	1.5	2.35	5.57	1.42	0.0	3.95	0.0	0.0	12.17	10.6	0.0	4.35	4.19	0.0
L596_g14418	L596_g14418.t2,L596_g14418.t1	0.411374972964	0.0	0.0	0.39	1.27	0.0	0.0	0.0	0.0	1.8	0.85	5.78	6.5	8.15	14.54	3.04	1.75
L596_g14416	L596_g14416.t1,L596_g14416.t2	0.19379896666	33.1	29.02	0.0	0.0	5.99	28.82	11.24	21.31	15.95	13.71	118.53	114.74	40.4	17.55	17.81	3.6
L596_g19766	L596_g19766.t2,L596_g19766.t1	0.975857826427	8.03	9.29	93.79	80.21	30.11	20.3	6.93	2.88	29.74	19.13	136.5	99.58	28.63	48.25	17.34	24.39
L596_g18411	L596_g18411.t1,L596_g18411.t2	0.69758231425	8.29	13.37	8.82	6.87	1.31	5.3	0.41	3.51	9.46	1.36	26.4	21.6	7.03	2.83	4.12	6.11
L596_g18413	L596_g18413.t2,L596_g18413.t1	0.412655306368	16.26	0.0	0.0	2.44	2.49	12.84	9.04	6.97	23.61	51.52	43.76	42.82	25.78	20.6	2.99	6.28
L596_g1732	L596_g1732.t2,L596_g1732.t1	0.462479007259	0.83	0.0	11.6	8.98	3.4	6.38	1.65	1.7	19.82	12.17	17.81	19.14	9.99	12.04	59.58	58.63
L596_g3247	L596_g3247.t2,L596_g3247.t1	0.904763220871	0.6	0.95	21.17	16.6	12.32	6.73	3.56	5.2	2.7	2.58	22.01	27.69	3.04	6.73	1.8	0.34
L596_g22223	L596_g22223.t1,L596_g22223.t2	0.91501708109	9.2	4.15	78.13	77.36	44.31	45.15	26.26	36.96	4.28	2.64	33.64	27.92	14.5	12.2	30.83	29.57
L596_g22221	L596_g22221.t2,L596_g22221.t1	0.716575116596	2.44	0.0	5.08	4.77	1.25	0.79	0.0	0.0	18.99	14.47	11.15	11.23	10.52	11.45	4.29	4.09
L596_g22226	L596_g22226.t2,L596_g22226.t1	0.927894310654	0.3	0.0	16.78	17.08	12.4	11.36	23.92	27.36	0.11	1.66	32.76	24.05	0.0	0.0	42.85	43.91
L596_g22224	L596_g22224.t1,L596_g22224.t2	0.0343608800428	11.11	7.24	0.0	5.96	0.0	0.0	3.33	0.0	0.0	0.0	5.59	0.0	12.28	10.68	2.77	4.49
L596_g22228	L596_g22228.t1,L596_g22228.t2	0.903323081271	0.32	0.0	6.41	6.66	7.46	7.95	10.62	8.16	0.05	0.0	5.37	7.83	3.48	1.69	14.78	10.56
L596_g22228	L596_g22228.t2,L596_g22228.t3	0.704737291293	0.05	0.0	5.37	7.83	3.48	1.69	14.78	10.56	0.0	0.0	0.51	1.4	0.0	0.67	0.81	0.0
L596_g22228	L596_g22228.t1,L596_g22228.t3	0.742446246598	0.32	0.0	6.41	6.66	7.46	7.95	10.62	8.16	0.0	0.0	0.51	1.4	0.0	0.67	0.81	0.0
L596_g19221	L596_g19221.t1,L596_g19221.t2	0.0	23.21	25.92	10.03	0.0	32.17	15.21	5.78	5.41	0.0	0.0	0.0	10.47	0.0	0.0	0.0	0.0
L596_g19225	L596_g19225.t1,L596_g19225.t2	0.895248698812	0.0	0.46	0.09	0.11	49.64	39.99	0.06	0.21	0.0	0.0	0.0	0.0	2.34	5.09	0.0	0.0
L596_g23573	L596_g23573.t1,L596_g23573.t2	0.368990699849	1.19	0.72	12.29	12.72	5.38	4.22	0.37	0.0	0.0	0.35	0.5	0.0	10.82	3.77	0.0	0.0
L596_g23579	L596_g23579.t2,L596_g23579.t3	0.291074755265	5.02	10.81	3.9	2.27	2.37	3.39	2.01	3.33	0.0	0.0	5.3	11.2	2.08	0.0	0.0	0.0
L596_g23579	L596_g23579.t3,L596_g23579.t1	0.852512851369	0.0	0.0	5.3	11.2	2.08	0.0	0.0	0.0	10.2	17.21	49.56	42.5	0.72	5.2	9.04	1.81
L596_g23579	L596_g23579.t2,L596_g23579.t1	0.591766150642	5.02	10.81	3.9	2.27	2.37	3.39	2.01	3.33	10.2	17.21	49.56	42.5	0.72	5.2	9.04	1.81
L596_g17233	L596_g17233.t1,L596_g17233.t2	0.682137992313	0.0	3.1	12.05	25.69	15.01	8.52	0.36	3.12	2.17	0.0	41.64	22.74	0.0	0.0	2.36	0.0
L596_g17234	L596_g17234.t1,L596_g17234.t3	0.980389102036	1.01	1.24	38.26	30.87	2.48	1.68	0.98	0.0	0.0	0.0	4.79	4.81	1.01	1.14	0.0	0.0
L596_g8382	L596_g8382.t2,L596_g8382.t1	0.602122230362	0.0	2.32	1.21	2.37	0.0	1.72	0.33	0.19	2.97	2.87	1.74	1.29	2.21	0.54	1.4	1.95
L596_g8382	L596_g8382.t1,L596_g8382.t3	0.800965779436	2.97	2.87	1.74	1.29	2.21	0.54	1.4	1.95	3.55	0.0	2.3	2.32	0.89	1.26	2.69	1.92
L596_g8382	L596_g8382.t2,L596_g8382.t3	0.490368295407	0.0	2.32	1.21	2.37	0.0	1.72	0.33	0.19	3.55	0.0	2.3	2.32	0.89	1.26	2.69	1.92
L596_g8385	L596_g8385.t1,L596_g8385.t2	0.322693851392	0.0	0.0	1.92	10.18	7.11	6.62	0.0	0.0	1.41	5.02	8.0	0.0	3.43	1.06	0.2	0.09
L596_g27686	L596_g27686.t1,L596_g27686.t2	0.928801117325	19.55	34.67	0.37	2.16	0.0	1.31	0.0	0.0	29.94	29.71	9.52	4.84	3.37	4.53	3.7	3.16
L596_g27687	L596_g27687.t2,L596_g27687.t1	0.547255790049	0.0	8.37	16.66	6.82	2.58	2.24	0.0	0.0	47.2	60.39	17.83	18.23	3.45	4.89	19.4	20.91
L596_g20793	L596_g20793.t2,L596_g20793.t1	0.516164542817	5.09	0.0	0.0	0.0	49.35	36.49	6.06	6.32	14.81	16.66	29.61	28.01	10.84	34.54	3.54	0.37
L596_g20798	L596_g20798.t2,L596_g20798.t1	0.566661459924	4.34	6.53	7.41	6.13	1.26	2.39	2.08	1.36	7.53	4.91	0.0	0.0	0.0	0.54	0.0	0.0
L596_g12312	L596_g12312.t2,L596_g12312.t1	0.714169978202	0.0	0.0	0.7	2.28	0.0	0.0	0.0	0.0	0.4	0.0	40.84	31.66	11.01	16.89	12.37	16.44
L596_g12316	L596_g12316.t3,L596_g12316.t2	0.974595688644	0.0	0.0	4.26	3.55	0.0	0.0	0.0	0.0	0.62	0.0	14.27	16.47	0.0	1.06	2.38	2.21
L596_g12316	L596_g12316.t2,L596_g12316.t1	0.31889375431	0.62	0.0	14.27	16.47	0.0	1.06	2.38	2.21	0.0	0.0	3.89	0.0	6.37	4.07	0.0	0.0
L596_g12316	L596_g12316.t3,L596_g12316.t1	0.351516073912	0.0	0.0	4.26	3.55	0.0	0.0	0.0	0.0	0.0	0.0	3.89	0.0	6.37	4.07	0.0	0.0
L596_g26799	L596_g26799.t2,L596_g26799.t1	0.547621653162	0.38	0.0	0.66	0.0	0.0	0.0	0.18	0.0	25.83	30.16	35.0	38.81	35.3	32.15	27.82	21.66
L596_g26797	L596_g26797.t1,L596_g26797.t2	0.0	0.0	2.8	14.66	13.85	22.43	15.07	7.21	7.61	2.35	0.0	0.0	0.0	0.0	0.0	0.0	0.0
L596_g26791	L596_g26791.t2,L596_g26791.t1	0.542562122939	1.14	0.0	0.54	0.74	0.0	0.0	0.63	0.34	0.0	0.0	12.94	10.6	1.12	0.89	0.0	0.0
L596_g9527	L596_g9527.t2,L596_g9527.t1	0.209807340362	0.0	0.0	1.18	7.46	0.0	1.11	8.65	9.54	161.77	159.11	46.23	43.76	20.76	23.06	18.62	19.25
L596_g3041	L596_g3041.t2,L596_g3041.t1	0.917858457555	1.03	5.92	33.26	30.84	13.3	11.81	3.89	2.46	8.56	0.0	15.95	20.32	2.93	3.3	0.55	1.66
L596_g3044	L596_g3044.t1,L596_g3044.t2	0.571355445623	1.68	0.0	4.06	0.0	0.0	0.0	3.17	3.37	18.83	20.63	104.11	75.75	18.33	24.48	5.14	6.96
L596_g5948	L596_g5948.t1,L596_g5948.t2	0.741035163922	0.1	0.0	2.41	2.23	1.35	1.4	20.25	8.9	0.0	0.0	0.41	0.39	1.89	1.32	8.94	19.8
L596_g14253	L596_g14253.t1,L596_g14253.t2	0.874364916309	0.63	0.48	1.74	2.68	0.0	0.0	0.0	0.0	0.0	0.0	16.81	17.09	6.44	5.86	4.18	3.45
L596_g14250	L596_g14250.t1,L596_g14250.t2	0.457495377312	1.22	2.62	0.12	4.12	5.01	0.0	0.87	2.11	0.0	0.0	18.54	16.58	3.01	3.95	1.2	0.0
L596_g14250	L596_g14250.t2,L596_g14250.t3	0.888775697554	0.0	0.0	18.54	16.58	3.01	3.95	1.2	0.0	0.0	0.0	5.22	1.88	0.0	2.59	0.0	0.0
L596_g14250	L596_g14250.t1,L596_g14250.t3	0.183286707962	1.22	2.62	0.12	4.12	5.01	0.0	0.87	2.11	0.0	0.0	5.22	1.88	0.0	2.59	0.0	0.0
L596_g22800	L596_g22800.t1,L596_g22800.t2	0.369708141793	0.76	1.82	2.19	0.0	0.0	1.59	0.0	1.18	0.0	0.0	6.71	8.89	0.98	0.0	0.55	0.0
L596_g11159	L596_g11159.t3,L596_g11159.t2	0.936650090669	2.09	10.96	10.66	9.56	22.53	28.7	0.41	0.0	0.0	0.0	6.09	5.79	12.44	10.25	1.1	0.0
L596_g11159	L596_g11159.t2,L596_g11159.t1	0.661959601668	0.0	0.0	6.09	5.79	12.44	10.25	1.1	0.0	5.34	0.0	124.08	157.74	42.92	30.99	32.0	28.54
L596_g11159	L596_g11159.t3,L596_g11159.t1	0.545272124526	2.09	10.96	10.66	9.56	22.53	28.7	0.41	0.0	5.34	0.0	124.08	157.74	42.92	30.99	32.0	28.54
L596_g5058	L596_g5058.t2,L596_g5058.t1	0.991940890012	0.0	0.0	107.01	115.76	0.0	0.0	0.98	0.36	3.51	1.73	1181.15	990.67	4.37	3.97	17.16	12.46
L596_g5059	L596_g5059.t1,L596_g5059.t2	0.991493072921	1.29	0.0	124.22	106.61	5.55	4.77	1.21	2.28	0.0	0.0	236.25	262.7	11.92	15.8	6.4	4.72
L596_g6624	L596_g6624.t2,L596_g6624.t1	0.197869814406	0.0	0.0	0.0	0.58	10.14	2.52	0.51	4.84	1.05	1.41	2.03	0.9	0.0	7.13	5.17	0.0
L596_g3456	L596_g3456.t2,L596_g3456.t1	0.992899213891	3.3	21.02	97.69	71.92	7.18	1.96	10.93	6.16	15.6	31.18	112.09	87.27	0.52	4.03	8.52	12.5
L596_g1530	L596_g1530.t2,L596_g1530.t1	0.0	3.35	3.14	0.0	0.0	1.32	0.0	0.0	0.0	0.0	0.0	14.18	12.54	0.0	2.3	5.15	7.49
L596_g13160	L596_g13160.t1,L596_g13160.t3	0.986535717338	0.26	0.0	10.73	13.37	4.85	5.21	0.78	0.21	0.0	0.0	1.32	1.49	0.45	0.93	0.0	0.0
L596_g13160	L596_g13160.t3,L596_g13160.t2	0.906209625725	0.0	0.0	1.32	1.49	0.45	0.93	0.0	0.0	0.0	0.0	3.54	3.71	1.62	0.0	0.0	0.0
L596_g13160	L596_g13160.t1,L596_g13160.t2	0.955135026124	0.26	0.0	10.73	13.37	4.85	5.21	0.78	0.21	0.0	0.0	3.54	3.71	1.62	0.0	0.0	0.0
L596_g19143	L596_g19143.t1,L596_g19143.t2	0.985825594705	0.0	0.0	0.0	0.0	0.0	0.0	314.29	176.67	0.0	0.0	1.21	2.5	0.76	0.23	356.01	288.22
L596_g22792	L596_g22792.t2,L596_g22792.t1	0.849512279536	0.0	0.0	0.28	0.0	3.5	5.43	0.0	0.0	0.0	0.0	2.32	2.5	11.42	6.04	0.22	0.21
L596_g18235	L596_g18235.t2,L596_g18235.t1	0.72198380196	8.02	49.84	7.42	7.24	8.47	3.15	1.33	0.75	37.33	28.53	13.78	11.93	7.27	12.07	10.12	6.17
L596_g23777	L596_g23777.t2,L596_g23777.t3	0.0125147071096	1.01	1.2	0.0	0.0	26.87	29.74	9.21	12.44	0.0	0.0	31.52	38.68	0.0	0.0	2.92	0.0
L596_g23777	L596_g23777.t3,L596_g23777.t1	0.602372215625	0.0	0.0	31.52	38.68	0.0	0.0	2.92	0.0	0.0	0.0	10.23	0.0	0.0	3.17	0.0	0.0
L596_g23777	L596_g23777.t2,L596_g23777.t1	0.204741137648	1.01	1.2	0.0	0.0	26.87	29.74	9.21	12.44	0.0	0.0	10.23	0.0	0.0	3.17	0.0	0.0
L596_g23773	L596_g23773.t1,L596_g23773.t2	0.550900782559	13.54	23.95	1.72	5.85	4.3	6.06	4.32	1.63	5.64	0.45	3.5	0.06	2.15	2.68	3.24	1.86
L596_g23773	L596_g23773.t2,L596_g23773.t3	0.604674779684	5.64	0.45	3.5	0.06	2.15	2.68	3.24	1.86	0.0	17.35	11.94	13.48	10.59	13.98	43.56	27.25
L596_g23773	L596_g23773.t1,L596_g23773.t3	0.49768275336	13.54	23.95	1.72	5.85	4.3	6.06	4.32	1.63	0.0	17.35	11.94	13.48	10.59	13.98	43.56	27.25
L596_g26006	L596_g26006.t2,L596_g26006.t1	0.776673792074	24.18	6.43	44.86	27.2	3.57	4.21	4.43	2.76	54.6	57.96	35.58	40.82	18.05	22.91	9.74	12.76
L596_g8032	L596_g8032.t2,L596_g8032.t1	0.0556976571176	2.46	2.85	26.16	18.2	0.22	1.96	9.16	10.99	0.0	0.0	0.0	0.0	0.0	1.35	0.0	0.0
L596_g21856	L596_g21856.t1,L596_g21856.t2	1.0	31.58	37.88	17.39	12.83	8.09	11.16	9.33	10.41	31.58	37.88	17.39	12.83	8.09	11.16	9.33	10.41
L596_g21852	L596_g21852.t1,L596_g21852.t2	0.609094802233	0.71	0.0	2.07	3.71	2.57	0.0	0.0	0.0	0.22	0.0	0.29	0.22	0.0	0.0	0.29	0.0
L596_g9347	L596_g9347.t2,L596_g9347.t1	0.3239449383	1.94	0.0	6.34	1.07	0.0	0.0	0.44	0.25	0.0	3.13	1.76	3.32	3.93	2.47	0.0	0.0
L596_g13767	L596_g13767.t2,L596_g13767.t1	0.460940177839	0.0	2.95	6.69	1.34	12.47	0.09	0.0	0.0	2.98	2.64	5.45	10.61	26.46	27.87	31.85	27.63
L596_g13764	L596_g13764.t2,L596_g13764.t1	0.553997836908	0.0	6.77	0.0	0.0	0.0	0.0	0.0	2.57	148.73	149.46	112.5	109.98	58.43	58.38	125.03	108.13
L596_g2693	L596_g2693.t2,L596_g2693.t1	0.964125154032	2.24	0.0	8.29	7.43	0.0	0.0	0.89	0.0	7.53	6.2	56.74	38.88	1.58	1.0	6.63	14.05
L596_g21078	L596_g21078.t1,L596_g21078.t2	0.183313510857	15.75	0.0	46.4	48.04	15.67	12.02	17.53	16.52	0.0	15.05	3.1	0.0	0.0	7.88	0.0	0.0
L596_g21074	L596_g21074.t1,L596_g21074.t2	0.724296778115	294.39	72.18	685.14	583.43	682.33	813.78	545.22	665.48	0.0	235.84	30.68	94.08	253.87	326.05	148.88	0.0
L596_g21073	L596_g21073.t1,L596_g21073.t2	0.00330681163919	0.0	0.0	0.0	0.0	4.23	0.47	3.78	1.72	79.29	68.21	2.37	2.41	0.0	2.33	0.0	0.56
L596_g4932	L596_g4932.t1,L596_g4932.t2	0.725833885123	78.5	65.08	61.43	51.49	47.48	40.81	29.04	40.89	4.78	70.86	24.78	26.16	8.75	2.51	8.91	8.39
L596_g4935	L596_g4935.t1,L596_g4935.t2	0.986989563433	51.65	44.16	4.97	3.31	0.56	1.2	0.44	1.17	58.2	62.09	9.22	12.13	2.3	2.63	4.78	4.97
L596_g12717	L596_g12717.t1,L596_g12717.t2	0.607178048278	4.8	0.0	3.94	4.66	4.68	0.0	0.88	2.65	35.62	55.99	28.51	20.81	7.39	10.4	11.37	8.13
L596_g12717	L596_g12717.t2,L596_g12717.t3	0.134177502778	35.62	55.99	28.51	20.81	7.39	10.4	11.37	8.13	0.0	0.0	0.0	0.0	0.0	5.43	0.0	0.0
L596_g12717	L596_g12717.t1,L596_g12717.t3	0.0	4.8	0.0	3.94	4.66	4.68	0.0	0.88	2.65	0.0	0.0	0.0	0.0	0.0	5.43	0.0	0.0
L596_g12712	L596_g12712.t2,L596_g12712.t1	0.91604986075	0.37	0.0	0.23	0.37	0.82	0.41	0.0	0.0	6.43	4.81	8.3	8.9	21.8	24.01	1.31	2.51
L596_g15339	L596_g15339.t2,L596_g15339.t1	0.433806392709	0.0	0.0	0.0	0.0	2.37	2.62	0.0	1.75	3.41	4.68	13.11	7.71	5.57	4.45	1.22	3.54
L596_g3738	L596_g3738.t2,L596_g3738.t1	0.0738219174224	0.0	0.0	0.0	0.0	0.0	0.0	0.0	1.1	0.0	0.0	1.71	2.3	0.0	0.0	1.2	0.23
L596_g11052	L596_g11052.t1,L596_g11052.t2	0.934199351281	3.98	10.54	52.13	49.1	24.6	27.44	12.59	12.73	3.32	0.0	19.87	9.7	4.05	5.93	2.0	2.31
L596_g13054	L596_g13054.t1,L596_g13054.t2	0.981669072582	3.85	0.78	24.38	21.36	0.83	1.53	2.5	4.47	0.85	0.0	9.81	6.86	0.0	0.0	0.51	0.0
L596_g10901	L596_g10901.t2,L596_g10901.t1	0.682465307871	0.0	0.0	26.63	26.13	6.75	8.08	1.28	0.0	4.93	4.65	4.47	5.05	6.45	2.02	0.0	0.9
L596_g10900	L596_g10900.t1,L596_g10900.t2	0.927558689531	340.67	556.49	164.11	163.88	153.84	106.57	56.18	49.72	10.0	12.64	8.0	4.53	10.91	2.76	1.46	0.0
L596_g1182	L596_g1182.t2,L596_g1182.t1	0.942069497919	0.0	2.69	22.25	31.09	10.19	6.19	4.99	0.0	0.0	0.0	4.72	5.57	0.0	0.0	0.0	0.0
L596_g18006	L596_g18006.t1,L596_g18006.t2	0.35673517314	39.29	70.49	82.59	57.25	33.83	45.99	29.4	35.25	0.0	0.0	0.0	1.99	4.9	0.0	0.0	0.0
L596_g18007	L596_g18007.t2,L596_g18007.t1	0.182174265052	10.36	0.0	0.0	25.33	13.13	12.22	15.1	0.0	16.1	59.13	36.91	0.51	12.72	12.12	0.0	15.95
L596_g20508	L596_g20508.t1,L596_g20508.t2	0.8063966151	21.28	16.06	19.22	14.62	21.86	16.87	2.39	2.93	19.65	17.94	9.39	8.7	1.52	2.21	0.46	1.13
L596_g9776	L596_g9776.t1,L596_g9776.t2	0.225679040957	30.33	35.5	6.67	8.42	13.69	8.21	26.69	27.85	0.0	0.0	0.0	0.0	1.27	3.16	0.21	0.0
L596_g9771	L596_g9771.t2,L596_g9771.t1	0.696539597286	0.0	3.4	7892.87	3299.59	1301.43	1993.39	17900.3	19953.49	52.15	47.54	2579.87	3848.77	4921.48	5969.8	4651.11	4007.71
L596_g21676	L596_g21676.t1,L596_g21676.t2	0.894101930388	156.71	73.73	236.08	268.59	423.46	358.73	50.57	76.71	29.72	0.0	52.95	59.39	39.99	26.3	14.22	12.81
L596_g25561	L596_g25561.t1,L596_g25561.t2	0.945575770959	0.0	0.0	39.78	17.24	5.46	6.74	7.02	7.48	0.38	0.0	11.6	8.83	1.28	1.99	0.0	0.0
L596_g25563	L596_g25563.t2,L596_g25563.t1	0.581831602226	0.0	0.0	8.77	2.07	0.0	0.78	0.0	0.0	0.17	0.15	8.96	15.93	2.35	1.64	7.06	8.22
L596_g15596	L596_g15596.t2,L596_g15596.t1	0.670099549255	2.11	1.9	25.13	27.41	2.59	1.99	1.54	1.57	0.0	0.0	10.55	0.0	0.0	0.0	0.0	0.0
L596_g18347	L596_g18347.t2,L596_g18347.t1	0.757910823979	2.13	4.33	7.96	5.3	3.44	2.7	1.86	1.95	0.0	0.0	5.42	8.16	0.0	0.0	1.96	4.59
L596_g11299	L596_g11299.t2,L596_g11299.t1	0.917018222518	2.45	1.38	17.14	17.32	0.0	0.0	0.0	0.79	0.0	0.0	23.0	20.14	6.63	8.94	4.87	4.2
L596_g27141	L596_g27141.t1,L596_g27141.t2	0.0606784369851	0.0	20.17	0.0	2.77	0.0	0.0	0.51	0.43	16.96	0.0	17.44	12.28	2.64	2.79	0.0	0.0
L596_g17924	L596_g17924.t1,L596_g17924.t3	0.128926014989	104.34	0.0	23.62	17.23	0.0	16.3	4.73	15.59	12.9	261.97	22.33	33.72	47.47	29.87	62.32	51.78
L596_g17924	L596_g17924.t3,L596_g17924.t2	0.0964857926301	12.9	261.97	22.33	33.72	47.47	29.87	62.32	51.78	78.31	0.0	13.64	9.65	12.04	0.0	0.0	0.0
L596_g17924	L596_g17924.t1,L596_g17924.t2	0.965325733935	104.34	0.0	23.62	17.23	0.0	16.3	4.73	15.59	78.31	0.0	13.64	9.65	12.04	0.0	0.0	0.0
L596_g17927	L596_g17927.t1,L596_g17927.t2	0.908231937123	33.77	46.32	57.65	45.45	18.85	9.84	36.02	61.23	21.2	15.67	23.4	21.56	1.49	12.02	15.6	9.42
L596_g1964	L596_g1964.t2,L596_g1964.t1	0.855878516414	2.98	0.0	12.11	7.96	2.62	0.0	0.54	0.0	40.69	36.94	71.47	54.18	30.06	36.41	12.22	14.39
L596_g15042	L596_g15042.t1,L596_g15042.t2	0.0149123480125	0.0	68.98	0.0	0.0	0.0	6.66	0.0	3.7	48.18	0.0	9.52	13.05	8.77	5.43	12.26	5.2
L596_g621	L596_g621.t1,L596_g621.t2	0.423858010568	3.86	9.68	0.0	0.0	0.37	0.3	0.0	0.0	0.0	1.06	1.76	1.08	0.0	0.29	0.07	0.0
L596_g13354	L596_g13354.t1,L596_g13354.t3	0.999178703529	0.0	0.0	3.84	5.73	2.37	0.37	162.33	205.82	0.0	0.0	1.9	3.82	0.0	0.91	1270.92	1511.77
L596_g13354	L596_g13354.t3,L596_g13354.t2	0.00178131636678	0.0	0.0	1.9	3.82	0.0	0.91	1270.92	1511.77	0.14	0.0	9.5	5.29	0.0	0.0	0.0	0.0
L596_g13354	L596_g13354.t1,L596_g13354.t2	0.0234221905166	0.0	0.0	3.84	5.73	2.37	0.37	162.33	205.82	0.14	0.0	9.5	5.29	0.0	0.0	0.0	0.0
L596_g2220	L596_g2220.t2,L596_g2220.t1	0.394417166421	9.91	4.24	64.69	42.38	8.75	10.48	2.36	0.0	0.0	6.09	0.31	7.81	5.38	7.74	5.3	7.66
L596_g12409	L596_g12409.t2,L596_g12409.t3	0.427752413298	204.54	236.81	134.36	73.5	48.4	44.62	68.51	60.93	0.0	0.0	10.31	8.65	0.0	0.0	1.45	0.0
L596_g12409	L596_g12409.t3,L596_g12409.t1	0.118939429251	0.0	0.0	10.31	8.65	0.0	0.0	1.45	0.0	141.79	237.23	4.33	47.04	0.0	6.89	0.0	0.0
L596_g12409	L596_g12409.t2,L596_g12409.t1	0.871648698517	204.54	236.81	134.36	73.5	48.4	44.62	68.51	60.93	141.79	237.23	4.33	47.04	0.0	6.89	0.0	0.0
L596_g12401	L596_g12401.t2,L596_g12401.t1	0.505886539631	0.0	0.0	0.0	0.84	1.93	0.0	0.0	0.0	3.89	0.0	7.36	4.7	16.38	11.09	16.63	18.87
L596_g7472	L596_g7472.t1,L596_g7472.t2	0.522725227899	2.72	0.0	3.52	2.29	10.26	4.91	0.48	0.0	40.41	37.56	37.14	40.93	13.1	17.15	21.77	21.8
L596_g9507	L596_g9507.t2,L596_g9507.t1	0.912372212062	0.0	0.0	1.14	2.78	16.67	6.44	0.61	0.99	0.98	0.0	6.22	7.84	17.56	12.41	4.47	5.22
L596_g14764	L596_g14764.t1,L596_g14764.t2	0.0717139296086	0.0	0.0	31.89	24.26	5.84	3.88	0.61	0.7	0.92	0.92	0.0	0.0	0.74	0.0	0.56	0.0
L596_g14764	L596_g14764.t2,L596_g14764.t3	0.0	0.92	0.92	0.0	0.0	0.74	0.0	0.56	0.0	0.0	0.0	5.58	6.58	0.0	1.48	0.0	0.0
L596_g14764	L596_g14764.t1,L596_g14764.t3	0.963935837509	0.0	0.0	31.89	24.26	5.84	3.88	0.61	0.7	0.0	0.0	5.58	6.58	0.0	1.48	0.0	0.0
L596_g28296	L596_g28296.t2,L596_g28296.t1	0.954034230552	0.35	0.0	0.04	0.32	0.0	0.27	20.75	23.82	0.0	0.0	1.09	0.34	0.0	0.0	2.34	2.72
L596_g6799	L596_g6799.t2,L596_g6799.t1	0.481106480824	51.94	45.63	31.29	36.47	45.88	54.39	35.07	20.58	0.0	0.0	13.0	11.55	0.0	0.0	15.06	22.51
L596_g6797	L596_g6797.t2,L596_g6797.t1	0.866621920378	1.91	1.28	7.98	11.66	4.76	2.42	4.82	6.12	36.46	46.48	99.66	75.73	8.23	12.81	23.7	21.51
L596_g6790	L596_g6790.t1,L596_g6790.t2	0.585677412351	66.36	87.85	12.53	12.42	17.54	16.0	11.66	9.11	1.68	0.0	0.0	0.12	0.0	0.0	0.0	0.41
L596_g6248	L596_g6248.t2,L596_g6248.t1	0.915969058995	0.98	0.0	18.1	17.15	22.45	18.56	11.41	10.99	0.0	0.0	3.96	6.38	10.54	6.31	0.53	0.67
L596_g19337	L596_g19337.t1,L596_g19337.t2	0.0	3.23	0.0	10.08	8.05	3.98	3.88	0.0	2.09	0.0	2.57	0.0	0.0	0.0	0.0	1.48	0.0
L596_g13432	L596_g13432.t1,L596_g13432.t2	0.0	0.0	0.0	0.0	0.0	1.19	0.52	10.66	4.87	0.0	0.0	30.87	21.6	0.0	0.0	0.0	0.0
L596_g19253	L596_g19253.t1,L596_g19253.t2	0.524607743623	10.05	0.0	4.93	1.4	4.76	0.96	0.0	0.0	27.57	52.23	18.75	21.23	5.71	11.47	9.07	8.5
L596_g22406	L596_g22406.t2,L596_g22406.t1	0.204802794585	1.66	0.0	24.31	26.05	9.1	39.52	14.56	17.16	4.98	7.51	0.0	0.84	20.08	0.0	3.77	0.0
L596_g25834	L596_g25834.t1,L596_g25834.t2	0.0126212875554	0.0	0.89	482.69	469.73	14.18	14.32	26.13	29.31	1.77	0.0	0.0	0.0	0.0	1.31	0.0	0.0
L596_g8307	L596_g8307.t2,L596_g8307.t1	0.707854715484	0.0	0.0	14.73	8.79	0.75	1.39	0.0	0.33	1.15	3.07	9.02	11.36	11.75	8.29	1.7	0.72
L596_g8306	L596_g8306.t1,L596_g8306.t2	0.0	0.0	0.0	5.82	0.0	0.0	0.0	0.0	0.0	0.0	0.0	0.0	5.17	5.73	4.29	0.78	0.31
L596_g20716	L596_g20716.t1,L596_g20716.t2	0.977654871475	1.4	0.82	0.76	0.31	192.55	172.99	6.59	4.67	0.0	0.0	0.0	0.45	10.5	8.78	1.53	2.88
L596_g24003	L596_g24003.t2,L596_g24003.t1	0.0	0.0	123.39	14.77	14.54	0.0	0.0	1.37	1.97	119.42	0.0	0.0	0.0	1.78	0.72	0.0	0.0
L596_g26716	L596_g26716.t3,L596_g26716.t1	0.845100214738	0.38	0.0	3.5	4.69	7.24	4.1	0.37	0.54	1.58	0.0	2.66	1.25	29.59	23.01	0.15	0.0
L596_g26716	L596_g26716.t1,L596_g26716.t2	0.498526527294	1.58	0.0	2.66	1.25	29.59	23.01	0.15	0.0	0.0	1.89	11.91	9.19	2.5	9.81	1.13	0.84
L596_g26716	L596_g26716.t3,L596_g26716.t2	0.771946587296	0.38	0.0	3.5	4.69	7.24	4.1	0.37	0.54	0.0	1.89	11.91	9.19	2.5	9.81	1.13	0.84
L596_g26712	L596_g26712.t2,L596_g26712.t1	0.345857475017	0.0	0.0	204.45	152.42	11.77	4.75	14.13	17.89	8.21	7.77	1.02	9.65	3.5	13.04	0.0	0.0
L596_g3777	L596_g3777.t1,L596_g3777.t2	0.258231203189	0.0	0.0	1.79	5.84	0.0	0.65	0.0	0.0	27.96	28.43	25.65	21.55	18.45	22.8	73.21	70.03
L596_g22870	L596_g22870.t3,L596_g22870.t2	0.754073750966	0.0	0.0	62.29	56.54	0.0	0.0	0.03	25.72	0.0	0.0	46.02	17.37	10.14	7.38	37.22	24.94
L596_g22870	L596_g22870.t2,L596_g22870.t1	0.675618127771	0.0	0.0	46.02	17.37	10.14	7.38	37.22	24.94	19.58	23.73	75.0	48.24	58.07	72.06	9.04	13.86
L596_g22870	L596_g22870.t3,L596_g22870.t1	0.662020186097	0.0	0.0	62.29	56.54	0.0	0.0	0.03	25.72	19.58	23.73	75.0	48.24	58.07	72.06	9.04	13.86
L596_g22879	L596_g22879.t1,L596_g22879.t2	0.136425213314	3.96	6.77	34.95	31.07	10.15	12.11	1.33	0.37	0.08	6.12	0.0	0.0	0.0	0.0	0.0	0.0
L596_g22879	L596_g22879.t2,L596_g22879.t3	0.00276456985946	0.08	6.12	0.0	0.0	0.0	0.0	0.0	0.0	1.67	0.0	2.79	3.15	6.03	1.86	1.34	0.48
L596_g22879	L596_g22879.t1,L596_g22879.t3	0.72871715243	3.96	6.77	34.95	31.07	10.15	12.11	1.33	0.37	1.67	0.0	2.79	3.15	6.03	1.86	1.34	0.48
L596_g8898	L596_g8898.t1,L596_g8898.t2	0.339456777488	0.0	9.43	0.0	0.0	3.03	6.85	0.0	1.27	5.61	0.0	3.51	4.78	19.35	4.82	8.37	11.71
L596_g10412	L596_g10412.t1,L596_g10412.t2	0.445081970893	29.98	28.42	37.16	37.46	42.19	62.47	50.26	44.47	4.02	1.12	0.92	0.21	0.36	0.19	0.21	0.0
L596_g5327	L596_g5327.t1,L596_g5327.t2	0.599895312677	0.0	0.0	3.58	3.85	0.0	1.4	0.0	0.0	1.51	1.66	16.52	19.03	26.45	23.17	21.48	14.6
L596_g5320	L596_g5320.t1,L596_g5320.t2	0.648471330832	30.48	59.62	29.73	19.41	2.54	2.86	1.85	1.38	35.98	8.51	3.01	10.47	0.4	0.0	0.0	0.0
L596_g5328	L596_g5328.t1,L596_g5328.t2	0.250600211276	61.81	111.35	22.1	21.36	7.09	8.5	28.15	35.39	0.0	0.0	15.34	11.58	0.0	0.0	3.31	0.0
L596_g10287	L596_g10287.t1,L596_g10287.t2	0.889922624305	0.0	1.55	9.38	5.05	0.52	0.63	3.34	3.24	1.12	0.0	6.17	7.84	0.0	0.0	1.1	2.08
L596_g11487	L596_g11487.t3,L596_g11487.t2	0.597486309884	31.16	0.0	5.55	0.63	0.0	0.54	0.97	4.6	102.99	134.22	5.11	10.78	11.57	7.17	3.84	0.63
L596_g11487	L596_g11487.t2,L596_g11487.t1	0.603547627782	102.99	134.22	5.11	10.78	11.57	7.17	3.84	0.63	6.5	37.81	30.29	26.92	21.0	13.12	15.32	12.57
L596_g11487	L596_g11487.t3,L596_g11487.t1	0.227489636698	31.16	0.0	5.55	0.63	0.0	0.54	0.97	4.6	6.5	37.81	30.29	26.92	21.0	13.12	15.32	12.57
L596_g11489	L596_g11489.t1,L596_g11489.t2	0.714353400793	0.63	0.0	44.78	39.06	7.62	11.04	9.08	11.57	0.0	0.21	0.43	0.2	0.0	0.0	0.47	0.0
L596_g17777	L596_g17777.t2,L596_g17777.t1	1.0	32.63	42.26	56.48	62.51	151.53	168.8	35.03	34.18	32.63	42.26	56.48	62.51	151.53	168.8	35.03	34.18
L596_g12381	L596_g12381.t2,L596_g12381.t1	0.504374007588	0.0	6.88	41.1	49.41	31.72	7.84	15.23	3.5	14.7	9.9	14.61	7.58	97.13	81.11	2.36	15.59
L596_g187	L596_g187.t1,L596_g187.t2	0.724413439573	38.76	31.3	50.91	41.23	21.83	19.17	19.24	24.79	40.48	96.65	29.58	30.0	1.96	3.72	6.66	1.12
L596_g458	L596_g458.t2,L596_g458.t1	0.539655405091	0.0	21.53	220.74	334.55	0.0	0.0	51.32	62.68	116.33	0.0	121.39	129.63	198.42	155.03	25.89	28.47
L596_g13251	L596_g13251.t1,L596_g13251.t2	0.829013948714	0.0	0.0	77.61	62.81	27.72	21.95	10.66	12.4	1.07	1.67	2.46	6.05	3.71	1.02	0.0	0.0
L596_g12618	L596_g12618.t2,L596_g12618.t1	0.539929181108	1.56	0.0	143.06	111.9	72.52	85.38	42.09	46.71	0.0	0.92	0.0	0.0	32.88	51.68	0.0	21.12
L596_g12617	L596_g12617.t2,L596_g12617.t1	0.0305954184913	18.48	0.0	0.0	0.0	0.0	0.0	3.28	0.99	0.0	16.49	17.97	25.95	40.02	35.69	9.45	6.68
L596_g16916	L596_g16916.t1,L596_g16916.t2	0.381209772397	0.02	2.59	10.01	3.81	15.95	13.91	3.16	0.0	6.84	0.0	3.9	11.52	0.0	3.81	0.0	3.27
L596_g18510	L596_g18510.t1,L596_g18510.t2	0.974769336219	0.26	0.0	10.06	5.64	0.0	0.0	0.38	0.17	1.95	0.51	71.36	64.4	0.56	0.13	0.43	0.9
L596_g24492	L596_g24492.t2,L596_g24492.t1	0.990807706877	4.27	10.46	0.0	0.0	1.09	0.39	0.0	0.0	2.9	9.44	0.0	0.0	0.0	0.0	0.0	0.0
L596_g23440	L596_g23440.t1,L596_g23440.t2	0.504615113293	28.5	53.85	11.47	11.55	0.0	1.02	4.14	8.28	27.59	1.56	0.0	0.0	2.86	3.66	5.95	3.66
L596_g1078	L596_g1078.t1,L596_g1078.t2	0.937427030821	2.32	3.64	32.68	55.73	207.99	182.68	22.49	33.8	1.47	0.0	43.7	29.88	78.87	51.51	20.28	14.58
L596_g11126	L596_g11126.t1,L596_g11126.t2	0.690921225486	5.24	7.51	5.39	4.45	0.0	1.93	1.37	1.98	0.3	0.82	4.97	2.88	0.32	0.13	0.33	0.0
L596_g11125	L596_g11125.t1,L596_g11125.t2	0.106704407597	0.0	9.52	0.0	0.0	2.73	0.0	6.76	12.7	8.88	0.0	7.97	7.81	1.95	6.47	3.68	0.0
L596_g25641	L596_g25641.t2,L596_g25641.t1	0.156261144186	11.05	12.3	1.59	2.99	0.0	3.93	0.0	0.0	0.0	0.16	15.21	13.99	10.17	4.3	17.88	10.67
L596_g25642	L596_g25642.t3,L596_g25642.t2	0.678887275402	5.23	6.47	32.47	33.06	17.2	14.42	11.99	12.51	1.93	1.85	1.23	1.63	0.0	1.58	0.0	0.0
L596_g25642	L596_g25642.t2,L596_g25642.t1	0.894357961687	1.93	1.85	1.23	1.63	0.0	1.58	0.0	0.0	34.35	29.87	40.35	40.9	17.55	13.73	12.03	9.08
L596_g25642	L596_g25642.t3,L596_g25642.t1	0.883857225572	5.23	6.47	32.47	33.06	17.2	14.42	11.99	12.51	34.35	29.87	40.35	40.9	17.55	13.73	12.03	9.08
L596_g25648	L596_g25648.t1,L596_g25648.t2	0.907742397181	0.0	0.0	90.57	105.56	105.4	88.72	2.23	0.0	1.16	0.0	1.97	11.05	10.12	11.25	0.0	3.43
L596_g11226	L596_g11226.t1,L596_g11226.t2	0.948714880126	18.91	22.64	2.08	6.77	6.51	2.06	1.8	0.0	32.35	36.14	14.8	8.46	0.0	4.48	1.62	3.92
L596_g20039	L596_g20039.t1,L596_g20039.t2	0.934297934739	1.17	1.89	32.42	29.43	6.74	6.04	3.02	2.51	0.0	0.0	3.84	6.32	0.0	0.0	0.0	0.0
L596_g20031	L596_g20031.t2,L596_g20031.t1	0.361736744099	8.79	0.0	68.77	53.3	9.3	12.51	9.18	10.42	2.04	7.28	2.0	1.56	0.53	1.07	0.68	0.0
L596_g8514	L596_g8514.t1,L596_g8514.t3	0.338556324146	0.0	0.0	5.16	0.0	1.58	1.04	0.8	0.0	2.23	8.23	3.37	4.3	0.43	1.19	0.0	1.13
L596_g8514	L596_g8514.t3,L596_g8514.t2	0.684875840172	2.23	8.23	3.37	4.3	0.43	1.19	0.0	1.13	9.12	15.23	40.61	57.98	16.58	25.38	21.5	17.58
L596_g8514	L596_g8514.t1,L596_g8514.t2	0.6004743258	0.0	0.0	5.16	0.0	1.58	1.04	0.8	0.0	9.12	15.23	40.61	57.98	16.58	25.38	21.5	17.58
L596_g20695	L596_g20695.t2,L596_g20695.t1	0.13955005372	1.88	0.3	0.26	0.0	0.0	0.0	0.19	0.0	3.96	1.79	31.66	31.94	4.72	6.57	57.33	68.75
L596_g20698	L596_g20698.t3,L596_g20698.t2	0.491886075752	66.53	44.74	15.51	13.79	1.02	0.29	0.0	0.0	10.64	19.27	44.89	43.05	8.6	6.83	17.51	13.6
L596_g26696	L596_g26696.t1,L596_g26696.t2	0.956928553171	28.17	55.82	166.09	132.85	61.69	76.99	64.65	70.32	0.58	8.84	27.7	24.96	20.36	9.84	10.19	5.22
L596_g26697	L596_g26697.t2,L596_g26697.t1	0.104456206803	0.0	0.0	0.0	0.0	1.11	0.0	0.0	0.0	72.15	81.5	44.85	38.33	13.47	18.48	14.69	23.7
L596_g20963	L596_g20963.t2,L596_g20963.t3	0.761707443339	14.53	18.71	29.87	27.55	32.35	33.93	4.31	0.0	0.0	1.65	6.69	5.8	2.2	0.25	0.0	0.0
L596_g20963	L596_g20963.t3,L596_g20963.t1	0.0	0.0	1.65	6.69	5.8	2.2	0.25	0.0	0.0	2.3	0.0	0.0	0.0	0.0	0.0	1.08	4.18
L596_g20963	L596_g20963.t2,L596_g20963.t1	0.116956748127	14.53	18.71	29.87	27.55	32.35	33.93	4.31	0.0	2.3	0.0	0.0	0.0	0.0	0.0	1.08	4.18
L596_g4753	L596_g4753.t2,L596_g4753.t1	0.15966904152	0.0	0.01	0.0	3.57	12.02	25.75	0.0	2.01	165.68	235.16	39.77	43.42	36.11	29.54	137.0	134.58
L596_g13985	L596_g13985.t1,L596_g13985.t3	0.0	0.0	0.0	13.53	11.09	5.82	6.36	4.25	6.69	0.21	0.81	0.0	0.0	0.0	0.0	0.0	0.0
L596_g3253	L596_g3253.t2,L596_g3253.t1	0.764681171264	12.02	28.06	24.59	18.97	0.61	0.27	2.53	2.6	44.94	28.59	11.64	15.77	9.74	8.78	4.54	2.75
L596_g3257	L596_g3257.t2,L596_g3257.t3	0.820608574088	0.0	1.7	9.93	4.92	2.64	2.29	0.43	0.1	0.0	1.75	1.8	1.99	0.0	0.48	0.32	0.61
L596_g3257	L596_g3257.t3,L596_g3257.t1	0.477117625973	0.0	1.75	1.8	1.99	0.0	0.48	0.32	0.61	3.14	0.0	0.0	3.35	0.0	0.0	1.2	1.01
L596_g3257	L596_g3257.t2,L596_g3257.t1	0.299871218561	0.0	1.7	9.93	4.92	2.64	2.29	0.43	0.1	3.14	0.0	0.0	3.35	0.0	0.0	1.2	1.01
L596_g5482	L596_g5482.t1,L596_g5482.t2	0.825025780704	34.42	13.21	53.87	58.27	18.16	2.52	19.75	22.03	3.97	0.0	17.6	5.43	0.0	3.51	1.08	6.48
L596_g5482	L596_g5482.t2,L596_g5482.t3	0.148160202763	3.97	0.0	17.6	5.43	0.0	3.51	1.08	6.48	58.78	93.82	0.0	0.0	12.74	31.19	4.45	0.0
L596_g5482	L596_g5482.t1,L596_g5482.t3	0.335632590661	34.42	13.21	53.87	58.27	18.16	2.52	19.75	22.03	58.78	93.82	0.0	0.0	12.74	31.19	4.45	0.0
L596_g5484	L596_g5484.t2,L596_g5484.t1	0.197486273705	9.7	0.0	3.85	2.29	1.84	2.57	0.85	1.87	0.0	14.16	2.94	2.76	3.21	4.54	0.0	0.0
L596_g5486	L596_g5486.t2,L596_g5486.t1	0.136508022901	7.41	0.0	0.12	0.0	0.6	0.11	0.13	0.0	1.48	10.7	0.0	0.09	0.0	0.0	0.0	0.0
L596_g10989	L596_g10989.t2,L596_g10989.t1	0.989774103573	0.69	0.0	23.27	21.15	2.26	2.63	0.61	0.0	0.0	0.84	32.69	24.93	0.27	0.36	0.0	1.87
L596_g22003	L596_g22003.t2,L596_g22003.t1	0.0	0.0	0.0	0.48	0.38	1.02	0.18	0.92	0.0	0.0	3.3	0.0	0.0	0.0	0.0	0.0	0.0
L596_g13100	L596_g13100.t2,L596_g13100.t1	0.554827869765	5.1	0.0	38.35	36.18	17.51	62.31	4.15	11.46	0.0	0.0	53.38	37.88	78.46	0.0	0.0	0.0
L596_g16038	L596_g16038.t2,L596_g16038.t1	0.208867715307	0.0	112.93	16.01	11.13	5.08	11.36	0.97	4.37	57.45	10.34	6.0	8.81	9.13	2.83	5.03	2.03
L596_g13048	L596_g13048.t1,L596_g13048.t2	0.748627987248	76.57	85.16	101.08	92.05	18.54	19.86	19.13	18.0	0.0	0.0	4.58	2.73	0.44	0.83	0.0	0.0
L596_g13048	L596_g13048.t2,L596_g13048.t3	0.972512945441	0.0	0.0	4.58	2.73	0.44	0.83	0.0	0.0	0.0	0.0	1.76	1.47	0.0	0.0	0.0	0.0
L596_g13048	L596_g13048.t1,L596_g13048.t3	0.749240952785	76.57	85.16	101.08	92.05	18.54	19.86	19.13	18.0	0.0	0.0	1.76	1.47	0.0	0.0	0.0	0.0
L596_g16037	L596_g16037.t2,L596_g16037.t1	0.969398366049	0.0	0.0	18.95	22.28	4.63	3.2	0.0	0.61	2.38	3.27	100.99	74.77	9.59	8.65	4.75	2.65
L596_g14899	L596_g14899.t1,L596_g14899.t2	0.832981036387	0.0	0.0	33.74	28.53	12.06	10.26	2.41	4.55	0.8	0.55	9.26	2.07	0.0	2.59	3.16	0.81
L596_g14898	L596_g14898.t2,L596_g14898.t3	0.695934671952	29.8	29.8	4.31	7.28	3.39	5.09	0.0	1.46	6.05	0.0	0.0	0.42	0.0	0.0	0.0	0.0
L596_g14898	L596_g14898.t3,L596_g14898.t1	0.491770466501	6.05	0.0	0.0	0.42	0.0	0.0	0.0	0.0	7.05	3.99	9.13	7.62	1.89	2.2	4.44	1.1
L596_g14898	L596_g14898.t2,L596_g14898.t1	0.663311933343	29.8	29.8	4.31	7.28	3.39	5.09	0.0	1.46	7.05	3.99	9.13	7.62	1.89	2.2	4.44	1.1
L596_g7143	L596_g7143.t2,L596_g7143.t1	0.863042142308	0.0	0.0	18.71	27.59	7.82	5.75	21.72	9.91	9.49	10.15	18.73	19.5	5.34	9.44	8.53	11.32
L596_g15074	L596_g15074.t1,L596_g15074.t2	0.955433594122	0.0	0.0	4.3	3.47	13.31	12.39	0.0	2.49	4.35	5.3	26.82	42.49	312.61	186.05	49.59	37.68
L596_g14304	L596_g14304.t1,L596_g14304.t2	0.792399163277	0.0	0.0	2.05	4.82	1.17	5.43	1.1	0.0	0.87	0.33	20.85	17.34	28.35	19.86	2.78	3.85
L596_g19563	L596_g19563.t2,L596_g19563.t1	0.7446349305	33.28	14.89	19.62	20.81	0.0	0.0	9.39	9.85	33.33	41.54	26.42	21.75	29.75	34.29	6.71	5.9
L596_g19561	L596_g19561.t1,L596_g19561.t2	0.000137129949876	0.02	136.35	29.92	29.86	0.0	13.23	11.84	12.41	110.09	0.0	0.0	0.0	15.7	0.0	0.0	0.0
L596_g22316	L596_g22316.t2,L596_g22316.t3	0.850482750978	215.16	148.33	1.72	13.39	0.0	2.11	4.49	14.78	76.5	83.73	31.42	39.76	2.22	8.59	42.78	30.25
L596_g22316	L596_g22316.t3,L596_g22316.t1	0.478869016811	76.5	83.73	31.42	39.76	2.22	8.59	42.78	30.25	0.0	9.49	23.66	17.01	16.64	8.78	0.0	0.0
L596_g22316	L596_g22316.t2,L596_g22316.t1	0.179764376649	215.16	148.33	1.72	13.39	0.0	2.11	4.49	14.78	0.0	9.49	23.66	17.01	16.64	8.78	0.0	0.0
L596_g10163	L596_g10163.t2,L596_g10163.t1	0.541041785756	79.19	21.13	14.66	10.94	14.24	7.73	2.57	0.0	35.33	115.53	59.68	48.53	1.06	7.86	14.4	22.92
L596_g24417	L596_g24417.t2,L596_g24417.t1	0.352324249235	25.27	10.68	0.0	0.0	8.23	15.74	7.4	16.83	4.88	34.96	20.79	19.61	6.18	2.88	1.95	0.0
L596_g7384	L596_g7384.t1,L596_g7384.t2	0.652696437965	2.19	0.0	0.0	4.71	0.0	0.0	0.0	0.0	62.6	50.47	62.82	67.33	23.85	28.94	29.98	26.44
L596_g21131	L596_g21131.t1,L596_g21131.t2	0.904927419947	40.36	32.59	38.65	42.55	36.14	27.33	12.1	14.35	21.21	20.17	6.54	10.55	7.96	10.85	6.1	3.33
L596_g8725	L596_g8725.t2,L596_g8725.t1	0.360366086076	19.33	136.34	29.31	33.44	10.17	0.0	3.84	11.6	64.27	5.3	64.14	42.74	5.8	20.36	11.58	4.21
L596_g2401	L596_g2401.t2,L596_g2401.t1	0.880077136398	0.15	1.52	0.1	0.42	0.37	0.0	3.3	5.37	0.64	0.72	0.0	0.09	0.0	0.18	1.06	0.99
L596_g15272	L596_g15272.t1,L596_g15272.t2	0.599548342215	10.77	0.0	1.99	1.13	0.0	0.0	1.54	1.36	48.81	65.07	12.95	13.97	15.91	18.97	8.6	6.81
L596_g15270	L596_g15270.t1,L596_g15270.t2	0.116271110955	0.0	0.0	1.73	2.8	6.93	0.0	6.04	0.93	36.89	56.13	19.35	15.94	0.0	10.42	0.0	5.07
L596_g15278	L596_g15278.t3,L596_g15278.t2	0.77985948163	0.0	0.46	2.15	1.25	0.0	0.0	0.31	0.0	0.0	0.0	15.98	22.32	11.81	10.21	3.43	2.52
L596_g15278	L596_g15278.t2,L596_g15278.t1	0.466439031973	0.0	0.0	15.98	22.32	11.81	10.21	3.43	2.52	1.75	0.0	7.55	0.0	0.0	0.0	1.14	4.82
L596_g15278	L596_g15278.t3,L596_g15278.t1	0.707699507305	0.0	0.46	2.15	1.25	0.0	0.0	0.31	0.0	1.75	0.0	7.55	0.0	0.0	0.0	1.14	4.82
L596_g4127	L596_g4127.t2,L596_g4127.t1	0.912087955489	7.09	0.0	51.13	74.78	4.74	3.47	11.03	10.39	0.0	25.17	54.0	59.37	0.0	0.0	32.77	17.95
L596_g5832	L596_g5832.t1,L596_g5832.t3	0.896797153957	0.0	0.0	15.61	6.87	0.89	6.34	0.0	0.0	0.0	0.0	46.52	42.09	27.8	23.0	3.4	4.5
L596_g5832	L596_g5832.t3,L596_g5832.t2	0.753636674107	0.0	0.0	46.52	42.09	27.8	23.0	3.4	4.5	1.06	0.85	5.8	1.61	0.0	0.0	0.0	0.0
L596_g5832	L596_g5832.t1,L596_g5832.t2	0.90380481476	0.0	0.0	15.61	6.87	0.89	6.34	0.0	0.0	1.06	0.85	5.8	1.61	0.0	0.0	0.0	0.0
L596_g16362	L596_g16362.t1,L596_g16362.t2	0.171655349445	19.8	28.84	0.0	0.0	1.72	1.45	0.0	0.0	4.88	1.75	14.42	17.49	1.03	1.92	6.4	6.98
L596_g6718	L596_g6718.t1,L596_g6718.t2	0.835282308392	7.54	0.0	22.31	23.68	0.0	8.88	8.33	0.0	5.0	5.78	19.62	15.99	9.7	0.26	0.0	6.22
L596_g18946	L596_g18946.t2,L596_g18946.t3	0.250302307111	1.79	0.51	0.22	0.57	0.12	0.08	0.0	0.02	0.0	0.0	2.61	1.52	0.26	0.62	0.0	0.0
L596_g18946	L596_g18946.t3,L596_g18946.t1	0.736650068613	0.0	0.0	2.61	1.52	0.26	0.62	0.0	0.0	25.46	23.0	30.33	27.41	7.51	9.74	8.16	11.29
L596_g18946	L596_g18946.t2,L596_g18946.t1	0.734206716374	1.79	0.51	0.22	0.57	0.12	0.08	0.0	0.02	25.46	23.0	30.33	27.41	7.51	9.74	8.16	11.29
L596_g18944	L596_g18944.t1,L596_g18944.t2	0.104975527808	0.0	0.0	0.0	0.0	1.05	1.81	0.0	0.0	13.25	0.0	0.0	0.0	0.0	1.62	0.0	0.0
L596_g18943	L596_g18943.t1,L596_g18943.t2	0.0483766590663	0.0	0.0	0.0	0.0	0.2	0.0	1.5	4.55	120.75	106.36	23.75	23.51	3.87	6.12	9.02	5.26
L596_g14917	L596_g14917.t1,L596_g14917.t2	0.939959542383	133.21	183.31	56.79	49.18	18.5	18.65	10.99	12.61	34.17	98.67	23.36	39.48	22.98	14.2	13.98	15.82
L596_g16202	L596_g16202.t1,L596_g16202.t2	0.876494882753	0.0	0.0	1.79	2.32	2.45	1.3	0.18	0.0	1.03	1.12	5.11	4.43	1.74	2.5	0.45	0.85
L596_g16204	L596_g16204.t1,L596_g16204.t3	0.855263674796	0.58	1.17	7.5	5.61	2.5	3.65	0.0	0.0	0.0	0.0	25.8	38.28	0.7	0.9	2.11	2.35
L596_g16204	L596_g16204.t3,L596_g16204.t2	0.766282949972	0.0	0.0	25.8	38.28	0.7	0.9	2.11	2.35	0.0	0.0	24.78	7.21	0.0	0.0	0.0	0.0
L596_g16204	L596_g16204.t1,L596_g16204.t2	0.839885622754	0.58	1.17	7.5	5.61	2.5	3.65	0.0	0.0	0.0	0.0	24.78	7.21	0.0	0.0	0.0	0.0
L596_g22481	L596_g22481.t3,L596_g22481.t2	0.571867419565	1.58	0.0	56.85	25.99	114.35	107.89	16.71	14.05	0.0	0.0	96.89	74.65	37.78	5.15	12.23	2.05
L596_g22481	L596_g22481.t2,L596_g22481.t1	0.591249198334	0.0	0.0	96.89	74.65	37.78	5.15	12.23	2.05	0.0	0.0	46.93	89.98	141.68	147.65	0.0	7.69
L596_g22481	L596_g22481.t3,L596_g22481.t1	0.955304766725	1.58	0.0	56.85	25.99	114.35	107.89	16.71	14.05	0.0	0.0	46.93	89.98	141.68	147.65	0.0	7.69
L596_g22480	L596_g22480.t1,L596_g22480.t2	0.901304827244	8.21	12.67	22.05	31.36	52.52	42.1	15.51	15.43	2.25	0.0	7.97	12.53	10.91	18.5	12.99	11.32
L596_g18121	L596_g18121.t1,L596_g18121.t2	0.111662266428	2.5	0.87	26.07	28.84	3.21	1.44	4.14	6.38	0.0	0.99	0.0	0.0	0.0	0.99	3.54	0.0
L596_g23684	L596_g23684.t2,L596_g23684.t1	0.948738705279	21.69	16.03	0.84	3.3	1.24	0.0	1.89	2.26	22.61	27.01	5.58	0.0	0.0	2.3	0.0	0.0
L596_g23355	L596_g23355.t2,L596_g23355.t3	0.869299612346	2.77	2.57	6.8	5.07	0.0	2.07	0.0	0.79	0.0	0.0	32.89	29.99	8.56	0.26	1.01	0.0
L596_g23355	L596_g23355.t3,L596_g23355.t1	0.00651325484958	0.0	0.0	32.89	29.99	8.56	0.26	1.01	0.0	0.0	0.0	0.0	0.0	0.02	4.85	0.0	0.0
L596_g23355	L596_g23355.t2,L596_g23355.t1	0.216836264517	2.77	2.57	6.8	5.07	0.0	2.07	0.0	0.79	0.0	0.0	0.0	0.0	0.02	4.85	0.0	0.0
L596_g23357	L596_g23357.t2,L596_g23357.t3	0.144659293239	0.0	0.0	0.0	0.0	0.0	1.21	0.0	0.0	15.55	19.19	81.74	74.35	19.33	16.89	9.75	7.67
L596_g9034	L596_g9034.t1,L596_g9034.t2	0.638581036716	1.02	0.0	12.17	4.99	33.81	20.23	0.57	2.15	0.0	0.82	18.65	20.82	5.38	32.15	10.18	3.7
L596_g21444	L596_g21444.t2,L596_g21444.t1	0.164994210383	1.44	0.0	0.55	0.36	0.0	0.0	1.65	2.07	1.53	0.0	0.0	0.0	0.0	4.05	0.0	0.0
L596_g25350	L596_g25350.t2,L596_g25350.t1	0.958182947789	0.0	0.04	1.16	1.78	0.04	0.0	0.0	0.0	0.21	0.0	11.71	10.64	0.0	0.18	1.95	0.91
L596_g25357	L596_g25357.t2,L596_g25357.t1	0.892178782153	110.9	125.57	8.96	5.36	2.82	2.69	1.51	3.54	17.26	65.01	2.3	3.85	3.64	4.05	3.14	0.0
L596_g25354	L596_g25354.t1,L596_g25354.t2	0.0985131418492	40.09	67.87	25.57	40.58	20.8	19.91	0.0	0.0	0.0	0.0	18.8	0.0	0.0	0.0	29.25	36.6
L596_g12976	L596_g12976.t2,L596_g12976.t1	0.0866053082222	0.0	4.07	0.11	0.0	0.0	0.0	0.0	0.0	11.2	5.53	38.02	31.42	27.43	29.49	24.41	30.37
L596_g27846	L596_g27846.t2,L596_g27846.t1	0.514208723247	10.9	9.22	12.62	14.1	4.24	3.49	2.38	2.15	0.0	0.0	1.31	0.0	0.0	0.0	0.0	0.0
L596_g27847	L596_g27847.t1,L596_g27847.t2	0.745757589164	5.78	15.05	15.88	13.52	5.29	2.51	0.67	3.11	0.0	0.0	565.86	812.63	0.0	1.55	96.67	51.49
L596_g27843	L596_g27843.t1,L596_g27843.t2	0.978380473394	60.81	126.55	0.0	0.0	6.58	4.71	0.22	0.01	9.61	29.1	0.63	0.45	6.11	2.97	0.16	0.6
L596_g2881	L596_g2881.t2,L596_g2881.t1	0.906596098945	0.25	0.0	8.85	10.02	1.1	0.24	0.01	4.16	0.0	0.0	15.34	13.44	0.0	0.0	7.03	1.11
L596_g8101	L596_g8101.t2,L596_g8101.t1	0.405227637365	17.53	22.04	4.87	3.79	7.63	6.18	2.02	0.51	0.38	0.0	0.57	0.62	0.75	1.13	0.62	1.21
L596_g17803	L596_g17803.t1,L596_g17803.t2	0.708091689932	34.26	31.02	5.24	5.89	1.68	2.31	3.42	7.55	1.3	18.57	1.44	0.45	0.0	0.0	0.0	0.0
L596_g10460	L596_g10460.t1,L596_g10460.t2	0.915399526602	10.16	24.89	51.75	39.48	10.25	6.34	2.28	3.8	1.12	0.0	4.56	5.09	1.42	1.32	0.0	0.0
L596_g10469	L596_g10469.t2,L596_g10469.t1	0.0	5.16	0.0	0.0	0.0	20.63	25.76	0.0	0.0	0.0	0.0	37.37	35.5	0.0	0.0	110.35	123.65
L596_g20181	L596_g20181.t2,L596_g20181.t1	0.743147875118	2.08	0.0	0.41	1.04	0.0	0.39	0.11	0.0	8.23	5.11	0.0	0.13	0.0	0.0	0.0	0.2
L596_g26929	L596_g26929.t2,L596_g26929.t1	0.885220347708	0.2	0.15	57.12	53.45	49.4	53.9	16.31	13.87	0.0	0.0	18.26	27.9	13.95	4.22	6.13	9.42
L596_g6992	L596_g6992.t1,L596_g6992.t2	0.536369829434	0.7	0.0	2.82	0.0	0.0	0.0	0.88	0.0	0.0	0.0	1.72	2.6	0.0	0.29	0.31	0.0
L596_g16445	L596_g16445.t2,L596_g16445.t1	0.957995662841	22.2	6.4	18.68	20.62	18.56	12.1	21.04	25.33	25.82	28.54	22.1	38.57	29.24	29.84	46.45	53.17
L596_g12566	L596_g12566.t2,L596_g12566.t1	0.814337945693	0.94	0.0	131.39	124.74	148.44	152.09	19.89	29.24	0.21	0.0	20.96	20.08	5.67	4.46	3.21	2.93
L596_g16991	L596_g16991.t1,L596_g16991.t2	0.63452324455	0.0	0.96	40.07	31.01	4.18	3.84	1.35	2.61	2.16	0.0	1.24	1.31	0.41	0.57	0.35	0.0
L596_g16991	L596_g16991.t2,L596_g16991.t3	0.494958512331	2.16	0.0	1.24	1.31	0.41	0.57	0.35	0.0	0.0	0.0	0.0	2.04	0.63	1.75	1.18	0.0
L596_g16991	L596_g16991.t1,L596_g16991.t3	0.483907561792	0.0	0.96	40.07	31.01	4.18	3.84	1.35	2.61	0.0	0.0	0.0	2.04	0.63	1.75	1.18	0.0
L596_g16999	L596_g16999.t1,L596_g16999.t2	0.222010800765	1.14	2.44	1.36	2.14	5.84	5.54	3.29	6.01	0.0	0.0	6.92	7.23	0.0	0.0	0.0	0.0
L596_g7648	L596_g7648.t3,L596_g7648.t1	0.275366440932	5.27	0.0	0.0	0.71	0.0	0.0	0.0	0.0	34.44	68.52	88.5	76.71	40.7	50.28	24.52	39.8
L596_g7648	L596_g7648.t1,L596_g7648.t2	0.652630617573	34.44	68.52	88.5	76.71	40.7	50.28	24.52	39.8	3.9	0.0	4.0	0.05	4.97	4.02	4.35	0.0
L596_g7648	L596_g7648.t3,L596_g7648.t2	0.405878618875	5.27	0.0	0.0	0.71	0.0	0.0	0.0	0.0	3.9	0.0	4.0	0.05	4.97	4.02	4.35	0.0
L596_g5646	L596_g5646.t2,L596_g5646.t1	0.673272677569	0.0	0.0	3.14	0.0	0.0	1.02	0.0	0.0	0.83	2.47	8.64	8.27	5.68	4.34	0.64	0.45
L596_g1343	L596_g1343.t2,L596_g1343.t1	0.0888054031384	2.65	0.0	0.0	2.79	9.72	0.0	0.72	0.35	0.0	5.39	8.96	4.82	0.0	8.72	0.0	0.0
L596_g6699	L596_g6699.t1,L596_g6699.t2	0.671417893429	0.0	2.53	4.06	0.99	0.0	0.0	3.02	1.63	2.65	0.0	27.9	29.53	21.33	21.31	158.16	111.63
L596_g6691	L596_g6691.t1,L596_g6691.t2	0.480105199677	6.64	35.96	44.34	29.75	90.59	61.0	3.63	3.75	0.0	0.0	0.0	0.0	0.0	1.1	0.0	0.0
L596_g6696	L596_g6696.t1,L596_g6696.t2	0.300759353567	0.0	0.0	0.0	3.01	0.0	0.37	13.79	16.97	15.51	14.11	46.38	54.14	5.4	4.23	13.48	9.24
L596_g24725	L596_g24725.t2,L596_g24725.t1	0.0	0.28	0.0	0.53	1.1	0.0	0.0	0.0	0.0	0.0	5.9	0.0	0.0	0.79	0.18	0.0	1.61
L596_g13030	L596_g13030.t2,L596_g13030.t1	0.463169217431	1.21	0.0	0.0	1.0	0.0	1.51	2.19	0.0	19.86	34.29	8.79	7.87	4.97	7.29	10.75	15.96
L596_g22727	L596_g22727.t2,L596_g22727.t3	0.130989383758	0.0	2.0	0.0	0.0	5.06	3.26	0.56	0.0	3.37	0.87	16.38	14.35	1.8	1.68	5.59	4.52
L596_g22727	L596_g22727.t3,L596_g22727.t1	0.843648754631	3.37	0.87	16.38	14.35	1.8	1.68	5.59	4.52	1.24	0.0	2.66	2.72	0.0	3.02	1.43	1.18
L596_g22727	L596_g22727.t2,L596_g22727.t1	0.312801682839	0.0	2.0	0.0	0.0	5.06	3.26	0.56	0.0	1.24	0.0	2.66	2.72	0.0	3.02	1.43	1.18
L596_g18714	L596_g18714.t2,L596_g18714.t1	0.552115728676	5.18	10.65	15.82	12.21	0.55	4.07	8.27	1.46	7.71	0.0	7.78	7.01	14.47	13.06	7.06	13.77
L596_g18710	L596_g18710.t2,L596_g18710.t1	0.0180155069007	0.0	16.62	0.0	0.0	1.48	0.0	0.0	0.0	14.68	10.49	675.45	717.3	90.31	100.56	172.85	174.98
L596_g8596	L596_g8596.t1,L596_g8596.t2	0.682846408708	9.71	14.87	10.05	11.01	14.38	17.81	4.99	5.23	300.26	307.22	76.98	62.14	27.25	28.22	28.01	29.04
L596_g20612	L596_g20612.t2,L596_g20612.t1	0.675526133445	0.0	0.0	0.0	2.8	5.19	3.26	0.0	0.0	0.0	0.0	1.91	0.94	1.14	1.06	0.0	0.0
L596_g9173	L596_g9173.t1,L596_g9173.t2	0.992445056518	0.0	0.0	0.0	0.0	4.88	3.14	0.0	0.0	0.0	0.0	0.0	0.0	10.55	5.08	0.0	0.0
L596_g14747	L596_g14747.t2,L596_g14747.t1	0.120668135968	2.35	6.5	0.0	0.0	0.4	0.23	0.0	0.0	1.84	0.94	1.51	2.14	16.24	18.87	2.54	3.18
L596_g25149	L596_g25149.t3,L596_g25149.t1	0.222432207291	0.0	0.0	0.0	0.0	0.0	0.0	66.96	61.25	263.37	229.83	699.11	684.83	394.65	401.04	217.11	162.21
L596_g17630	L596_g17630.t1,L596_g17630.t3	0.867868696875	1.25	0.29	3.49	2.0	0.0	0.0	6.08	5.25	0.0	0.0	4.48	7.47	8.74	4.73	910.2	1201.85
L596_g17630	L596_g17630.t3,L596_g17630.t2	0.168158152317	0.0	0.0	4.48	7.47	8.74	4.73	910.2	1201.85	0.41	0.0	0.0	0.0	0.64	1.7	0.0	0.39
L596_g17630	L596_g17630.t1,L596_g17630.t2	0.148269256462	1.25	0.29	3.49	2.0	0.0	0.0	6.08	5.25	0.41	0.0	0.0	0.0	0.64	1.7	0.0	0.39
L596_g1897	L596_g1897.t2,L596_g1897.t1	0.368367096747	12.25	0.0	0.0	0.0	0.0	0.0	7.0	0.0	0.9	10.31	6.09	5.34	5.32	6.99	16.47	8.34
L596_g27835	L596_g27835.t2,L596_g27835.t1	0.547666439688	0.0	0.0	30.68	45.09	0.64	0.0	0.0	1.36	0.0	0.0	15.11	0.0	0.0	1.46	3.24	1.22
L596_g6816	L596_g6816.t2,L596_g6816.t1	0.494054686432	79.15	78.4	47.2	56.5	19.86	24.89	4.45	13.49	0.0	0.0	172.98	85.08	0.0	0.0	9.96	13.01
L596_g6819	L596_g6819.t2,L596_g6819.t1	0.860141477555	1.38	0.0	229.58	388.67	1193.44	1129.66	311.86	665.83	0.0	5.9	240.02	290.45	233.38	326.58	238.7	420.8
L596_g2316	L596_g2316.t1,L596_g2316.t2	0.261506024604	3.63	21.77	2.38	6.47	0.0	4.74	0.99	7.16	11.84	0.0	18.82	8.44	18.06	14.84	5.38	0.0
L596_g12711	L596_g12711.t1,L596_g12711.t2	0.383218854567	8.46	0.0	0.0	0.0	22.42	19.57	0.0	0.0	4.04	3.09	62.57	42.18	20.91	24.7	5.79	10.96
L596_g12711	L596_g12711.t2,L596_g12711.t3	0.932250561321	4.04	3.09	62.57	42.18	20.91	24.7	5.79	10.96	1.01	0.4	87.35	94.66	11.3	12.88	5.15	3.88
L596_g12711	L596_g12711.t1,L596_g12711.t3	0.127682097001	8.46	0.0	0.0	0.0	22.42	19.57	0.0	0.0	1.01	0.4	87.35	94.66	11.3	12.88	5.15	3.88
L596_g14380	L596_g14380.t2,L596_g14380.t1	0.651960399504	0.45	0.0	25.54	37.55	26.64	27.16	7.3	6.14	0.0	0.0	12.27	5.79	0.0	0.0	0.0	0.0
L596_g372	L596_g372.t2,L596_g372.t1	0.0	0.22	0.0	0.0	0.0	0.26	0.54	0.0	0.0	0.0	0.0	7.21	6.32	0.0	0.0	3.53	5.49
L596_g1130	L596_g1130.t2,L596_g1130.t1	0.0719453525837	0.0	2.42	0.19	0.0	0.0	0.41	0.0	0.0	0.18	0.0	38.85	27.44	3.01	3.48	7.27	11.7
L596_g1135	L596_g1135.t1,L596_g1135.t2	0.833812162666	0.22	0.9	7.1	10.18	4.97	1.58	0.83	0.63	0.0	0.0	5.48	3.44	0.0	2.33	0.0	0.0
L596_g15731	L596_g15731.t2,L596_g15731.t1	0.961515085778	0.0	0.0	2.75	3.05	0.0	0.0	0.0	0.0	1.25	1.1	114.63	88.9	0.89	1.19	26.19	17.84
L596_g21313	L596_g21313.t1,L596_g21313.t2	0.471066842032	11.69	32.76	33.8	41.76	90.23	53.99	90.46	72.04	38.81	13.09	0.0	0.99	16.31	55.53	2.79	0.0
L596_g22390	L596_g22390.t1,L596_g22390.t2	0.947967608157	26.18	37.83	3.5	3.45	2.9	4.35	2.53	2.18	10.57	14.71	3.1	3.38	3.67	4.85	4.56	3.61
L596_g22399	L596_g22399.t2,L596_g22399.t1	0.828202825268	0.37	0.0	50.63	44.7	20.84	20.49	12.45	10.51	0.0	0.0	0.51	1.45	0.0	0.54	0.0	0.0
L596_g24241	L596_g24241.t2,L596_g24241.t1	0.0	0.0	0.0	46.6	32.11	0.0	0.0	1.94	0.0	1.69	1.34	0.0	0.0	3.15	3.66	0.0	1.77
L596_g25723	L596_g25723.t1,L596_g25723.t2	0.547286056981	0.45	0.0	1.02	0.28	0.97	0.11	3.03	2.45	0.0	0.0	0.2	0.75	0.0	0.42	0.0	1.21
L596_g25722	L596_g25722.t2,L596_g25722.t3	0.758142328809	9.75	3.5	26.17	35.33	38.11	16.3	12.16	26.13	26.57	22.35	57.16	31.42	18.42	11.33	14.35	0.69
L596_g25722	L596_g25722.t3,L596_g25722.t1	0.165401896514	26.57	22.35	57.16	31.42	18.42	11.33	14.35	0.69	2.44	0.0	0.0	0.0	0.0	39.31	0.0	0.0
L596_g25722	L596_g25722.t2,L596_g25722.t1	0.249070052742	9.75	3.5	26.17	35.33	38.11	16.3	12.16	26.13	2.44	0.0	0.0	0.0	0.0	39.31	0.0	0.0
L596_g8414	L596_g8414.t2,L596_g8414.t3	0.114779807431	0.0	0.0	0.0	0.0	1.43	0.0	0.0	0.0	51.31	39.22	6.21	6.3	7.75	5.19	11.54	9.47
L596_g8414	L596_g8414.t3,L596_g8414.t1	0.57041634635	51.31	39.22	6.21	6.3	7.75	5.19	11.54	9.47	13.03	32.34	47.23	39.46	4.05	10.78	13.82	20.45
L596_g8414	L596_g8414.t2,L596_g8414.t1	0.0534320004821	0.0	0.0	0.0	0.0	1.43	0.0	0.0	0.0	13.03	32.34	47.23	39.46	4.05	10.78	13.82	20.45
L596_g24138	L596_g24138.t2,L596_g24138.t1	0.46828132847	25.91	0.0	50.9	39.03	21.1	26.2	59.05	56.67	0.0	21.3	9.81	12.84	0.0	0.0	3.12	4.41
L596_g4659	L596_g4659.t1,L596_g4659.t2	0.22373419055	5.18	18.09	0.0	5.43	2.19	2.04	0.0	0.0	7.97	0.0	18.01	11.28	2.33	3.02	7.33	8.7
L596_g3687	L596_g3687.t2,L596_g3687.t1	0.227401555516	0.0	0.0	3.84	10.85	7.6	4.07	0.0	0.0	5.44	4.95	8.47	1.6	0.0	5.35	14.72	10.32
L596_g25266	L596_g25266.t1,L596_g25266.t3	0.527905389905	17.07	26.03	1.08	1.49	3.85	5.02	5.31	9.87	3.95	0.0	0.0	0.0	0.0	0.0	1.62	0.0
L596_g25266	L596_g25266.t3,L596_g25266.t2	0.0	3.95	0.0	0.0	0.0	0.0	0.0	1.62	0.0	0.0	0.0	0.44	0.0	0.0	0.8	0.0	0.0
L596_g25266	L596_g25266.t1,L596_g25266.t2	0.14582046516	17.07	26.03	1.08	1.49	3.85	5.02	5.31	9.87	0.0	0.0	0.44	0.0	0.0	0.8	0.0	0.0
L596_g12261	L596_g12261.t2,L596_g12261.t3	0.728654428553	0.0	0.0	10.96	2.08	0.0	6.4	0.0	0.0	22.7	26.82	54.79	67.19	37.1	65.78	24.42	17.44
L596_g12261	L596_g12261.t3,L596_g12261.t1	0.768620549404	22.7	26.82	54.79	67.19	37.1	65.78	24.42	17.44	0.0	0.0	10.53	11.92	38.37	45.43	24.14	29.4
L596_g12261	L596_g12261.t2,L596_g12261.t1	0.463067807601	0.0	0.0	10.96	2.08	0.0	6.4	0.0	0.0	0.0	0.0	10.53	11.92	38.37	45.43	24.14	29.4
L596_g14140	L596_g14140.t1,L596_g14140.t2	0.778397946981	0.3	0.0	6.45	8.73	9.5	3.53	0.42	0.9	0.0	0.0	0.0	0.47	2.26	0.53	0.0	0.0
L596_g14147	L596_g14147.t2,L596_g14147.t1	0.762180445127	2.72	0.93	3.88	2.92	2.5	3.43	1.5	1.04	0.27	0.24	1.98	2.3	7.4	8.48	1.73	0.0
L596_g14147	L596_g14147.t1,L596_g14147.t3	0.408308851228	0.27	0.24	1.98	2.3	7.4	8.48	1.73	0.0	0.0	4.55	1.64	0.0	0.53	2.03	0.0	0.46
L596_g14147	L596_g14147.t2,L596_g14147.t3	0.50163597546	2.72	0.93	3.88	2.92	2.5	3.43	1.5	1.04	0.0	4.55	1.64	0.0	0.53	2.03	0.0	0.46
L596_g3358	L596_g3358.t1,L596_g3358.t2	0.391099847379	3.45	2.32	27.6	31.16	32.62	36.99	21.64	18.68	0.0	0.0	0.32	0.0	0.0	0.0	0.13	1.14
L596_g2975	L596_g2975.t2,L596_g2975.t1	0.812745977367	0.89	0.0	29.92	28.11	17.8	14.64	55.71	66.92	0.0	0.0	1.33	2.52	0.0	0.0	1.44	11.52
L596_g2977	L596_g2977.t1,L596_g2977.t2	0.845176714339	0.88	0.0	114.45	105.86	47.75	67.1	102.22	85.9	0.0	0.0	49.09	56.73	14.01	11.74	7.94	8.11
L596_g2971	L596_g2971.t2,L596_g2971.t3	0.26250153234	0.0	0.0	0.63	1.01	2.86	1.2	0.0	0.0	4.17	8.32	9.22	4.53	0.6	0.0	0.0	0.12
L596_g2971	L596_g2971.t3,L596_g2971.t1	0.784713598458	4.17	8.32	9.22	4.53	0.6	0.0	0.0	0.12	1.3	0.0	3.07	0.97	0.0	0.45	0.0	0.0
L596_g2971	L596_g2971.t2,L596_g2971.t1	0.296937064605	0.0	0.0	0.63	1.01	2.86	1.2	0.0	0.0	1.3	0.0	3.07	0.97	0.0	0.45	0.0	0.0
L596_g16172	L596_g16172.t2,L596_g16172.t1	0.549842692721	0.0	0.0	393.26	369.72	0.0	0.0	19.55	0.0	3.44	0.86	27.76	28.83	8.01	10.75	33.0	52.11
L596_g25115	L596_g25115.t2,L596_g25115.t1	0.469740602702	0.0	0.0	3.64	0.0	0.0	0.0	0.0	0.0	0.07	0.0	7.55	8.17	7.23	7.9	3.55	2.7
L596_g16287	L596_g16287.t2,L596_g16287.t1	0.556432414092	0.0	7.53	2.14	0.0	0.0	0.0	0.0	0.88	65.75	46.94	43.45	43.1	11.22	9.55	7.19	4.58
L596_g23605	L596_g23605.t1,L596_g23605.t2	0.984302097481	0.79	0.44	49.39	50.03	15.16	0.0	2.38	1.17	0.0	0.0	55.42	47.95	4.92	1.58	6.02	4.02
L596_g23605	L596_g23605.t2,L596_g23605.t3	0.229274977622	0.0	0.0	55.42	47.95	4.92	1.58	6.02	4.02	0.0	0.0	0.0	3.04	4.29	9.76	0.0	2.52
L596_g23605	L596_g23605.t1,L596_g23605.t3	0.268957855182	0.79	0.44	49.39	50.03	15.16	0.0	2.38	1.17	0.0	0.0	0.0	3.04	4.29	9.76	0.0	2.52
L596_g16820	L596_g16820.t2,L596_g16820.t1	0.285450550503	2.17	0.0	0.0	0.0	2.26	0.0	0.0	0.0	0.0	0.0	0.0	0.0	6.37	6.91	5.72	11.75
L596_g26178	L596_g26178.t1,L596_g26178.t2	0.604573578674	2.77	0.0	4.69	5.93	0.0	0.0	0.0	0.0	7.58	8.65	7.92	4.03	0.59	1.3	5.2	6.61
L596_g26175	L596_g26175.t2,L596_g26175.t1	0.24614747597	15.37	32.82	3.17	2.85	5.33	1.7	3.83	0.0	10.36	0.0	36.71	36.14	26.26	28.19	21.04	18.13
L596_g22219	L596_g22219.t1,L596_g22219.t2	0.0	1.72	0.0	0.0	0.0	23.07	20.18	27.02	34.64	0.0	0.0	168.43	208.77	0.0	0.0	0.0	0.0
L596_g8189	L596_g8189.t2,L596_g8189.t1	0.803149859128	0.86	0.0	61.17	50.7	3.21	5.77	2.16	2.33	19.81	25.41	33.4	27.89	4.22	4.26	6.56	6.65
L596_g8183	L596_g8183.t2,L596_g8183.t1	0.358991812381	10.36	0.0	17.71	7.24	17.51	0.0	0.0	7.79	15.03	20.55	0.0	12.25	4.45	16.94	11.91	6.63
L596_g10753	L596_g10753.t1,L596_g10753.t2	0.96280557864	0.0	0.0	2.79	1.92	0.0	0.0	0.38	0.0	0.33	0.7	6.63	7.11	0.39	0.79	0.0	0.33
L596_g10758	L596_g10758.t2,L596_g10758.t1	0.716648873064	1.31	0.0	37.62	43.94	156.25	155.76	50.45	50.82	0.0	0.0	6.14	2.89	0.0	26.08	6.62	0.0
L596_g25887	L596_g25887.t2,L596_g25887.t3	0.935718925914	1.4	4.05	253.16	185.78	30.24	24.57	15.42	18.3	2.71	0.82	30.8	10.57	1.45	8.14	0.0	0.0
L596_g25887	L596_g25887.t3,L596_g25887.t1	0.76357321629	2.71	0.82	30.8	10.57	1.45	8.14	0.0	0.0	0.0	0.0	20.96	30.31	0.0	6.05	7.52	10.19
L596_g25887	L596_g25887.t2,L596_g25887.t1	0.91001712965	1.4	4.05	253.16	185.78	30.24	24.57	15.42	18.3	0.0	0.0	20.96	30.31	0.0	6.05	7.52	10.19
L596_g25880	L596_g25880.t2,L596_g25880.t1	0.984276611744	0.0	0.0	10.32	10.73	0.0	0.0	0.29	0.0	0.84	0.95	43.64	46.57	7.33	6.63	4.65	4.46
L596_g7531	L596_g7531.t2,L596_g7531.t1	0.847573208552	1.91	1.51	8.26	4.35	1.05	0.4	0.54	0.25	0.0	0.0	5.52	7.42	0.0	0.0	1.99	1.78
L596_g13472	L596_g13472.t1,L596_g13472.t2	0.537827794087	6.32	11.24	4.78	0.0	6.39	1.14	0.37	0.0	20.73	0.0	4.38	7.74	6.25	6.99	0.0	0.0
L596_g15137	L596_g15137.t2,L596_g15137.t1	0.661850507825	1.81	0.0	3.68	3.32	1.79	2.22	6.24	2.37	0.0	0.0	6.96	9.34	0.17	0.0	1.47	1.93
L596_g11834	L596_g11834.t1,L596_g11834.t2	0.667139410457	0.0	0.0	13.15	22.74	0.0	1.16	3.54	8.91	15.1	16.48	27.77	14.53	3.05	1.76	3.46	1.74
L596_g26239	L596_g26239.t2,L596_g26239.t1	0.472872231689	0.0	0.0	37.26	39.08	0.0	0.0	0.0	0.0	0.0	0.0	6.17	0.0	5.04	3.89	0.95	1.25
L596_g5972	L596_g5972.t2,L596_g5972.t1	0.790297365548	0.0	0.0	81.92	47.16	1.5	0.0	1.19	0.0	28.99	27.75	61.4	48.46	23.47	29.94	10.62	20.55
L596_g4373	L596_g4373.t1,L596_g4373.t2	0.608089518746	0.0	0.0	6.36	1.66	0.0	0.0	0.0	4.19	6.79	7.48	15.24	20.69	7.28	13.33	26.11	20.4
L596_g4378	L596_g4378.t1,L596_g4378.t2	0.730788961189	0.0	6.34	104.91	79.06	26.75	24.41	21.48	32.22	5.43	0.0	4.19	10.79	0.0	1.95	0.0	0.0
L596_g14262	L596_g14262.t1,L596_g14262.t2	0.325280339318	0.25	0.0	9.22	9.64	2.3	0.58	0.27	0.2	0.0	0.0	0.18	0.21	0.56	1.11	0.0	0.0
L596_g14260	L596_g14260.t2,L596_g14260.t1	0.43081956379	2.96	7.43	14.16	10.08	5.31	6.1	0.3	2.51	12.85	9.88	0.0	2.5	2.25	0.0	2.81	0.85
L596_g14261	L596_g14261.t1,L596_g14261.t2	0.547603849488	0.48	1.28	7.6	13.35	9.97	7.6	10.46	7.43	0.0	0.0	9.86	4.65	0.0	0.58	0.0	0.0
L596_g5396	L596_g5396.t1,L596_g5396.t2	0.405947183467	41.66	43.24	25.96	20.91	6.88	7.68	4.1	4.31	0.27	0.0	0.19	0.24	0.91	0.13	0.0	0.0
L596_g11160	L596_g11160.t2,L596_g11160.t1	0.391510301334	118.54	142.19	38.73	45.17	22.72	23.03	2.13	3.0	6.61	3.32	64.12	46.51	13.39	15.77	16.68	15.97
L596_g11165	L596_g11165.t1,L596_g11165.t2	0.285031652801	18.43	0.0	13.58	13.18	0.0	0.0	0.0	0.0	11.37	25.27	0.0	0.0	1.64	1.64	0.75	0.88
L596_g5029	L596_g5029.t1,L596_g5029.t2	0.52487615287	0.0	14.24	0.0	0.0	7.16	9.13	5.49	7.94	38.85	30.56	11.37	12.62	4.5	3.73	10.87	3.12
L596_g226	L596_g226.t1,L596_g226.t2	0.427263450362	0.0	0.0	7.67	7.05	1.76	0.0	0.0	0.0	0.46	0.0	1.24	0.0	0.0	1.64	0.0	0.0
L596_g19112	L596_g19112.t2,L596_g19112.t1	0.738061232614	9.13	2.28	290.57	261.81	88.15	82.88	21.44	17.88	2.44	0.0	8.12	17.88	24.72	8.63	0.0	4.58
L596_g18799	L596_g18799.t1,L596_g18799.t2	0.29324595986	3.45	0.0	0.44	1.24	0.0	0.0	6.21	6.68	42.46	64.22	9.92	11.04	4.43	4.89	6.6	3.37
L596_g19948	L596_g19948.t1,L596_g19948.t2	0.543931989861	0.0	0.0	0.54	0.0	1.91	0.59	0.0	0.0	23.69	33.24	64.55	56.75	34.08	38.37	8.3	9.49
L596_g19949	L596_g19949.t2,L596_g19949.t1	0.215326701612	0.0	0.92	0.1	0.19	0.0	0.08	0.0	0.0	0.0	0.0	0.25	1.46	0.0	0.0	0.0	0.0
L596_g21561	L596_g21561.t1,L596_g21561.t3	0.173524239611	0.0	0.0	8.11	2.01	0.0	0.0	6.42	4.6	11.73	15.88	3.31	3.02	1.75	2.73	0.0	1.77
L596_g21561	L596_g21561.t3,L596_g21561.t2	0.796309284656	11.73	15.88	3.31	3.02	1.75	2.73	0.0	1.77	22.21	7.74	4.69	10.28	5.6	7.78	5.13	4.43
L596_g21561	L596_g21561.t1,L596_g21561.t2	0.34048924293	0.0	0.0	8.11	2.01	0.0	0.0	6.42	4.6	22.21	7.74	4.69	10.28	5.6	7.78	5.13	4.43
L596_g21562	L596_g21562.t1,L596_g21562.t2	0.0440788142216	3.3	2.5	0.0	3.83	7.5	7.95	0.0	31.72	0.0	0.0	11.59	14.47	0.0	0.0	31.97	0.0
L596_g21569	L596_g21569.t1,L596_g21569.t2	0.72752790679	34.96	20.11	6.77	4.8	5.0	4.84	1.51	2.19	144.43	210.33	109.33	90.38	180.1	196.15	71.46	105.97
L596_g21568	L596_g21568.t2,L596_g21568.t1	0.0414067738891	0.65	1.94	24.93	15.62	1.56	0.93	11.55	10.52	0.0	0.0	0.0	0.0	0.29	0.85	0.0	0.0
L596_g25416	L596_g25416.t1,L596_g25416.t2	0.15637728457	228.87	26.74	174.07	178.1	43.77	83.12	100.07	82.49	0.0	185.9	0.0	0.0	118.47	35.4	0.0	0.0
L596_g25418	L596_g25418.t2,L596_g25418.t1	0.449094253609	40.35	53.87	67.75	59.7	227.1	221.39	18.61	22.73	0.0	0.0	54.86	56.27	0.0	35.99	58.39	42.71
L596_g27926	L596_g27926.t2,L596_g27926.t1	0.779462341496	0.37	0.0	12.33	10.72	19.88	21.55	2.09	2.41	0.0	0.0	39.31	28.9	16.2	12.18	5.24	3.42
L596_g27924	L596_g27924.t1,L596_g27924.t2	0.682072274758	11.5	15.13	11.52	12.63	6.06	7.61	1.22	4.04	5.53	0.0	2.61	2.69	1.17	0.0	2.74	0.0
L596_g27079	L596_g27079.t1,L596_g27079.t2	0.948157630287	8.53	9.92	42.0	31.86	3.59	4.16	4.44	5.71	0.0	0.0	3.55	1.93	0.0	0.53	0.0	0.0
L596_g27078	L596_g27078.t2,L596_g27078.t1	0.829626157433	0.62	0.0	0.65	0.42	1.85	1.44	1.69	2.36	0.0	0.49	0.57	0.56	0.58	0.73	0.97	0.46
L596_g10540	L596_g10540.t1,L596_g10540.t2	0.144439203336	4.4	3.4	0.42	0.73	0.0	0.0	0.0	0.0	0.0	0.0	44.26	46.3	6.03	4.34	0.93	0.69
L596_g1812	L596_g1812.t1,L596_g1812.t2	0.141995969146	11.74	0.0	209.96	153.95	77.53	61.62	101.0	112.92	0.0	18.62	0.0	0.0	7.59	5.74	0.0	0.0
L596_g1815	L596_g1815.t1,L596_g1815.t2	0.733973730188	0.71	0.0	0.0	0.0	15.02	8.13	0.0	0.0	0.74	0.0	6.73	7.48	9.42	6.58	0.0	3.0
L596_g26801	L596_g26801.t2,L596_g26801.t1	0.526445620172	17.82	0.0	105.94	129.41	112.46	453.28	609.51	354.64	20.73	19.27	418.32	392.58	306.39	71.31	103.39	292.28
L596_g20316	L596_g20316.t1,L596_g20316.t2	0.141700145558	0.0	0.0	3.96	2.46	3.54	0.0	0.7	1.62	15.25	12.68	0.53	2.5	0.6	5.94	7.99	2.15
L596_g17014	L596_g17014.t1,L596_g17014.t2	0.454966947849	0.0	0.0	0.55	2.59	98.84	50.71	0.0	0.0	0.6	0.0	0.0	0.0	0.0	7.69	0.0	0.0
L596_g6899	L596_g6899.t2,L596_g6899.t1	0.897374702991	17.63	22.57	26.61	15.98	23.2	17.41	37.26	42.22	17.34	0.0	31.13	37.95	38.9	68.3	59.63	68.06
L596_g2390	L596_g2390.t1,L596_g2390.t2	0.323606615464	0.0	0.0	22.76	16.82	95.04	83.43	7.85	24.77	20.11	19.47	22.19	18.48	4.1	5.2	28.16	13.6
L596_g16651	L596_g16651.t1,L596_g16651.t2	0.318153937023	0.0	0.0	0.0	19.91	0.0	0.0	0.0	0.0	72.64	63.3	106.4	63.74	56.62	64.72	51.19	73.86
L596_g21042	L596_g21042.t1,L596_g21042.t2	0.638379085261	0.0	0.0	2.56	4.17	3.73	1.81	0.92	0.0	4.24	4.9	9.59	6.6	0.0	1.67	1.39	1.88
L596_g12792	L596_g12792.t2,L596_g12792.t1	0.983924563281	3.55	3.78	42.95	46.71	3.65	3.41	2.75	1.28	0.0	0.0	12.0	10.02	0.0	0.0	0.0	0.0
L596_g4943	L596_g4943.t1,L596_g4943.t2	0.984972687864	3.67	0.0	40.04	33.7	1.14	1.55	2.28	1.05	4.03	6.69	34.59	35.4	1.77	4.03	2.6	1.47
L596_g4947	L596_g4947.t1,L596_g4947.t2	0.254233294419	27.86	37.89	72.21	51.5	30.03	36.91	7.53	13.17	0.0	0.0	0.59	0.0	0.0	0.0	1.91	0.0
L596_g16064	L596_g16064.t1,L596_g16064.t3	0.0	0.0	0.0	1.43	0.0	0.0	0.0	0.69	0.0	0.56	0.72	0.0	0.69	1.93	2.3	0.0	0.0
L596_g16064	L596_g16064.t3,L596_g16064.t2	0.92321672926	0.56	0.72	0.0	0.69	1.93	2.3	0.0	0.0	0.0	0.0	0.0	0.94	1.14	2.13	0.0	0.32
L596_g16064	L596_g16064.t1,L596_g16064.t2	0.0	0.0	0.0	1.43	0.0	0.0	0.0	0.69	0.0	0.0	0.0	0.0	0.94	1.14	2.13	0.0	0.32
L596_g14650	L596_g14650.t1,L596_g14650.t2	0.815742198788	3.26	1.87	41.49	37.46	29.01	27.73	10.23	9.42	2.43	4.38	4.89	5.57	1.28	3.66	4.77	2.45
L596_g10932	L596_g10932.t1,L596_g10932.t2	0.197059704215	0.0	2.09	15.75	8.04	7.82	6.35	5.83	7.18	113.49	135.38	11.58	12.26	9.28	15.97	3.94	4.03
L596_g12762	L596_g12762.t1,L596_g12762.t2	0.839061503409	283.25	395.35	7.99	7.14	23.77	35.71	9.29	9.69	201.45	133.63	80.44	63.67	70.05	58.84	24.91	34.56
L596_g5728	L596_g5728.t1,L596_g5728.t2	0.569300815499	87.0	136.32	27.83	23.04	6.26	6.95	10.74	6.44	88.03	0.0	20.78	22.75	7.45	10.45	3.77	11.67
L596_g27871	L596_g27871.t1,L596_g27871.t2	0.742395829181	0.1	0.0	3.48	5.02	1.76	2.05	1.68	0.81	0.0	0.0	0.86	1.68	2.86	0.82	0.0	0.0
L596_g8866	L596_g8866.t2,L596_g8866.t1	0.327746172229	0.0	0.0	0.63	0.74	16.83	9.31	0.0	0.0	0.0	0.0	0.0	0.0	0.0	5.17	4.71	3.04
L596_g15085	L596_g15085.t1,L596_g15085.t2	0.277982452571	0.0	0.0	0.0	0.9	0.08	0.54	0.0	0.0	0.09	0.0	2.53	0.89	0.0	0.0	0.51	0.18
L596_g19098	L596_g19098.t2,L596_g19098.t1	0.919194931131	0.0	0.0	0.0	0.2	0.55	1.25	0.0	0.0	0.1	0.0	0.08	0.21	2.71	2.59	0.13	0.08
L596_g18055	L596_g18055.t1,L596_g18055.t3	0.268072551633	28.37	106.96	8.88	4.57	9.73	6.0	2.18	9.83	48.2	0.0	6.52	10.15	0.0	5.99	8.52	0.0
L596_g23194	L596_g23194.t2,L596_g23194.t1	0.757829129612	1.26	0.0	0.09	0.0	0.0	0.33	0.0	0.0	1.09	0.81	0.22	0.04	0.46	0.19	0.13	0.08
L596_g20557	L596_g20557.t1,L596_g20557.t2	0.835247157855	0.41	1.06	11.42	10.7	14.76	9.89	0.68	0.63	0.0	0.0	9.31	7.93	1.67	4.46	0.2	0.0
L596_g20552	L596_g20552.t2,L596_g20552.t1	0.952127199896	1.11	1.2	0.76	0.45	0.18	0.24	0.11	0.34	5.28	4.15	1.82	2.24	1.34	0.28	0.38	0.0
L596_g24646	L596_g24646.t2,L596_g24646.t3	0.226417488697	0.0	0.0	0.0	0.0	5.67	1.08	0.0	0.0	0.75	0.0	42.62	29.13	9.48	17.84	5.08	4.72
L596_g24640	L596_g24640.t1,L596_g24640.t2	0.124064572822	12.76	10.5	61.0	56.43	38.43	42.21	8.66	8.13	2.15	0.0	0.0	0.0	0.0	0.0	0.0	0.0
L596_g24640	L596_g24640.t2,L596_g24640.t3	0.180286573545	2.15	0.0	0.0	0.0	0.0	0.0	0.0	0.0	1.44	0.0	5.86	4.54	2.13	0.94	0.67	0.95
L596_g24640	L596_g24640.t1,L596_g24640.t3	0.933774119648	12.76	10.5	61.0	56.43	38.43	42.21	8.66	8.13	1.44	0.0	5.86	4.54	2.13	0.94	0.67	0.95
L596_g24649	L596_g24649.t2,L596_g24649.t1	0.558913308717	0.0	0.0	0.0	0.0	21.01	6.52	0.0	0.0	30.05	36.47	31.24	25.33	40.12	48.39	21.87	24.43
L596_g9725	L596_g9725.t2,L596_g9725.t1	0.495838878242	0.0	0.0	2.67	0.0	0.0	0.0	0.59	0.0	1.23	1.8	7.83	9.17	6.81	6.41	0.0	0.38
L596_g13821	L596_g13821.t1,L596_g13821.t2	0.872658877803	510.26	519.88	74.47	71.95	32.8	30.7	32.72	33.83	19.68	6.17	0.0	0.42	0.0	0.0	0.0	1.35
L596_g13828	L596_g13828.t2,L596_g13828.t1	0.698296690946	13.98	11.0	12.41	18.2	6.79	5.37	4.26	5.78	1.49	0.0	16.45	6.85	4.18	4.89	0.0	0.0
L596_g25595	L596_g25595.t2,L596_g25595.t1	0.261151091923	0.0	3.47	0.3	0.51	0.0	0.0	0.0	0.0	17.68	20.72	22.84	28.2	59.27	55.59	32.34	23.58
L596_g1990	L596_g1990.t1,L596_g1990.t2	0.0904416301751	6.8	0.0	0.0	0.0	2.96	9.08	0.0	0.0	9.18	8.18	134.89	118.94	7.6	12.14	27.32	20.72
L596_g10667	L596_g10667.t2,L596_g10667.t1	0.696631692839	2.97	3.5	2.26	3.41	3.52	2.92	0.0	0.0	0.0	4.07	2.26	3.03	0.0	0.0	0.26	0.0
L596_g22631	L596_g22631.t2,L596_g22631.t1	0.310425579488	0.0	0.0	54.33	45.43	0.73	10.19	18.53	18.22	0.34	0.0	4.69	0.0	10.24	0.41	0.0	0.0
L596_g6173	L596_g6173.t1,L596_g6173.t2	0.15477212847	14.56	60.04	43.0	50.87	10.12	15.09	13.79	8.72	20.73	0.0	0.0	0.0	0.0	0.0	0.0	0.0
L596_g13366	L596_g13366.t1,L596_g13366.t3	0.430132124333	0.0	0.0	7.66	0.0	19.92	14.12	18.83	14.89	0.0	0.71	4.78	4.59	1.63	1.8	0.43	0.32
L596_g13366	L596_g13366.t3,L596_g13366.t2	0.943795248753	0.0	0.71	4.78	4.59	1.63	1.8	0.43	0.32	2.0	2.28	37.65	28.24	5.74	5.02	6.32	13.92
L596_g13366	L596_g13366.t1,L596_g13366.t2	0.454484180721	0.0	0.0	7.66	0.0	19.92	14.12	18.83	14.89	2.0	2.28	37.65	28.24	5.74	5.02	6.32	13.92
L596_g13367	L596_g13367.t2,L596_g13367.t1	0.0413884092457	0.0	0.0	0.0	0.97	0.0	1.31	0.0	16.94	24.24	21.7	21.02	18.94	16.13	13.57	18.18	0.0
L596_g13364	L596_g13364.t2,L596_g13364.t1	0.0	0.0	0.0	0.0	1.61	0.0	0.0	0.0	0.0	1.72	0.0	0.21	0.0	0.0	0.17	0.0	0.0
L596_g2217	L596_g2217.t2,L596_g2217.t1	0.989366645053	8.53	14.99	49.51	44.68	20.76	16.72	10.47	8.29	4.83	8.29	30.58	21.62	8.43	9.22	3.31	3.48
L596_g13580	L596_g13580.t2,L596_g13580.t1	0.782831040946	12.37	8.88	14.13	11.62	12.69	11.64	4.24	3.64	12.31	17.76	5.18	5.05	4.27	3.95	1.02	1.7
L596_g13580	L596_g13580.t1,L596_g13580.t3	0.503149315034	12.31	17.76	5.18	5.05	4.27	3.95	1.02	1.7	4.46	0.0	0.0	0.0	4.76	4.07	0.0	0.0
L596_g13580	L596_g13580.t2,L596_g13580.t3	0.70870300441	12.37	8.88	14.13	11.62	12.69	11.64	4.24	3.64	4.46	0.0	0.0	0.0	4.76	4.07	0.0	0.0
L596_g14757	L596_g14757.t1,L596_g14757.t2	0.853982272259	8.52	3.49	10.23	11.79	36.31	29.58	19.3	17.9	0.0	0.0	11.66	16.11	38.8	15.7	53.91	38.02
L596_g14753	L596_g14753.t2,L596_g14753.t3	0.85828431671	10.26	16.51	34.21	21.95	0.0	11.86	2.55	0.0	4.61	0.0	26.84	22.06	10.53	1.81	3.04	3.48
L596_g14753	L596_g14753.t3,L596_g14753.t1	0.855017623126	4.61	0.0	26.84	22.06	10.53	1.81	3.04	3.48	0.0	0.0	8.63	20.31	1.19	0.0	0.64	3.11
L596_g14753	L596_g14753.t2,L596_g14753.t1	0.712906375233	10.26	16.51	34.21	21.95	0.0	11.86	2.55	0.0	0.0	0.0	8.63	20.31	1.19	0.0	0.64	3.11
L596_g14751	L596_g14751.t1,L596_g14751.t2	0.416491267306	0.0	0.0	17.91	15.46	0.0	6.11	5.11	0.0	12.06	10.25	4.2	7.78	7.06	1.84	0.0	3.67
L596_g5303	L596_g5303.t2,L596_g5303.t1	0.0325908362767	25.6	70.02	3.35	2.13	1.59	1.38	0.5	1.98	0.0	0.0	0.26	0.0	1.59	2.85	0.61	0.25
L596_g27652	L596_g27652.t1,L596_g27652.t2	0.485368541093	7.84	0.0	0.0	0.0	0.0	6.02	0.0	0.0	77.29	103.23	27.57	25.0	16.64	7.98	9.9	11.3
L596_g8600	L596_g8600.t1,L596_g8600.t2	0.538894830679	10.21	26.2	13.47	15.02	0.0	6.95	7.33	6.53	14.51	0.0	10.74	10.85	15.04	7.33	1.65	2.34
L596_g21763	L596_g21763.t1,L596_g21763.t2	0.8135498599	1.17	0.0	1.73	1.22	0.49	1.38	0.0	1.98	0.64	1.19	21.19	15.62	10.37	8.46	5.5	6.72
L596_g18468	L596_g18468.t1,L596_g18468.t2	0.0604827832312	0.0	0.0	0.0	0.0	1.52	0.0	0.24	0.0	2.25	5.34	0.75	0.79	0.34	0.35	0.22	1.55
L596_g18467	L596_g18467.t1,L596_g18467.t2	0.347956673933	6.28	12.03	4.09	3.09	4.24	0.99	7.44	9.84	4.4	0.0	0.0	0.0	0.92	2.04	0.0	0.0
L596_g939	L596_g939.t1,L596_g939.t2	0.198962323245	0.58	3.77	2.11	1.66	3.18	0.0	1.31	5.14	2.44	0.0	0.0	0.85	0.0	1.85	2.92	0.0
L596_g18024	L596_g18024.t1,L596_g18024.t2	0.329879365764	36.79	27.48	708.59	1050.29	791.04	451.55	1816.83	1359.19	0.0	0.0	0.0	0.0	1598.43	766.94	0.0	0.0
L596_g6236	L596_g6236.t2,L596_g6236.t1	0.0207305743011	38.0	1863.77	33.45	24.94	6.93	3.74	47.49	48.25	312.24	0.0	0.0	0.0	33.13	40.63	0.0	0.0
L596_g22290	L596_g22290.t2,L596_g22290.t1	0.204127039854	230.46	0.0	0.0	0.0	27626.74	14523.67	0.0	0.0	145.1	38.92	660.41	710.5	884.15	5125.94	2302.6	14410.57
L596_g22298	L596_g22298.t2,L596_g22298.t1	0.966312402592	0.0	0.0	40.95	41.31	3.24	11.46	13.79	20.9	5.13	1.46	291.41	228.43	96.56	107.29	72.03	87.52
L596_g22299	L596_g22299.t2,L596_g22299.t1	0.836987695729	0.37	1.19	4.22	5.25	0.0	2.17	1.07	0.96	0.82	0.0	13.53	12.64	12.27	8.86	2.75	4.24
L596_g17262	L596_g17262.t2,L596_g17262.t1	0.698445360795	573.37	727.75	737.86	507.37	5.68	99.65	146.76	54.85	458.62	371.42	394.06	583.45	629.12	653.98	309.12	376.06
L596_g17265	L596_g17265.t2,L596_g17265.t1	0.00305634003349	0.0	467.88	53.67	36.17	0.0	0.0	0.0	0.0	461.69	0.0	0.01	18.72	37.05	49.95	41.5	35.24
L596_g2058	L596_g2058.t1,L596_g2058.t2	0.505282606046	1.85	0.0	20.23	17.87	40.35	37.72	3.52	2.23	0.0	0.0	42.92	55.87	17.24	9.97	51.76	52.59
L596_g9551	L596_g9551.t2,L596_g9551.t1	0.501780466823	1.1	0.0	0.45	0.0	0.0	0.0	0.0	0.0	46.29	79.24	13.21	15.49	5.78	8.13	7.65	9.88
L596_g27892	L596_g27892.t1,L596_g27892.t4	0.0649122477524	91.99	57.7	13.03	13.19	209.43	187.13	2.2	10.71	0.0	0.0	56.1	68.12	0.0	0.0	33.49	16.2
L596_g27892	L596_g27892.t4,L596_g27892.t3	0.42902877748	0.0	0.0	56.1	68.12	0.0	0.0	33.49	16.2	0.0	0.0	0.42	0.92	3.53	3.12	10.09	3.65
L596_g27892	L596_g27892.t1,L596_g27892.t3	0.394849243112	91.99	57.7	13.03	13.19	209.43	187.13	2.2	10.71	0.0	0.0	0.42	0.92	3.53	3.12	10.09	3.65
L596_g27891	L596_g27891.t2,L596_g27891.t1	0.0	0.0	0.0	40.21	29.99	0.0	0.0	12.73	0.0	2.92	2.36	0.0	0.0	23.48	18.95	0.0	12.32
L596_g3010	L596_g3010.t1,L596_g3010.t2	0.164005696863	56.55	0.0	14.0	0.0	0.0	23.12	2.82	7.31	0.0	81.05	42.95	45.72	36.38	16.3	23.16	18.71
L596_g19020	L596_g19020.t2,L596_g19020.t1	0.895901839653	3.16	0.0	13.64	6.43	0.0	0.0	0.0	0.0	0.0	5.95	24.24	25.8	2.0	1.1	0.19	0.31
L596_g24816	L596_g24816.t1,L596_g24816.t2	0.667912361909	5.26	5.77	8.49	8.56	3.6	2.62	1.92	1.64	1.92	0.0	0.45	1.01	0.0	0.0	0.0	0.0
L596_g7927	L596_g7927.t1,L596_g7927.t2	0.903512252642	0.0	0.0	0.0	0.08	211.61	239.3	0.0	0.39	0.0	0.0	0.0	0.0	87.71	37.48	0.08	0.0
L596_g7927	L596_g7927.t2,L596_g7927.t3	0.0	0.0	0.0	0.0	0.0	87.71	37.48	0.08	0.0	0.0	5.91	0.0	0.0	0.0	0.0	0.0	0.0
L596_g7927	L596_g7927.t1,L596_g7927.t3	0.0	0.0	0.0	0.0	0.08	211.61	239.3	0.0	0.39	0.0	5.91	0.0	0.0	0.0	0.0	0.0	0.0
L596_g13280	L596_g13280.t2,L596_g13280.t1	0.169918415357	45.68	61.52	186.64	157.3	23.92	17.78	62.8	53.95	0.0	17.58	0.0	0.0	47.55	36.08	0.0	0.0
L596_g13282	L596_g13282.t2,L596_g13282.t1	0.667455618321	814.17	906.99	29.0	31.06	11.24	12.98	14.16	11.63	4.88	0.0	0.0	0.0	0.0	0.0	0.0	0.0
L596_g13483	L596_g13483.t1,L596_g13483.t2	0.0107925598881	0.0	0.0	2.26	1.98	371.67	350.25	4.53	5.25	0.0	0.0	1.05	0.28	0.0	0.0	0.55	0.28
L596_g6034	L596_g6034.t1,L596_g6034.t2	0.284254161162	0.0	0.0	45.65	31.55	12.7	14.87	4.18	4.62	1.32	0.06	0.0	0.0	3.39	1.36	1.0	0.0
L596_g408	L596_g408.t2,L596_g408.t1	0.851226221475	0.0	0.0	3.02	20.74	108.99	92.68	31.74	41.71	0.48	0.0	58.98	52.42	72.76	69.54	60.29	51.96
L596_g402	L596_g402.t1,L596_g402.t2	0.666550154247	13.66	11.36	33.58	18.13	9.25	23.65	18.67	14.17	24.47	34.64	8.82	21.97	11.49	0.0	9.76	15.41
L596_g7072	L596_g7072.t1,L596_g7072.t2	0.872387409433	3.97	2.3	22.94	19.11	84.73	78.09	21.44	27.23	0.0	0.0	5.31	6.12	173.06	58.93	9.54	4.8
L596_g13136	L596_g13136.t3,L596_g13136.t2	0.630943508689	0.0	0.0	0.0	0.0	2.79	0.58	0.0	0.0	0.0	0.0	0.0	1.02	2.21	4.07	0.0	0.0
L596_g13136	L596_g13136.t2,L596_g13136.t1	0.358006367396	0.0	0.0	0.0	1.02	2.21	4.07	0.0	0.0	3.04	3.15	119.65	93.14	24.04	28.97	6.9	8.91
L596_g13136	L596_g13136.t3,L596_g13136.t1	0.1878327085	0.0	0.0	0.0	0.0	2.79	0.58	0.0	0.0	3.04	3.15	119.65	93.14	24.04	28.97	6.9	8.91
L596_g13139	L596_g13139.t2,L596_g13139.t1	0.953744428423	4.13	16.79	65.61	54.95	8.87	12.74	5.29	4.77	27.11	0.0	144.2	118.51	49.75	57.95	23.75	24.54
L596_g13138	L596_g13138.t2,L596_g13138.t1	0.216402847813	0.0	0.0	16.91	29.08	51.05	24.32	34.83	39.4	147.65	128.94	39.45	26.88	11.26	37.25	12.41	10.02
L596_g12660	L596_g12660.t1,L596_g12660.t2	0.764039508897	13.63	13.66	17.76	14.58	5.92	6.5	2.13	2.49	0.88	0.0	1.6	3.02	0.0	0.0	0.35	0.0
L596_g23724	L596_g23724.t2,L596_g23724.t1	0.106770667791	0.09	0.0	2.59	1.86	0.45	1.57	0.0	0.3	0.0	0.0	0.0	0.08	2.88	0.02	3.53	1.07
L596_g12667	L596_g12667.t1,L596_g12667.t2	0.534000421629	32.54	38.39	35.26	27.69	20.8	22.76	2.87	3.57	0.0	0.0	0.42	0.74	2.34	2.71	0.13	0.0
L596_g5398	L596_g5398.t2,L596_g5398.t1	0.623402739577	93.61	43.32	24.66	12.75	15.24	19.09	20.12	13.66	51.82	222.85	46.98	51.56	10.94	9.17	2.07	4.87
L596_g14541	L596_g14541.t2,L596_g14541.t1	0.10608047871	8.58	0.0	0.91	0.0	0.0	0.0	1.87	0.0	0.81	7.77	13.27	11.25	10.39	6.57	1.34	3.46
L596_g876	L596_g876.t2,L596_g876.t1	0.261210554155	95.68	88.18	16.82	9.34	15.25	9.46	0.53	0.0	0.0	40.92	179.77	144.53	8.86	16.69	24.02	36.17
L596_g1044	L596_g1044.t2,L596_g1044.t3	0.499773143488	0.18	0.13	0.0	1.75	0.0	0.94	2.81	1.97	0.0	0.0	0.0	2.13	1.61	0.0	0.0	0.97
L596_g1044	L596_g1044.t3,L596_g1044.t1	0.135140318093	0.0	0.0	0.0	2.13	1.61	0.0	0.0	0.97	0.0	0.0	5.13	0.94	0.0	0.0	0.0	0.0
L596_g1044	L596_g1044.t2,L596_g1044.t1	0.0794197594536	0.18	0.13	0.0	1.75	0.0	0.94	2.81	1.97	0.0	0.0	5.13	0.94	0.0	0.0	0.0	0.0
L596_g27195	L596_g27195.t1,L596_g27195.t2	0.616522563568	4.43	0.0	3.84	14.47	0.0	8.15	0.0	0.0	0.0	2.91	56.46	31.82	14.26	6.74	5.05	8.0
L596_g10015	L596_g10015.t1,L596_g10015.t2	0.743398726124	0.71	0.84	35.68	42.13	23.79	20.83	1.76	13.64	0.0	0.0	22.94	17.37	1.17	0.0	16.54	0.0
L596_g17099	L596_g17099.t2,L596_g17099.t1	0.444708280835	7.07	12.85	13.85	14.78	4.51	8.27	9.44	8.2	0.29	7.3	0.0	0.0	0.0	0.0	0.0	0.0
L596_g25614	L596_g25614.t1,L596_g25614.t2	0.308654448487	66.59	253.94	87.49	57.19	69.3	46.84	54.73	56.43	62.19	0.0	0.0	21.71	0.0	40.75	0.0	0.0
L596_g20065	L596_g20065.t1,L596_g20065.t2	0.262924098541	0.0	8.5	0.0	4.57	9.24	0.51	0.0	0.0	14.81	6.6	21.54	18.49	5.84	18.1	34.1	27.7
L596_g20063	L596_g20063.t1,L596_g20063.t2	0.265508991316	243.96	72.63	8.28	11.72	11.12	5.69	1.58	4.95	0.0	189.28	88.79	74.28	46.88	37.89	42.87	66.86
L596_g27286	L596_g27286.t1,L596_g27286.t2	0.0918662863554	0.0	0.0	6.17	7.74	0.0	0.0	5.96	5.1	0.0	0.0	2.89	3.25	57.77	36.38	3.56	3.01
L596_g27759	L596_g27759.t2,L596_g27759.t1	0.930233994841	0.0	0.0	1.93	4.0	6.77	1.47	4.21	2.17	0.0	0.0	74.59	122.92	298.46	122.09	61.7	42.69
L596_g13730	L596_g13730.t2,L596_g13730.t1	0.994890246788	1.47	0.0	63.48	62.38	2.41	3.37	3.42	3.23	0.0	0.0	198.38	188.31	2.99	9.78	27.06	31.04
L596_g13735	L596_g13735.t1,L596_g13735.t2	0.926687730353	2.81	3.32	47.65	39.91	36.4	37.17	5.1	4.07	0.0	0.49	33.65	33.46	11.37	11.09	1.91	0.87
L596_g20937	L596_g20937.t3,L596_g20937.t2	0.671248555351	35.93	35.52	14.57	12.08	6.42	8.28	4.0	5.61	25.06	0.0	0.0	0.0	7.58	6.32	0.0	0.0
L596_g20937	L596_g20937.t2,L596_g20937.t1	0.00675209515084	25.06	0.0	0.0	0.0	7.58	6.32	0.0	0.0	0.0	45.59	16.07	24.22	1.35	0.0	13.52	7.64
L596_g20937	L596_g20937.t3,L596_g20937.t1	0.722433333896	35.93	35.52	14.57	12.08	6.42	8.28	4.0	5.61	0.0	45.59	16.07	24.22	1.35	0.0	13.52	7.64
L596_g26575	L596_g26575.t2,L596_g26575.t1	0.750708549968	0.0	0.0	88.79	103.47	6.84	14.59	4.92	6.76	1.3	0.09	54.18	30.29	47.67	32.44	1.22	0.0
L596_g2574	L596_g2574.t1,L596_g2574.t2	0.646430809157	6.16	11.73	19.01	19.15	1.12	3.81	1.87	3.5	0.0	0.0	6.98	4.67	7.7	5.88	0.18	0.0
L596_g11009	L596_g11009.t1,L596_g11009.t3	0.627478321977	0.0	0.0	0.0	0.0	0.45	4.85	0.0	0.0	0.0	0.0	0.53	0.0	0.6	0.56	0.0	0.0
L596_g11009	L596_g11009.t3,L596_g11009.t2	0.469970756713	0.0	0.0	0.53	0.0	0.6	0.56	0.0	0.0	14.47	10.8	138.54	187.09	172.91	94.51	299.68	260.72
L596_g11009	L596_g11009.t1,L596_g11009.t2	0.219662673557	0.0	0.0	0.0	0.0	0.45	4.85	0.0	0.0	14.47	10.8	138.54	187.09	172.91	94.51	299.68	260.72
L596_g5100	L596_g5100.t2,L596_g5100.t1	0.851194112968	0.61	0.0	309.38	244.73	0.4	0.39	93.24	86.85	0.0	0.0	30.98	73.88	0.0	0.0	7.96	0.0
L596_g6488	L596_g6488.t1,L596_g6488.t2	0.0179431091482	0.75	1.66	0.0	0.0	31.66	20.39	0.0	79.44	0.0	0.0	26.87	24.95	0.0	6.99	82.26	0.0
L596_g6489	L596_g6489.t2,L596_g6489.t3	0.963148081874	10.47	10.45	376.77	298.4	15.95	12.29	3.18	21.6	3.95	0.0	85.47	102.69	0.0	2.92	24.42	8.17
L596_g6489	L596_g6489.t3,L596_g6489.t1	0.0117510303421	3.95	0.0	85.47	102.69	0.0	2.92	24.42	8.17	0.0	0.0	0.0	0.0	37.13	24.32	0.0	0.0
L596_g6489	L596_g6489.t2,L596_g6489.t1	0.0416728850543	10.47	10.45	376.77	298.4	15.95	12.29	3.18	21.6	0.0	0.0	0.0	0.0	37.13	24.32	0.0	0.0
L596_g18264	L596_g18264.t1,L596_g18264.t2	0.819324345267	3.31	11.43	2.61	0.0	0.0	0.0	0.0	0.0	23.41	22.37	3.38	5.28	3.12	6.06	5.28	3.45
L596_g19017	L596_g19017.t2,L596_g19017.t1	0.0518551787257	2.67	0.0	0.0	0.0	626.91	700.18	59.51	113.67	0.85	0.0	376.86	393.19	14.65	16.96	40.85	30.22
L596_g19019	L596_g19019.t1,L596_g19019.t2	0.787891886505	0.0	0.0	57.82	49.54	0.0	0.63	1.27	0.0	3.98	2.99	565.54	441.68	434.25	337.55	88.1	110.16
L596_g14864	L596_g14864.t1,L596_g14864.t2	0.27319869666	39.15	93.47	9.37	8.04	0.97	12.68	2.76	5.2	28.53	0.0	8.9	16.29	41.67	23.39	21.13	14.26
L596_g14868	L596_g14868.t1,L596_g14868.t2	0.012977808943	8.52	7.08	9.9	9.74	0.0	0.0	2.01	0.0	0.0	0.0	0.0	0.4	12.11	11.52	0.0	1.56
L596_g22645	L596_g22645.t2,L596_g22645.t1	0.749341781747	106.58	85.01	316.89	280.37	46.96	75.32	84.6	83.48	0.0	0.0	17.88	73.25	0.0	0.0	3.61	0.0
L596_g5387	L596_g5387.t2,L596_g5387.t3	0.781300946393	0.0	0.0	0.57	0.57	1.15	0.0	0.61	0.82	0.64	0.23	7.62	7.29	1.9	4.42	5.06	7.99
L596_g5387	L596_g5387.t3,L596_g5387.t1	0.895150627772	0.64	0.23	7.62	7.29	1.9	4.42	5.06	7.99	2.81	1.4	10.22	7.01	7.57	6.89	5.57	4.4
L596_g5387	L596_g5387.t2,L596_g5387.t1	0.823548846245	0.0	0.0	0.57	0.57	1.15	0.0	0.61	0.82	2.81	1.4	10.22	7.01	7.57	6.89	5.57	4.4
L596_g19823	L596_g19823.t1,L596_g19823.t2	0.784338227551	28.84	20.67	14.44	13.27	6.23	6.61	7.07	7.22	44.81	63.27	0.0	0.0	0.0	0.0	0.0	0.0
L596_g19821	L596_g19821.t3,L596_g19821.t2	0.948896593321	2.1	2.74	10.11	7.87	1.37	1.5	1.45	2.37	0.0	2.95	54.4	31.52	8.63	12.51	2.43	1.15
L596_g19821	L596_g19821.t2,L596_g19821.t1	0.798676572918	0.0	2.95	54.4	31.52	8.63	12.51	2.43	1.15	13.58	9.06	19.98	38.7	14.45	12.94	4.23	6.26
L596_g19821	L596_g19821.t3,L596_g19821.t1	0.887689121906	2.1	2.74	10.11	7.87	1.37	1.5	1.45	2.37	13.58	9.06	19.98	38.7	14.45	12.94	4.23	6.26
L596_g19829	L596_g19829.t2,L596_g19829.t1	0.750679864368	0.0	0.0	6.02	12.31	0.0	4.72	0.0	0.0	0.0	0.0	35.7	19.05	7.41	0.0	3.08	2.13
L596_g19829	L596_g19829.t1,L596_g19829.t3	0.767050990214	0.0	0.0	35.7	19.05	7.41	0.0	3.08	2.13	3.85	2.12	57.65	46.62	50.21	54.94	2.4	4.82
L596_g19829	L596_g19829.t2,L596_g19829.t3	0.773481566291	0.0	0.0	6.02	12.31	0.0	4.72	0.0	0.0	3.85	2.12	57.65	46.62	50.21	54.94	2.4	4.82
L596_g28006	L596_g28006.t1,L596_g28006.t3	0.270600729603	0.27	0.0	0.0	0.45	0.0	0.0	0.63	0.73	0.0	0.0	13.88	11.71	3.5	2.88	0.0	0.4
L596_g11241	L596_g11241.t2,L596_g11241.t1	0.502579372383	4.7	44.37	8.4	4.01	6.76	12.84	13.91	9.02	50.69	18.77	4.04	9.9	4.61	5.15	9.11	9.02
L596_g22056	L596_g22056.t2,L596_g22056.t1	0.51884901889	3.84	0.0	38.35	43.41	11.67	4.83	0.0	1.15	5.75	8.46	11.55	0.25	0.65	5.33	2.37	1.41
L596_g27135	L596_g27135.t1,L596_g27135.t2	0.407965707077	0.0	0.0	0.0	0.0	203.79	148.66	31.13	53.37	117.75	87.54	364.25	375.51	174.12	163.64	57.36	31.33
L596_g27130	L596_g27130.t1,L596_g27130.t2	0.836186807328	0.0	0.0	28.07	23.04	42.65	39.79	6.3	5.34	1.22	0.0	1.3	2.99	6.11	1.17	0.0	0.0
L596_g4615	L596_g4615.t1,L596_g4615.t2	0.379332813295	18.43	64.43	19.43	31.2	8.16	6.52	8.09	9.35	39.09	0.0	12.2	5.05	0.0	7.7	20.39	23.88
L596_g1918	L596_g1918.t1,L596_g1918.t2	0.0828219371218	2.19	1.06	30.6	0.0	53.29	326.06	0.0	0.0	0.0	0.0	46.02	52.56	214.47	0.0	244.79	327.74
L596_g20215	L596_g20215.t2,L596_g20215.t1	1.0	0.25	0.42	3.26	3.31	2.27	1.51	0.09	0.16	0.25	0.42	3.26	3.31	2.27	1.51	0.09	0.16
L596_g21102	L596_g21102.t2,L596_g21102.t1	0.835295904625	0.0	0.0	4.16	1.96	3.56	4.36	0.11	0.91	0.0	0.0	5.47	8.98	49.17	42.73	7.12	5.59
L596_g2290	L596_g2290.t2,L596_g2290.t1	0.878135125017	2.75	0.0	42.65	47.31	24.3	16.77	54.14	56.3	19.0	9.93	167.91	164.77	137.77	222.64	125.2	144.62
L596_g2294	L596_g2294.t2,L596_g2294.t1	0.140028171737	7.83	2.05	7.79	8.45	3.01	2.43	1.26	0.42	0.0	1.37	0.0	0.0	0.0	0.0	0.0	0.0
L596_g2298	L596_g2298.t2,L596_g2298.t1	0.449009580286	7.61	0.0	0.0	3.77	3.95	3.45	0.0	0.84	42.64	65.68	3.06	0.41	2.5	4.19	10.36	11.12
L596_g7353	L596_g7353.t1,L596_g7353.t2	0.612746214041	2.44	0.0	2.44	0.0	0.0	0.96	0.0	0.0	17.93	17.07	16.76	20.18	6.47	11.28	14.39	14.67
L596_g7351	L596_g7351.t2,L596_g7351.t1	0.411825479341	189.5	85.33	37.56	41.11	38.16	25.49	17.65	18.99	0.0	154.63	2.95	0.0	12.16	17.95	0.0	1.07
L596_g21167	L596_g21167.t2,L596_g21167.t1	0.433369153994	18.91	45.89	23.26	23.76	34.66	15.44	0.05	23.98	19.78	0.0	15.34	14.47	0.0	16.3	24.06	0.0
L596_g21161	L596_g21161.t2,L596_g21161.t1	0.5077089737	0.0	13.69	11.23	8.51	2.44	9.25	2.95	0.0	8.48	3.5	4.51	3.41	6.18	0.0	1.95	4.2
L596_g21160	L596_g21160.t2,L596_g21160.t1	0.0878239805448	0.0	6.23	0.0	0.82	0.0	0.92	0.0	0.0	5.41	0.0	5.36	2.93	12.03	7.44	1.89	2.16
L596_g21169	L596_g21169.t1,L596_g21169.t2	0.15968298753	0.58	0.77	0.35	0.37	0.0	0.0	7.22	6.95	0.27	10.04	0.78	0.0	0.0	0.66	0.0	1.18
L596_g12452	L596_g12452.t1,L596_g12452.t2	0.720436914802	0.0	0.0	1.84	0.0	8.82	14.0	0.0	0.0	0.0	0.0	0.44	2.21	10.0	3.26	3.19	0.38
L596_g15228	L596_g15228.t2,L596_g15228.t1	0.667307286377	8.29	1.7	3.51	7.44	3.0	15.83	3.78	0.0	3.56	12.46	21.77	14.03	24.66	16.43	5.83	11.22
L596_g15221	L596_g15221.t1,L596_g15221.t2	0.807917052772	4.37	2.96	3.65	7.3	5.95	8.77	2.1	3.93	9.16	12.78	5.71	4.63	7.23	6.44	3.27	1.81
L596_g15223	L596_g15223.t2,L596_g15223.t1	0.492482267431	0.93	17.68	31.4	37.12	41.13	49.2	55.81	63.81	7.9	0.0	3.29	3.1	0.42	2.72	2.76	0.74
L596_g11904	L596_g11904.t1,L596_g11904.t3	0.120580502857	0.0	32.5	1.39	7.7	0.0	0.0	16.39	21.66	4.27	0.0	8.42	5.17	2.43	1.3	0.38	0.0
L596_g11904	L596_g11904.t3,L596_g11904.t2	0.972445665554	4.27	0.0	8.42	5.17	2.43	1.3	0.38	0.0	29.43	0.0	91.03	67.31	7.78	9.98	0.0	0.0
L596_g11904	L596_g11904.t1,L596_g11904.t2	0.127237358946	0.0	32.5	1.39	7.7	0.0	0.0	16.39	21.66	29.43	0.0	91.03	67.31	7.78	9.98	0.0	0.0
L596_g4170	L596_g4170.t2,L596_g4170.t1	1.0	17.73	16.09	241.6	243.58	6.88	5.59	25.88	24.8	17.73	16.09	241.6	243.58	6.88	5.59	25.88	24.8
L596_g5806	L596_g5806.t1,L596_g5806.t2	0.326692413235	143.11	49.52	0.0	1.61	0.0	0.91	0.0	0.0	0.0	123.44	4.04	2.64	4.28	4.21	2.06	1.9
L596_g1496	L596_g1496.t1,L596_g1496.t2	0.621287757876	1.02	2.93	230.79	194.34	4.01	1.78	490.27	502.78	0.0	1.8	32.69	21.77	0.0	0.0	9.11	6.26
L596_g6724	L596_g6724.t2,L596_g6724.t1	0.531816343894	71.01	100.21	90.13	83.02	34.81	32.54	14.69	12.48	0.0	0.0	17.4	0.0	0.0	4.65	0.0	1.73
L596_g6724	L596_g6724.t1,L596_g6724.t3	0.0	0.0	0.0	17.4	0.0	0.0	4.65	0.0	1.73	0.0	0.0	0.0	11.49	0.0	0.0	0.0	0.0
L596_g6724	L596_g6724.t2,L596_g6724.t3	0.458804744809	71.01	100.21	90.13	83.02	34.81	32.54	14.69	12.48	0.0	0.0	0.0	11.49	0.0	0.0	0.0	0.0
L596_g6726	L596_g6726.t1,L596_g6726.t2	0.657747919314	0.0	0.0	6.49	1.39	0.0	0.0	0.43	0.0	2.42	0.0	14.28	12.14	10.11	12.9	2.29	2.72
L596_g6723	L596_g6723.t2,L596_g6723.t1	0.0	0.43	0.0	0.0	0.0	0.75	0.0	0.0	0.0	0.0	0.36	4.49	5.62	0.0	1.4	2.45	2.45
L596_g319	L596_g319.t1,L596_g319.t2	0.918376428396	1.8	2.71	0.35	0.72	0.0	1.31	0.0	0.0	535.82	521.2	69.66	69.19	39.01	42.53	46.93	42.82
L596_g7899	L596_g7899.t2,L596_g7899.t1	0.886214692257	116.48	122.34	63.83	67.29	90.99	101.72	45.11	55.04	3.07	9.26	6.09	3.41	9.53	6.53	0.0	0.0
L596_g7895	L596_g7895.t2,L596_g7895.t3	0.0821174803503	12.44	23.77	47.77	42.32	175.13	147.75	34.24	30.18	16.25	6.11	0.0	0.0	0.0	0.0	0.0	0.0
L596_g7895	L596_g7895.t3,L596_g7895.t1	0.0	16.25	6.11	0.0	0.0	0.0	0.0	0.0	0.0	0.0	0.0	1.17	2.12	6.04	6.04	2.92	0.0
L596_g7895	L596_g7895.t2,L596_g7895.t1	0.964148370294	12.44	23.77	47.77	42.32	175.13	147.75	34.24	30.18	0.0	0.0	1.17	2.12	6.04	6.04	2.92	0.0
L596_g7896	L596_g7896.t2,L596_g7896.t1	0.286412597401	90.63	77.84	20.76	26.49	0.0	6.16	5.43	6.48	6.91	0.0	34.15	27.25	36.24	30.16	12.87	11.26
L596_g16254	L596_g16254.t1,L596_g16254.t2	0.0	0.0	0.0	0.0	0.25	0.0	0.21	9.36	0.0	0.0	0.0	0.0	0.0	0.0	0.0	0.0	4.6
L596_g15247	L596_g15247.t1,L596_g15247.t2	0.752229303384	144.77	348.95	59.44	58.08	55.13	74.63	36.36	57.48	51.66	32.28	3.2	1.57	0.0	3.92	27.99	1.48
L596_g4819	L596_g4819.t1,L596_g4819.t3	0.92220967784	0.38	0.0	17.24	13.38	13.82	13.48	8.01	7.78	0.0	0.0	21.12	25.1	25.45	45.77	29.63	25.53
L596_g4819	L596_g4819.t3,L596_g4819.t2	0.500562244342	0.0	0.0	21.12	25.1	25.45	45.77	29.63	25.53	0.26	0.79	0.0	0.0	0.74	0.6	0.0	0.0
L596_g4819	L596_g4819.t1,L596_g4819.t2	0.466599021499	0.38	0.0	17.24	13.38	13.82	13.48	8.01	7.78	0.26	0.79	0.0	0.0	0.74	0.6	0.0	0.0
L596_g4818	L596_g4818.t2,L596_g4818.t1	0.588357261466	11.93	14.87	21.22	13.56	1.56	1.47	3.81	2.84	1.8	10.34	0.0	1.89	0.0	0.0	0.0	0.0
L596_g18150	L596_g18150.t1,L596_g18150.t2	0.445416416928	27.32	51.77	5.04	6.37	8.67	7.68	8.7	7.73	3.16	0.0	0.0	0.0	0.0	0.0	0.0	0.0
L596_g18151	L596_g18151.t2,L596_g18151.t1	0.906805213738	1.67	1.35	7.68	8.11	0.59	1.4	2.01	0.67	1.09	0.0	7.68	4.34	0.67	0.0	2.54	3.16
L596_g23300	L596_g23300.t1,L596_g23300.t2	0.115463168031	12.19	98.73	22.16	14.96	7.16	11.05	12.89	13.98	28.25	0.0	0.0	0.0	0.0	0.0	0.0	0.0
L596_g20765	L596_g20765.t2,L596_g20765.t1	0.0277483838656	0.46	1.28	10.92	12.09	1.3	2.22	0.94	0.22	2.38	0.0	0.0	0.0	0.0	0.0	0.0	0.0
L596_g9001	L596_g9001.t3,L596_g9001.t1	0.164914280619	0.0	0.66	24.76	19.23	6.03	4.71	0.24	0.67	2.1	0.57	0.0	0.0	0.92	3.81	0.0	0.0
L596_g9001	L596_g9001.t1,L596_g9001.t2	0.0	2.1	0.57	0.0	0.0	0.92	3.81	0.0	0.0	0.0	0.0	18.95	13.97	0.0	0.0	1.16	0.99
L596_g9001	L596_g9001.t3,L596_g9001.t2	0.969946045154	0.0	0.66	24.76	19.23	6.03	4.71	0.24	0.67	0.0	0.0	18.95	13.97	0.0	0.0	1.16	0.99
L596_g19784	L596_g19784.t2,L596_g19784.t1	0.486960202699	0.0	0.0	3.41	14.47	3.89	1.81	8.27	9.79	3.88	1.35	37.27	17.3	6.45	10.33	0.0	0.0
L596_g25305	L596_g25305.t1,L596_g25305.t2	0.20319507555	43.52	57.98	82.55	74.79	18.68	21.73	25.25	26.09	0.0	0.0	0.0	0.0	5.94	6.06	0.0	0.0
L596_g27813	L596_g27813.t1,L596_g27813.t2	0.0867078306058	0.46	0.0	0.0	0.07	0.0	0.0	0.27	1.26	0.0	4.03	0.35	2.07	0.0	0.0	1.58	0.0
L596_g24892	L596_g24892.t1,L596_g24892.t2	0.422409653332	1.03	0.0	0.0	0.0	0.0	1.27	0.0	0.0	45.66	47.88	9.93	12.31	0.66	0.0	1.76	2.25
L596_g11786	L596_g11786.t1,L596_g11786.t3	0.535708320008	0.0	0.0	0.0	0.6	0.0	0.0	0.58	0.0	0.0	14.51	13.48	12.88	2.5	7.59	8.0	8.91
L596_g11786	L596_g11786.t3,L596_g11786.t2	0.0984021241775	0.0	14.51	13.48	12.88	2.5	7.59	8.0	8.91	17.52	0.0	0.0	2.04	5.47	0.0	0.0	1.17
L596_g11786	L596_g11786.t1,L596_g11786.t2	0.0792654659757	0.0	0.0	0.0	0.6	0.0	0.0	0.58	0.0	17.52	0.0	0.0	2.04	5.47	0.0	0.0	1.17
L596_g11787	L596_g11787.t2,L596_g11787.t1	0.653733391952	24.87	23.77	6.14	4.82	24.51	13.04	1.1	3.12	12.82	14.67	62.12	58.18	74.91	73.92	35.24	34.01
L596_g155	L596_g155.t2,L596_g155.t1	0.951867665843	0.0	0.13	2.97	3.23	0.47	0.67	0.0	0.17	0.0	0.0	2.14	3.96	0.0	0.0	0.0	0.0
L596_g486	L596_g486.t1,L596_g486.t2	0.292087458771	0.0	1.2	1.35	2.32	4.44	1.31	0.0	3.43	13.84	25.47	0.0	0.0	3.75	8.38	4.91	0.0
L596_g22756	L596_g22756.t2,L596_g22756.t1	0.798412368516	0.29	0.0	45.31	33.68	0.83	5.42	1.03	1.4	0.0	0.0	5.11	7.5	5.84	0.0	0.0	0.0
L596_g6964	L596_g6964.t1,L596_g6964.t3	0.89634042891	0.0	0.41	0.73	0.75	0.0	0.16	0.2	0.0	0.17	0.23	3.45	2.36	0.95	0.95	0.08	0.17
L596_g12555	L596_g12555.t1,L596_g12555.t2	0.432206251651	0.0	0.0	0.0	0.0	569.69	387.72	0.0	0.0	3.39	0.0	775.55	743.37	392.58	359.82	157.47	155.74
L596_g6572	L596_g6572.t1,L596_g6572.t2	0.891430063681	145.64	175.99	33.57	30.59	8.49	14.51	22.47	20.83	2.76	3.96	0.0	2.89	0.0	1.09	0.0	0.0
L596_g25928	L596_g25928.t2,L596_g25928.t1	0.177592932247	38.96	26.64	0.0	0.0	0.0	11.54	0.0	16.44	0.0	19.81	9.91	10.27	11.56	0.0	51.25	0.0
L596_g25927	L596_g25927.t2,L596_g25927.t1	0.0	0.14	0.0	0.0	0.0	7.82	4.3	0.0	0.0	0.0	0.0	16.09	11.47	0.0	0.0	0.0	0.35
L596_g25921	L596_g25921.t1,L596_g25921.t2	0.624934980076	5.74	6.53	6.9	6.29	3.44	2.83	1.05	0.51	3.67	6.77	0.0	0.0	0.0	0.0	0.0	0.0
L596_g27204	L596_g27204.t2,L596_g27204.t1	0.402633474865	0.0	0.0	0.98	1.23	0.0	1.04	1.78	2.06	1.16	0.67	2.16	1.61	0.93	0.1	0.0	0.0
L596_g8256	L596_g8256.t2,L596_g8256.t1	0.858200351285	11.65	12.63	5.83	6.68	11.1	12.25	3.65	4.65	23.54	22.99	14.81	15.56	6.33	3.79	8.44	3.71
L596_g8254	L596_g8254.t1,L596_g8254.t2	0.419236944946	11.69	0.0	13.27	4.82	0.0	6.56	5.51	5.2	185.28	249.81	18.89	24.95	15.39	10.99	7.46	18.93
L596_g21338	L596_g21338.t1,L596_g21338.t2	0.901849630861	4.52	15.95	14.02	16.94	5.53	7.48	19.81	20.73	8.41	33.83	5.76	9.13	18.05	23.09	45.74	44.01
L596_g26641	L596_g26641.t1,L596_g26641.t2	0.489885793729	8.31	13.6	13.47	13.8	7.02	5.15	5.78	5.63	6.06	0.0	0.34	0.0	2.6	6.33	2.8	1.78
L596_g9614	L596_g9614.t1,L596_g9614.t2	0.944136693554	0.54	0.0	0.0	2.21	81.22	74.36	4.0	19.92	0.0	0.0	15.63	11.85	83.04	47.94	12.62	2.64
L596_g9618	L596_g9618.t1,L596_g9618.t2	0.150888323645	0.0	0.0	13.41	21.33	19.63	23.88	17.77	12.25	4.94	0.91	2.98	0.0	0.0	0.0	0.0	0.0
L596_g15440	L596_g15440.t2,L596_g15440.t3	0.850342862419	0.27	0.16	4.6	2.87	0.72	0.0	0.0	0.0	0.0	0.0	7.04	12.08	3.4	3.35	1.79	1.05
L596_g15440	L596_g15440.t3,L596_g15440.t4	0.987859519356	0.0	0.0	7.04	12.08	3.4	3.35	1.79	1.05	0.73	0.0	5.93	12.58	2.36	2.93	0.75	0.0
L596_g15440	L596_g15440.t2,L596_g15440.t4	0.824861585693	0.27	0.16	4.6	2.87	0.72	0.0	0.0	0.0	0.73	0.0	5.93	12.58	2.36	2.93	0.75	0.0
L596_g21591	L596_g21591.t2,L596_g21591.t1	0.3854333872	11.75	5.0	3.58	7.26	17.91	18.53	4.79	6.64	0.99	0.0	0.0	1.57	0.0	0.0	2.84	4.22
L596_g27998	L596_g27998.t2,L596_g27998.t1	0.519852259719	3.26	0.0	9.82	11.26	3.96	5.92	0.99	0.0	46.21	57.17	21.43	20.45	22.68	22.46	33.65	29.56
L596_g4727	L596_g4727.t2,L596_g4727.t1	0.850458404358	0.0	7.98	0.0	0.0	0.0	0.0	0.0	1.84	14.76	28.65	2.92	4.45	2.36	3.27	7.59	4.98
L596_g5454	L596_g5454.t2,L596_g5454.t1	0.961100711676	0.0	0.0	19.04	24.81	291.8	101.41	9.91	6.93	0.44	0.0	0.0	0.0	333.7	225.24	0.0	3.72
L596_g22058	L596_g22058.t2,L596_g22058.t1	0.232654546454	0.0	0.0	0.0	7.66	0.0	3.26	0.0	0.0	2.97	1.58	9.34	0.0	37.49	28.72	1.81	2.16
L596_g11087	L596_g11087.t2,L596_g11087.t1	0.580949773219	2.39	4.93	4.18	7.61	12.98	14.0	9.71	8.98	4.44	3.28	10.4	7.83	1.83	1.66	1.91	2.34
L596_g5181	L596_g5181.t2,L596_g5181.t1	0.36182358026	0.0	8.61	39.31	23.59	0.0	0.0	0.61	2.67	18.04	9.38	5.11	6.86	10.68	9.86	3.77	5.2
L596_g11625	L596_g11625.t1,L596_g11625.t2	0.724447884896	18.79	16.12	0.0	0.31	0.0	0.0	0.0	0.0	50.59	62.15	39.93	39.85	34.85	32.75	6.16	8.35
L596_g3936	L596_g3936.t1,L596_g3936.t2	0.468511811748	1.5	1.89	13.41	12.61	1.34	2.54	11.2	9.65	0.0	0.0	0.0	0.0	0.0	0.0	1.5	0.0
L596_g3935	L596_g3935.t2,L596_g3935.t1	0.0830555638575	0.98	0.0	1.26	0.85	0.82	0.19	6.29	0.18	0.01	3.14	0.03	1.44	1.37	2.12	0.0	5.37
L596_g728	L596_g728.t1,L596_g728.t2	0.0574293929405	3.55	1.12	0.0	0.0	0.0	0.36	0.0	0.0	4.94	4.24	86.56	78.83	6.28	8.54	7.06	5.54
L596_g720	L596_g720.t1,L596_g720.t2	0.171179610157	1.51	0.0	0.0	86.8	0.0	0.0	1.25	1.31	0.0	0.0	106.55	18.61	8.18	6.66	0.0	0.0
L596_g723	L596_g723.t1,L596_g723.t2	0.0	0.0	0.0	0.0	0.0	0.0	0.58	0.0	1.13	0.0	0.0	0.23	0.85	0.0	0.0	0.0	0.0
L596_g16048	L596_g16048.t1,L596_g16048.t3	0.822599660527	51.3	50.82	42.17	62.75	42.83	44.79	13.09	8.47	51.83	19.26	13.27	10.32	15.53	14.29	13.3	6.91
L596_g16048	L596_g16048.t3,L596_g16048.t2	0.628774115402	51.83	19.26	13.27	10.32	15.53	14.29	13.3	6.91	7.63	6.61	16.24	3.62	20.5	23.56	1.0	7.49
L596_g16048	L596_g16048.t1,L596_g16048.t2	0.792780312179	51.3	50.82	42.17	62.75	42.83	44.79	13.09	8.47	7.63	6.61	16.24	3.62	20.5	23.56	1.0	7.49
L596_g16042	L596_g16042.t3,L596_g16042.t2	0.539388399354	0.0	0.0	29.77	38.91	16.79	10.89	0.0	0.0	1.77	6.03	16.5	0.0	0.0	2.01	2.14	1.65
L596_g12749	L596_g12749.t2,L596_g12749.t1	0.0	0.0	9.43	0.0	0.0	0.0	0.0	0.0	0.46	0.0	0.0	0.0	0.0	31.7	18.64	0.0	0.0
L596_g12743	L596_g12743.t1,L596_g12743.t2	0.876478665561	4.48	0.0	92.4	71.83	313.76	314.46	165.89	118.63	24.99	32.81	42.17	64.54	72.17	60.87	60.05	49.99
L596_g4447	L596_g4447.t2,L596_g4447.t1	0.526642902307	0.0	0.0	19.17	4.06	1.08	0.57	11.68	29.73	5.15	0.0	2.84	4.89	16.94	3.67	2.39	10.28
L596_g69	L596_g69.t1,L596_g69.t2	0.239559230726	17.81	13.21	36.13	31.09	13.99	8.4	1.72	2.8	0.0	8.63	0.0	0.0	0.0	0.0	0.0	0.0
L596_g19428	L596_g19428.t1,L596_g19428.t2	0.974594385237	0.63	0.0	31.58	31.5	1.03	0.82	8.76	11.0	0.0	0.75	154.72	113.38	1.24	0.0	61.62	78.78
L596_g14375	L596_g14375.t2,L596_g14375.t1	0.897291970464	4.69	9.63	12.45	7.92	34.36	23.06	1.56	2.06	1.03	0.0	6.1	10.84	22.85	10.99	8.39	7.17
L596_g14378	L596_g14378.t1,L596_g14378.t2	0.577959609654	16.81	13.9	0.0	3.21	1.18	1.22	1.88	0.0	20.73	0.0	16.97	15.77	0.0	0.0	0.0	1.32
L596_g18667	L596_g18667.t2,L596_g18667.t1	0.803596726711	6.77	0.0	181.21	172.04	23.92	25.54	126.03	104.61	9.84	12.61	20.5	33.69	34.87	28.8	37.95	27.75
L596_g22101	L596_g22101.t2,L596_g22101.t1	0.353075737245	0.3	0.3	0.0	0.0	0.0	0.0	0.0	0.51	0.0	0.0	11.46	13.12	13.69	13.73	21.41	17.44
L596_g16237	L596_g16237.t3,L596_g16237.t2	0.525208098605	2.91	0.0	7.74	7.56	1.07	2.36	16.77	14.94	1.54	0.0	119.18	112.46	34.82	18.01	14.93	9.22
L596_g16237	L596_g16237.t2,L596_g16237.t1	0.115384100962	1.54	0.0	119.18	112.46	34.82	18.01	14.93	9.22	0.0	3.51	0.0	0.0	13.75	20.83	197.08	225.65
L596_g16237	L596_g16237.t3,L596_g16237.t1	0.888459015951	2.91	0.0	7.74	7.56	1.07	2.36	16.77	14.94	0.0	3.51	0.0	0.0	13.75	20.83	197.08	225.65
L596_g27298	L596_g27298.t1,L596_g27298.t2	0.905989638047	0.76	2.15	25.57	31.31	5.88	2.35	1.24	0.0	0.0	0.0	4.93	3.52	0.0	0.0	0.0	1.94
L596_g21901	L596_g21901.t2,L596_g21901.t1	0.547575933135	11.38	219.48	44.97	39.01	10.96	13.9	31.23	36.38	397.19	219.48	44.97	39.01	10.96	13.9	31.23	36.38
L596_g24992	L596_g24992.t2,L596_g24992.t1	0.490765915893	0.0	0.0	4.38	1.18	0.0	0.0	1.35	4.45	0.0	0.14	0.51	4.4	0.16	0.0	6.11	2.09
L596_g23411	L596_g23411.t2,L596_g23411.t1	0.297152310511	0.0	0.0	0.8	2.19	0.52	0.59	0.69	0.21	0.4	0.0	1.25	0.0	0.0	0.0	0.0	0.0
L596_g23410	L596_g23410.t1,L596_g23410.t2	0.75694220121	0.37	0.0	18.28	18.41	33.47	21.88	8.95	7.5	0.0	0.0	0.0	0.45	1.64	0.0	0.0	0.0
L596_g17463	L596_g17463.t2,L596_g17463.t1	0.759522903134	30.09	39.65	18.8	17.03	4.25	16.3	14.24	0.0	40.99	13.24	37.8	34.98	20.82	10.88	13.14	26.71
L596_g26592	L596_g26592.t1,L596_g26592.t2	0.929594353191	6.4	3.63	88.85	88.95	34.23	18.34	7.58	15.91	0.0	0.0	144.62	119.01	0.0	20.87	57.36	44.45
L596_g3133	L596_g3133.t1,L596_g3133.t2	0.40098468385	21.03	25.0	27.7	23.42	12.48	12.64	10.88	12.21	12.53	0.0	0.0	0.0	39.99	41.19	0.0	0.0
L596_g25710	L596_g25710.t2,L596_g25710.t1	0.829734782402	10.3	6.18	44.67	31.31	14.31	10.8	17.4	15.37	0.0	0.0	4.26	8.62	0.0	2.72	0.92	4.33
L596_g25711	L596_g25711.t1,L596_g25711.t2	0.0	0.0	0.0	6.51	5.59	1.57	0.78	1.17	1.34	0.66	0.99	0.0	0.0	0.0	0.0	0.0	0.0
L596_g25714	L596_g25714.t2,L596_g25714.t1	0.554205379757	40.35	51.31	51.33	44.07	14.45	13.98	15.12	9.54	0.06	0.0	1.46	1.77	0.0	2.85	0.0	0.65
L596_g8771	L596_g8771.t2,L596_g8771.t3	0.502226054669	1.79	1.4	1.62	1.08	29.57	41.46	0.91	0.89	0.0	0.0	1.27	0.77	2.21	0.0	0.0	0.0
L596_g8771	L596_g8771.t3,L596_g8771.t1	0.666416510486	0.0	0.0	1.27	0.77	2.21	0.0	0.0	0.0	1.4	1.6	1.05	0.78	23.02	17.6	2.0	5.98
L596_g8771	L596_g8771.t2,L596_g8771.t1	0.938242089912	1.79	1.4	1.62	1.08	29.57	41.46	0.91	0.89	1.4	1.6	1.05	0.78	23.02	17.6	2.0	5.98
L596_g10096	L596_g10096.t1,L596_g10096.t2	0.815742821687	23.29	15.02	46.08	39.42	26.97	24.4	3.92	3.72	0.0	0.0	3.96	3.03	0.0	0.35	0.0	0.0
L596_g9796	L596_g9796.t1,L596_g9796.t2	0.622719343232	13.09	7.62	27.46	21.55	38.54	27.91	25.36	36.5	0.0	0.0	2.59	0.69	0.57	0.61	0.3	0.0
L596_g7334	L596_g7334.t1,L596_g7334.t2	0.813382321001	19.02	20.49	18.43	13.93	1.21	2.25	3.42	1.61	10.01	1.89	2.57	5.48	1.82	1.29	0.07	1.05
L596_g4684	L596_g4684.t1,L596_g4684.t2	0.393536513853	8.47	0.0	5.11	3.34	5.84	2.47	8.03	20.78	0.0	18.86	9.19	10.8	5.18	9.09	14.74	2.11
L596_g9423	L596_g9423.t1,L596_g9423.t3	0.237621542841	4.28	3.38	11.71	11.77	1.49	1.04	1.72	1.5	1.41	0.0	0.0	0.0	1.12	1.49	0.37	0.05
L596_g9423	L596_g9423.t3,L596_g9423.t2	0.141546942804	1.41	0.0	0.0	0.0	1.12	1.49	0.37	0.05	0.0	0.0	29.92	29.41	3.83	5.14	6.15	4.33
L596_g9423	L596_g9423.t1,L596_g9423.t2	0.948901540761	4.28	3.38	11.71	11.77	1.49	1.04	1.72	1.5	0.0	0.0	29.92	29.41	3.83	5.14	6.15	4.33
L596_g9422	L596_g9422.t3,L596_g9422.t1	0.394393648735	32.24	24.7	64.82	54.05	11.3	15.01	16.57	17.31	11.86	21.2	0.41	0.15	0.0	0.0	0.1	0.08
L596_g9429	L596_g9429.t1,L596_g9429.t2	0.0221560947901	1.21	1.61	59.29	48.62	6.92	6.55	7.04	1.72	0.0	0.0	0.0	0.0	0.0	0.0	0.0	5.85
L596_g3307	L596_g3307.t1,L596_g3307.t2	0.906477208446	11.94	15.0	47.49	44.05	11.28	13.77	14.64	9.63	0.29	0.0	2.41	4.34	0.0	1.2	0.46	0.43
L596_g14173	L596_g14173.t2,L596_g14173.t1	0.819406929326	0.0	0.0	21.96	18.86	2.28	3.33	0.51	0.68	1.53	0.89	1.9	3.7	1.69	1.28	0.0	0.0
L596_g397	L596_g397.t2,L596_g397.t1	0.107221003901	896.34	825.31	58.49	80.51	53.38	55.63	72.37	58.46	0.0	0.0	79.96	54.81	0.0	0.0	62.93	59.64
L596_g391	L596_g391.t1,L596_g391.t2	0.55861339007	0.13	0.97	12.39	8.1	29.37	27.04	9.87	10.27	0.0	0.0	0.0	1.25	0.0	1.0	0.0	0.43
L596_g13627	L596_g13627.t1,L596_g13627.t2	0.640877960954	0.0	0.0	1.81	5.25	0.0	0.0	5.38	0.0	13.31	30.7	61.56	52.97	15.04	17.33	13.49	16.51
L596_g13626	L596_g13626.t2,L596_g13626.t1	0.411390793616	4.09	3.4	0.0	0.0	0.0	18.74	0.0	0.0	3.19	6.86	35.95	36.09	106.28	58.93	42.09	32.7
L596_g24213	L596_g24213.t1,L596_g24213.t2	0.232685351674	0.0	0.0	0.0	0.0	6.91	5.3	8.74	20.65	38.36	74.29	17.3	14.7	0.41	2.75	20.77	14.86
L596_g24219	L596_g24219.t2,L596_g24219.t3	0.819571640385	55.15	20.53	64.07	82.16	6.53	12.29	52.74	46.28	1.1	0.0	0.29	0.8	0.0	0.42	1.76	0.54
L596_g24219	L596_g24219.t3,L596_g24219.t1	0.228820214457	1.1	0.0	0.29	0.8	0.0	0.42	1.76	0.54	0.0	0.13	17.69	4.22	0.0	0.06	0.51	0.63
L596_g24219	L596_g24219.t2,L596_g24219.t1	0.606616971175	55.15	20.53	64.07	82.16	6.53	12.29	52.74	46.28	0.0	0.13	17.69	4.22	0.0	0.06	0.51	0.63
L596_g23384	L596_g23384.t1,L596_g23384.t2	0.0545558824798	18.04	0.0	0.0	0.0	27.56	16.52	35.16	23.0	1.8	17.28	52.91	71.58	4.57	5.67	0.72	0.0
L596_g23383	L596_g23383.t1,L596_g23383.t2	0.871566973783	10.13	8.6	32.94	53.21	27.26	13.42	40.38	47.68	0.0	0.0	105.03	80.93	0.0	21.49	51.9	50.67
L596_g26808	L596_g26808.t1,L596_g26808.t2	0.595958448738	4.95	0.0	7.11	7.41	19.22	1.99	0.0	0.0	8.96	20.67	18.72	21.05	13.7	24.15	11.23	11.3
L596_g19701	L596_g19701.t1,L596_g19701.t2	0.795551547667	0.4	0.0	0.31	1.63	0.0	1.26	1.15	2.7	0.38	0.0	2.11	1.33	0.55	1.35	3.95	2.43
L596_g11479	L596_g11479.t3,L596_g11479.t2	0.0	5.3	0.0	0.0	0.0	0.0	0.0	0.0	0.0	0.0	0.0	21.25	19.42	5.25	0.81	0.6	0.57
L596_g11479	L596_g11479.t2,L596_g11479.t1	0.935377476785	0.0	0.0	21.25	19.42	5.25	0.81	0.6	0.57	14.69	13.46	48.72	45.58	0.54	6.28	6.72	8.24
L596_g11479	L596_g11479.t3,L596_g11479.t1	0.207728685599	5.3	0.0	0.0	0.0	0.0	0.0	0.0	0.0	14.69	13.46	48.72	45.58	0.54	6.28	6.72	8.24
L596_g11476	L596_g11476.t3,L596_g11476.t2	0.894328451982	53.89	71.8	55.8	63.98	25.74	24.71	23.13	17.14	17.16	25.0	10.62	10.49	0.0	0.0	0.0	0.0
L596_g11476	L596_g11476.t2,L596_g11476.t1	0.857305226306	17.16	25.0	10.62	10.49	0.0	0.0	0.0	0.0	6.07	9.28	11.57	7.8	0.24	4.77	2.82	0.0
L596_g11476	L596_g11476.t3,L596_g11476.t1	0.946066011843	53.89	71.8	55.8	63.98	25.74	24.71	23.13	17.14	6.07	9.28	11.57	7.8	0.24	4.77	2.82	0.0
L596_g22246	L596_g22246.t1,L596_g22246.t2	0.548788274274	10.63	0.0	3.07	7.72	1.17	2.72	3.31	2.08	0.0	11.2	36.02	26.22	19.87	17.85	8.56	6.91
L596_g22241	L596_g22241.t2,L596_g22241.t1	0.113749421644	6.66	10.25	1.49	0.63	0.12	0.0	0.0	0.25	0.17	0.0	10.89	9.87	3.72	5.32	6.01	6.12
L596_g8153	L596_g8153.t1,L596_g8153.t2	0.0484015105408	0.0	0.0	0.0	0.0	0.0	51.12	73.98	56.16	6.4	36.13	43.68	55.74	140.5	16.3	0.0	0.0
L596_g10707	L596_g10707.t1,L596_g10707.t2	0.783043690396	68.13	66.81	77.48	62.96	6.99	6.61	0.26	0.18	10.63	48.42	8.98	18.43	0.0	0.0	0.0	0.0
L596_g11035	L596_g11035.t2,L596_g11035.t1	0.846286643451	0.0	17.54	42.19	47.04	0.0	0.0	0.0	0.0	21.71	0.0	96.1	84.74	44.4	38.95	16.33	18.67
L596_g9207	L596_g9207.t1,L596_g9207.t2	0.759562179934	46.78	50.87	68.16	56.27	19.18	21.07	9.5	11.6	0.0	0.0	10.37	12.35	0.0	1.71	0.0	0.0
L596_g9205	L596_g9205.t2,L596_g9205.t1	0.0127363786391	0.0	0.0	10.23	2.04	3.56	2.17	1.29	0.0	0.75	8.87	0.0	0.63	0.0	0.0	0.0	0.0
L596_g9209	L596_g9209.t2,L596_g9209.t1	0.4275405386	10.4	13.84	29.75	2.37	29.27	11.99	7.35	14.56	0.0	0.0	3.81	28.94	11.67	16.3	5.51	0.0
L596_g17161	L596_g17161.t2,L596_g17161.t3	0.200627542668	0.0	0.0	0.0	0.0	0.0	0.0	1.65	0.0	0.0	0.0	9.6	2.55	0.0	0.0	2.24	4.58
L596_g17161	L596_g17161.t3,L596_g17161.t1	0.260216241656	0.0	0.0	9.6	2.55	0.0	0.0	2.24	4.58	5.05	8.18	0.0	5.69	5.73	6.16	5.43	4.03
L596_g17161	L596_g17161.t2,L596_g17161.t1	0.349562951998	0.0	0.0	0.0	0.0	0.0	0.0	1.65	0.0	5.05	8.18	0.0	5.69	5.73	6.16	5.43	4.03
L596_g27596	L596_g27596.t2,L596_g27596.t1	1.0	1054.58	1303.33	446.66	411.31	229.09	306.09	270.89	281.4	1054.58	1303.33	446.66	411.31	229.09	306.09	270.89	281.4
L596_g27594	L596_g27594.t3,L596_g27594.t2	0.685875358748	0.0	0.0	0.0	18.58	29.29	21.64	0.77	0.0	20.79	26.1	36.66	37.88	30.9	32.48	26.56	17.54
L596_g27594	L596_g27594.t2,L596_g27594.t1	0.878329059341	20.79	26.1	36.66	37.88	30.9	32.48	26.56	17.54	3.9	0.0	12.18	11.22	3.94	8.96	1.86	1.77
L596_g27594	L596_g27594.t3,L596_g27594.t1	0.641437559602	0.0	0.0	0.0	18.58	29.29	21.64	0.77	0.0	3.9	0.0	12.18	11.22	3.94	8.96	1.86	1.77
L596_g16418	L596_g16418.t1,L596_g16418.t2	0.695701322206	370.88	360.53	44.09	32.81	14.89	12.65	11.88	23.27	0.69	452.64	12.78	3.86	1.46	1.36	1.38	0.0
L596_g16418	L596_g16418.t2,L596_g16418.t3	0.998862739026	0.69	452.64	12.78	3.86	1.46	1.36	1.38	0.0	16.58	423.91	15.34	15.44	0.0	0.0	0.0	0.0
L596_g16418	L596_g16418.t1,L596_g16418.t3	0.723452108987	370.88	360.53	44.09	32.81	14.89	12.65	11.88	23.27	16.58	423.91	15.34	15.44	0.0	0.0	0.0	0.0
L596_g21284	L596_g21284.t1,L596_g21284.t2	0.0446454970844	41.3	0.0	0.0	0.0	0.0	21.73	30.1	153.69	0.0	0.0	0.0	0.0	19.19	6.84	0.0	0.0
L596_g21289	L596_g21289.t2,L596_g21289.t1	0.629709923123	15.4	11.26	17.65	25.57	10.15	13.47	4.28	7.4	0.0	0.0	24.11	8.27	2.5	0.0	0.0	0.0
L596_g8636	L596_g8636.t2,L596_g8636.t1	0.142906274856	0.0	0.0	0.0	3.27	0.0	0.0	0.27	0.54	28.19	22.09	8.71	6.15	16.15	12.85	0.23	0.21
L596_g8632	L596_g8632.t1,L596_g8632.t2	0.493324978739	324.27	572.99	36.35	37.67	18.71	18.08	20.85	13.88	324.75	0.0	9.47	11.49	31.6	38.47	26.4	41.0
L596_g2772	L596_g2772.t1,L596_g2772.t2	0.56227513738	4.27	5.73	6.51	11.01	6.22	0.72	2.1	2.48	0.0	0.0	7.48	2.74	0.0	4.07	0.0	0.0
L596_g2771	L596_g2771.t1,L596_g2771.t2	0.960845535211	0.0	0.41	5.17	3.04	8.08	4.47	1.76	1.46	0.0	0.0	3.23	3.81	7.37	3.43	0.0	0.0
L596_g21759	L596_g21759.t1,L596_g21759.t2	0.983550993452	0.0	0.0	8.25	5.81	0.0	0.0	0.0	0.0	0.65	0.5	17.52	14.62	2.28	2.66	0.78	0.64
L596_g21756	L596_g21756.t1,L596_g21756.t2	0.0	0.0	0.97	0.0	5.1	0.0	2.87	1.78	0.0	0.66	0.0	5.55	0.0	2.88	0.0	0.0	2.4
L596_g23593	L596_g23593.t2,L596_g23593.t1	0.882327116199	8.08	13.3	3.38	2.43	1.79	3.07	4.25	4.22	25.91	27.86	0.64	1.09	0.91	0.64	0.34	0.0
L596_g7696	L596_g7696.t1,L596_g7696.t2	0.745398759014	0.67	0.57	0.0	0.35	0.0	0.0	6.97	5.77	0.0	0.0	0.29	0.0	0.09	0.04	1.29	0.0
L596_g7691	L596_g7691.t1,L596_g7691.t2	0.0177112366554	7.1	14.26	0.0	0.0	0.0	0.16	0.0	4.04	0.78	0.0	13.72	12.74	3.67	0.62	3.17	0.0
L596_g15147	L596_g15147.t1,L596_g15147.t2	0.842599587602	4.04	7.07	6.41	6.17	1.38	2.23	4.54	4.98	0.66	3.53	1.58	1.76	1.16	0.72	0.41	0.0
L596_g11865	L596_g11865.t2,L596_g11865.t1	0.647274699607	0.75	0.0	0.27	0.27	0.0	0.0	0.0	0.0	44.75	45.58	46.84	34.92	27.39	38.36	18.53	19.31
L596_g4348	L596_g4348.t2,L596_g4348.t3	0.942883503957	0.0	0.0	1.96	1.24	0.0	0.0	13.47	15.99	0.0	0.0	0.0	1.14	0.0	0.0	6.38	16.33
L596_g4348	L596_g4348.t3,L596_g4348.t1	0.0	0.0	0.0	0.0	1.14	0.0	0.0	6.38	16.33	0.68	0.0	0.19	0.0	0.07	0.07	0.0	0.0
L596_g4348	L596_g4348.t2,L596_g4348.t1	0.024830924064	0.0	0.0	1.96	1.24	0.0	0.0	13.47	15.99	0.68	0.0	0.19	0.0	0.07	0.07	0.0	0.0
L596_g4347	L596_g4347.t2,L596_g4347.t1	0.975193881371	0.0	0.0	0.27	0.44	0.31	0.0	48.52	49.37	0.0	0.59	0.15	0.0	1.86	0.46	46.99	75.9
L596_g5697	L596_g5697.t2,L596_g5697.t1	0.752419725956	2.26	0.0	9.02	14.32	0.0	0.31	0.0	0.0	0.0	2.02	9.78	3.43	0.06	0.0	1.55	0.58
L596_g5690	L596_g5690.t1,L596_g5690.t2	0.445423651058	0.0	0.0	37.33	46.45	30.35	0.0	8.62	10.37	13.75	21.87	16.73	11.84	11.94	37.93	4.51	0.0
L596_g11137	L596_g11137.t2,L596_g11137.t1	0.634370361246	2.67	3.83	0.33	0.39	0.28	1.4	0.0	0.84	2.44	2.64	2.77	2.66	0.6	0.12	3.24	1.56
L596_g1338	L596_g1338.t1,L596_g1338.t2	0.880583195024	3.76	12.33	51.39	40.11	33.84	18.58	76.93	48.69	6.35	0.0	30.54	27.9	31.72	23.4	19.82	19.82
L596_g1595	L596_g1595.t2,L596_g1595.t1	0.21521064974	86.5	89.19	22.09	15.22	11.32	15.52	2.51	3.09	0.0	0.0	4.68	8.56	5.84	0.95	1.1	0.0
L596_g6645	L596_g6645.t1,L596_g6645.t2	0.189632207909	0.0	0.0	8.33	4.34	0.0	0.0	0.0	0.0	0.95	2.62	0.0	4.34	7.35	5.06	1.9	1.41
L596_g3444	L596_g3444.t1,L596_g3444.t2	0.593944438873	331.87	448.88	9.13	7.93	2.52	2.1	14.68	14.31	13.14	0.0	0.0	0.0	0.0	0.0	0.0	0.0
L596_g7995	L596_g7995.t1,L596_g7995.t3	0.984725626759	0.52	0.75	80.19	72.19	13.02	14.65	6.8	9.88	0.0	0.0	14.71	12.41	1.14	0.0	1.18	0.0
L596_g7997	L596_g7997.t1,L596_g7997.t2	0.0	0.0	0.0	327.98	287.48	0.0	0.19	1.29	1.46	1.09	0.57	0.0	0.0	0.23	0.0	0.0	0.0
L596_g19128	L596_g19128.t1,L596_g19128.t2	0.750198108176	0.0	0.0	15.3	14.38	0.0	0.0	0.0	0.0	0.68	0.3	8.52	5.28	5.76	5.77	1.39	1.44
L596_g23029	L596_g23029.t1,L596_g23029.t2	0.813955173985	0.0	0.0	0.0	0.0	0.0	0.0	34.59	28.34	0.0	0.0	0.0	0.81	0.0	1.13	7.77	28.51
L596_g20644	L596_g20644.t1,L596_g20644.t2	0.191678423957	9.23	39.27	4.26	2.22	6.44	7.23	17.03	16.87	27.64	0.0	0.0	0.0	0.0	0.0	0.0	0.0
L596_g9122	L596_g9122.t1,L596_g9122.t2	0.862850050459	0.75	0.0	2.04	1.78	1.75	4.4	0.0	0.3	0.0	0.0	6.14	7.81	12.9	9.02	1.01	0.0
L596_g9124	L596_g9124.t2,L596_g9124.t1	0.381346156582	67.28	92.43	23.02	23.98	50.46	38.14	19.27	17.88	0.0	0.0	0.0	0.0	2.87	8.42	0.0	0.0
L596_g24733	L596_g24733.t1,L596_g24733.t3	0.595734055652	0.0	37.02	2.6	21.33	19.36	3.82	13.52	0.0	12.23	17.61	26.99	17.96	0.65	3.17	0.77	1.41
L596_g24733	L596_g24733.t3,L596_g24733.t2	0.8284600703	12.23	17.61	26.99	17.96	0.65	3.17	0.77	1.41	44.89	0.0	85.65	58.21	30.73	46.49	0.0	12.68
L596_g24733	L596_g24733.t1,L596_g24733.t2	0.360570776021	0.0	37.02	2.6	21.33	19.36	3.82	13.52	0.0	44.89	0.0	85.65	58.21	30.73	46.49	0.0	12.68
L596_g24730	L596_g24730.t1,L596_g24730.t2	0.549287794971	0.0	0.0	7.67	43.42	0.0	8.15	0.0	0.0	1.48	0.45	167.46	83.45	62.06	63.35	42.93	61.51
L596_g19911	L596_g19911.t2,L596_g19911.t1	0.767619614296	0.0	23.16	0.0	0.0	0.0	0.0	0.0	0.0	33.93	55.79	11.82	9.98	9.58	9.25	17.62	17.07
L596_g21510	L596_g21510.t1,L596_g21510.t3	0.870152966096	5.29	4.81	10.0	11.51	1.57	0.81	1.58	5.4	0.56	0.0	26.82	24.38	11.8	9.42	5.69	7.32
L596_g21510	L596_g21510.t3,L596_g21510.t2	0.918023347126	0.56	0.0	26.82	24.38	11.8	9.42	5.69	7.32	0.0	0.0	37.0	21.96	0.0	5.46	8.06	16.72
L596_g21510	L596_g21510.t1,L596_g21510.t2	0.86746576727	5.29	4.81	10.0	11.51	1.57	0.81	1.58	5.4	0.0	0.0	37.0	21.96	0.0	5.46	8.06	16.72
L596_g21516	L596_g21516.t2,L596_g21516.t1	0.849670813723	2.32	0.0	3.86	5.98	9.27	9.33	5.92	2.45	17.19	9.84	560.47	521.42	525.62	343.65	55.84	58.8
L596_g25469	L596_g25469.t2,L596_g25469.t1	0.567861013594	13.03	0.0	0.0	0.13	0.0	0.0	0.0	0.0	151.78	209.8	35.1	31.72	26.33	27.82	21.72	22.39
L596_g25462	L596_g25462.t2,L596_g25462.t1	0.29258974243	1.85	0.0	0.0	16.54	7.5	9.95	1.18	0.0	0.0	3.72	24.41	8.86	1.84	0.0	2.38	4.45
L596_g28134	L596_g28134.t2,L596_g28134.t3	0.5693150352	0.97	1.76	1.53	3.38	0.1	0.2	0.0	0.54	0.0	0.0	1.4	0.46	0.0	0.0	0.39	0.0
L596_g28134	L596_g28134.t3,L596_g28134.t1	0.947658143845	0.0	0.0	1.4	0.46	0.0	0.0	0.39	0.0	0.0	0.0	1.55	0.88	0.0	0.0	0.0	0.0
L596_g28134	L596_g28134.t2,L596_g28134.t1	0.704102335937	0.97	1.76	1.53	3.38	0.1	0.2	0.0	0.54	0.0	0.0	1.55	0.88	0.0	0.0	0.0	0.0
L596_g28130	L596_g28130.t2,L596_g28130.t3	0.307089955775	0.0	0.0	0.0	0.71	0.28	0.0	0.21	0.76	21.74	9.83	9.04	9.63	2.54	1.49	1.74	1.8
L596_g28130	L596_g28130.t3,L596_g28130.t1	0.570670505238	21.74	9.83	9.04	9.63	2.54	1.49	1.74	1.8	1.16	1.19	10.53	6.11	0.32	0.7	0.5	0.0
L596_g28130	L596_g28130.t2,L596_g28130.t1	0.335233428603	0.0	0.0	0.0	0.71	0.28	0.0	0.21	0.76	1.16	1.19	10.53	6.11	0.32	0.7	0.5	0.0
L596_g28133	L596_g28133.t3,L596_g28133.t2	0.64025353458	0.0	0.0	0.0	2.04	0.0	0.0	0.0	0.0	1.64	6.26	9.11	9.43	0.26	0.4	1.16	1.25
L596_g9907	L596_g9907.t2,L596_g9907.t1	0.363254618853	0.73	0.0	66.34	49.26	6.86	11.63	4.83	6.17	0.0	0.0	1.19	4.92	10.62	13.86	0.0	0.0
L596_g8054	L596_g8054.t2,L596_g8054.t1	0.159519745093	0.0	0.0	0.0	0.0	0.0	0.0	2.07	0.0	14.55	18.9	3.02	2.21	5.22	6.77	4.25	5.98
L596_g8057	L596_g8057.t1,L596_g8057.t2	0.946406607493	1.35	5.92	71.47	70.07	9.78	8.83	2.58	2.32	4.64	0.0	31.9	26.95	14.24	13.2	0.73	0.85
L596_g8059	L596_g8059.t3,L596_g8059.t1	0.737294142984	8.09	22.38	0.0	0.0	0.0	1.86	14.64	18.74	38.53	48.66	7.32	6.44	5.22	6.39	5.57	4.84
L596_g8059	L596_g8059.t1,L596_g8059.t2	0.564176163187	38.53	48.66	7.32	6.44	5.22	6.39	5.57	4.84	12.71	10.04	12.81	13.53	14.63	14.54	17.56	21.57
L596_g8059	L596_g8059.t3,L596_g8059.t2	0.708948265417	8.09	22.38	0.0	0.0	0.0	1.86	14.64	18.74	12.71	10.04	12.81	13.53	14.63	14.54	17.56	21.57
L596_g9057	L596_g9057.t1,L596_g9057.t2	0.557766464025	113.27	27.61	54.36	59.06	14.8	12.97	4.29	4.87	64.16	131.42	7.91	5.93	0.91	0.5	0.0	0.0
L596_g26834	L596_g26834.t3,L596_g26834.t2	0.717635716631	0.0	0.0	0.61	0.41	0.0	0.0	0.7	0.0	0.0	0.0	2.72	1.34	0.0	0.0	0.0	0.0
L596_g26834	L596_g26834.t2,L596_g26834.t1	0.922529237795	0.0	0.0	2.72	1.34	0.0	0.0	0.0	0.0	4.08	4.79	31.16	25.51	1.61	1.35	7.6	9.19
L596_g26834	L596_g26834.t3,L596_g26834.t1	0.806050080643	0.0	0.0	0.61	0.41	0.0	0.0	0.7	0.0	4.08	4.79	31.16	25.51	1.61	1.35	7.6	9.19
L596_g26832	L596_g26832.t1,L596_g26832.t2	0.837630635122	0.0	0.0	2.62	6.14	13.53	13.96	17.54	8.74	0.25	0.0	3.67	4.32	36.99	29.62	10.21	36.21
L596_g26838	L596_g26838.t2,L596_g26838.t1	0.401532382553	4.15	0.0	2.32	3.38	8.75	7.09	0.0	0.0	47.14	49.04	20.39	18.37	2.25	7.44	5.94	4.2
L596_g6841	L596_g6841.t2,L596_g6841.t1	0.0	0.65	0.0	0.0	0.0	0.0	2.02	0.0	0.0	0.0	0.0	0.0	2.07	2.38	0.0	0.0	0.0
L596_g6843	L596_g6843.t1,L596_g6843.t2	0.0	4.21	0.0	49.13	40.95	0.0	0.0	0.82	0.3	0.0	0.0	0.0	0.0	2.0	1.95	0.0	0.0
L596_g6847	L596_g6847.t1,L596_g6847.t2	0.0	1.21	0.0	0.27	0.0	0.0	1.37	0.0	0.0	0.0	5.41	0.0	1.69	0.72	0.0	1.96	0.5
L596_g16625	L596_g16625.t2,L596_g16625.t1	0.000108311938086	26.51	0.0	9.29	10.97	6.12	7.16	4.36	4.92	0.0	40.97	0.0	0.0	0.0	0.02	0.0	0.0
L596_g4994	L596_g4994.t1,L596_g4994.t2	0.962074851525	0.98	1.31	20.38	15.71	76.12	70.95	9.38	10.26	0.0	0.0	0.0	0.0	33.85	33.68	0.0	0.0
L596_g5715	L596_g5715.t1,L596_g5715.t3	0.960576737142	1.54	1.67	27.28	21.63	3.92	3.2	3.45	3.76	0.0	0.0	2.63	1.37	0.0	0.53	0.0	0.0
L596_g5715	L596_g5715.t3,L596_g5715.t2	0.975646918201	0.0	0.0	2.63	1.37	0.0	0.53	0.0	0.0	0.23	0.0	1.14	0.66	0.18	0.22	0.01	0.03
L596_g5715	L596_g5715.t1,L596_g5715.t2	0.970771591093	1.54	1.67	27.28	21.63	3.92	3.2	3.45	3.76	0.23	0.0	1.14	0.66	0.18	0.22	0.01	0.03
L596_g5716	L596_g5716.t1,L596_g5716.t2	0.462687746637	6.81	0.0	29.89	22.8	12.59	22.85	21.97	25.89	20.13	7.72	2.93	3.41	5.51	11.4	2.02	0.0
L596_g5716	L596_g5716.t2,L596_g5716.t3	0.853413038607	20.13	7.72	2.93	3.41	5.51	11.4	2.02	0.0	47.57	50.28	28.33	24.87	18.54	17.42	11.54	12.12
L596_g5716	L596_g5716.t1,L596_g5716.t3	0.605617263993	6.81	0.0	29.89	22.8	12.59	22.85	21.97	25.89	47.57	50.28	28.33	24.87	18.54	17.42	11.54	12.12
L596_g14660	L596_g14660.t2,L596_g14660.t1	0.829311419749	0.0	0.0	24.29	21.71	2.22	0.68	0.69	0.0	2.58	4.56	8.02	4.89	0.0	1.72	1.73	1.93
L596_g14666	L596_g14666.t1,L596_g14666.t3	0.840557176905	14.68	7.65	40.42	26.96	81.58	65.86	17.77	20.38	0.0	7.65	14.59	12.88	8.7	15.27	3.64	0.0
L596_g14666	L596_g14666.t3,L596_g14666.t2	0.863241014513	0.0	7.65	14.59	12.88	8.7	15.27	3.64	0.0	0.0	0.0	4.3	7.4	1.61	4.98	0.53	3.09
L596_g14666	L596_g14666.t1,L596_g14666.t2	0.718590267738	14.68	7.65	40.42	26.96	81.58	65.86	17.77	20.38	0.0	0.0	4.3	7.4	1.61	4.98	0.53	3.09
L596_g10968	L596_g10968.t2,L596_g10968.t1	0.447673493513	1.84	5.06	23.18	40.08	12.45	8.33	7.35	0.0	3.07	0.0	18.02	0.0	27.41	36.34	7.71	10.31
L596_g19001	L596_g19001.t1,L596_g19001.t2	0.0	67.92	0.0	51.11	46.62	38.85	40.55	51.93	59.9	0.0	33.69	0.0	0.0	0.0	0.0	0.0	0.0
L596_g19000	L596_g19000.t2,L596_g19000.t1	0.0672957135608	0.0	0.0	0.0	2.4	0.0	2.64	7.14	15.57	111.11	173.67	44.83	40.95	9.15	9.34	11.3	3.23
L596_g13066	L596_g13066.t1,L596_g13066.t2	0.369875052443	15.52	11.46	34.07	46.42	29.63	27.05	7.56	0.0	0.0	0.0	0.0	0.0	9.45	0.0	0.0	4.21
L596_g14083	L596_g14083.t2,L596_g14083.t1	1.0	0.22	0.0	1.94	2.42	0.0	0.09	3.93	3.38	0.22	0.0	1.94	2.42	0.0	0.09	3.93	3.38
L596_g7238	L596_g7238.t1,L596_g7238.t2	0.021699085126	0.59	1.98	18.58	19.61	2.1	0.44	0.19	0.79	1.48	0.0	0.0	0.0	0.0	0.0	0.0	0.0
L596_g7238	L596_g7238.t2,L596_g7238.t3	0.0	1.48	0.0	0.0	0.0	0.0	0.0	0.0	0.0	0.0	0.0	40.98	32.79	0.16	2.2	0.53	0.0
L596_g7238	L596_g7238.t1,L596_g7238.t3	0.984216055689	0.59	1.98	18.58	19.61	2.1	0.44	0.19	0.79	0.0	0.0	40.98	32.79	0.16	2.2	0.53	0.0
L596_g18883	L596_g18883.t2,L596_g18883.t1	0.657062713556	6.8	2.92	3.02	1.9	1.07	0.0	2.98	0.77	41.5	79.7	0.69	1.06	0.0	1.17	0.19	3.57
L596_g24918	L596_g24918.t1,L596_g24918.t3	0.844407161652	153.85	74.72	27.27	22.79	5.37	5.33	6.11	10.0	35.93	59.15	8.18	9.0	0.0	1.69	2.54	0.84
L596_g24910	L596_g24910.t1,L596_g24910.t2	0.975971152854	0.0	2.12	139.75	111.51	0.0	0.0	7.41	18.56	0.0	0.0	18.45	13.03	0.0	0.83	5.12	0.0
L596_g24910	L596_g24910.t2,L596_g24910.t3	0.767323447865	0.0	0.0	18.45	13.03	0.0	0.83	5.12	0.0	5.7	0.0	43.7	60.52	38.67	41.5	13.53	10.86
L596_g24910	L596_g24910.t1,L596_g24910.t3	0.765652892946	0.0	2.12	139.75	111.51	0.0	0.0	7.41	18.56	5.7	0.0	43.7	60.52	38.67	41.5	13.53	10.86
L596_g27826	L596_g27826.t2,L596_g27826.t1	0.685936721309	0.58	0.0	0.76	2.29	0.79	4.73	1.25	0.68	59.7	49.73	4584.98	5168.84	3923.77	3810.27	6733.41	6561.84
L596_g22547	L596_g22547.t3,L596_g22547.t1	0.794549241413	14.84	1.27	7.23	7.0	12.86	7.78	5.25	1.25	3.51	5.47	10.84	10.84	10.27	5.71	1.19	5.22
L596_g22547	L596_g22547.t1,L596_g22547.t2	0.166578410065	3.51	5.47	10.84	10.84	10.27	5.71	1.19	5.22	3.08	0.0	0.0	0.0	0.0	0.0	0.0	0.0
L596_g22547	L596_g22547.t3,L596_g22547.t2	0.617185535472	14.84	1.27	7.23	7.0	12.86	7.78	5.25	1.25	3.08	0.0	0.0	0.0	0.0	0.0	0.0	0.0
L596_g22545	L596_g22545.t1,L596_g22545.t2	0.280439371737	1.23	0.0	0.0	8.9	0.0	0.0	0.33	0.0	0.0	0.0	5.02	1.52	0.0	1.13	0.0	0.0
L596_g25793	L596_g25793.t2,L596_g25793.t1	0.547644247072	0.0	0.0	1.43	0.81	0.0	0.57	1.15	0.73	0.69	0.0	0.58	0.0	0.0	0.24	3.87	9.21
L596_g9713	L596_g9713.t2,L596_g9713.t1	0.700056017652	4.61	0.0	10.87	10.06	1.83	6.3	10.95	11.1	81.95	101.61	46.94	43.72	21.87	29.65	53.5	47.97
L596_g5553	L596_g5553.t1,L596_g5553.t2	0.425826975224	0.0	0.0	5.19	3.4	0.0	0.0	0.0	0.0	64.39	93.56	88.26	84.47	48.05	43.2	156.81	151.59
L596_g5550	L596_g5550.t1,L596_g5550.t2	0.0303979642604	0.27	0.8	0.0	0.0	12.02	4.82	1.06	3.25	0.0	0.0	9.08	9.96	0.0	0.0	5.62	0.0
L596_g84	L596_g84.t1,L596_g84.t2	0.427808107167	47.09	41.8	39.77	47.93	154.84	85.72	25.3	18.47	0.0	0.0	0.0	0.0	0.0	10.74	0.0	0.0
L596_g89	L596_g89.t2,L596_g89.t1	0.314706321601	9.88	24.21	0.0	3.62	3.54	2.39	2.8	3.07	4.61	0.0	5.68	2.68	2.59	2.41	1.23	0.0
L596_g574	L596_g574.t2,L596_g574.t1	0.972353932515	41.45	121.08	0.43	0.54	0.13	0.0	0.0	0.0	122.01	192.25	1.37	1.2	0.0	0.0	0.06	0.17
L596_g2246	L596_g2246.t1,L596_g2246.t2	0.82401545618	0.21	0.0	13.96	9.42	0.0	2.36	2.36	2.55	0.0	0.0	3.55	2.54	2.82	0.51	0.0	0.0
L596_g16788	L596_g16788.t1,L596_g16788.t2	0.328551867828	1.14	0.0	0.0	0.18	7.4	5.6	0.91	0.37	0.0	0.8	1.09	0.64	0.0	0.96	0.0	0.0
L596_g14789	L596_g14789.t1,L596_g14789.t3	0.451210267209	2.27	4.62	84.49	58.07	8.42	15.22	11.03	16.24	1.7	1.12	1.44	2.75	5.69	6.17	0.71	0.0
L596_g14789	L596_g14789.t3,L596_g14789.t2	0.295701043621	1.7	1.12	1.44	2.75	5.69	6.17	0.71	0.0	1.07	0.0	0.0	9.1	0.0	0.0	7.39	0.66
L596_g14789	L596_g14789.t1,L596_g14789.t2	0.498824638967	2.27	4.62	84.49	58.07	8.42	15.22	11.03	16.24	1.07	0.0	0.0	9.1	0.0	0.0	7.39	0.66
L596_g14430	L596_g14430.t1,L596_g14430.t2	0.115122486259	1.79	2.29	6.27	1.3	2.52	1.55	6.25	5.5	0.0	0.0	0.0	3.86	0.0	0.0	0.0	0.0
L596_g18436	L596_g18436.t2,L596_g18436.t1	0.348808245514	0.0	0.0	6.66	3.91	0.0	0.0	0.0	11.15	16.8	30.74	27.07	22.99	34.02	19.05	17.37	3.67
L596_g18435	L596_g18435.t2,L596_g18435.t1	0.578437803003	2.59	0.0	1.92	3.62	0.0	0.0	3.1	0.0	4.2	2.02	13.31	6.43	5.01	5.14	0.25	6.2
L596_g1286	L596_g1286.t2,L596_g1286.t1	0.478573726809	2.53	0.0	0.0	0.33	1.54	0.0	0.0	1.49	22.02	49.74	33.51	24.01	22.71	29.79	19.21	23.14
L596_g1754	L596_g1754.t2,L596_g1754.t3	0.0	3.56	0.0	0.0	0.0	5.48	2.44	0.0	0.0	0.0	0.0	0.0	1.62	0.0	0.0	0.0	0.0
L596_g1754	L596_g1754.t3,L596_g1754.t1	0.0766796094234	0.0	0.0	0.0	1.62	0.0	0.0	0.0	0.0	0.0	5.5	0.48	0.44	0.0	0.75	0.0	1.3
L596_g1754	L596_g1754.t2,L596_g1754.t1	0.045719656983	3.56	0.0	0.0	0.0	5.48	2.44	0.0	0.0	0.0	5.5	0.48	0.44	0.0	0.75	0.0	1.3
L596_g16512	L596_g16512.t2,L596_g16512.t1	0.0	3.14	0.0	0.0	0.0	0.0	0.0	0.0	0.0	0.0	5.65	4.52	5.76	0.54	0.55	4.83	4.56
L596_g23511	L596_g23511.t1,L596_g23511.t2	0.403841173824	0.51	1.73	25.82	15.04	0.04	1.33	0.64	2.06	0.0	0.0	0.0	2.42	0.59	2.04	0.43	0.0
L596_g23511	L596_g23511.t2,L596_g23511.t3	0.579861176811	0.0	0.0	0.0	2.42	0.59	2.04	0.43	0.0	0.24	0.0	5.04	4.56	2.68	0.59	0.0	0.23
L596_g23511	L596_g23511.t1,L596_g23511.t3	0.908234989939	0.51	1.73	25.82	15.04	0.04	1.33	0.64	2.06	0.24	0.0	5.04	4.56	2.68	0.59	0.0	0.23
L596_g20155	L596_g20155.t2,L596_g20155.t1	0.186780477968	67.86	356.92	0.46	0.35	0.0	0.0	0.0	0.09	201.02	0.0	0.0	0.0	0.0	0.0	0.0	0.0
L596_g21202	L596_g21202.t2,L596_g21202.t1	0.505418647119	11.23	35.9	64.88	53.07	2.55	1.36	2.41	2.92	72.72	45.11	15.77	25.32	30.93	41.85	21.55	20.24
L596_g24351	L596_g24351.t1,L596_g24351.t2	0.559276496297	0.07	0.0	10.24	10.85	0.0	21.76	11.56	15.25	1.44	1.22	29.35	23.41	92.42	78.38	3.74	0.68
L596_g24355	L596_g24355.t1,L596_g24355.t2	0.883555183998	1.97	5.79	21.2	21.32	1.23	1.11	0.56	1.55	8.3	28.27	21.93	30.93	0.67	0.34	0.13	0.0
L596_g24354	L596_g24354.t2,L596_g24354.t3	0.0672542691599	23.94	3.06	0.0	13.72	0.0	3.68	1.04	3.79	0.0	0.0	22.79	3.19	0.0	0.0	0.0	0.0
L596_g24354	L596_g24354.t3,L596_g24354.t1	0.26166162056	0.0	0.0	22.79	3.19	0.0	0.0	0.0	0.0	22.36	40.03	11.54	11.29	7.33	5.61	4.21	0.0
L596_g24354	L596_g24354.t2,L596_g24354.t1	0.596536587837	23.94	3.06	0.0	13.72	0.0	3.68	1.04	3.79	22.36	40.03	11.54	11.29	7.33	5.61	4.21	0.0
L596_g26261	L596_g26261.t2,L596_g26261.t1	0.266810370585	0.0	0.0	17.68	11.89	0.0	0.0	3.1	0.0	1.12	1.65	0.02	4.16	0.81	1.08	6.6	9.11
L596_g4032	L596_g4032.t1,L596_g4032.t2	0.70951365603	7.6	16.35	19.36	19.46	6.11	2.88	2.98	2.91	5.37	2.62	15.93	24.03	29.77	20.21	3.74	3.67
L596_g4032	L596_g4032.t2,L596_g4032.t3	0.922835253295	5.37	2.62	15.93	24.03	29.77	20.21	3.74	3.67	3.86	15.83	15.01	17.18	27.45	32.18	8.36	3.33
L596_g4032	L596_g4032.t1,L596_g4032.t3	0.693797028088	7.6	16.35	19.36	19.46	6.11	2.88	2.98	2.91	3.86	15.83	15.01	17.18	27.45	32.18	8.36	3.33
L596_g12376	L596_g12376.t1,L596_g12376.t3	0.203873548525	0.0	0.4	0.0	0.0	0.0	0.0	9.45	0.0	0.96	1.38	97.75	41.06	10.99	11.75	22.31	3.99
L596_g12376	L596_g12376.t3,L596_g12376.t2	0.494795655405	0.96	1.38	97.75	41.06	10.99	11.75	22.31	3.99	4.4	3.19	34.08	54.2	38.25	51.51	52.13	108.75
L596_g12376	L596_g12376.t1,L596_g12376.t2	0.345906895178	0.0	0.4	0.0	0.0	0.0	0.0	9.45	0.0	4.4	3.19	34.08	54.2	38.25	51.51	52.13	108.75
L596_g12374	L596_g12374.t2,L596_g12374.t1	0.758006251173	1.16	3.87	32.07	34.9	4.18	12.73	4.95	7.94	0.99	0.0	17.9	16.2	25.43	15.52	8.27	1.48
L596_g14235	L596_g14235.t1,L596_g14235.t2	0.696410609243	51.34	62.72	33.56	24.05	7.61	9.38	3.62	5.56	5.49	0.0	2.06	1.06	0.22	1.07	0.7	0.0
L596_g14234	L596_g14234.t2,L596_g14234.t1	0.71656108625	0.0	57.45	68.15	58.63	11.54	10.32	10.14	7.74	76.98	58.01	46.02	36.53	6.67	7.18	1.97	5.94
L596_g14237	L596_g14237.t3,L596_g14237.t1	0.734898147253	0.0	0.0	0.0	0.0	173.82	139.92	4.79	2.14	2.06	0.65	43.59	44.9	56.39	38.62	3.75	4.17
L596_g14237	L596_g14237.t1,L596_g14237.t2	0.100378065004	2.06	0.65	43.59	44.9	56.39	38.62	3.75	4.17	76.72	91.45	12.35	7.4	0.12	0.23	2.52	1.91
L596_g14237	L596_g14237.t3,L596_g14237.t2	0.00257762065554	0.0	0.0	0.0	0.0	173.82	139.92	4.79	2.14	76.72	91.45	12.35	7.4	0.12	0.23	2.52	1.91
L596_g14239	L596_g14239.t1,L596_g14239.t2	0.0196572835263	3.19	2.03	72.13	63.28	58.58	71.0	38.87	50.7	0.34	1.07	0.0	0.0	0.0	0.0	0.0	0.0
L596_g25002	L596_g25002.t1,L596_g25002.t2	0.33268642071	2.88	0.0	1.74	3.29	3.27	3.69	1.41	0.81	390.81	421.68	21.93	20.22	16.52	11.32	7.08	8.82
L596_g5070	L596_g5070.t1,L596_g5070.t2	0.579840238619	43.77	31.03	22.75	19.22	9.0	7.16	7.74	8.74	1.83	17.29	0.0	0.0	0.0	4.17	0.69	0.92
L596_g5077	L596_g5077.t1,L596_g5077.t2	0.58119715511	0.05	0.39	6.51	5.37	0.02	0.02	4.6	0.0	0.0	0.0	0.61	1.57	0.0	0.0	3.31	3.26
L596_g10263	L596_g10263.t2,L596_g10263.t1	0.826351542303	0.0	0.0	16.2	15.8	9.99	11.13	3.31	0.0	15.08	9.32	22.55	17.59	30.24	12.93	7.17	12.81
L596_g10266	L596_g10266.t1,L596_g10266.t3	0.657672093643	0.0	0.49	28.31	16.31	42.14	66.87	14.37	27.04	0.38	0.0	0.99	1.85	14.62	2.99	3.58	0.0
L596_g10266	L596_g10266.t3,L596_g10266.t2	0.617766617284	0.38	0.0	0.99	1.85	14.62	2.99	3.58	0.0	1.3	0.0	0.7	0.96	3.19	6.19	0.24	0.52
L596_g10266	L596_g10266.t1,L596_g10266.t2	0.918635306781	0.0	0.49	28.31	16.31	42.14	66.87	14.37	27.04	1.3	0.0	0.7	0.96	3.19	6.19	0.24	0.52
L596_g23197	L596_g23197.t1,L596_g23197.t2	0.922362877576	0.0	0.0	2.26	2.55	0.0	0.0	0.0	0.0	1.76	0.0	4.66	3.16	0.41	0.14	0.0	0.0
L596_g18057	L596_g18057.t2,L596_g18057.t3	0.900909947888	0.0	0.0	8.33	7.99	0.66	1.36	0.0	0.0	9.78	10.67	36.59	31.72	15.09	16.08	7.88	7.92
L596_g18057	L596_g18057.t3,L596_g18057.t1	0.882237947716	9.78	10.67	36.59	31.72	15.09	16.08	7.88	7.92	0.0	0.0	22.12	14.07	0.69	0.79	1.64	2.28
L596_g18057	L596_g18057.t2,L596_g18057.t1	0.970836469623	0.0	0.0	8.33	7.99	0.66	1.36	0.0	0.0	0.0	0.0	22.12	14.07	0.69	0.79	1.64	2.28
L596_g13104	L596_g13104.t2,L596_g13104.t1	0.883748083801	0.0	0.0	120.33	64.47	12.62	1.72	1.79	1.72	7.55	1.76	45.73	62.08	10.36	15.13	2.78	4.99
L596_g438	L596_g438.t1,L596_g438.t3	0.660061947386	3.28	0.0	4.21	0.97	0.0	0.0	3.91	2.99	6.83	52.46	48.11	57.59	146.06	196.34	375.52	427.32
L596_g438	L596_g438.t3,L596_g438.t2	0.808078219486	6.83	52.46	48.11	57.59	146.06	196.34	375.52	427.32	60.76	46.16	19.21	19.67	19.38	20.25	74.52	58.42
L596_g438	L596_g438.t1,L596_g438.t2	0.817601804761	3.28	0.0	4.21	0.97	0.0	0.0	3.91	2.99	60.76	46.16	19.21	19.67	19.38	20.25	74.52	58.42
L596_g18215	L596_g18215.t2,L596_g18215.t1	0.913111455559	85.51	109.57	31.64	23.97	5.47	2.55	5.69	13.64	146.68	214.22	85.06	86.13	83.49	91.4	49.54	38.44
L596_g18213	L596_g18213.t1,L596_g18213.t2	0.58535560395	0.0	0.0	10.83	17.13	12.46	13.38	0.0	0.0	3.2	5.62	26.61	15.82	0.0	0.0	10.5	10.7
L596_g23759	L596_g23759.t2,L596_g23759.t3	0.970434804204	1.79	0.85	159.75	120.33	17.84	29.53	22.76	51.69	0.0	0.0	11.88	12.61	0.0	2.87	2.93	1.76
L596_g23759	L596_g23759.t3,L596_g23759.t1	0.943389865124	0.0	0.0	11.88	12.61	0.0	2.87	2.93	1.76	0.0	0.0	21.34	14.51	4.87	1.02	8.3	0.97
L596_g23759	L596_g23759.t2,L596_g23759.t1	0.948574502705	1.79	0.85	159.75	120.33	17.84	29.53	22.76	51.69	0.0	0.0	21.34	14.51	4.87	1.02	8.3	0.97
L596_g23752	L596_g23752.t1,L596_g23752.t2	0.468058641622	9.83	23.92	27.23	14.04	11.69	0.0	0.34	0.0	0.0	0.0	4.6	13.03	3.5	10.76	0.0	0.0
L596_g23756	L596_g23756.t1,L596_g23756.t2	0.67828852405	32.97	39.76	21.17	18.6	26.16	34.28	32.27	37.62	2.56	0.0	3.2	0.83	1.42	0.57	2.82	0.0
L596_g14578	L596_g14578.t2,L596_g14578.t1	0.921849110133	4.81	6.53	33.29	35.44	35.61	33.04	4.11	12.23	1.83	0.0	46.68	41.71	96.26	54.44	35.45	21.26
L596_g19993	L596_g19993.t1,L596_g19993.t2	0.699776988503	8.25	12.69	69.57	72.58	12.59	22.55	59.85	45.72	0.0	0.0	1.43	0.44	0.0	0.0	0.0	1.89
L596_g19998	L596_g19998.t1,L596_g19998.t2	0.954558365792	10.3	0.0	17.26	19.13	0.0	0.88	0.49	0.32	4.15	3.75	18.85	17.16	2.85	2.1	1.18	0.67
L596_g11333	L596_g11333.t1,L596_g11333.t2	0.324760745155	488.88	407.54	111.27	125.93	895.07	988.92	155.52	171.64	22.43	0.0	0.0	0.0	0.0	0.0	0.0	0.0
L596_g27089	L596_g27089.t1,L596_g27089.t2	0.182308664464	0.0	0.0	0.0	4.82	0.0	11.45	0.0	0.0	0.33	0.0	15.02	10.36	11.0	0.0	3.65	4.33
L596_g21871	L596_g21871.t2,L596_g21871.t1	0.478252694249	4.11	8.29	50.33	42.39	8.97	13.2	43.47	25.77	7.2	0.0	0.0	0.0	11.79	10.29	7.69	20.81
L596_g27080	L596_g27080.t1,L596_g27080.t2	0.17201621753	0.0	0.0	0.0	0.59	0.0	0.75	0.7	1.4	13.54	24.01	16.42	14.47	2.45	2.83	0.72	0.0
L596_g9369	L596_g9369.t2,L596_g9369.t1	0.868128276231	0.0	0.0	44.58	19.96	0.0	0.81	0.0	1.31	3.23	4.27	33.04	39.96	8.81	8.68	3.72	2.63
L596_g24573	L596_g24573.t2,L596_g24573.t1	0.0620268823671	0.0	0.0	0.0	0.0	0.0	0.0	4.04	0.0	68.95	75.46	56.96	54.0	6.35	9.29	8.06	9.22
L596_g20058	L596_g20058.t2,L596_g20058.t1	0.950789181725	16.09	29.69	0.0	2.0	6.21	8.29	1.08	0.55	635.17	906.03	11.77	9.48	7.17	5.7	13.07	13.4
L596_g20059	L596_g20059.t1,L596_g20059.t2	0.784499360395	0.0	0.0	10.79	15.32	12.2	14.23	0.0	6.94	4.45	4.98	70.39	49.8	15.45	14.86	7.8	0.0
L596_g17594	L596_g17594.t2,L596_g17594.t1	0.413648488537	0.0	0.0	3.6	3.68	2.19	2.04	1.03	0.0	0.5	2.09	0.0	0.0	1.52	3.38	0.75	0.66
L596_g17043	L596_g17043.t1,L596_g17043.t2	0.119850939291	25.38	0.0	67.33	99.29	2.73	0.0	5.51	0.0	0.0	22.34	5.24	0.0	0.0	0.92	1.96	8.91
L596_g25620	L596_g25620.t2,L596_g25620.t1	0.686533501415	0.0	1.2	9.46	5.51	8.73	8.87	1.95	0.0	4.75	5.46	28.73	23.89	2.05	1.29	0.76	4.17
L596_g25628	L596_g25628.t2,L596_g25628.t1	0.510974818122	0.0	0.0	44.16	42.55	30.6	26.44	13.12	11.2	51.04	48.46	23.26	26.1	13.49	18.7	6.78	3.32
L596_g13749	L596_g13749.t2,L596_g13749.t3	0.820213844856	0.0	0.0	6.91	6.18	0.0	6.87	0.0	4.57	7.58	2.31	54.71	54.32	10.26	6.71	6.54	10.74
L596_g13749	L596_g13749.t3,L596_g13749.t1	0.541487851593	7.58	2.31	54.71	54.32	10.26	6.71	6.54	10.74	12.14	20.65	34.63	27.04	80.56	56.49	8.42	0.0
L596_g13749	L596_g13749.t2,L596_g13749.t1	0.578253396003	0.0	0.0	6.91	6.18	0.0	6.87	0.0	4.57	12.14	20.65	34.63	27.04	80.56	56.49	8.42	0.0
L596_g8575	L596_g8575.t1,L596_g8575.t2	0.8856661979	0.6	0.0	10.87	15.66	5.25	3.09	7.38	3.05	3.61	11.84	14.72	17.84	7.75	7.89	15.62	11.29
L596_g27709	L596_g27709.t2,L596_g27709.t1	0.697954608096	0.38	0.0	29.43	16.98	16.83	7.61	8.18	13.93	8.64	9.42	10.55	17.19	1.46	8.83	3.1	2.27
L596_g27704	L596_g27704.t1,L596_g27704.t2	0.320634802216	0.0	0.0	126.05	98.72	29.18	25.07	38.17	22.78	2.91	2.53	0.0	0.0	30.57	33.15	25.15	41.47
L596_g27700	L596_g27700.t1,L596_g27700.t2	0.495164948139	14.25	17.16	0.0	0.76	2.13	4.23	10.12	8.29	0.0	0.0	0.44	0.0	0.0	0.34	2.8	1.41
L596_g7247	L596_g7247.t2,L596_g7247.t1	0.654215222109	4.9	3.2	10.69	8.17	16.94	14.02	13.67	15.13	7.26	4.07	0.0	0.42	10.2	6.36	0.41	0.0
L596_g7246	L596_g7246.t1,L596_g7246.t2	0.559954954203	7.49	3.06	6.79	6.39	0.91	0.93	4.44	4.51	0.0	0.0	1.1	0.29	0.0	1.15	1.02	0.0
L596_g21015	L596_g21015.t1,L596_g21015.t2	0.792277661748	55.09	93.22	2.64	1.33	0.0	2.05	0.0	0.45	23.74	13.39	6.07	7.91	5.48	4.32	2.87	3.66
L596_g2542	L596_g2542.t1,L596_g2542.t2	0.76751741778	2.76	1.24	20.22	18.8	7.38	4.25	6.96	7.05	0.71	0.0	0.79	0.49	0.0	0.28	0.0	0.0
L596_g3491	L596_g3491.t2,L596_g3491.t1	0.169530623134	0.0	0.0	225.39	170.06	7.5	3.49	1.77	3.9	0.97	0.0	0.0	10.86	26.78	33.76	10.92	3.67
L596_g15357	L596_g15357.t2,L596_g15357.t1	0.341211277149	0.0	7.05	0.73	2.15	11.74	17.18	0.0	0.0	22.9	17.64	19.47	19.67	6.89	3.18	8.21	5.99
L596_g26544	L596_g26544.t2,L596_g26544.t1	0.988101538316	0.58	0.84	26.26	22.89	1.73	2.07	0.47	0.0	1.23	1.85	16.64	12.07	1.41	1.51	1.75	1.39
L596_g5791	L596_g5791.t1,L596_g5791.t3	0.986318366307	0.0	0.0	143.26	161.5	10.79	14.39	4.19	3.97	1.14	0.77	144.22	127.86	12.92	11.48	19.14	19.48
L596_g5792	L596_g5792.t1,L596_g5792.t2	0.629191459181	2.83	0.0	419.5	409.93	202.28	192.34	147.62	0.01	0.0	0.0	149.57	75.98	0.0	20.37	0.0	160.94
L596_g5799	L596_g5799.t1,L596_g5799.t2	0.45701717587	1.16	0.0	53.65	44.72	0.0	1.23	0.0	0.0	0.0	0.0	8.52	12.87	18.88	18.11	8.23	10.06
L596_g14002	L596_g14002.t1,L596_g14002.t2	0.136807712734	1.4	0.0	6.14	11.12	39.13	40.32	13.83	6.24	0.0	1.48	2.61	0.0	0.0	0.0	0.0	4.53
L596_g5135	L596_g5135.t1,L596_g5135.t2	0.431657134475	7.11	7.45	2.51	3.93	4.44	5.02	2.57	1.48	1.74	0.0	7.0	4.82	0.0	0.0	0.0	1.73
L596_g19151	L596_g19151.t2,L596_g19151.t1	0.614052740324	3.88	3.14	1.44	4.42	1.39	0.87	1.73	0.0	8.29	3.5	86.98	82.42	20.1	18.93	72.95	67.86
L596_g18801	L596_g18801.t2,L596_g18801.t1	0.52026277248	0.0	0.07	2.18	5.46	0.17	0.09	1.93	2.94	0.97	0.0	9.59	2.71	0.0	0.0	0.0	0.0
L596_g16099	L596_g16099.t2,L596_g16099.t1	0.0613377096658	37.17	22.9	429.0	519.8	61.54	60.18	524.44	473.31	0.0	0.0	0.0	0.0	0.0	30.21	0.0	0.0
L596_g19045	L596_g19045.t1,L596_g19045.t2	0.769545472729	14.61	8.24	92.12	50.2	15.09	18.91	13.29	17.5	0.0	0.0	15.34	35.36	3.19	5.69	0.0	0.0
L596_g16095	L596_g16095.t3,L596_g16095.t2	0.635607061101	4.97	9.51	3.78	5.94	1.7	3.37	0.3	0.0	4.61	2.97	21.47	8.85	6.63	7.31	2.59	2.28
L596_g16095	L596_g16095.t2,L596_g16095.t1	0.862166928991	4.61	2.97	21.47	8.85	6.63	7.31	2.59	2.28	0.0	0.0	19.58	17.0	0.87	1.5	4.48	7.62
L596_g16095	L596_g16095.t3,L596_g16095.t1	0.497862630068	4.97	9.51	3.78	5.94	1.7	3.37	0.3	0.0	0.0	0.0	19.58	17.0	0.87	1.5	4.48	7.62
L596_g19042	L596_g19042.t1,L596_g19042.t2	0.384726542926	4.74	0.0	5.34	0.0	0.0	0.0	0.45	6.24	0.0	0.0	30.11	30.9	5.08	8.98	5.72	0.0
L596_g19042	L596_g19042.t2,L596_g19042.t3	0.96545596692	0.0	0.0	30.11	30.9	5.08	8.98	5.72	0.0	0.0	0.79	29.31	30.03	14.0	14.42	4.62	6.28
L596_g19042	L596_g19042.t1,L596_g19042.t3	0.441553441215	4.74	0.0	5.34	0.0	0.0	0.0	0.45	6.24	0.0	0.79	29.31	30.03	14.0	14.42	4.62	6.28
L596_g14834	L596_g14834.t1,L596_g14834.t2	0.549221217116	8.78	5.04	11.83	6.78	3.42	2.74	4.82	6.44	0.0	1.42	1.17	12.85	0.39	0.0	3.26	3.23
L596_g14832	L596_g14832.t1,L596_g14832.t2	0.323762432809	0.0	0.0	0.0	7.24	0.0	0.0	8.27	0.0	26.03	23.27	25.11	18.71	20.1	16.89	7.71	13.63
L596_g18392	L596_g18392.t1,L596_g18392.t2	0.227834109325	0.0	0.0	0.0	14.46	8.63	0.0	0.0	0.0	10.71	17.99	28.63	10.5	0.0	12.2	4.56	5.31
L596_g8924	L596_g8924.t2,L596_g8924.t1	0.255390258645	0.0	0.0	0.0	0.0	33.83	13.29	0.0	0.0	1.97	5.03	15.23	22.1	0.63	24.01	4.01	1.51
L596_g19819	L596_g19819.t1,L596_g19819.t2	0.833233237136	71.04	42.04	273.03	220.51	0.0	1.77	64.02	82.16	16.5	24.47	364.5	284.27	186.89	202.89	232.46	265.06
L596_g19816	L596_g19816.t1,L596_g19816.t3	0.91211363542	18.89	24.06	19.42	12.45	0.0	9.06	7.1	0.0	13.75	9.1	3.96	8.5	0.0	3.85	1.86	0.0
L596_g19816	L596_g19816.t3,L596_g19816.t2	0.0755845810202	13.75	9.1	3.96	8.5	0.0	3.85	1.86	0.0	0.0	0.0	0.0	0.0	15.92	7.4	0.0	8.22
L596_g19816	L596_g19816.t1,L596_g19816.t2	0.0864547478303	18.89	24.06	19.42	12.45	0.0	9.06	7.1	0.0	0.0	0.0	0.0	0.0	15.92	7.4	0.0	8.22
L596_g19814	L596_g19814.t2,L596_g19814.t1	0.896076251264	10.06	18.73	36.24	25.87	5.19	9.25	3.77	4.42	13.84	0.0	22.33	22.19	6.98	6.2	5.12	6.17
L596_g25542	L596_g25542.t2,L596_g25542.t1	0.244660563437	34.07	53.73	21.44	22.09	23.87	20.62	29.5	20.9	0.0	0.0	0.0	0.0	0.0	0.0	0.0	10.27
L596_g28071	L596_g28071.t2,L596_g28071.t1	0.829594497597	0.0	0.0	0.52	0.39	2.09	2.39	0.0	0.0	0.71	0.0	9.1	8.06	9.32	8.14	0.84	1.01
L596_g28076	L596_g28076.t2,L596_g28076.t1	0.456181416625	0.0	0.0	0.0	27.91	0.0	0.0	4.97	4.71	0.0	0.0	54.14	28.95	3.85	3.83	0.0	0.0
L596_g26384	L596_g26384.t3,L596_g26384.t2	0.502321351129	0.0	0.0	24.08	21.27	6.45	2.45	3.68	0.0	0.8	1.62	5.11	4.1	10.16	12.83	0.04	5.33
L596_g26382	L596_g26382.t2,L596_g26382.t1	0.771257186517	0.0	0.0	1.98	3.33	1.14	0.94	0.0	0.0	3.29	6.93	6.31	7.01	8.11	5.28	1.22	1.4
L596_g12890	L596_g12890.t2,L596_g12890.t3	0.79666744514	0.0	0.0	13.1	15.02	0.0	0.0	0.41	1.06	1.7	1.7	10.0	6.69	5.08	5.97	0.23	0.0
L596_g12895	L596_g12895.t2,L596_g12895.t1	0.240014517851	0.0	0.0	0.0	1.59	0.0	3.26	0.0	0.0	12.06	10.74	17.14	9.01	2.97	2.71	4.59	5.9
L596_g23766	L596_g23766.t2,L596_g23766.t1	0.288221564109	126.35	140.49	53.31	38.72	35.29	45.09	6.62	5.85	0.0	0.0	28.61	33.37	0.0	0.0	17.91	17.55
L596_g8973	L596_g8973.t2,L596_g8973.t1	0.81530835487	20.08	16.94	19.66	21.19	26.5	31.73	19.85	20.51	0.0	0.0	3.27	3.12	3.76	1.06	1.61	2.18
L596_g8974	L596_g8974.t2,L596_g8974.t1	0.0365909127619	0.0	0.0	14.26	15.79	0.83	0.78	0.66	0.0	0.0	0.0	0.0	0.0	0.0	1.33	0.0	0.0
L596_g11275	L596_g11275.t1,L596_g11275.t2	0.234257925713	9.03	0.0	0.0	0.0	4.82	11.07	2.21	1.09	1.05	12.41	30.8	28.93	12.63	7.43	3.98	6.31
L596_g11272	L596_g11272.t1,L596_g11272.t2	0.930759072423	22.72	17.96	13.69	7.87	2.31	1.79	2.83	3.41	48.52	43.91	22.43	34.3	12.37	16.93	24.54	16.5
L596_g11270	L596_g11270.t3,L596_g11270.t2	0.113745733787	0.0	0.28	0.0	0.0	0.0	2.52	0.0	0.0	0.62	0.0	17.33	12.57	6.18	2.57	0.74	0.46
L596_g11270	L596_g11270.t2,L596_g11270.t1	0.963239769738	0.62	0.0	17.33	12.57	6.18	2.57	0.74	0.46	0.11	0.0	13.77	14.88	2.06	2.16	0.91	1.88
L596_g11270	L596_g11270.t3,L596_g11270.t1	0.104219056667	0.0	0.28	0.0	0.0	0.0	2.52	0.0	0.0	0.11	0.0	13.77	14.88	2.06	2.16	0.91	1.88
L596_g27168	L596_g27168.t1,L596_g27168.t2	0.00143997763199	1.62	0.0	517.47	338.76	59.6	78.6	187.31	213.07	0.61	0.79	0.0	0.0	0.0	0.0	0.0	0.0
L596_g27168	L596_g27168.t2,L596_g27168.t3	0.0	0.61	0.79	0.0	0.0	0.0	0.0	0.0	0.0	0.0	0.0	71.36	83.09	18.19	16.37	20.23	12.67
L596_g27168	L596_g27168.t1,L596_g27168.t3	0.937173891752	1.62	0.0	517.47	338.76	59.6	78.6	187.31	213.07	0.0	0.0	71.36	83.09	18.19	16.37	20.23	12.67
L596_g27164	L596_g27164.t1,L596_g27164.t2	0.0362846721644	0.0	0.0	0.0	1.55	0.0	0.71	0.98	0.0	0.77	0.0	0.0	0.0	5.89	0.6	0.0	0.0
L596_g17944	L596_g17944.t3,L596_g17944.t2	0.710184250202	36.88	41.72	47.17	39.46	16.88	14.63	6.39	4.77	0.0	0.0	15.57	8.23	0.96	0.0	1.32	0.0
L596_g17944	L596_g17944.t2,L596_g17944.t1	0.648494532008	0.0	0.0	15.57	8.23	0.96	0.0	1.32	0.0	1.73	0.15	4.39	7.92	3.93	5.6	2.84	3.37
L596_g17944	L596_g17944.t3,L596_g17944.t1	0.727651204289	36.88	41.72	47.17	39.46	16.88	14.63	6.39	4.77	1.73	0.15	4.39	7.92	3.93	5.6	2.84	3.37
L596_g642	L596_g642.t2,L596_g642.t1	0.221578807227	6.43	0.0	12.4	11.72	4.53	5.62	5.08	2.69	11.97	20.19	0.0	0.0	4.68	1.87	0.0	0.01
L596_g1947	L596_g1947.t1,L596_g1947.t2	0.73098419148	3.5	0.7	59.29	50.96	75.48	76.52	15.8	25.9	0.0	0.0	21.21	11.23	5.96	2.6	8.08	0.0
L596_g1948	L596_g1948.t1,L596_g1948.t2	0.85073493257	0.35	0.0	0.16	0.15	0.76	0.41	3.72	1.55	0.0	0.0	0.0	0.0	0.0	0.0	0.91	1.15
L596_g20248	L596_g20248.t1,L596_g20248.t2	0.530082444127	0.0	0.0	22.79	0.0	0.0	0.0	0.0	0.0	14.53	10.35	52.6	49.99	37.85	52.93	3.74	3.79
L596_g20241	L596_g20241.t3,L596_g20241.t2	0.618832491877	13.82	0.0	30.68	43.42	0.0	32.6	27.57	0.0	0.0	8.93	46.1	68.84	152.41	166.75	27.15	41.98
L596_g20241	L596_g20241.t2,L596_g20241.t1	0.783691198384	0.0	8.93	46.1	68.84	152.41	166.75	27.15	41.98	4.15	2.48	94.6	59.7	90.46	33.96	0.0	18.84
L596_g20241	L596_g20241.t3,L596_g20241.t1	0.641971321935	13.82	0.0	30.68	43.42	0.0	32.6	27.57	0.0	4.15	2.48	94.6	59.7	90.46	33.96	0.0	18.84
L596_g17369	L596_g17369.t1,L596_g17369.t2	0.684834900192	22.89	70.64	26.37	22.37	23.71	7.89	22.73	0.0	67.85	42.54	94.46	107.48	104.72	80.86	27.42	46.47
L596_g7458	L596_g7458.t2,L596_g7458.t1	0.300668131984	32.82	30.11	200.93	185.7	334.25	292.22	24.11	23.45	160.8	173.08	16.56	14.03	23.8	45.38	17.78	17.51
L596_g3512	L596_g3512.t2,L596_g3512.t1	0.352959960972	2.53	0.0	13.74	11.17	3.86	5.84	9.65	9.27	36.49	41.41	8.89	9.44	9.43	8.98	3.93	3.9
L596_g3512	L596_g3512.t1,L596_g3512.t3	0.708648056289	36.49	41.41	8.89	9.44	9.43	8.98	3.93	3.9	0.0	3.89	0.0	0.0	0.0	0.0	0.0	0.0
L596_g3512	L596_g3512.t2,L596_g3512.t3	0.0	2.53	0.0	13.74	11.17	3.86	5.84	9.65	9.27	0.0	3.89	0.0	0.0	0.0	0.0	0.0	0.0
L596_g3516	L596_g3516.t1,L596_g3516.t2	0.0436159493297	0.0	0.0	0.0	0.96	14.46	4.13	0.32	0.0	4.39	17.39	14.55	9.31	0.0	1.81	0.0	0.0
L596_g3516	L596_g3516.t2,L596_g3516.t3	0.249735961726	4.39	17.39	14.55	9.31	0.0	1.81	0.0	0.0	1.08	1.7	10.91	13.94	45.19	40.75	3.52	3.62
L596_g3516	L596_g3516.t1,L596_g3516.t3	0.872305524142	0.0	0.0	0.0	0.96	14.46	4.13	0.32	0.0	1.08	1.7	10.91	13.94	45.19	40.75	3.52	3.62
L596_g12283	L596_g12283.t2,L596_g12283.t1	0.938649514229	0.0	0.0	36.1	33.31	7.4	7.55	14.25	13.27	0.57	2.26	18.09	8.09	3.79	3.58	4.8	2.4
L596_g12289	L596_g12289.t1,L596_g12289.t2	0.870300981065	0.51	4.85	9.1	7.73	7.61	6.5	5.64	0.54	2.5	0.0	25.86	15.8	10.83	11.93	2.6	9.55
L596_g14700	L596_g14700.t1,L596_g14700.t2	0.151058062147	6.02	11.22	16.82	13.81	182.24	143.46	17.7	8.97	0.0	0.0	0.97	4.04	0.0	0.53	0.0	0.0
L596_g14704	L596_g14704.t2,L596_g14704.t1	0.123993408874	0.0	0.0	3.21	15.59	0.0	0.0	0.0	0.0	2.1	0.13	11.03	0.0	7.79	6.85	6.97	6.29
L596_g324	L596_g324.t2,L596_g324.t1	0.845329206565	3.03	0.0	128.5	108.01	41.11	38.85	74.76	79.93	463.73	722.03	2402.49	2589.28	3733.61	2104.77	5581.68	3956.27
L596_g22461	L596_g22461.t1,L596_g22461.t2	0.341964664033	157.77	123.98	30.16	30.3	21.54	14.96	5.65	4.64	0.96	14.79	49.32	53.71	29.59	33.29	18.69	19.8
L596_g22465	L596_g22465.t1,L596_g22465.t3	0.849907012585	0.0	0.0	4.82	10.54	0.47	1.14	0.97	0.99	2.55	4.28	11.17	9.39	0.0	0.0	0.43	0.96
L596_g22465	L596_g22465.t3,L596_g22465.t2	0.713148409039	2.55	4.28	11.17	9.39	0.0	0.0	0.43	0.96	5.84	4.08	4.9	3.51	4.14	3.91	0.71	0.6
L596_g22465	L596_g22465.t1,L596_g22465.t2	0.530371099055	0.0	0.0	4.82	10.54	0.47	1.14	0.97	0.99	5.84	4.08	4.9	3.51	4.14	3.91	0.71	0.6
L596_g16743	L596_g16743.t1,L596_g16743.t2	0.904298340448	51.99	49.94	42.01	39.27	17.82	15.78	14.56	15.97	6.49	3.89	2.13	3.06	0.0	0.25	0.0	0.0
L596_g25856	L596_g25856.t1,L596_g25856.t2	0.560253404395	1.28	8.18	0.0	0.0	0.0	0.87	0.0	0.0	20.5	24.02	9.72	11.25	26.66	17.43	14.5	12.58
L596_g8323	L596_g8323.t1,L596_g8323.t2	0.30350129882	0.0	0.0	0.71	0.5	2.08	2.09	0.31	0.0	0.47	0.0	137.62	101.47	1.98	2.63	14.2	23.93
L596_g24025	L596_g24025.t2,L596_g24025.t1	0.691812911203	0.0	0.0	0.4	0.0	0.11	0.34	1.25	0.59	0.22	0.0	4.12	1.36	0.0	0.0	2.04	1.79
L596_g24022	L596_g24022.t2,L596_g24022.t3	0.969653309653	8.61	2.23	33.35	24.69	3.21	5.19	30.48	37.66	14.47	5.51	57.05	52.36	8.17	6.23	31.95	47.35
L596_g24022	L596_g24022.t3,L596_g24022.t1	0.419293560671	14.47	5.51	57.05	52.36	8.17	6.23	31.95	47.35	0.0	4.58	0.67	1.14	0.0	0.08	0.69	1.24
L596_g24022	L596_g24022.t2,L596_g24022.t1	0.400374332943	8.61	2.23	33.35	24.69	3.21	5.19	30.48	37.66	0.0	4.58	0.67	1.14	0.0	0.08	0.69	1.24
L596_g2420	L596_g2420.t2,L596_g2420.t1	0.158575112665	0.0	0.0	9.54	24.12	8.75	5.43	0.0	0.0	161.7	154.12	33.21	27.9	1.68	11.46	58.12	52.97
L596_g3758	L596_g3758.t1,L596_g3758.t2	0.954682621674	37.97	37.69	40.16	38.36	26.98	30.41	22.15	24.39	9.69	4.02	9.16	6.45	6.43	9.91	5.52	3.66
L596_g3755	L596_g3755.t3,L596_g3755.t2	0.41973589641	0.0	0.0	12.27	2.89	0.0	3.26	0.0	0.0	0.0	0.0	0.96	6.33	0.0	2.04	0.0	0.0
L596_g3755	L596_g3755.t2,L596_g3755.t1	0.608649144181	0.0	0.0	0.96	6.33	0.0	2.04	0.0	0.0	1.42	0.4	10.15	10.32	14.83	7.68	1.25	0.2
L596_g3755	L596_g3755.t3,L596_g3755.t1	0.621045536432	0.0	0.0	12.27	2.89	0.0	3.26	0.0	0.0	1.42	0.4	10.15	10.32	14.83	7.68	1.25	0.2
L596_g27823	L596_g27823.t2,L596_g27823.t1	0.811667977125	11.99	21.55	27.75	29.94	1.58	4.98	3.5	6.81	0.0	0.0	6.44	6.13	3.22	1.48	0.0	0.47
L596_g27821	L596_g27821.t1,L596_g27821.t2	0.139630312093	0.0	0.0	1.94	0.0	1.19	1.23	1.06	0.91	0.0	0.0	1.11	5.78	0.0	0.0	0.25	0.0
L596_g24843	L596_g24843.t2,L596_g24843.t1	0.153296762425	39.12	52.21	23.35	21.53	6.68	13.44	6.48	6.49	0.0	0.0	0.0	0.0	9.54	2.68	2.79	0.0
L596_g6177	L596_g6177.t1,L596_g6177.t2	0.572307251337	631.63	279.01	10.39	5.99	1.3	1.08	6.52	14.58	143.72	732.94	0.0	1.93	0.0	0.0	0.0	0.0
L596_g6065	L596_g6065.t1,L596_g6065.t2	0.567356811299	42.34	17.41	23.09	14.98	6.27	1.83	13.96	12.71	20.1	76.8	0.0	9.24	5.84	8.22	6.16	15.59
L596_g12581	L596_g12581.t1,L596_g12581.t2	0.849991691955	4.08	7.94	14.41	19.8	3.48	6.38	1.26	1.73	15.01	27.06	24.19	16.53	12.2	5.79	0.0	0.0
L596_g13185	L596_g13185.t1,L596_g13185.t2	0.792371443364	9.52	1.62	0.0	0.0	0.0	0.0	0.0	0.0	4.24	4.58	0.21	0.0	0.0	0.0	0.0	0.0
L596_g12639	L596_g12639.t3,L596_g12639.t2	0.423546312852	34.78	27.6	30.94	23.49	7.94	8.25	5.53	5.79	0.35	0.0	0.0	5.43	0.0	0.0	0.0	0.0
L596_g12639	L596_g12639.t2,L596_g12639.t1	0.0	0.35	0.0	0.0	5.43	0.0	0.0	0.0	0.0	0.0	0.0	2.77	0.0	0.0	0.21	0.0	0.0
L596_g12639	L596_g12639.t3,L596_g12639.t1	0.519156725721	34.78	27.6	30.94	23.49	7.94	8.25	5.53	5.79	0.0	0.0	2.77	0.0	0.0	0.21	0.0	0.0
L596_g5624	L596_g5624.t2,L596_g5624.t1	0.191358319066	0.0	0.0	12.16	12.43	1.35	0.0	21.32	22.96	35.6	41.19	9.74	9.58	11.83	16.19	6.04	1.26
L596_g5628	L596_g5628.t2,L596_g5628.t1	0.983773940697	0.0	0.0	10.23	7.5	1.34	0.68	1.7	0.0	0.0	0.0	34.3	25.56	0.0	0.0	0.0	1.46
L596_g821	L596_g821.t1,L596_g821.t2	0.0099216530471	0.0	0.0	8.07	6.65	0.0	0.0	4.25	0.0	0.64	0.55	0.0	0.06	0.24	0.6	0.0	3.4
L596_g1011	L596_g1011.t1,L596_g1011.t2	0.397067278212	0.38	0.0	0.07	1.44	0.0	0.0	7.57	17.65	0.0	0.0	0.81	1.52	0.98	0.0	10.45	0.0
L596_g14759	L596_g14759.t1,L596_g14759.t2	0.528376574525	7.36	10.54	51.1	58.86	95.63	90.6	80.21	63.42	1.47	4.86	20.98	27.67	4.18	0.76	2.82	0.0
L596_g24784	L596_g24784.t2,L596_g24784.t1	0.991034992135	75.05	229.07	0.77	0.8	0.36	0.36	0.29	1.01	41.46	85.75	0.88	0.62	0.0	0.23	0.0	0.0
L596_g24258	L596_g24258.t1,L596_g24258.t2	0.591975857686	2.02	1.32	3.29	7.08	2.1	2.1	5.36	6.86	0.0	3.8	4.54	1.77	0.0	0.0	3.79	0.0
L596_g21094	L596_g21094.t2,L596_g21094.t1	0.516529591689	2.59	4.48	2.88	6.33	0.0	3.03	3.1	8.77	3.03	0.0	7.64	2.81	116.18	101.41	61.28	79.77
L596_g9621	L596_g9621.t1,L596_g9621.t2	0.612103431504	132.22	34.05	11.81	13.84	35.42	35.27	24.33	31.08	100.4	243.28	25.89	27.14	31.73	10.82	20.55	27.16
L596_g2631	L596_g2631.t3,L596_g2631.t1	0.679919162328	47.33	65.96	56.26	76.17	27.42	32.78	5.74	5.36	1.26	4.19	88.55	26.67	29.13	44.55	12.1	16.64
L596_g2637	L596_g2637.t1,L596_g2637.t2	0.77619788438	10.03	0.0	52.06	48.29	34.85	23.3	10.95	3.72	2.96	11.34	23.54	17.84	1.25	4.23	6.25	16.7
L596_g16145	L596_g16145.t2,L596_g16145.t1	0.972287431452	10.06	21.57	53.76	44.1	6.01	7.66	3.66	3.7	12.51	8.33	26.19	28.77	5.12	5.87	1.83	2.11
L596_g4775	L596_g4775.t2,L596_g4775.t1	0.433678673235	22.52	10.98	0.0	0.0	0.0	0.0	0.0	0.0	0.0	24.58	0.73	0.45	3.41	0.58	0.24	0.22
L596_g4777	L596_g4777.t2,L596_g4777.t3	0.998950604667	0.0	0.0	2.34	9.08	133.14	76.89	1.4	0.0	0.0	0.0	9.01	16.84	218.57	115.88	3.42	3.88
L596_g10302	L596_g10302.t1,L596_g10302.t2	0.084646961888	0.0	97.42	32.24	52.42	34.38	0.0	65.45	0.0	123.49	0.0	18.41	2.89	0.0	39.06	16.54	86.45
L596_g15879	L596_g15879.t2,L596_g15879.t1	0.0459131068183	0.6	0.0	0.0	0.0	7.71	0.0	0.0	0.0	0.0	0.0	36.91	42.53	2.63	8.58	2.68	1.62
L596_g15873	L596_g15873.t1,L596_g15873.t2	0.728578089234	10.61	16.01	10.54	7.41	1.46	2.67	1.89	1.51	0.96	0.82	4.21	1.24	0.53	0.32	0.15	0.0
L596_g15873	L596_g15873.t2,L596_g15873.t3	0.483832218441	0.96	0.82	4.21	1.24	0.53	0.32	0.15	0.0	0.0	0.0	0.97	3.92	0.0	0.38	0.0	0.25
L596_g15873	L596_g15873.t1,L596_g15873.t3	0.426666508243	10.61	16.01	10.54	7.41	1.46	2.67	1.89	1.51	0.0	0.0	0.97	3.92	0.0	0.38	0.0	0.25
L596_g12946	L596_g12946.t1,L596_g12946.t2	0.747385985348	2.77	2.8	37.89	46.29	10.12	12.08	4.9	7.89	0.0	0.0	15.25	2.82	7.85	5.59	0.0	0.0
L596_g17654	L596_g17654.t2,L596_g17654.t1	0.990400065588	13.79	42.25	0.27	1.32	0.0	0.0	0.0	0.0	12.28	25.38	0.44	0.0	0.0	0.0	0.0	0.0
L596_g13023	L596_g13023.t2,L596_g13023.t1	0.896450595035	2.69	3.36	0.56	2.07	0.0	0.34	0.0	0.54	217.83	403.64	18.99	16.77	6.77	9.22	20.12	21.6
L596_g7169	L596_g7169.t2,L596_g7169.t1	0.666512176918	35.98	0.0	86.77	82.03	41.28	19.56	26.31	23.24	121.57	83.47	71.7	62.94	0.0	24.45	0.0	0.0
L596_g16017	L596_g16017.t1,L596_g16017.t2	0.796478309898	6.78	22.23	10.14	8.17	3.84	0.0	6.83	7.82	26.06	33.96	3.94	5.79	7.0	11.87	0.0	0.0
L596_g16016	L596_g16016.t2,L596_g16016.t1	0.791954327137	1.44	0.0	80.31	86.2	0.0	13.07	31.46	22.19	0.0	5.76	111.29	97.1	93.66	72.6	7.82	11.05
L596_g16013	L596_g16013.t1,L596_g16013.t2	0.141530111546	0.0	0.28	0.0	0.0	0.0	1.24	0.0	0.0	1.23	0.0	29.83	30.97	9.91	6.58	6.24	5.07
L596_g18310	L596_g18310.t1,L596_g18310.t2	0.879777559586	8.5	4.74	17.18	17.24	8.68	10.54	2.09	1.96	10.76	10.93	21.71	27.22	39.15	37.45	6.01	2.81
L596_g3171	L596_g3171.t1,L596_g3171.t2	0.343043293492	33.35	37.18	36.48	27.76	9.2	8.07	4.63	5.79	0.0	0.0	0.0	1.56	0.0	1.92	0.0	0.0
L596_g23141	L596_g23141.t1,L596_g23141.t2	0.722748662255	1.51	0.86	18.97	17.41	3.74	1.53	1.7	1.81	1.54	0.0	2.27	4.02	3.24	3.92	0.0	0.0
L596_g15091	L596_g15091.t1,L596_g15091.t2	0.52992722097	72.61	43.44	8.29	10.63	3.06	2.76	1.29	4.32	0.0	64.57	18.78	14.59	5.45	6.42	5.59	2.4
L596_g14327	L596_g14327.t1,L596_g14327.t2	0.278289355997	0.0	0.0	17.54	16.93	2.54	4.17	3.46	2.52	5.41	7.45	3.4	0.0	1.87	0.26	0.16	2.52
L596_g14320	L596_g14320.t1,L596_g14320.t2	0.456907609202	2.06	0.0	0.69	0.0	17.63	18.34	0.93	0.36	0.0	2.01	3.4	4.26	3.62	1.7	5.18	0.0
L596_g14320	L596_g14320.t2,L596_g14320.t3	0.825285451715	0.0	2.01	3.4	4.26	3.62	1.7	5.18	0.0	3.17	0.0	13.7	15.05	11.75	10.76	5.15	6.97
L596_g14320	L596_g14320.t1,L596_g14320.t3	0.610019128235	2.06	0.0	0.69	0.0	17.63	18.34	0.93	0.36	3.17	0.0	13.7	15.05	11.75	10.76	5.15	6.97
L596_g19548	L596_g19548.t1,L596_g19548.t2	0.865961777392	0.0	0.0	46.02	79.6	0.0	0.0	0.0	29.5	0.67	0.0	449.18	343.05	67.71	65.33	30.19	0.0
L596_g19549	L596_g19549.t2,L596_g19549.t3	0.0365218494109	0.0	0.21	31.33	21.43	1.6	3.08	0.0	0.0	0.0	0.0	0.0	0.0	0.93	1.27	1.92	2.98
L596_g19549	L596_g19549.t3,L596_g19549.t1	0.407689354803	0.0	0.0	0.0	0.0	0.93	1.27	1.92	2.98	1.19	0.0	113.5	94.91	55.49	54.84	32.25	30.35
L596_g19549	L596_g19549.t2,L596_g19549.t1	0.886616353468	0.0	0.21	31.33	21.43	1.6	3.08	0.0	0.0	1.19	0.0	113.5	94.91	55.49	54.84	32.25	30.35
L596_g22044	L596_g22044.t2,L596_g22044.t1	0.0189270289159	7.44	13.36	16.34	16.58	21.51	0.68	4.88	5.3	0.0	0.0	0.0	0.0	0.0	15.77	0.0	0.0
L596_g21932	L596_g21932.t2,L596_g21932.t1	0.990143918119	0.91	0.0	8.26	7.79	0.0	0.18	18.18	14.22	0.43	2.09	17.49	17.79	1.91	1.17	58.94	42.99
L596_g21931	L596_g21931.t2,L596_g21931.t1	0.794885542094	3.32	0.0	23.32	21.03	3.5	5.0	22.5	9.98	0.2	2.77	16.74	13.99	9.33	8.2	36.57	44.59
L596_g24436	L596_g24436.t2,L596_g24436.t1	0.908520322942	0.0	0.99	25.56	35.68	56.75	59.29	75.0	77.96	0.87	0.0	12.29	11.73	6.92	7.02	10.91	12.58
L596_g23425	L596_g23425.t1,L596_g23425.t2	0.98659104132	31.64	25.96	53.77	53.25	10.77	4.6	10.19	4.8	60.38	48.37	110.66	107.59	0.63	8.2	19.44	28.52
L596_g23428	L596_g23428.t2,L596_g23428.t3	0.223506271186	1.23	0.0	0.0	0.0	0.0	0.63	0.0	0.0	0.0	0.0	1.68	2.08	1.49	1.75	0.44	0.34
L596_g23428	L596_g23428.t3,L596_g23428.t1	0.903220832023	0.0	0.0	1.68	2.08	1.49	1.75	0.44	0.34	0.03	1.12	10.61	8.9	2.75	3.59	2.82	3.12
L596_g23428	L596_g23428.t2,L596_g23428.t1	0.109395438281	1.23	0.0	0.0	0.0	0.0	0.63	0.0	0.0	0.03	1.12	10.61	8.9	2.75	3.59	2.82	3.12
L596_g25746	L596_g25746.t1,L596_g25746.t2	0.287913177098	0.0	0.0	16.15	11.18	7.38	6.97	6.7	11.51	0.89	0.12	0.23	0.11	0.0	0.0	0.38	0.0
L596_g21093	L596_g21093.t1,L596_g21093.t2	0.382578272928	1.23	1.63	1.41	1.47	0.0	1.4	1.74	0.0	0.0	0.0	1.46	1.38	1.43	0.0	0.0	1.58
L596_g7360	L596_g7360.t1,L596_g7360.t2	0.702935702856	2.91	0.0	12.49	12.38	11.42	7.32	3.84	2.26	0.0	0.0	0.0	4.97	11.22	15.01	4.77	3.99
L596_g3847	L596_g3847.t2,L596_g3847.t1	0.0	0.0	0.0	4.16	0.0	0.0	0.0	0.94	0.0	3.56	4.85	0.0	5.5	4.13	4.55	0.0	1.53
L596_g8747	L596_g8747.t2,L596_g8747.t1	0.492622275589	0.25	0.0	0.15	0.43	0.85	0.48	0.0	0.0	0.86	0.4	14.55	15.88	1.7	2.55	1.27	1.01
L596_g2461	L596_g2461.t1,L596_g2461.t2	0.340515906392	0.0	0.0	9.64	8.86	0.0	0.0	6.88	0.0	2.4	0.0	1.14	2.29	3.35	2.27	1.14	5.51
L596_g2461	L596_g2461.t2,L596_g2461.t3	0.463174632869	2.4	0.0	1.14	2.29	3.35	2.27	1.14	5.51	0.0	0.0	5.19	0.0	1.52	1.95	0.0	1.01
L596_g2461	L596_g2461.t1,L596_g2461.t3	0.579530811139	0.0	0.0	9.64	8.86	0.0	0.0	6.88	0.0	0.0	0.0	5.19	0.0	1.52	1.95	0.0	1.01
L596_g13551	L596_g13551.t2,L596_g13551.t1	0.77307017773	5.63	9.22	2.0	1.14	0.0	0.0	0.0	0.17	15.55	9.52	11.35	8.99	5.03	4.99	1.43	1.3
L596_g13551	L596_g13551.t1,L596_g13551.t3	0.709237169017	15.55	9.52	11.35	8.99	5.03	4.99	1.43	1.3	2.29	0.43	17.52	13.63	2.27	4.06	1.66	2.82
L596_g13551	L596_g13551.t2,L596_g13551.t3	0.266920528766	5.63	9.22	2.0	1.14	0.0	0.0	0.0	0.17	2.29	0.43	17.52	13.63	2.27	4.06	1.66	2.82
L596_g13557	L596_g13557.t2,L596_g13557.t1	0.55235069453	2.13	0.0	3.36	0.0	0.0	4.34	0.7	0.0	2.51	2.81	40.19	41.66	15.74	13.81	4.79	6.45
L596_g15258	L596_g15258.t1,L596_g15258.t2	0.775423091122	2.06	0.0	13.51	19.25	18.21	8.46	1.15	0.5	1.02	0.0	66.88	50.19	4.81	8.05	7.0	7.75
L596_g15255	L596_g15255.t1,L596_g15255.t2	0.697359418129	0.44	2.0	5.13	0.0	21.46	1.33	24.41	25.07	0.36	0.0	7.8	11.89	25.95	40.75	20.46	21.47
L596_g15256	L596_g15256.t2,L596_g15256.t1	0.75688182027	8.17	1.67	19.88	16.92	10.36	15.38	11.18	5.71	5.7	9.23	18.82	13.54	17.42	20.66	28.74	44.86
L596_g26460	L596_g26460.t2,L596_g26460.t1	0.865963155414	2.39	0.0	4.13	1.74	0.14	0.16	0.54	0.0	210.13	185.8	290.81	288.04	58.11	50.86	67.53	56.94
L596_g4107	L596_g4107.t1,L596_g4107.t2	0.680373063388	12.8	21.5	7.45	14.51	4.77	5.26	7.05	6.17	12.19	4.7	10.83	2.55	0.0	0.0	0.0	0.0
L596_g6773	L596_g6773.t2,L596_g6773.t1	0.573288579068	1.01	1.45	8.61	7.41	5.12	0.4	5.65	1.52	16.09	25.22	9.21	8.92	6.94	18.77	13.84	12.55
L596_g6777	L596_g6777.t1,L596_g6777.t2	0.426712377421	33.66	26.83	8.43	12.65	14.25	17.33	9.96	0.0	0.0	0.0	4.25	3.71	2.5	0.78	2.98	2.41
L596_g6777	L596_g6777.t2,L596_g6777.t3	0.86170758772	0.0	0.0	4.25	3.71	2.5	0.78	2.98	2.41	0.0	0.0	42.83	26.75	0.0	0.0	4.63	19.26
L596_g6777	L596_g6777.t1,L596_g6777.t3	0.265178980864	33.66	26.83	8.43	12.65	14.25	17.33	9.96	0.0	0.0	0.0	42.83	26.75	0.0	0.0	4.63	19.26
L596_g6196	L596_g6196.t1,L596_g6196.t2	0.752230505736	0.01	0.01	15.58	0.07	0.0	0.03	0.01	0.01	3.11	5.18	106.56	91.37	8.99	10.63	10.63	13.8
L596_g7829	L596_g7829.t2,L596_g7829.t1	0.911481361365	1.05	1.21	13.36	16.69	27.92	11.2	28.81	22.32	0.0	0.0	22.61	18.09	14.74	19.7	24.38	12.31
L596_g7827	L596_g7827.t2,L596_g7827.t1	0.328670301823	145.35	48.94	248.6	262.64	487.82	757.48	147.42	144.42	0.0	0.0	80.87	80.24	0.0	0.0	214.25	158.04
L596_g16196	L596_g16196.t1,L596_g16196.t2	0.336540565673	5.17	4.79	8.15	2.75	6.62	0.0	0.42	0.96	0.0	0.0	2.19	8.27	0.0	3.62	0.0	0.0
L596_g14973	L596_g14973.t2,L596_g14973.t1	0.754684876106	64.49	66.99	11.52	11.88	12.27	15.77	11.47	19.39	15.62	18.02	22.84	19.91	6.38	5.42	3.56	2.68
L596_g14977	L596_g14977.t2,L596_g14977.t1	0.815209537326	8.75	8.12	47.78	43.6	9.05	13.87	11.84	10.34	7.32	5.83	7.22	8.8	8.07	5.59	0.97	0.46
L596_g13614	L596_g13614.t1,L596_g13614.t2	0.67847213098	21.65	6.39	16.08	10.92	7.85	5.64	8.61	9.76	38.47	41.27	5.04	12.88	0.0	3.75	0.0	0.0
L596_g18104	L596_g18104.t1,L596_g18104.t2	0.797667445054	0.0	2.53	6.12	5.72	2.48	3.01	0.88	3.02	0.0	0.0	1.83	0.89	2.05	2.43	0.75	0.7
L596_g21466	L596_g21466.t2,L596_g21466.t1	0.760167478127	21.89	13.77	0.52	2.2	0.3	0.0	0.56	1.76	17.4	55.03	1.58	0.0	0.17	1.15	1.93	1.77
L596_g21462	L596_g21462.t2,L596_g21462.t1	0.279045819947	0.0	0.0	0.59	1.1	1.74	0.0	0.58	0.0	0.28	1.14	0.4	0.55	0.0	0.07	0.0	0.0
L596_g25371	L596_g25371.t2,L596_g25371.t1	0.36438051863	12.83	0.0	8.82	4.03	12.41	0.0	2.01	5.47	31.7	63.52	5.51	10.35	0.0	13.13	14.54	9.65
L596_g18485	L596_g18485.t1,L596_g18485.t2	0.840989268716	0.0	0.0	1.91	0.0	0.0	0.0	3.1	1.95	1.65	2.98	0.01	1.76	1.65	1.84	11.29	7.85
L596_g18482	L596_g18482.t1,L596_g18482.t2	0.959255518709	248.74	368.45	0.0	0.0	0.0	0.0	0.91	0.0	258.67	814.54	3.75	5.38	0.0	0.0	0.0	2.06
L596_g26110	L596_g26110.t2,L596_g26110.t1	0.454685640055	7.04	0.0	27.33	30.84	13.13	11.21	1.03	6.33	0.0	1.28	5.9	0.0	7.5	21.39	7.75	0.95
L596_g26112	L596_g26112.t1,L596_g26112.t2	0.452376281694	50.23	100.15	18.88	30.06	3.54	1.41	6.36	11.38	67.41	0.0	11.83	2.03	6.9	10.33	2.84	0.01
L596_g8838	L596_g8838.t2,L596_g8838.t1	0.25799211083	0.0	0.0	6.34	3.14	0.0	3.53	0.55	0.26	15.57	26.16	5.72	6.11	40.94	14.45	5.57	7.13
L596_g8834	L596_g8834.t1,L596_g8834.t2	0.963054567682	2.24	3.37	33.79	27.38	2.6	10.35	4.92	3.58	2.06	0.0	151.18	105.42	33.17	22.71	40.5	48.51
L596_g11422	L596_g11422.t2,L596_g11422.t1	0.128569620658	6.72	15.59	211.81	153.89	87.69	35.68	21.09	31.66	20.48	0.0	0.0	0.0	0.0	75.27	0.0	0.0
L596_g17869	L596_g17869.t1,L596_g17869.t2	0.707775685199	0.92	0.63	21.32	27.61	10.01	9.17	8.8	9.74	0.0	0.0	15.98	2.84	0.0	2.72	2.84	0.0
[truncated: 1,203 more rows]
