# Supplementary material for: Comparative genomics of Steinernema reveals deeply conserved gene regulatory networks
Source: Genome Biol. 2015 Sep 21;16:200. doi: 10.1186/s13059-015-0746-6 (PMC4578762; doi:10.1186/s13059-015-0746-6)
Supplement: Additional file 6: — S. carpocapsae and S. feltiae orthologs with conserved expression (cosine similarity > 0.95). Lists 1,438 S. carpocapsae orthologs that have conserved expression with S. feltiae during nematode development. The file includes the gene ID of S. carpocapsae (column 1), the ortholog expression similarity (cosine similarity, column 2), the expression values (in TPM) of the S. carpocapsae and S. feltiae orthologs during the time course in replicates (columns 3–18), and the stage(s) that the ortholog expression is conserved in (column 19). (TXT 171 kb) [file 13059_2015_746_MOESM6_ESM.txt]

carpo_geneID	cosine_similarity	CE1	CE2	CL1-1	CL1-2	CIJ-1	CIJ-2	CA1	CA2	FE1	FE2	FL1-1	FL1-2	FIJ-1	FIJ-2	FA1	FA2	stage
L596_g21901	0.972303318019	408.57	438.96	89.94	78.02	21.92	27.8	62.46	72.76	257.45	200.12	78.98	81.31	41.73	30.62	60.46	51.49	efa
L596_g5658	0.956128566609	266.57	359.82	51.44	43.12	1.19	2.24	44.8	55.85	145.97	119.09	47.45	34.1	16.86	7.27	25.69	21.67	efa
L596_g9422	0.963188761921	44.1	45.9	65.23	54.2	11.3	15.01	16.67	17.39	50.14	56.0	91.14	113.07	38.91	25.23	36.87	42.03	efa
L596_g19470	0.974180930332	173.23	256.16	68.1	57.64	6.94	11.59	45.97	52.51	576.38	566.46	145.02	105.93	54.5	35.48	112.99	50.99	efa
L596_g24776	0.985663795921	83.88	88.6	63.22	56.16	13.72	19.41	52.28	60.02	121.15	135.16	58.81	68.32	36.06	26.87	61.81	92.75	efa
L596_g397	0.994120792098	896.34	825.31	138.45	135.32	53.38	55.63	135.3	118.1	583.8	470.3	63.11	31.55	47.84	36.6	115.82	79.07	efa
L596_g4668	0.95607430675	228.42	234.29	164.53	158.54	22.76	32.17	94.38	101.81	113.68	113.01	88.66	57.53	38.87	32.55	101.99	63.87	efa
L596_g4665	0.954621293987	62.66	76.49	36.8	33.56	9.19	12.85	14.32	11.93	47.03	63.6	13.26	7.87	9.15	4.3	15.06	16.33	efa
L596_g9442	0.975265432817	42.49	65.97	14.01	14.86	5.87	6.83	9.41	7.48	87.32	97.65	29.95	37.39	25.36	23.82	22.15	12.5	efa
L596_g26	0.958737887674	30.08	53.34	30.2	27.14	5.36	5.83	10.3	13.97	43.2	44.73	23.35	28.29	14.32	10.05	17.47	22.11	efa
L596_g11866	0.97683300789	31.71	41.0	13.15	13.16	4.11	7.61	8.36	9.78	44.7	42.27	10.68	11.63	13.43	11.51	11.75	12.52	efa
L596_g22508	0.957116226755	63.25	91.83	22.19	20.41	10.51	13.15	20.38	20.77	104.23	83.61	20.48	16.26	18.32	10.83	21.57	16.33	efa
L596_g9129	0.952208986407	10.79	5.7	43.25	30.05	4.37	4.8	7.68	12.4	6.52	5.75	34.14	39.01	12.97	9.17	14.01	12.11	efa
L596_g21188	0.983988021614	532.2	508.89	120.46	130.75	61.82	51.24	131.13	143.74	317.0	287.04	33.98	41.01	41.83	55.31	135.47	83.17	efa
L596_g27064	0.962108520056	360.61	523.82	73.33	72.36	42.28	49.93	82.5	78.19	352.08	308.84	48.06	40.77	45.14	33.79	109.71	106.5	efa
L596_g5031	0.971656764779	100.87	75.18	16.41	17.55	8.89	13.26	27.22	17.01	48.73	29.54	3.15	0.0	0.81	0.59	7.12	2.63	efa
L596_g20797	0.978108345161	166.06	183.66	50.11	44.87	11.47	15.41	25.89	27.78	119.86	117.46	33.18	26.74	25.13	22.87	42.7	36.2	efa
L596_g5287	0.967580121351	433.85	306.01	79.04	73.63	42.23	35.57	58.09	53.24	291.86	308.85	83.05	74.69	56.95	41.1	100.2	93.09	efa
L596_g2262	0.956879711892	34.69	37.03	87.58	84.23	14.13	13.27	33.23	30.7	16.52	14.92	103.61	91.71	14.25	8.22	15.65	14.33	efa
L596_g1774	0.982852209115	70.94	81.06	32.9	26.94	9.16	11.36	25.69	22.21	72.32	83.69	17.48	22.03	22.92	16.11	23.16	18.18	efa
L596_g2693	0.970630100564	9.77	6.2	65.03	46.31	1.58	1.0	7.52	14.05	18.51	15.95	171.03	176.2	20.49	19.18	10.53	12.72	efa
L596_g7245	0.970721356903	111.9	87.18	17.12	15.51	6.21	9.29	22.75	25.59	76.62	87.1	9.08	8.37	19.58	13.47	27.68	14.92	efa
L596_g17928	0.97406699851	286.78	336.08	72.53	60.59	27.94	37.75	57.89	62.62	346.08	261.19	41.08	41.81	47.45	38.72	52.11	69.92	efa
L596_g27551	0.953169228106	931.01	585.3	535.91	542.15	137.2	139.43	260.06	239.38	1008.89	718.21	881.31	1171.06	403.11	322.68	370.14	156.89	efa
L596_g6028	0.967286043961	16.09	14.56	8.74	6.46	2.22	2.88	3.94	4.46	68.4	64.93	13.63	17.42	18.19	10.34	17.19	18.63	efa
L596_g10632	0.983516732623	103.19	96.72	16.52	15.37	3.62	7.17	17.23	15.28	105.21	86.54	0.0	1.29	0.0	0.0	8.62	12.84	efa
L596_g11256	0.95946652062	54.97	59.78	16.44	15.82	6.31	9.62	9.88	9.72	77.13	83.81	19.78	29.47	34.82	28.71	34.79	22.6	efa
L596_g19587	0.976655898168	62.54	53.11	35.43	31.69	8.74	10.03	15.34	17.41	118.09	116.33	62.19	49.88	41.24	21.32	15.65	10.44	efa
L596_g17758	0.960274454482	118.46	157.13	70.86	66.0	19.89	18.35	71.51	72.77	56.72	69.45	47.51	41.52	33.28	17.3	52.93	25.8	efa
L596_g21097	0.978658760071	110.86	77.22	40.17	33.85	14.92	18.03	22.59	28.67	79.92	69.7	45.95	41.57	24.5	14.23	25.67	21.01	efa
L596_g2636	0.991940449048	80.58	99.66	26.88	26.72	13.1	14.49	18.94	18.45	213.61	210.56	46.68	49.47	30.96	29.16	44.89	34.03	efa
L596_g22316	0.986440255794	291.66	241.55	56.8	70.16	18.86	19.48	47.27	45.03	707.71	547.18	60.46	52.93	52.08	48.44	73.08	49.8	efa
L596_g19790	0.979945296593	34.96	48.37	7.76	8.37	5.2	6.13	12.57	10.6	65.41	69.26	5.29	2.15	11.33	8.02	14.06	11.55	efa
L596_g6566	0.989467203325	78.26	80.39	34.57	32.35	8.97	12.34	27.07	24.03	71.46	76.53	39.57	35.07	20.29	5.95	34.59	19.02	efa
L596_g21116	0.988950348455	83.36	100.17	32.26	30.08	11.32	11.6	15.8	14.31	135.75	126.2	57.16	42.67	27.51	9.0	26.34	15.94	efa
L596_g4695	0.950179166809	135.67	139.68	32.83	40.2	15.69	26.99	39.83	35.28	374.07	478.47	105.5	112.4	160.46	135.15	313.73	147.64	efa
L596_g4699	0.977214065074	74.15	69.71	35.08	32.42	7.2	8.9	14.09	19.2	119.12	120.78	25.98	40.59	24.99	17.11	15.52	17.4	efa
L596_g9175	0.965316193114	0.74	5.73	20.18	22.06	1.39	2.14	3.2	6.02	0.46	0.0	28.93	26.72	7.45	1.51	6.31	4.59	efa
L596_g5406	0.994098946216	613.01	643.65	90.92	100.54	39.49	30.02	125.05	99.16	357.65	376.27	21.66	16.64	34.58	16.92	66.54	36.94	efa
L596_g14385	0.978873092889	0.34	1.36	4.17	4.72	0.67	0.48	1.08	0.31	0.17	0.11	1.48	1.49	0.38	0.09	0.37	0.3	efa
L596_g2760	0.952868751549	0.67	0.59	0.15	1.11	0.44	0.61	3.68	3.79	0.92	0.38	1.89	2.6	11.59	0.33	32.46	45.95	efa
L596_g19718	0.951905599235	141.4	128.72	42.77	40.14	20.83	16.55	28.31	25.61	123.2	94.45	64.08	52.96	50.06	47.1	33.44	30.27	efa
L596_g25265	0.956800122997	83.8	76.37	17.69	27.46	14.12	12.86	27.92	35.41	543.06	590.75	58.74	41.64	48.41	31.94	149.17	79.03	efa
L596_g7180	0.958883403038	292.05	446.11	141.73	112.48	31.38	39.38	66.19	84.88	584.95	575.69	67.13	92.42	61.91	43.94	85.89	79.85	efa
L596_g25243	0.986947530177	71.14	75.42	52.94	47.22	13.31	13.46	20.72	24.38	132.72	144.0	73.86	66.12	27.19	17.25	51.28	26.73	efa
L596_g22217	0.990682041456	203.35	213.04	43.17	34.68	10.37	17.52	41.54	36.44	396.49	434.4	20.27	34.23	43.42	39.19	67.01	52.84	efa
L596_g14611	0.994706927167	179.22	156.13	50.28	47.19	27.96	23.96	40.33	50.99	467.43	445.53	119.4	143.47	86.18	74.25	111.29	77.99	efa
L596_g19757	0.957900532926	399.37	494.61	225.88	183.83	56.98	60.02	228.96	289.76	330.0	328.71	93.61	68.33	101.42	68.16	125.73	106.18	efa
L596_g8453	0.960792070531	45.34	50.67	16.56	18.47	9.06	8.19	11.98	14.15	100.46	92.38	12.83	7.79	21.41	14.5	17.32	11.43	efa
L596_g15679	0.989870880841	41.3	48.37	35.74	33.89	10.2	9.53	64.5	49.97	143.66	130.34	130.97	104.82	35.55	15.73	161.81	156.27	efa
L596_g7940	0.96279831213	80.95	72.11	92.04	80.03	24.15	21.91	104.29	107.84	73.11	66.15	54.99	46.19	47.04	35.34	69.52	107.47	efa
L596_g14220	0.989831635848	107.96	102.95	23.55	21.27	5.62	10.17	25.36	24.15	145.74	164.1	23.45	18.79	18.35	9.49	38.26	17.16	efa
L596_g5068	0.979233016478	44.9	57.5	20.76	18.52	7.93	8.83	8.79	12.51	47.23	41.37	14.92	22.01	9.31	8.36	6.41	7.79	efa
L596_g17249	0.985388276013	188.32	154.27	36.41	30.95	9.39	15.45	27.14	23.52	232.38	219.46	17.89	11.57	37.74	32.48	45.76	36.64	efa
L596_g1507	0.957102358132	4.09	5.63	1.94	1.37	0.51	0.87	3.67	3.75	3.77	3.77	1.48	1.58	1.82	1.4	4.73	3.75	efa
L596_g18011	0.973179394135	263.43	200.0	36.99	40.33	24.07	29.99	57.93	59.09	387.41	331.09	79.1	78.87	119.97	87.51	164.04	151.66	efa
L596_g468	0.968490706053	152.02	179.37	29.04	25.1	28.13	23.7	48.39	33.7	260.87	359.81	94.0	120.87	101.68	61.73	177.34	73.76	efa
L596_g18260	0.993196076889	128.16	124.45	25.99	18.62	11.2	14.87	24.76	26.83	203.13	214.86	14.18	15.98	27.03	23.75	42.56	44.58	efa
L596_g2598	0.985285874768	348.89	376.75	64.34	59.85	24.17	25.07	51.14	52.55	468.22	381.3	37.7	59.59	62.73	66.01	52.55	58.37	efa
L596_g2594	0.97474063382	315.76	431.75	161.0	189.83	82.77	68.3	399.88	273.05	163.66	186.88	71.43	53.49	80.8	46.27	249.06	185.9	efa
L596_g15226	0.974195956565	69.04	84.58	18.95	16.91	10.12	10.73	20.14	19.0	144.88	112.81	24.11	17.67	23.13	18.62	32.23	25.18	efa
L596_g5805	0.954493448142	3.9	1.98	18.94	15.1	1.13	2.23	3.37	3.92	1.48	1.64	22.06	26.87	6.43	4.01	1.01	2.75	efa
L596_g16005	0.955731604741	44.01	51.17	8.63	10.73	5.25	6.9	15.11	12.62	46.7	48.93	16.4	9.63	18.94	6.65	31.96	22.6	efa
L596_g19454	0.950354670949	371.32	377.16	124.27	127.39	51.39	66.45	91.78	83.25	276.95	269.49	204.86	178.44	97.54	80.43	120.77	110.37	efa
L596_g4835	0.982409891699	6.7	11.49	57.22	40.62	4.77	6.04	9.97	11.17	3.67	2.98	78.47	66.17	13.03	3.21	19.09	20.19	efa
L596_g6761	0.961451847138	337.39	440.05	66.98	59.6	17.22	20.46	57.64	49.97	481.43	370.36	42.19	45.51	58.01	33.95	98.35	84.29	efa
L596_g16470	0.953496388295	135.12	145.35	40.74	38.1	11.8	15.81	33.91	29.7	170.35	163.58	40.38	19.73	66.0	67.92	45.77	19.51	efa
L596_g10134	0.980993701933	316.28	384.54	56.7	52.8	40.42	38.72	66.77	86.16	257.71	235.59	47.89	57.21	55.36	57.25	47.23	35.71	efa
L596_g10865	0.976486336344	7.19	9.43	36.23	35.22	3.02	5.46	9.37	7.57	1.52	1.29	40.69	46.85	6.0	6.08	12.46	12.29	efa
L596_g15248	0.9689426868	71.58	88.6	24.59	19.93	5.32	7.59	14.35	18.29	209.76	191.0	45.18	52.67	53.89	61.28	29.0	34.15	efa
L596_g26453	0.986640280461	203.93	215.79	46.48	45.38	23.88	30.63	37.04	34.06	324.05	289.88	68.26	72.09	77.15	91.42	71.15	71.57	efa
L596_g22757	0.970745383817	403.3	661.03	115.09	112.93	82.66	86.14	262.29	205.26	746.8	850.54	120.75	69.03	117.7	62.89	479.46	506.54	efa
L596_g3135	0.960889395796	38.72	48.25	8.93	8.33	4.98	5.5	6.03	6.35	10.2	10.64	2.35	2.87	3.99	2.4	4.62	1.55	ef
L596_g12224	0.960882491675	282.28	289.82	75.17	62.22	17.74	22.32	16.73	18.92	189.32	190.6	49.82	78.69	58.01	68.95	26.63	32.26	ef
L596_g10809	0.983978166543	18.38	9.46	121.0	81.83	3.59	3.79	9.25	12.66	2.67	3.92	176.86	149.18	17.02	10.47	9.1	7.55	ef
L596_g15970	0.953090332365	1.66	3.04	11.92	14.16	1.58	2.02	1.08	1.71	0.72	0.51	2.53	4.84	1.17	1.54	0.18	0.14	ef
L596_g22384	0.97812453193	132.69	138.23	31.56	28.31	14.4	14.53	17.5	15.36	189.44	220.11	64.5	52.76	70.04	54.77	42.77	40.91	ef
L596_g9941	0.978728322948	12.25	7.16	22.23	22.83	0.34	0.85	0.92	0.76	5.79	8.86	21.79	25.37	1.13	0.32	0.87	0.95	ef
L596_g9127	0.952078166349	7.19	5.65	6.15	5.76	0.67	1.08	0.9	0.77	18.31	17.78	10.71	9.36	6.33	2.11	5.38	1.63	ef
L596_g1452	0.976191712936	90.73	125.41	18.2	21.65	3.25	5.8	6.75	3.08	209.29	209.61	8.49	17.83	33.27	10.69	23.26	11.26	ef
L596_g7854	0.977467862041	14.95	17.23	126.44	116.15	3.86	3.27	7.67	9.38	1.32	2.01	90.68	80.37	12.77	10.9	17.88	19.88	ef
L596_g8423	0.989493988148	179.7	194.37	58.13	53.35	26.8	26.87	21.1	26.42	120.79	116.51	45.6	30.87	29.08	19.71	32.5	22.52	ef
L596_g5577	0.95498831963	5.08	2.54	22.39	19.99	2.93	3.05	2.95	1.8	2.81	3.34	14.45	15.82	6.39	3.01	2.33	6.16	ef
L596_g14664	0.96068046829	47.69	61.29	9.13	7.82	4.85	3.7	1.24	0.53	84.35	79.61	16.62	21.5	28.79	15.75	15.1	6.99	ef
L596_g15456	0.987998471119	260.86	302.83	39.4	36.19	23.2	30.26	27.51	29.37	656.56	582.04	56.86	82.1	101.42	88.38	81.45	98.91	ef
L596_g4389	0.985522140847	259.51	256.14	36.8	33.6	8.46	12.91	31.64	26.36	364.15	281.85	51.06	57.33	44.98	40.74	70.78	57.92	ef
L596_g2381	0.982863894146	187.65	235.2	39.06	33.69	11.62	15.4	20.73	22.06	167.74	177.64	35.06	38.92	37.29	29.2	39.97	30.65	ef
L596_g10948	0.955104032617	96.7	149.0	40.98	37.61	9.89	11.58	12.01	10.58	93.19	83.92	18.06	25.09	22.54	18.68	13.7	11.48	ef
L596_g10940	0.992989331531	71.72	56.25	86.52	72.17	12.13	14.13	6.63	10.24	93.48	85.67	114.67	110.83	32.72	28.89	5.15	8.82	ef
L596_g11024	0.979946535706	160.86	183.54	75.29	69.26	12.35	13.42	17.83	27.45	296.09	265.66	79.41	116.52	67.68	50.91	36.72	28.95	ef
L596_g15897	0.981765306756	82.69	88.62	63.71	59.59	10.51	12.32	16.55	13.1	261.93	244.79	147.2	161.18	84.46	75.0	68.68	43.53	ef
L596_g17005	0.998077705078	274.28	334.64	49.33	48.11	22.24	25.07	33.23	24.93	332.29	391.7	40.24	45.81	46.55	35.58	34.56	36.79	ef
L596_g9282	0.988717653904	20.49	13.5	58.91	45.45	8.48	7.47	6.78	7.83	6.28	6.11	30.84	27.78	6.54	5.38	3.6	3.16	ef
L596_g18594	0.987134211299	66.36	77.4	15.58	15.93	7.23	6.34	7.85	3.68	80.12	74.98	23.3	23.49	17.34	11.94	5.8	3.61	ef
L596_g8001	0.978001145244	70.07	65.32	65.49	58.52	12.29	14.49	9.51	9.75	62.58	51.69	46.16	46.09	27.72	23.34	7.0	7.56	ef
L596_g22912	0.96241069808	109.71	165.07	74.23	57.27	6.85	12.58	11.05	13.37	139.78	133.66	41.59	56.58	28.38	20.98	19.25	18.69	ef
L596_g11504	0.981741448368	62.29	59.99	19.02	19.88	10.03	8.71	4.41	4.87	67.05	48.05	10.25	10.99	9.49	8.48	1.34	2.8	ef
L596_g19998	0.951935914928	14.45	3.75	36.11	36.29	2.85	2.98	1.67	0.99	2.56	1.56	8.45	15.63	1.66	0.9	0.26	0.2	ef
L596_g17731	0.986466704968	124.32	104.98	15.63	16.95	2.03	3.0	7.95	5.93	49.57	47.17	4.48	2.77	5.17	3.46	8.52	8.95	ef
L596_g7068	0.985361627899	342.44	348.88	56.6	55.31	22.66	21.65	26.78	32.03	128.66	150.54	21.0	25.38	32.52	25.77	25.1	17.34	ef
L596_g15606	0.97101610365	153.96	196.96	33.73	31.47	20.96	21.39	22.19	18.93	332.75	271.12	92.47	63.26	57.09	57.35	58.5	46.47	ef
L596_g22287	0.988625786252	215.85	251.88	55.35	42.99	27.77	33.74	40.19	24.5	124.36	124.37	27.24	19.99	34.09	31.85	17.8	16.68	ef
L596_g25546	0.988383983761	64.72	69.68	17.73	14.01	8.39	11.8	7.82	9.35	74.81	74.98	20.66	23.0	15.08	19.53	21.17	15.63	ef
L596_g21387	0.951064890961	88.3	110.81	29.35	28.1	12.58	13.81	8.13	8.93	84.16	82.87	44.98	33.54	23.35	17.4	37.03	18.33	ef
L596_g23719	0.974111782103	5.31	5.44	26.22	20.99	2.39	4.0	1.47	2.11	0.88	0.77	21.4	20.56	5.04	2.63	0.37	1.35	ef
L596_g26566	0.977273610151	129.84	139.1	21.26	22.09	11.03	13.48	6.93	6.53	136.45	144.55	45.49	38.1	29.13	27.37	35.38	15.88	ef
L596_g27169	0.973342531886	27.28	21.3	39.67	30.78	1.51	2.8	1.93	2.83	26.84	19.27	29.54	32.99	9.92	7.27	2.0	4.16	ef
L596_g22407	0.975437482362	50.64	59.91	9.72	9.05	6.35	6.65	5.49	6.69	40.21	37.31	5.79	6.53	11.31	6.26	11.84	7.78	ef
L596_g21834	0.995392701026	126.63	142.08	18.03	21.31	12.1	18.46	11.02	11.47	282.04	308.74	19.24	16.78	24.58	24.7	33.01	27.07	ef
L596_g9326	0.974557349489	14.35	18.81	53.04	45.94	5.34	5.57	6.4	6.74	41.89	41.76	83.78	110.72	21.92	15.75	14.34	17.16	ef
L596_g9057	0.962920589734	177.43	159.03	62.27	64.99	15.71	13.47	4.29	4.87	118.84	75.55	42.29	59.29	32.74	29.49	5.98	5.2	ef
L596_g19000	0.955731940479	111.11	173.67	44.83	43.35	9.15	11.98	18.44	18.8	238.68	286.04	60.08	50.53	62.78	44.7	117.23	73.94	ef
L596_g20201	0.981354848912	102.1	100.02	20.52	19.35	11.59	14.41	9.67	10.2	196.5	259.56	48.72	72.96	49.51	41.59	39.3	44.8	ef
L596_g4935	0.993850308707	109.85	106.25	14.19	15.44	2.86	3.83	5.22	6.14	93.62	107.19	5.34	8.2	5.51	2.94	5.52	4.46	ef
L596_g8702	0.960620155032	105.29	120.01	17.72	18.97	15.57	13.7	15.35	15.62	410.97	269.27	37.1	32.41	29.87	9.16	47.32	48.18	ef
L596_g19561	0.971412848476	110.11	136.35	29.92	29.86	15.7	13.23	11.84	12.41	145.03	116.66	47.15	48.69	19.13	22.09	23.53	17.76	ef
L596_g10163	0.951911054602	114.52	136.66	74.34	59.47	15.3	15.59	16.97	22.92	123.46	93.43	33.65	41.91	31.37	32.27	16.09	13.42	ef
L596_g20777	0.96712105162	45.66	45.21	101.39	85.07	6.33	11.03	11.49	13.45	41.17	38.52	129.08	137.12	39.18	22.61	27.55	28.74	ef
L596_g19792	0.961318197092	253.6	357.13	65.0	65.21	15.11	15.31	20.21	18.82	244.37	224.43	65.21	47.41	41.8	31.2	65.01	38.62	ef
L596_g13025	0.99152559904	1.87	3.21	17.37	20.73	2.04	1.92	1.25	1.21	0.44	0.87	17.5	18.65	2.41	0.26	0.79	0.84	ef
L596_g518	0.984340967357	70.13	85.32	12.9	11.39	6.63	8.84	4.6	4.47	72.0	67.4	11.99	11.06	15.13	7.22	10.61	9.65	ef
L596_g15098	0.953076166561	73.08	78.5	75.24	58.72	13.88	17.48	8.82	12.29	76.9	65.59	77.29	64.75	29.04	32.94	30.95	46.76	ef
L596_g15091	0.963324753191	72.61	108.01	27.07	25.22	8.51	9.18	6.88	6.72	219.86	238.11	11.76	16.62	9.52	9.66	5.92	4.66	ef
L596_g17823	0.954254798072	93.48	121.4	27.2	21.6	7.95	10.5	12.07	14.73	84.33	78.08	11.95	12.86	25.77	21.94	27.61	14.05	ef
L596_g18943	0.983982527019	120.75	106.36	23.75	23.51	4.07	6.12	10.52	9.81	252.31	271.84	13.67	15.98	16.89	17.59	23.58	23.01	ef
L596_g11893	0.983517980109	179.97	160.96	29.87	30.17	9.06	14.46	16.92	19.44	244.26	221.01	75.22	89.92	28.07	39.58	19.26	33.13	ef
L596_g5994	0.966726190485	61.07	50.26	26.18	22.08	8.37	8.82	6.08	4.22	109.74	104.04	20.92	32.59	28.78	33.56	23.03	22.74	ef
L596_g22377	0.972363011225	183.08	227.46	39.67	35.68	6.66	8.72	10.68	12.06	173.3	136.84	26.5	37.97	13.13	14.05	11.12	20.17	ef
L596_g2467	0.959993458164	3.38	3.92	19.75	14.66	0.86	1.69	0.77	0.56	0.13	0.16	49.29	53.42	5.8	3.56	2.14	5.37	ef
L596_g11952	0.979044177159	155.49	160.18	39.42	39.84	17.32	20.52	15.48	13.01	165.21	122.61	18.41	22.14	25.34	32.14	17.06	14.22	ef
L596_g8243	0.958244474285	91.01	105.8	34.24	29.66	11.22	13.07	4.53	4.6	84.06	73.67	33.45	49.76	26.82	19.63	9.51	13.67	ef
L596_g25761	0.990360544788	316.69	281.63	86.45	71.28	22.04	27.89	37.01	42.85	170.17	144.42	35.9	31.18	35.16	33.27	18.42	23.07	ef
L596_g26447	0.972473049947	208.86	239.12	30.88	31.29	7.1	8.28	16.57	8.8	412.79	297.76	29.84	24.96	17.82	11.23	30.05	21.14	ef
L596_g19504	0.988969360237	160.94	185.62	43.07	36.6	17.32	25.69	17.05	15.4	217.35	206.85	36.38	44.39	32.88	30.09	37.28	44.62	ef
L596_g26617	0.962556641737	42.99	49.37	25.47	28.36	9.32	7.13	8.51	7.6	211.37	161.8	48.36	77.39	31.44	24.44	22.32	24.55	ef
L596_g10433	0.985282727216	202.92	205.49	34.33	37.81	9.37	11.08	12.35	10.01	98.13	77.53	19.86	18.83	13.69	12.94	9.24	11.76	ef
L596_g13434	0.969777982558	38.68	33.31	12.94	12.42	4.04	5.02	5.29	5.98	58.09	58.17	9.62	15.18	22.0	14.51	11.99	9.94	ef
L596_g9935	0.995984201502	104.12	118.54	24.58	26.9	10.64	13.39	11.32	16.66	186.18	243.87	40.77	46.83	27.78	22.33	35.27	25.12	ef
L596_g5747	0.951622870189	204.12	221.02	35.76	34.27	17.56	14.86	3.31	3.14	84.23	66.41	32.46	32.92	17.85	13.31	6.04	7.42	ef
L596_g8189	0.950262737904	20.67	25.41	94.57	78.59	7.43	10.03	8.72	8.98	1.12	0.67	114.83	136.74	14.08	11.96	1.88	3.97	ef
L596_g10973	0.989105141625	311.62	375.31	88.65	83.28	34.94	34.99	44.53	40.52	649.41	628.75	127.3	150.51	103.45	117.52	120.26	130.36	ef
L596_g25881	0.974533748603	45.47	48.12	55.32	38.2	4.14	6.66	6.71	4.62	47.26	57.7	50.49	48.85	19.25	16.86	6.17	14.04	ef
L596_g18407	0.977785672697	9.91	10.24	43.11	50.45	2.52	1.57	1.76	2.35	0.18	0.0	19.52	23.24	0.26	0.77	0.19	0.46	ef
L596_g3461	0.974730011803	64.47	67.24	8.65	9.09	4.32	8.39	6.14	4.64	53.85	36.77	3.07	1.78	2.38	3.25	3.25	2.99	ef
L596_g3460	0.978340134513	4.18	4.33	12.9	10.79	1.74	0.72	0.04	0.0	1.73	3.46	6.78	5.25	1.29	1.74	0.48	0.0	ef
L596_g27079	0.950559674198	8.53	9.92	45.55	33.79	3.59	4.69	4.44	5.71	1.11	0.53	23.8	27.18	5.51	4.84	0.36	1.16	ef
L596_g18054	0.96342602759	135.32	198.9	21.44	19.51	4.21	4.74	4.65	5.26	96.18	89.65	15.02	25.67	9.52	16.16	2.01	4.96	ef
L596_g28301	0.983084681362	191.91	200.26	75.34	57.01	19.62	22.97	22.5	25.77	176.06	130.8	59.0	60.27	32.79	24.71	22.25	20.09	ef
L596_g27651	0.96718878641	89.57	97.59	18.43	20.15	9.28	10.45	11.45	13.74	62.77	55.95	16.96	13.44	15.91	17.05	20.03	19.57	ef
L596_g23521	0.970793368428	18.61	20.82	19.39	15.93	3.02	4.46	2.18	2.6	43.07	38.02	27.3	29.55	16.27	13.06	7.5	9.42	ef
L596_g26056	0.952897348434	30.55	38.04	31.06	25.11	4.55	6.61	5.42	7.67	23.91	27.38	17.37	26.54	14.12	9.51	8.71	6.56	ef
L596_g14825	0.992271760363	190.49	180.75	41.3	44.63	12.27	13.51	23.98	20.35	210.33	238.02	42.4	46.56	32.9	31.39	44.49	26.66	ef
L596_g14776	0.969842726046	3.15	2.95	1.53	0.6	0.0	0.19	0.13	0.0	5.52	5.12	2.57	2.08	1.73	0.12	0.49	0.19	ef
L596_g6251	0.980929527189	166.85	169.25	34.79	36.05	12.74	19.15	17.39	15.4	225.12	204.68	29.26	41.89	59.19	59.63	28.74	37.49	ef
L596_g4780	0.952614215131	56.43	65.87	123.32	100.69	12.74	14.54	17.32	19.79	17.8	26.56	46.12	66.6	14.87	14.79	7.81	7.3	ef
L596_g3202	0.962632366691	203.21	264.01	36.61	30.17	17.74	18.29	15.63	16.46	183.43	191.08	61.55	41.89	42.25	35.59	57.58	40.5	ef
L596_g26705	0.950348246796	167.81	222.71	38.42	32.24	12.57	13.82	11.47	12.21	332.71	240.63	89.57	83.96	39.43	20.3	35.78	24.82	ef
L596_g12419	0.984157430462	18.17	17.41	15.98	13.8	3.74	3.24	3.49	3.24	27.52	24.38	15.49	21.31	7.4	4.98	6.66	7.08	ef
L596_g15001	0.97216683375	54.62	47.16	14.62	14.83	4.01	4.95	6.69	6.19	114.88	116.17	37.09	36.11	33.8	25.86	40.04	30.11	ef
L596_g20235	0.960006949661	4.11	3.94	19.88	15.44	1.97	2.06	0.58	1.12	1.21	1.15	14.95	14.57	5.59	4.46	0.98	0.39	ef
L596_g25986	0.978174855061	218.09	262.51	55.31	48.77	16.88	20.87	17.26	18.62	307.09	264.23	38.17	56.16	49.08	44.3	43.98	45.98	ef
L596_g20001	0.988445790161	41.08	31.17	182.47	233.26	24.01	21.76	24.39	21.0	6.67	3.22	137.36	164.93	25.34	24.39	12.79	16.97	ef
L596_g6073	0.961771531487	94.3	120.32	19.2	16.91	8.48	9.36	10.71	11.67	96.19	93.12	25.98	28.03	22.61	9.34	34.76	23.89	ef
L596_g16905	0.964946739453	100.7	193.19	43.52	42.54	19.12	17.27	14.29	13.42	92.66	109.16	11.37	14.28	8.34	9.12	12.35	13.38	ef
L596_g5160	0.992629420268	260.66	332.44	57.03	58.11	20.44	24.02	35.26	25.43	403.93	455.57	78.76	85.81	73.05	62.94	84.04	65.23	ef
L596_g6720	0.953986202276	88.0	152.67	19.55	17.59	6.09	7.76	6.84	6.75	91.08	100.48	24.76	25.0	20.47	15.12	25.06	16.11	ef
L596_g20680	0.986143667196	1.24	1.47	8.78	8.21	0.42	0.66	0.56	1.09	0.43	0.35	3.34	2.77	0.8	0.4	0.12	0.38	ef
L596_g19578	0.981686480274	110.96	122.75	25.37	25.4	11.98	13.68	12.83	12.34	316.17	245.8	52.6	46.79	37.36	40.92	58.07	46.78	ef
L596_g19571	0.950323899392	238.6	333.82	74.47	62.41	15.7	28.21	31.33	26.77	172.89	142.03	33.76	26.22	37.82	29.3	35.72	39.3	ef
L596_g151	0.982883520615	50.54	67.36	9.1	8.34	0.38	1.24	2.88	2.48	51.01	51.3	3.84	3.93	4.34	1.38	4.29	8.22	ef
L596_g22369	0.980089096457	67.08	85.95	31.68	29.25	11.86	13.47	12.66	11.51	123.38	134.37	24.25	28.93	27.44	26.0	29.6	15.2	ef
L596_g6572	0.981203279727	148.4	179.95	33.57	33.48	8.49	15.6	22.47	20.83	125.63	121.53	9.76	15.47	19.37	10.33	31.49	27.24	ef
L596_g13015	0.959113067641	84.25	113.84	20.24	20.38	8.21	10.7	9.74	7.91	110.18	97.9	16.37	17.76	20.17	22.1	33.32	23.59	ef
L596_g11415	0.984029687122	1334.54	1019.61	232.33	225.13	6.35	9.26	13.42	16.0	508.19	287.04	96.97	144.69	12.07	26.16	5.25	9.14	ef
L596_g18686	0.955372137186	19.53	21.14	83.38	80.09	10.75	8.57	5.34	4.4	3.73	2.7	105.27	131.29	24.71	40.02	3.76	6.34	ef
L596_g20422	0.955025934015	4.45	3.07	15.42	16.37	1.26	1.57	0.45	0.42	1.88	1.86	28.12	38.17	9.09	11.42	2.24	1.75	ef
L596_g26832	0.953177692521	0.25	0.0	6.29	10.46	50.52	43.58	27.75	44.95	0.39	0.64	13.53	10.01	31.63	18.0	26.48	37.04	ia
L596_g26000	0.967869927533	1.01	0.0	0.51	0.0	2.01	1.38	5.87	3.0	1.13	0.42	0.0	0.0	12.29	0.64	27.16	18.04	ia
L596_g25523	0.987989139113	1.74	0.7	13.31	13.9	145.52	126.21	83.42	73.78	1.53	0.06	109.99	108.99	773.48	692.6	325.53	528.61	ia
L596_g17569	0.977754020431	0.27	0.61	8.25	7.12	33.14	48.97	193.9	234.01	0.39	0.48	19.51	23.27	43.91	21.73	220.02	185.15	ia
L596_g25361	0.991677809402	13.2	7.87	103.91	94.5	6.87	10.56	34.47	36.52	4.87	7.85	192.64	173.38	19.52	17.84	56.66	39.34	fa
L596_g9429	0.972060708496	1.21	1.61	59.29	48.62	6.92	6.55	7.04	7.57	0.96	1.21	32.72	41.02	7.95	7.61	1.81	2.12	fa
L596_g20465	0.969908398342	2.21	1.5	68.12	62.17	2.62	3.37	18.3	15.66	1.64	2.24	128.47	93.64	18.84	5.67	7.23	4.65	fa
L596_g12398	0.972055427337	0.43	0.0	117.29	92.5	11.56	10.91	14.14	17.62	3.08	0.73	44.21	39.51	16.7	9.6	10.78	9.57	fa
L596_g20814	0.994800130922	0.68	2.61	36.56	31.82	3.73	5.42	11.33	8.65	0.52	0.58	68.94	57.46	10.66	8.78	14.08	18.67	fa
L596_g6802	0.958269130781	0.28	0.0	29.07	21.74	1.56	0.98	35.38	29.9	1.42	2.15	15.37	16.74	4.84	0.51	33.87	37.14	fa
L596_g11602	0.998232419142	0.9	0.0	116.45	107.73	10.09	13.16	27.46	19.13	2.76	3.3	227.48	213.98	29.11	22.66	38.24	37.01	fa
L596_g27026	0.987795194285	2.75	3.37	114.69	88.7	6.51	7.17	16.98	30.66	5.55	2.35	62.3	43.42	7.07	2.57	9.01	5.93	fa
L596_g22502	0.964579047761	1.07	1.85	13.62	11.58	0.74	0.58	3.28	2.43	0.94	0.86	10.94	8.03	2.55	0.58	0.45	4.13	fa
L596_g13097	0.977287006704	1.57	0.0	91.07	57.17	3.67	3.48	11.03	17.65	0.44	0.67	47.64	37.44	12.7	5.99	7.91	7.59	fa
L596_g12482	0.961718187818	1.26	0.0	403.12	304.58	26.93	34.05	468.72	424.97	0.36	2.16	331.28	199.36	61.69	21.91	685.52	440.08	fa
L596_g24676	0.986785765022	0.19	2.74	67.2	60.53	6.89	7.79	147.59	189.75	11.8	11.88	71.42	72.52	22.0	1.45	217.29	205.35	fa
L596_g26245	0.967865924295	0.35	0.0	26.11	26.73	4.63	16.65	114.66	109.04	0.0	1.19	18.02	15.88	28.63	6.71	78.64	63.94	fa
L596_g9285	0.968457462526	5.78	2.44	143.77	100.19	8.37	9.94	19.49	28.38	1.61	0.42	63.61	61.07	10.37	16.03	2.54	3.82	fa
L596_g27956	0.963163029057	0.21	0.0	8.5	9.34	0.92	0.32	3.1	1.29	0.49	0.61	23.29	20.0	3.02	2.82	0.63	0.6	fa
L596_g17900	0.95639601208	1.36	0.0	49.77	48.13	5.12	6.15	12.49	13.87	2.32	2.46	41.98	29.78	10.79	8.79	20.61	17.9	fa
L596_g1988	0.989759318345	29.53	15.59	483.02	395.69	27.25	44.47	524.47	518.49	26.24	27.39	972.28	618.95	75.22	53.63	986.03	1242.07	fa
L596_g25023	0.97727436652	3.73	0.0	260.47	173.19	21.99	24.27	366.33	428.88	0.84	0.96	42.62	41.4	24.33	6.35	68.46	68.98	fa
L596_g25563	0.955593914533	0.17	0.15	17.73	18.0	2.35	2.42	7.06	8.22	2.12	3.82	15.8	13.68	5.49	5.04	8.65	11.0	fa
L596_g18346	0.972763919024	13.3	28.34	100.17	86.84	1.11	1.74	98.34	105.14	1.0	1.5	48.86	45.36	5.86	3.46	54.59	36.04	fa
L596_g17926	0.971654161003	5.39	0.0	130.17	114.3	16.19	17.21	326.6	365.59	0.69	2.84	34.64	31.44	22.04	8.22	55.97	89.11	fa
L596_g25992	0.963425371081	0.41	0.0	1207.08	1360.59	9.6	6.52	5542.39	3303.81	0.6	0.69	37.3	40.14	64.83	9.25	914.74	734.37	fa
L596_g24022	0.955586856273	23.08	12.32	91.07	78.19	11.38	11.5	63.12	86.25	19.25	20.22	61.45	76.48	23.66	13.44	35.78	43.73	fa
L596_g25872	0.979254454741	1.19	0.0	96.8	73.2	6.65	6.15	12.33	13.06	0.15	0.35	44.24	35.26	11.34	10.45	1.86	6.89	fa
L596_g10362	0.982525208898	0.0	0.0	17.27	19.84	3.58	1.26	4.35	3.07	0.26	0.3	13.25	19.15	2.5	0.0	1.84	0.0	fa
L596_g12957	0.957093359633	6.68	3.31	124.05	95.0	13.97	10.13	26.51	26.53	3.1	0.98	168.78	204.09	69.21	37.02	27.86	31.57	fa
L596_g9381	0.973013467132	9.9	10.13	186.52	167.41	17.75	18.19	37.19	46.15	2.57	2.15	194.3	253.54	43.43	51.75	30.71	33.63	fa
L596_g19406	0.986885334735	0.69	0.69	44.27	35.85	0.85	0.93	91.84	79.17	0.17	0.21	107.44	138.96	31.82	11.06	259.49	190.7	fa
L596_g19428	0.962653423036	0.63	0.75	186.3	144.88	2.27	0.82	70.38	89.78	0.31	0.56	652.45	325.01	57.14	2.19	271.39	129.63	fa
L596_g27022	0.960387162354	9.46	4.58	72.34	68.25	11.03	12.79	72.59	82.49	5.32	5.64	89.69	70.4	22.93	11.46	42.05	63.76	fa
L596_g21322	0.985240700502	1.15	5.42	25.98	22.69	2.41	2.26	3.64	4.17	0.36	0.67	23.69	21.54	4.76	3.84	1.86	4.55	fa
L596_g15731	0.983228692077	1.25	1.1	117.38	91.95	0.89	1.19	26.19	17.84	2.88	2.51	118.22	83.47	20.48	7.56	15.12	5.36	fa
L596_g27945	0.95268439213	3.22	3.72	209.86	153.15	2.6	2.5	32.35	45.64	1.01	0.86	13.14	10.97	4.04	2.68	0.88	0.85	fa
L596_g19698	0.950439928508	2.28	0.55	221.14	195.29	14.31	13.41	67.31	60.71	0.52	0.0	108.78	78.87	32.05	24.6	19.17	59.5	fa
L596_g22230	0.976104455153	2.21	0.0	32.03	42.74	3.92	3.89	177.91	164.9	1.27	1.95	45.48	14.86	5.57	7.08	174.37	111.92	fa
L596_g16798	0.975848944781	0.13	0.79	24.89	22.08	1.43	1.67	5.91	5.12	0.18	1.01	37.46	39.63	6.23	3.71	1.27	2.02	fa
L596_g5360	0.968870144329	5.26	6.9	74.37	65.33	7.52	11.22	13.12	10.64	1.25	2.68	61.36	75.89	22.51	20.18	11.22	17.23	fa
L596_g11511	0.958981527272	0.35	0.75	15.3	11.08	0.15	0.08	15.84	12.23	0.27	0.34	4.95	2.79	1.85	0.19	4.19	5.3	fa
L596_g18248	0.97164111894	3.85	11.06	231.8	234.42	4.58	2.65	43.32	41.25	0.8	1.53	185.03	254.38	36.44	32.01	72.22	72.23	fa
L596_g26709	0.977929794	3.02	10.11	106.74	100.06	7.89	7.03	16.37	15.11	0.5	0.0	49.63	57.25	15.66	7.35	13.91	11.19	fa
L596_g5338	0.966992646788	0.51	0.89	30.67	22.39	1.08	0.88	6.34	4.79	1.45	0.53	10.63	10.67	2.93	0.5	1.44	0.8	fa
L596_g13730	0.986066849935	1.47	0.0	261.86	250.69	5.4	13.15	30.48	34.27	2.01	1.99	180.37	130.58	14.13	8.35	13.16	3.19	fa
L596_g24225	0.987660294474	3.05	0.37	116.13	88.65	14.5	12.57	22.82	23.13	0.28	0.51	77.38	69.17	19.6	19.98	19.5	21.3	fa
L596_g3782	0.959418167044	3.16	0.0	2187.38	2082.02	35.7	17.85	1690.01	2231.71	0.23	1.64	409.03	446.44	73.85	14.49	185.98	259.69	fa
L596_g17742	0.95945465945	0.94	0.0	320.54	378.7	27.38	12.28	110.73	91.6	2.76	2.52	292.78	325.14	95.39	87.53	195.43	108.8	fa
L596_g27839	0.954018533977	0.73	0.0	212.71	257.09	24.88	31.74	55.35	45.28	0.54	0.31	85.51	61.54	21.81	24.39	16.82	19.8	fa
L596_g22848	0.955352540882	0.76	0.43	32.29	29.93	1.29	0.74	35.61	30.96	0.96	0.33	37.15	24.44	9.68	4.99	20.6	31.95	fa
L596_g20244	0.952429263025	0.9	0.7	89.88	79.26	2.11	2.0	49.08	45.49	2.08	2.96	287.37	225.69	93.19	26.44	61.87	124.15	fa
L596_g15064	0.962424484259	0.38	0.0	2.68	2.47	0.0	0.03	0.22	0.41	0.91	1.41	11.07	12.4	1.17	3.94	0.48	2.91	fa
L596_g23177	0.954627414911	1.15	0.45	15.87	14.11	0.64	0.84	3.1	3.7	1.03	1.61	12.46	13.51	3.97	2.36	3.68	7.6	fa
L596_g20192	0.959040047437	0.52	0.0	257.67	273.55	3.89	1.21	45.28	18.09	1.48	0.57	1176.43	740.25	90.91	35.64	286.43	215.1	fa
L596_g7837	0.993151167201	15.93	12.72	138.75	130.87	1.38	2.04	30.38	21.96	3.14	3.03	82.85	67.3	4.27	0.0	14.35	6.75	fa
L596_g16187	0.994539148037	1.17	1.3	184.67	133.28	3.23	3.52	28.68	29.05	0.58	0.29	196.57	150.65	11.29	5.47	11.59	17.73	fa
L596_g8771	0.996771961771	3.19	3.0	3.94	2.63	54.8	59.06	2.91	6.87	18.82	18.55	4.18	13.49	199.37	192.6	15.69	21.02	i
L596_g12390	0.990999853701	0.0	0.0	0.72	0.14	12.09	13.32	0.3	0.0	0.0	0.32	0.42	0.0	15.95	13.49	0.4	0.0	i
L596_g20716	0.993036408104	1.4	0.82	0.76	0.76	203.05	181.77	8.12	7.55	2.82	2.15	2.89	4.33	105.91	75.67	2.64	2.52	i
L596_g5644	0.993570063041	0.0	0.0	1.21	1.93	210.57	134.23	1.76	0.0	0.16	0.0	0.6	0.0	61.66	46.44	1.71	6.24	i
L596_g25478	0.985043227811	0.0	0.0	4.12	5.2	396.35	460.3	2.62	2.1	0.41	0.0	6.53	4.56	28.1	33.47	1.53	0.0	i
L596_g21357	0.992598486796	2.15	2.21	3.09	3.66	68.32	44.08	0.33	0.99	2.1	1.6	0.91	2.43	35.36	17.47	0.99	0.15	i
L596_g25348	0.981404827445	1.18	1.67	134.36	204.78	2421.09	1723.53	7.47	11.0	2.85	0.0	130.61	248.07	2904.27	3059.96	29.55	24.01	i
L596_g21716	0.967842608401	54.49	27.5	1675.12	1669.92	2078.2	2446.38	3240.3	2990.15	75.98	57.88	640.79	559.91	925.63	1045.08	936.88	1700.81	fia
L596_g17462	0.954581981134	226.64	310.99	1298.33	1371.88	1041.36	1087.32	606.71	552.48	107.9	97.65	3021.87	2384.22	1350.06	1192.14	1420.95	577.67	fia
L596_g25710	0.972491970999	10.3	6.18	48.93	39.93	14.31	13.52	18.32	19.7	16.25	13.34	94.03	101.15	49.96	17.48	49.46	69.65	fia
L596_g25711	0.95333262566	0.66	0.99	6.51	5.59	1.57	0.78	1.17	1.34	1.04	1.65	20.58	28.07	9.22	9.69	6.5	9.15	fia
L596_g9224	0.991218269704	2.79	2.03	65.2	49.26	17.86	22.17	9.39	12.2	1.69	1.4	117.11	83.99	39.04	39.3	31.35	9.94	fia
L596_g26603	0.951049421216	21.03	30.69	125.28	109.87	359.72	401.7	233.42	319.18	32.09	28.88	115.2	97.51	204.46	253.7	290.09	354.02	fia
L596_g22865	0.968299453943	14.16	7.97	45.62	51.46	25.41	30.32	32.64	26.02	23.99	31.07	110.51	104.39	70.16	65.34	118.21	101.15	fia
L596_g15700	0.950515433338	0.44	0.44	34.48	27.43	13.91	13.67	5.72	5.45	7.66	3.32	59.84	81.76	28.86	13.79	6.83	3.64	fia
L596_g22862	0.97963362721	84.6	55.05	2993.43	3092.15	2560.41	3464.33	3804.18	4111.92	78.48	95.27	999.7	1363.41	1839.59	1658.53	1610.4	2107.77	fia
L596_g3817	0.963071264126	8.09	8.63	55.56	47.14	49.93	72.47	28.23	35.66	2.67	3.4	32.03	31.99	30.56	35.56	6.24	6.32	fia
L596_g6808	0.953980015757	3.13	0.0	42.72	51.03	85.79	60.29	26.01	28.26	3.09	0.0	49.82	50.2	134.63	136.7	82.39	54.86	fia
L596_g22242	0.978939531542	0.63	0.64	6.75	5.71	9.97	12.62	3.54	2.9	3.44	2.59	15.29	20.15	29.39	25.83	8.96	9.26	fia
L596_g2968	0.957271202201	3.05	0.19	33.7	26.65	14.83	22.98	10.66	11.83	1.04	1.14	17.6	18.19	10.62	6.23	3.63	4.13	fia
L596_g9149	0.971058481558	7.26	4.98	29.7	30.07	20.35	13.68	18.2	14.13	5.61	6.84	21.69	23.89	16.43	18.87	12.16	18.42	fia
L596_g26620	0.987356847943	161.79	152.59	6625.47	6792.76	5849.67	6722.43	9594.52	10013.68	724.21	780.21	9484.64	6658.85	6612.74	5804.88	11618.45	9857.96	fia
L596_g25197	0.952269291671	1.35	0.38	35.76	29.42	15.48	15.95	17.45	16.75	0.33	0.0	48.81	29.21	38.69	29.84	15.7	18.14	fia
L596_g11863	0.96287237891	27.92	21.03	2527.42	2669.24	1326.64	1679.4	2529.87	2324.41	28.96	34.96	2035.04	1904.7	2218.14	1717.87	2020.75	2869.14	fia
L596_g5695	0.964654172394	0.27	0.99	4.58	4.34	3.11	2.96	6.4	4.41	1.5	0.62	22.41	12.27	8.75	9.71	17.53	19.94	fia
L596_g22086	0.97818169153	0.5	0.0	35.43	32.38	7.97	11.45	23.56	19.24	0.24	0.29	233.41	180.68	43.33	9.13	184.13	118.33	fia
L596_g15552	0.969789244592	0.73	1.18	15.98	14.86	6.93	7.31	3.44	2.83	9.76	9.23	42.73	47.49	34.04	30.06	13.2	16.82	fia
L596_g18606	0.966585540698	3.95	0.0	61.99	50.45	35.08	38.18	49.43	69.96	0.22	1.2	19.13	12.63	6.68	12.59	9.95	11.76	fia
L596_g25679	0.994742163302	3.95	4.33	42.0	38.32	25.06	18.63	10.12	11.56	11.73	8.34	90.2	82.14	51.08	48.71	26.96	14.89	fia
L596_g25468	0.968724869651	1.88	0.0	26.27	20.69	53.1	40.41	29.22	19.26	2.51	4.48	30.38	21.66	83.25	57.93	70.45	47.19	fia
L596_g21776	0.986141320803	1.74	0.0	118.56	82.84	9.82	15.7	11.33	15.13	1.53	0.76	129.19	113.98	28.07	27.16	6.85	8.08	fia
L596_g27912	0.953826529052	3.39	8.15	50.94	46.43	15.01	17.31	13.39	12.62	0.56	0.81	19.33	18.83	1.44	1.21	1.41	2.25	fia
L596_g19744	0.980344173539	41.56	41.5	1492.72	1763.0	1848.98	2262.84	2316.35	2295.38	75.25	69.41	3573.25	3016.58	3589.9	2726.91	4757.82	3835.7	fia
L596_g234	0.96055768988	0.5	0.21	16.66	15.0	2.68	2.96	2.27	2.13	0.78	0.42	14.98	15.82	7.66	6.1	0.34	0.64	fia
L596_g6025	0.967420863385	4.89	1.24	27.45	32.16	55.33	49.56	21.04	20.5	6.04	3.64	7.19	18.04	30.63	31.32	20.89	9.64	fia
L596_g4624	0.978488392949	63.39	69.77	163.41	165.44	165.87	197.19	314.18	273.16	127.46	93.66	208.75	214.8	201.32	144.93	278.4	304.03	fia
L596_g8190	0.971304110037	10.92	12.06	125.62	137.99	129.31	147.17	49.12	50.72	30.24	28.95	359.44	459.2	622.03	668.52	106.58	76.52	fia
L596_g8193	0.9860526465	0.16	0.0	93.41	87.27	22.65	17.41	27.59	29.12	0.99	0.3	115.34	96.66	25.08	14.02	57.05	27.16	fia
L596_g12831	0.975899817023	15.39	15.35	45.95	38.42	200.47	179.99	103.02	122.29	2.31	1.16	42.12	35.32	131.66	194.43	107.17	119.44	fia
L596_g24910	0.995597305773	5.7	2.12	201.9	185.06	38.67	42.33	26.06	29.42	1.19	1.61	92.61	90.96	26.74	28.31	12.44	11.39	fia
L596_g19370	0.952535103245	5.11	0.67	56.95	57.62	31.46	30.62	70.95	71.55	42.85	42.46	113.58	61.65	61.33	39.15	119.79	103.89	fia
L596_g10224	0.955961938841	4.84	5.18	18.05	22.86	14.06	12.3	12.69	13.98	5.54	6.28	72.7	102.1	81.34	81.88	30.88	40.85	fia
L596_g19168	0.977083375928	0.14	0.0	7.56	7.11	26.8	15.06	7.04	6.69	1.48	1.93	7.8	10.4	25.61	21.94	5.05	7.06	fia
L596_g25239	0.95581972635	4.19	7.84	21.86	22.53	33.2	27.76	15.86	11.3	10.83	17.86	100.8	111.93	264.59	166.75	45.82	28.35	fia
L596_g4973	0.952599552911	56.29	38.76	204.69	182.73	201.07	251.56	152.47	190.89	18.1	18.86	102.08	115.48	215.93	272.4	135.09	104.98	fia
L596_g19951	0.959418078005	1.03	0.47	14.0	15.01	13.84	11.78	4.51	3.18	1.2	1.4	15.53	10.28	8.69	12.18	2.05	6.04	fia
L596_g19954	0.980057764719	101.57	124.59	3417.6	3328.54	5345.44	5460.41	5967.41	5232.22	123.02	154.55	5348.94	4235.01	4562.38	4592.43	6078.98	6074.41	fia
L596_g25216	0.959814927267	0.8	1.05	42.23	34.24	6.32	7.75	11.41	15.41	4.92	5.32	45.26	38.11	19.98	17.56	8.57	10.09	fia
L596_g12787	0.969140309457	3.49	3.72	18.17	19.71	5.31	6.4	9.05	9.24	3.23	3.86	20.39	19.77	12.42	9.12	14.44	15.92	fia
L596_g26243	0.970008567828	0.27	0.0	12.14	7.85	1.63	2.93	2.41	1.4	1.44	0.94	15.46	11.89	2.13	1.26	0.0	0.43	fia
L596_g14789	0.980453377895	5.04	5.74	85.93	69.92	14.11	21.39	19.13	16.9	1.93	1.52	80.62	84.03	30.61	24.22	9.56	17.54	fia
L596_g14782	0.965416675618	0.84	0.0	15.51	9.04	7.23	5.13	10.85	11.57	5.83	4.04	31.53	23.36	5.49	6.3	26.0	19.98	fia
L596_g9732	0.957612732441	20.54	16.71	152.32	137.36	24.85	28.14	30.86	36.53	2.18	2.81	68.39	47.63	29.22	21.4	22.02	10.02	fia
L596_g13785	0.962922275181	3.81	5.24	48.71	43.61	15.55	17.05	8.33	7.35	15.22	17.06	49.36	63.84	29.37	21.45	14.52	19.4	fia
L596_g13834	0.964944659767	8.58	12.34	36.43	34.14	32.79	41.46	46.45	54.38	20.63	17.92	29.45	22.23	45.84	42.24	51.35	41.16	fia
L596_g13783	0.976581952388	0.49	0.0	2.71	2.94	0.63	1.44	0.87	1.01	2.37	1.86	18.49	24.27	9.52	15.72	4.18	9.55	fia
L596_g13789	0.958720219643	1.5	1.89	54.49	46.07	10.19	11.72	10.84	12.11	3.59	1.78	91.4	132.4	27.7	19.76	9.61	12.52	fia
L596_g12782	0.970981983178	24.7	24.81	116.61	101.38	64.38	82.04	145.86	142.13	50.91	61.67	141.64	108.09	159.02	138.91	190.39	173.95	fia
L596_g1305	0.962952611837	119.46	170.02	2075.55	2757.85	1704.17	1929.1	3128.56	2710.26	71.97	73.48	5264.5	3970.33	6931.17	5210.9	9438.59	8618.98	fia
L596_g5537	0.988052930483	4.06	3.85	105.32	84.37	28.49	28.22	17.84	19.54	3.12	2.13	202.93	216.77	75.14	44.84	38.29	36.49	fia
L596_g10921	0.976400882563	0.89	0.0	9.93	9.76	12.01	10.66	11.45	8.31	0.74	0.82	23.51	12.79	17.26	14.03	18.31	14.77	fia
L596_g14947	0.966668139179	0.67	0.54	67.34	65.72	34.65	33.22	20.98	18.09	0.49	0.52	46.76	42.87	16.98	12.94	22.88	24.82	fia
L596_g20157	0.98419314152	0.88	0.23	31.07	25.19	27.22	28.85	6.68	9.32	0.11	0.27	19.84	11.33	12.13	16.49	6.26	3.62	fia
L596_g12373	0.972209083455	7.12	6.36	40.08	36.0	24.99	20.13	13.72	12.32	15.41	16.68	241.04	236.62	106.79	79.97	35.38	34.24	fia
L596_g12374	0.99125616517	2.15	3.87	49.97	51.1	29.61	28.25	13.22	9.42	8.31	7.49	49.93	48.86	37.54	31.82	10.49	9.57	fia
L596_g25008	0.957608090291	1.97	3.12	81.63	63.39	12.08	17.6	39.92	42.77	1.54	2.41	50.13	24.66	12.49	12.43	36.23	16.96	fia
L596_g6060	0.951612798797	4.16	4.26	120.86	100.64	51.34	36.38	32.83	26.17	2.94	2.74	287.95	190.84	36.53	1.74	93.64	54.82	fia
L596_g10267	0.952583157526	11.99	10.02	103.49	76.89	98.03	131.41	41.29	38.73	1.53	0.35	83.77	83.76	125.27	106.55	4.75	6.71	fia
L596_g1517	0.978196698639	1.05	0.58	25.72	22.33	5.41	4.8	3.33	5.43	10.26	10.44	72.08	60.37	26.37	27.2	14.98	15.91	fia
L596_g13769	0.960147488533	5.69	10.12	65.53	75.77	21.28	17.87	33.03	28.04	7.14	5.31	55.99	57.66	34.98	33.56	37.74	38.1	fia
L596_g23759	0.976821485542	1.79	0.85	192.97	147.45	22.71	33.42	33.99	54.42	4.11	2.97	103.86	92.43	27.73	39.22	29.47	16.85	fia
L596_g11051	0.988406572214	7.85	9.49	52.51	53.9	41.69	30.05	49.81	48.96	10.76	12.15	64.32	47.75	33.23	34.35	48.39	44.12	fia
L596_g10909	0.974982045591	43.27	40.42	134.16	132.18	228.1	310.41	141.72	140.71	71.17	66.37	155.84	163.16	479.15	504.77	171.56	138.52	fia
L596_g2619	0.975289438607	7.47	7.36	45.12	34.97	36.87	31.27	24.04	21.09	24.22	34.41	102.06	66.09	94.38	94.75	32.7	37.69	fia
L596_g26061	0.953879900099	64.42	88.47	1072.98	1185.86	2328.04	2883.67	2803.53	2176.4	98.71	79.0	2179.86	1671.31	2062.24	2355.11	3133.55	3675.73	fia
L596_g12429	0.978169017858	3.93	3.11	87.08	86.02	50.88	46.27	21.41	23.79	4.46	4.39	33.21	37.41	20.8	17.4	1.55	1.53	fia
L596_g14818	0.969790623377	3.8	2.42	22.99	29.49	18.2	11.93	8.9	9.27	5.96	7.02	34.13	29.09	19.82	9.94	16.63	6.92	fia
L596_g25024	0.969734717447	14.58	16.09	111.05	152.02	170.52	121.18	85.71	47.93	27.3	16.82	98.15	108.14	153.36	171.34	71.85	38.93	fia
L596_g18002	0.982257638225	20.31	19.97	65.69	59.46	147.93	165.36	75.56	89.09	56.22	55.92	123.26	112.09	252.36	221.75	96.75	95.53	fia
L596_g9777	0.962979632822	1.38	2.33	36.16	31.64	17.42	20.22	7.68	11.18	0.84	1.2	17.58	24.71	14.68	10.63	3.04	2.28	fia
L596_g1793	0.973640256077	128.58	169.74	4171.75	4249.42	4684.6	4395.99	6235.64	5981.11	63.3	73.19	2466.84	1876.59	2572.44	1564.14	2560.57	1795.76	fia
L596_g27704	0.950297470691	2.91	2.53	126.05	98.72	59.75	58.22	63.32	64.25	9.09	10.0	60.08	62.77	46.06	28.4	28.48	9.19	fia
L596_g23732	0.965758531378	0.27	0.0	57.67	47.37	60.61	71.21	16.81	19.25	0.36	0.34	34.06	37.69	63.04	40.12	10.97	13.61	fia
L596_g22281	0.968387459037	29.87	30.59	73.86	68.83	108.08	136.19	110.95	117.82	35.34	32.87	151.64	161.28	157.68	170.15	147.59	124.25	fia
L596_g22936	0.969162074461	0.55	2.0	11.11	10.34	4.02	2.5	4.72	2.62	0.55	0.91	15.08	14.7	2.29	1.49	2.87	5.03	fia
L596_g23082	0.985990151297	1.68	3.39	171.04	191.7	46.05	37.63	46.64	35.79	2.04	0.56	198.54	196.94	82.89	44.22	18.68	48.07	fia
L596_g5792	0.960660370024	2.83	0.0	569.07	485.91	202.28	212.71	147.62	160.95	1.37	1.09	418.9	360.62	325.79	207.38	213.4	183.21	fia
L596_g5795	0.967627055603	0.0	0.33	82.26	90.75	16.66	23.61	28.66	22.98	2.66	1.27	42.54	38.54	21.75	10.95	8.81	14.09	fia
L596_g5799	0.952154665322	1.16	0.0	62.17	57.59	18.88	19.34	8.23	10.06	0.16	0.39	92.9	46.22	17.88	13.06	4.8	2.71	fia
L596_g22420	0.991772961297	86.96	42.17	2820.91	3774.98	2804.94	2607.46	3729.06	3730.46	101.55	74.61	1986.48	2519.18	2651.46	2309.63	2793.62	2546.7	fia
L596_g19601	0.972485956485	50.55	41.02	220.29	226.62	382.2	342.98	235.98	181.18	46.76	36.72	187.14	178.65	349.32	350.89	362.87	272.54	fia
L596_g4921	0.950481673438	6.01	1.45	71.67	58.04	18.9	19.49	21.36	28.0	14.67	11.81	74.81	58.11	51.63	36.76	21.66	42.48	fia
L596_g19046	0.990011075175	0.24	0.0	52.54	47.02	19.69	12.47	8.64	9.85	0.13	0.0	29.56	23.84	10.26	9.97	6.2	9.76	fia
L596_g16092	0.956987414739	7.98	8.5	45.28	57.25	18.89	15.89	15.56	14.36	5.66	5.43	52.72	51.84	29.62	27.47	31.31	31.17	fia
L596_g12406	0.974358176754	15.36	8.98	84.06	69.27	38.01	39.7	19.75	26.78	5.99	5.05	123.37	122.86	42.94	30.62	22.27	33.82	fia
L596_g25045	0.968730110788	9.03	10.07	46.64	41.89	37.45	32.6	49.21	46.3	14.76	17.41	58.85	62.27	39.4	39.41	31.87	50.36	fia
L596_g2823	0.974491649689	0.3	0.45	8.19	6.5	1.91	2.75	1.66	2.26	0.49	1.11	62.65	52.84	27.79	33.51	11.48	6.59	fia
L596_g25835	0.966161520302	0.8	0.64	20.27	21.29	6.18	5.4	2.74	4.77	3.1	4.5	13.23	16.34	7.89	4.45	2.59	4.72	fia
L596_g1056	0.993457644262	0.33	2.13	43.3	31.79	23.67	23.3	10.34	9.92	0.3	0.61	41.17	27.28	26.38	18.33	8.12	11.99	fia
L596_g3514	0.98054030142	0.48	0.5	31.89	26.78	3.84	7.16	4.99	4.59	3.53	3.96	128.96	116.43	44.53	27.23	43.52	19.83	fia
L596_g12283	0.968306963318	0.57	2.26	54.19	41.4	11.19	11.13	19.05	15.67	0.09	0.22	45.29	47.0	12.76	4.64	5.88	10.34	fia
L596_g15039	0.954738833445	6.77	11.42	34.45	35.03	29.59	46.61	70.21	52.07	91.53	96.93	145.17	95.32	125.42	90.86	243.58	200.28	fia
L596_g10284	0.960475608512	0.91	1.38	2.1	2.14	8.53	7.26	2.05	2.67	0.08	0.21	2.77	1.77	9.76	5.6	4.43	3.45	fia
L596_g11489	0.98978343619	0.63	0.21	45.21	39.26	7.62	11.04	9.55	11.57	0.16	0.52	66.43	65.68	10.85	7.33	21.93	14.58	fia
L596_g6009	0.994822165259	0.83	0.75	92.65	81.97	104.65	98.22	30.34	38.52	0.9	1.28	84.88	96.94	113.65	100.35	21.54	34.32	fia
L596_g25297	0.974986736248	1.09	0.17	45.97	36.28	12.38	16.49	14.32	14.67	0.52	0.81	52.78	62.02	27.7	19.87	14.45	17.84	fia
L596_g13251	0.957854796025	1.07	1.67	80.07	68.86	31.43	22.97	10.66	12.4	0.38	0.0	27.13	21.93	9.27	18.06	8.39	8.22	fia
L596_g12618	0.958889813083	1.56	0.92	143.06	112.02	105.4	137.06	42.09	67.83	0.2	0.24	199.48	179.5	138.01	95.61	50.42	52.55	fia
L596_g19233	0.979971902593	22.26	27.4	112.88	106.92	189.75	206.76	90.41	109.47	26.75	26.27	219.64	219.35	415.35	384.85	124.57	101.21	fia
L596_g24269	0.97373364603	5.56	6.1	132.16	91.45	26.38	30.8	22.06	29.77	6.5	9.36	118.18	111.28	42.58	28.93	7.25	8.71	fia
L596_g14871	0.974437157518	96.62	62.67	157.25	122.39	110.17	141.82	486.18	717.08	463.39	393.49	225.42	149.73	313.13	111.42	1909.11	2183.76	fia
L596_g12440	0.982730822989	0.29	2.04	9.5	11.02	2.27	1.62	2.05	1.14	0.0	0.2	21.92	28.4	7.01	4.18	1.28	0.85	fia
L596_g3754	0.953361762378	1.67	0.93	10.69	10.49	5.39	4.39	8.31	7.89	1.43	1.62	26.5	20.95	18.27	9.04	9.64	10.65	fia
L596_g27826	0.970492013237	60.28	49.73	4585.74	5171.13	3924.56	3815.0	6734.66	6562.52	105.72	130.17	2463.01	2283.86	3085.1	1980.81	3246.05	2276.71	fia
L596_g1487	0.959133338691	2.1	1.64	32.25	22.66	23.57	29.52	7.44	8.83	0.5	0.0	6.88	4.14	2.32	4.09	2.05	0.52	fia
L596_g6069	0.979505723429	50.79	56.34	255.08	248.47	260.47	315.81	405.98	470.2	190.41	226.37	462.04	421.81	352.87	328.21	611.8	709.56	fia
L596_g300	0.965707329239	3.52	3.16	22.26	19.41	12.94	10.91	7.0	8.29	2.65	2.68	17.6	27.19	14.95	16.25	5.34	7.45	fia
L596_g13271	0.988450795733	0.88	2.3	18.1	14.57	6.59	7.15	2.79	3.53	1.65	3.12	94.13	72.67	25.61	23.23	22.09	14.24	fia
L596_g26525	0.950862514167	11.54	13.46	37.31	32.3	60.47	73.13	67.7	74.84	25.7	17.19	23.97	16.53	35.04	27.43	43.32	39.28	fia
L596_g16249	0.989167956959	30.5	22.57	115.43	93.67	233.87	220.06	76.84	94.44	20.9	25.67	130.22	111.5	245.81	219.11	83.05	45.61	fia
L596_g12636	0.987232231831	3.68	1.57	45.68	33.69	17.84	17.8	10.81	6.34	1.06	1.5	144.22	86.81	62.84	33.32	28.76	11.34	fia
L596_g10363	0.955815163083	4.01	2.05	213.45	172.73	35.43	42.52	77.18	111.1	1.53	0.55	43.53	42.98	16.37	12.2	18.63	7.47	fia
L596_g13510	0.951336508555	0.0	0.21	62.55	65.84	62.43	52.49	20.39	17.62	0.2	0.24	33.56	16.74	22.79	12.81	8.68	7.72	fia
L596_g21360	0.979360419413	12.29	18.7	77.29	91.23	185.22	174.89	47.08	37.19	19.74	24.13	488.81	547.96	788.81	914.57	334.54	378.53	fia
L596_g14932	0.96691939229	1.95	0.0	138.52	111.92	73.62	69.63	42.08	45.83	4.93	4.96	35.73	27.48	15.73	10.07	18.95	15.95	fia
L596_g18148	0.962745960236	0.24	0.0	31.14	31.55	4.91	5.41	11.97	8.51	2.02	1.84	79.94	78.62	45.26	16.81	22.53	19.98	fia
L596_g23375	0.969303285374	0.06	0.0	18.44	20.68	35.81	20.7	7.02	4.72	0.56	0.05	24.68	18.98	39.64	36.76	11.36	13.12	fia
L596_g21426	0.99242626229	25.89	17.65	3254.98	3413.34	4231.13	4502.75	5509.61	5041.48	55.93	57.87	915.71	1075.94	1137.98	1334.25	1204.63	1431.41	fia
L596_g16016	0.990822437723	1.44	5.76	191.6	183.3	93.66	85.67	39.28	33.24	3.27	2.3	210.31	158.81	119.17	90.58	31.81	41.77	fia
L596_g16015	0.973636204021	0.97	0.0	55.16	45.76	98.8	75.44	17.37	27.01	0.45	0.44	13.59	13.75	16.87	13.64	5.99	3.99	fia
L596_g12776	0.979821805719	88.57	74.68	1167.06	1777.01	3138.03	2925.04	2486.96	2286.18	99.46	87.13	866.75	1309.59	1463.88	2317.81	1645.4	1810.89	fia
L596_g12771	0.971592658915	78.6	56.89	2572.44	3205.66	1437.25	2395.2	2805.07	2684.73	31.24	32.77	2258.32	2603.76	2125.68	3458.03	2316.55	2951.91	fia
L596_g19549	0.958963547908	1.19	0.21	144.83	116.34	58.02	59.19	34.17	33.33	2.48	2.53	123.21	116.34	75.31	106.43	14.51	15.21	fia
L596_g6716	0.972059082342	30.57	19.68	109.27	107.38	78.55	96.35	33.39	35.38	54.34	45.89	274.87	260.94	323.73	303.13	65.81	43.22	fia
L596_g14910	0.955203878418	2.32	1.17	35.64	32.5	18.55	16.44	5.85	6.02	4.26	3.82	15.92	24.41	17.83	10.34	3.7	2.11	fia
L596_g14911	0.960258569707	0.41	0.56	7.65	7.27	3.43	4.62	4.02	5.17	1.2	1.48	10.43	16.71	10.04	7.97	3.78	9.91	fia
L596_g5441	0.981179626875	14.95	10.35	129.95	116.25	227.06	197.62	117.19	121.95	49.13	63.85	779.75	662.84	984.74	911.09	605.35	305.19	fia
L596_g5661	0.994568226795	0.35	0.19	35.57	35.44	8.99	8.26	5.52	6.12	0.1	0.29	128.34	105.54	30.63	20.15	22.33	22.41	fia
L596_g5666	0.975814081721	9.26	8.58	422.7	421.44	85.28	77.31	139.58	103.54	7.38	4.21	73.03	96.81	11.49	3.19	12.86	26.64	fia
L596_g10856	0.98300705174	75.72	67.21	860.91	870.97	819.29	612.62	2148.63	2282.54	80.74	120.48	251.56	131.74	169.31	177.12	546.91	541.07	fia
L596_g17674	0.958208988658	26.26	30.87	151.13	144.86	95.53	144.47	334.4	375.17	65.93	62.14	69.26	44.37	55.77	39.49	170.53	226.82	fia
L596_g15522	0.980910204125	2.14	2.67	85.71	85.97	60.79	60.9	49.69	33.4	1.97	1.86	127.33	91.38	63.15	59.21	41.58	47.01	fia
L596_g14346	0.975832776778	7.64	0.0	49.44	48.58	10.63	8.4	7.29	7.13	2.68	2.22	189.19	205.05	36.44	13.62	31.19	80.84	fia
L596_g8108	0.978972579937	1.38	2.13	28.46	23.74	13.24	9.95	4.08	5.71	0.14	0.18	21.75	17.61	4.8	6.16	1.2	1.68	fia
L596_g26672	0.978409447482	1.35	4.86	14.88	13.1	26.42	30.27	25.14	31.42	3.88	5.65	5.52	8.72	14.8	21.04	11.88	16.09	fia
L596_g7826	0.96805095221	0.24	0.0	61.2	61.04	66.48	45.99	61.76	62.45	0.38	0.77	72.88	47.45	38.82	34.32	39.21	48.01	fia
L596_g21915	0.984783618907	1.54	3.79	406.33	372.75	120.07	69.92	112.84	118.44	20.11	24.12	453.45	398.91	213.7	146.97	161.48	100.87	fia
L596_g5640	0.973714145048	0.0	0.0	19.14	20.98	6.5	7.88	5.64	5.91	1.25	1.55	54.33	41.67	12.76	10.83	5.65	11.21	fia
L596_g3820	0.956410491363	2.86	3.21	263.02	204.91	54.28	51.36	37.57	42.23	1.41	2.2	16.87	23.89	6.36	4.05	4.06	3.84	fia
L596_g6524	0.955845612419	8.32	7.26	82.98	81.04	41.74	33.76	20.13	30.91	27.37	29.82	367.15	279.68	94.52	37.31	161.17	115.01	fia
L596_g20846	0.955630018587	2.38	3.35	94.12	81.1	25.16	34.91	104.9	108.24	0.0	0.06	45.4	52.82	22.25	14.43	70.56	115.04	fia
L596_g24171	0.9588685263	2.07	4.87	19.9	22.04	18.66	17.34	20.55	20.49	0.78	1.41	29.21	28.62	15.58	10.34	15.99	22.31	fia
L596_g17869	0.956419548945	0.92	0.63	37.3	30.45	10.01	11.89	11.64	9.74	1.47	1.47	39.79	50.94	21.9	14.31	5.98	22.36	fia
L596_g14953	0.980693325465	3.69	4.92	25.02	24.28	9.84	10.13	4.95	3.75	2.55	1.98	29.04	30.92	19.6	16.03	4.73	6.51	fia
L596_g25146	0.951506354432	14.81	17.3	75.72	69.55	164.41	228.65	75.55	65.43	21.95	25.73	339.71	418.22	712.07	682.22	450.61	507.21	fia
L596_g22926	0.958642947397	100.35	171.25	11921.66	11829.24	3808.59	5266.74	16502.21	16623.66	278.2	354.36	2901.06	3584.0	3682.75	3030.9	6921.37	5772.82	fia
L596_g23392	0.958740966694	65.21	40.92	342.59	322.14	520.44	573.54	611.55	634.6	113.17	115.8	116.22	113.44	202.04	191.17	287.04	235.91	fia
L596_g3806	0.962688307677	0.92	0.62	26.98	23.68	5.41	6.51	13.01	12.02	0.23	0.15	58.97	37.24	11.99	13.76	34.1	6.9	fia
L596_g7322	0.963616490999	0.09	0.0	4.89	4.13	5.0	6.3	6.92	6.2	0.52	0.57	4.75	3.68	3.47	2.59	6.54	5.86	fia
L596_g4675	0.951654189616	0.79	0.4	353.62	348.42	54.0	60.01	86.97	144.44	3.53	3.04	70.84	132.01	20.92	13.09	20.43	25.73	fia
L596_g22256	0.957965398374	1.32	1.46	14.16	12.62	2.33	3.13	2.97	3.79	1.36	0.37	39.0	51.96	18.71	14.52	2.68	8.5	fia
L596_g12526	0.996713047147	0.51	0.0	48.45	43.34	13.25	13.38	11.68	11.26	0.49	0.0	127.82	116.77	41.41	23.07	28.13	25.65	fia
L596_g11875	0.966948601749	39.49	42.76	98.14	99.73	374.37	397.51	74.23	59.49	61.56	58.01	474.48	600.4	1014.56	966.56	234.96	197.71	fia
L596_g22399	0.975167867791	0.37	0.0	51.14	46.15	20.84	21.03	12.45	10.51	4.0	3.08	23.97	27.96	12.07	5.98	8.19	8.26	fia
L596_g25728	0.957324884912	8.09	6.91	29.41	28.95	14.64	17.27	52.89	45.95	12.31	11.52	52.72	50.78	27.91	15.6	68.81	116.52	fia
L596_g8724	0.978430190181	6.88	6.43	95.55	95.93	70.29	79.96	50.24	42.05	12.67	16.48	160.48	182.84	146.38	152.67	33.48	48.4	fia
L596_g7306	0.958489996768	10.21	12.34	32.13	27.95	73.61	57.4	36.55	26.76	5.17	4.39	28.82	28.81	41.91	37.18	11.22	9.83	fia
L596_g22899	0.975519564441	1.9	3.9	61.89	54.54	34.5	33.34	11.92	11.17	10.31	7.74	58.19	81.14	45.25	42.4	5.19	11.92	fia
L596_g15541	0.980557714849	4.44	2.13	45.57	36.56	14.27	12.43	5.71	7.15	0.28	0.35	60.2	64.98	18.03	10.07	4.61	6.54	fia
L596_g21528	0.982463898296	57.98	45.97	3817.81	3842.63	2787.97	3445.16	4810.48	5011.88	40.31	24.14	1658.3	1671.15	1893.64	1822.43	1706.2	2200.22	fia
L596_g21525	0.953227596517	64.89	66.03	4067.51	4137.09	2367.53	2412.45	5130.0	5231.23	37.93	34.43	2101.43	2248.38	2490.86	2387.72	2404.15	4651.22	fia
L596_g25450	0.976162855409	10.92	9.11	53.69	48.52	26.19	22.94	17.12	20.28	1.88	1.93	136.05	111.91	94.39	60.59	59.9	46.28	fia
L596_g28125	0.950619050548	14.73	13.09	29.23	29.31	109.18	63.94	19.46	15.89	29.88	40.97	55.45	40.01	122.31	96.16	70.21	25.23	fia
L596_g21747	0.960363947396	6.37	18.43	99.5	102.57	22.94	27.24	16.81	16.1	41.81	36.61	117.15	188.69	53.7	77.48	29.58	23.33	fia
L596_g527	0.964681941711	1.15	0.0	173.91	214.8	159.25	118.32	98.34	78.0	0.57	0.0	225.78	178.01	123.81	115.21	70.41	22.31	fia
L596_g11106	0.950110375943	6.6	5.42	172.19	140.0	138.59	143.95	233.68	327.37	6.98	4.71	46.14	58.72	46.74	31.28	43.75	58.8	fia
L596_g15907	0.975398068703	0.43	0.0	11.36	7.86	1.52	2.01	0.72	2.19	1.64	1.74	15.52	13.56	4.41	3.61	0.12	0.57	fia
L596_g21198	0.960159330209	9.98	4.29	50.18	39.31	40.03	46.56	27.7	33.46	2.38	1.52	51.59	57.43	31.71	30.21	27.0	27.31	fia
L596_g5585	0.969855586044	0.25	0.19	10.34	9.59	3.14	2.11	11.51	6.68	0.38	0.67	45.7	44.5	3.07	1.16	34.12	21.22	fia
L596_g15355	0.982479122371	1.69	0.74	8.17	7.67	10.4	7.68	3.57	3.57	2.33	2.23	6.64	9.93	13.16	10.86	5.08	5.43	fia
L596_g19697	0.979959343839	2.35	2.7	230.45	222.11	31.05	33.57	59.43	56.72	0.95	0.96	86.49	75.37	21.76	28.3	18.27	35.75	fia
L596_g6442	0.964927991979	1.52	0.57	119.27	112.63	37.28	42.1	21.24	28.0	3.29	2.42	83.83	64.67	50.1	46.0	22.54	27.9	fia
L596_g18188	0.977412668654	2.07	2.09	16.18	18.47	10.42	11.16	6.04	7.38	4.04	3.43	52.99	38.14	35.82	33.38	21.9	25.57	fia
L596_g4378	0.975444603432	5.43	6.34	109.1	89.85	26.75	26.36	21.48	32.22	1.12	0.91	76.65	71.93	18.84	11.36	5.61	4.59	fia
L596_g5392	0.969053836331	29.32	17.47	59.23	65.52	75.15	96.33	98.22	107.35	21.27	19.04	32.66	29.13	47.25	31.05	67.72	62.4	fia
L596_g24687	0.975309106979	3.15	1.82	31.74	31.01	6.63	7.13	8.5	6.42	0.29	0.45	39.29	44.54	7.04	1.13	8.41	17.11	fia
L596_g9029	0.952504325161	8.36	8.03	73.19	79.41	28.72	32.6	48.74	37.37	14.68	15.21	49.87	60.2	47.86	47.01	41.01	41.07	fia
L596_g5707	0.985785740162	4.42	3.77	25.01	28.22	6.59	6.58	5.79	4.88	3.66	2.32	44.6	41.13	17.55	11.58	6.69	8.86	fia
L596_g10958	0.97532906209	1.99	3.5	19.71	19.45	5.78	4.27	3.83	3.75	0.36	0.81	4.18	4.12	1.19	2.28	0.5	0.51	fia
L596_g10775	0.967393103837	6.22	7.07	32.33	26.82	83.19	82.41	15.51	11.81	57.45	48.43	51.68	52.11	140.79	158.16	30.75	29.68	fia
L596_g17201	0.981705794931	70.3	109.97	1350.98	1564.64	1666.84	1636.09	1831.39	1387.08	96.4	80.06	2775.48	2244.9	2605.87	2510.41	3600.0	3470.53	fia
L596_g25413	0.973724115646	5.05	8.34	70.0	74.24	42.52	40.93	16.76	14.62	6.9	5.64	33.16	23.32	16.09	12.62	4.0	7.1	fia
L596_g25418	0.990752840508	40.35	53.87	122.61	115.97	227.1	257.38	77.0	65.44	56.24	54.69	85.45	96.88	217.54	211.77	83.63	81.64	fia
L596_g563	0.971953444634	14.45	10.89	39.63	40.78	37.41	44.46	45.74	42.81	42.63	42.58	54.4	62.04	75.8	82.23	56.6	74.86	fia
L596_g20787	0.98130258447	17.73	10.72	116.48	81.59	42.15	53.37	18.53	21.3	6.0	5.98	90.88	88.09	34.23	34.15	8.96	23.12	fia
L596_g7556	0.958977850513	0.67	0.0	42.72	50.57	67.44	40.76	17.06	16.9	2.22	3.75	82.81	83.35	94.01	121.41	32.46	31.83	fia
L596_g12141	0.992342367648	0.8	2.47	36.63	23.55	9.25	9.45	7.96	10.34	0.0	0.25	36.41	25.06	14.11	11.0	10.89	10.04	fia
L596_g11143	0.977628916579	13.64	6.05	41.35	39.49	86.83	85.83	25.14	26.12	21.38	27.24	22.18	39.92	91.98	93.63	22.43	30.49	fia
L596_g10893	0.965731341992	10.73	9.99	39.67	46.68	47.67	48.6	72.56	68.21	11.4	8.51	21.6	20.21	28.96	22.87	40.61	19.8	fia
L596_g10231	0.970327094344	3.41	0.35	54.36	59.94	90.95	98.91	131.45	110.78	3.01	1.8	97.72	145.46	209.02	190.7	160.34	170.98	fia
L596_g13497	0.950799448412	4.53	2.11	25.28	26.85	28.33	27.33	35.91	35.4	9.37	10.49	20.88	22.99	21.11	33.15	43.38	19.4	fia
L596_g12947	0.958834198413	7.29	12.1	171.78	160.24	328.99	410.28	306.03	287.44	107.38	116.53	442.81	470.81	1165.71	1633.26	573.84	574.09	fia
L596_g26013	0.980444368275	1.77	0.99	50.52	44.51	21.7	14.96	10.36	9.49	0.21	0.0	18.41	21.49	6.16	8.34	2.72	1.68	fia
L596_g28148	0.982125449669	1.1	0.0	71.5	57.97	436.45	297.03	171.8	139.32	1.66	1.19	29.24	58.31	227.25	127.03	65.35	35.83	fia
L596_g12161	0.951726588957	7.08	2.27	83.26	72.11	30.79	26.09	22.76	21.15	12.02	11.84	172.6	97.46	27.94	11.21	22.01	15.17	fia
L596_g5065	0.985885345378	36.25	44.36	720.27	486.82	281.24	297.38	360.46	466.86	25.05	20.16	498.44	277.98	221.17	172.69	315.5	427.18	fia
L596_g25590	0.992413882761	0.23	0.0	10.94	12.24	5.79	6.47	5.06	3.46	0.1	0.0	26.85	23.91	12.99	16.04	14.45	7.5	fia
L596_g21060	0.977236678023	17.75	25.6	68.66	80.85	64.8	84.79	110.71	100.85	35.64	33.8	80.92	68.6	114.16	94.61	116.94	143.12	fia
L596_g22908	0.976088692212	1.16	1.74	357.21	291.02	76.92	91.27	76.73	101.57	0.56	0.7	941.65	980.57	155.37	102.34	146.92	114.74	fia
L596_g2215	0.973439342645	32.67	25.87	4732.96	5909.94	7461.25	5773.83	9644.27	8035.93	101.69	86.92	1499.98	1652.8	2383.14	2282.3	2034.5	3086.09	fia
L596_g9992	0.957676694139	101.1	89.92	2893.21	2744.01	2833.05	3036.12	3042.17	3085.95	242.13	429.2	904.67	653.2	768.31	787.22	1041.56	1387.79	fia
L596_g10051	0.958933192407	58.27	61.64	352.88	333.23	285.97	303.08	495.84	560.67	139.32	127.73	222.54	176.11	205.03	94.07	272.18	348.93	fia
L596_g23246	0.992636284895	13.9	17.3	100.51	114.25	136.81	143.88	82.47	78.44	10.59	8.75	266.63	302.79	400.39	381.01	178.19	155.82	fia
L596_g21006	0.963415446908	0.81	0.0	162.3	151.35	50.91	63.51	93.99	79.37	2.2	2.95	177.82	225.03	36.61	39.16	70.47	57.75	fia
L596_g3484	0.973243652887	19.89	14.08	183.86	198.33	368.95	411.74	164.36	140.5	162.89	148.22	270.68	271.55	528.65	488.93	224.22	160.72	fia
L596_g14778	0.965206329495	0.81	0.25	46.12	39.92	11.14	8.29	9.25	11.15	0.54	0.93	47.5	69.17	11.59	3.72	13.58	13.23	fia
L596_g27891	0.987641370276	2.92	2.36	40.21	29.99	23.48	18.95	12.73	12.32	2.36	2.45	93.08	80.87	69.77	68.44	40.27	38.26	fia
L596_g27098	0.984446150896	2.94	3.12	107.71	93.98	31.2	21.7	41.76	37.28	1.38	1.63	79.42	87.19	42.1	28.25	30.5	34.4	fia
L596_g18013	0.952137602763	8.59	12.49	34.99	35.66	44.41	31.21	28.08	29.2	17.3	15.87	52.08	53.64	69.37	82.66	56.45	19.56	fia
L596_g14483	0.983045071345	35.07	27.39	68.29	66.58	275.46	232.36	98.58	81.08	28.47	34.01	141.91	159.39	331.61	301.53	143.23	99.54	fia
L596_g24819	0.955558597567	35.38	20.52	80.71	89.75	148.52	163.26	98.72	73.62	44.5	43.82	134.41	97.96	155.17	145.24	153.54	156.48	fia
L596_g25634	0.978129557719	0.98	1.96	59.36	55.02	15.98	17.98	28.52	22.95	1.03	0.63	215.77	165.18	81.93	36.77	75.44	35.98	fia
L596_g6783	0.958034506732	2.41	1.21	98.92	120.08	157.05	108.07	86.22	90.87	7.05	7.6	323.74	413.01	682.61	678.07	277.4	189.23	fia
L596_g4786	0.950529279758	12.21	10.59	56.63	62.05	86.87	75.72	128.02	109.95	12.01	11.35	28.45	11.19	22.17	12.79	48.66	35.98	fia
L596_g3205	0.995590951725	0.92	1.01	15.64	13.35	5.94	6.69	3.54	1.55	1.01	0.23	67.65	55.88	26.8	21.61	12.23	6.73	fia
L596_g22412	0.960695933178	0.56	0.0	65.05	67.18	30.98	30.74	84.12	93.26	1.17	1.65	55.55	31.97	11.0	3.92	61.56	87.39	fia
L596_g26707	0.9690341746	9.64	2.99	15.81	11.99	40.4	39.45	5.2	9.19	5.38	3.79	66.59	57.35	124.03	101.82	12.46	7.39	fia
L596_g2789	0.987042094649	14.78	12.1	45.26	54.02	22.23	26.26	131.01	145.67	11.72	12.29	53.43	45.28	49.74	55.91	155.05	164.08	fia
L596_g14848	0.952608601211	0.71	0.0	69.4	85.01	36.42	29.24	23.26	18.89	5.7	2.81	414.16	298.89	291.01	172.65	102.45	38.44	fia
L596_g5331	0.987331869093	1.98	0.0	120.32	109.88	45.07	43.96	44.32	46.08	0.15	1.05	69.17	78.72	37.93	42.75	29.18	28.73	fia
L596_g9336	0.968722847785	11.04	0.71	46.3	70.96	75.38	57.47	88.7	103.0	21.06	16.68	48.05	51.62	60.95	36.2	79.49	56.93	fia
L596_g9333	0.957398821291	35.06	21.27	2684.07	2755.03	1326.06	1671.02	3082.61	2478.0	43.84	36.29	2910.53	2822.68	2940.93	2959.51	2660.55	2688.67	fia
L596_g25895	0.973814417361	1.58	1.21	92.67	94.87	34.12	36.73	17.77	22.65	3.68	2.32	33.78	34.02	7.76	8.85	15.73	10.5	fia
L596_g17761	0.976441081829	0.96	2.25	22.19	29.58	14.25	16.52	9.03	2.74	0.17	0.53	70.72	65.84	26.7	32.42	17.59	14.04	fia
L596_g20067	0.977753211336	3.39	2.5	21.0	17.48	12.02	14.72	4.24	5.77	1.54	1.24	7.33	4.88	4.98	7.42	1.94	1.71	fia
L596_g27755	0.969171169937	32.15	51.47	503.1	459.58	226.45	255.85	216.41	246.62	39.95	47.79	321.93	328.95	123.57	82.11	232.55	221.19	fia
L596_g26397	0.956991407025	2.42	2.2	15.65	18.55	5.61	4.99	4.94	3.79	1.98	2.44	13.65	15.37	10.56	7.77	2.29	1.53	fia
L596_g12604	0.96727508307	0.14	0.0	13.71	14.4	15.01	13.78	23.52	18.37	0.61	0.19	14.0	12.79	17.06	9.94	23.67	30.21	fia
L596_g26570	0.974508782121	70.56	62.82	2092.88	2307.94	2187.5	2584.66	2459.87	2078.3	267.23	264.51	1404.48	1854.52	2059.04	2514.29	2275.22	2957.92	fia
L596_g4507	0.952149278398	23.67	19.17	50.6	56.93	70.14	68.02	87.29	86.51	47.82	62.32	211.97	86.16	190.51	170.28	292.48	144.43	fia
L596_g19659	0.986270433914	8.43	9.78	39.2	37.5	75.1	64.92	18.67	16.68	11.03	9.04	97.65	144.82	192.83	208.85	53.09	44.42	fia
L596_g17377	0.992198764918	1.23	1.05	36.34	28.08	5.64	4.57	5.42	7.99	0.73	0.83	76.94	57.56	6.85	4.77	8.63	7.04	fia
L596_g12473	0.977192205461	0.97	0.71	52.1	43.77	22.8	22.9	14.29	14.89	7.73	8.28	88.76	118.71	51.28	41.28	31.81	33.89	fia
L596_g22649	0.983050231699	26.64	31.05	137.12	115.46	251.21	296.11	119.76	114.52	82.41	88.55	177.9	168.6	367.82	315.44	184.87	152.71	fia
L596_g3501	0.963406538529	7.29	5.02	107.63	134.37	53.55	36.52	55.95	49.59	4.76	2.53	102.12	80.85	46.53	46.94	54.97	65.71	fia
L596_g25670	0.994817588982	0.3	0.0	31.33	29.54	3.6	4.88	4.34	6.47	1.22	0.98	28.73	29.49	5.27	1.88	4.59	4.68	fia
L596_g18992	0.954522186796	2.32	3.14	23.0	20.72	3.42	3.21	3.23	3.34	0.75	0.46	23.5	37.05	6.16	7.58	1.5	6.21	fia
L596_g332	0.960638676844	0.2	0.0	88.32	84.63	16.32	19.23	38.16	45.06	0.53	0.12	63.1	51.74	14.18	15.47	8.26	12.43	fia
L596_g13241	0.976472649738	0.99	0.0	28.15	27.22	17.94	19.0	41.83	38.53	0.28	0.07	11.31	15.5	10.22	15.17	23.95	30.78	fia
L596_g15107	0.969897154012	59.06	49.53	197.94	212.86	278.43	328.51	198.89	178.68	145.36	133.89	505.08	367.95	1058.88	777.47	517.34	417.04	fia
L596_g6929	0.987082054024	0.99	2.2	36.28	40.88	51.04	50.09	107.13	84.88	0.6	1.61	35.44	27.44	38.59	21.75	72.02	66.71	fia
L596_g11027	0.982616085528	14.85	7.82	65.44	66.95	116.74	118.82	40.74	37.84	41.65	48.13	147.55	167.54	385.42	372.08	83.92	40.56	fia
L596_g27131	0.966823723902	19.22	22.15	126.96	116.82	362.84	208.39	60.69	35.32	32.76	40.5	85.91	71.04	254.98	215.97	100.06	64.63	fia
L596_g10997	0.960709482075	1.25	0.0	63.95	61.16	29.84	31.91	16.34	11.32	0.55	1.97	75.72	50.74	54.25	33.71	34.43	18.93	fia
L596_g1664	0.978627661127	28.79	32.95	2121.32	2706.15	2490.82	3034.63	3800.41	3288.83	196.89	200.68	1703.08	1326.24	1782.25	1865.08	2033.41	2766.17	fia
L596_g26929	0.995138726712	0.2	0.15	75.38	81.35	63.35	58.12	22.44	23.29	0.76	0.57	45.07	51.61	37.13	35.47	9.08	7.36	fia
L596_g17119	0.961834760193	1.85	8.54	49.17	69.47	88.91	71.42	32.09	9.59	160.75	185.36	645.58	569.51	649.74	555.56	140.35	49.37	fia
L596_g24872	0.977580820501	7.44	1.67	31.93	37.39	29.25	19.03	18.66	17.85	2.04	6.5	31.89	25.45	29.95	19.9	13.3	16.07	fia
L596_g25655	0.985963643479	11.75	18.51	196.42	181.76	65.37	92.15	30.91	35.65	1.76	0.87	325.2	256.0	107.15	85.63	63.83	67.99	fia
L596_g6056	0.962024294761	13.39	9.09	84.73	110.9	27.19	33.17	70.44	75.52	13.58	23.28	73.88	135.37	33.28	15.45	60.79	42.96	fia
L596_g20977	0.980356525126	2.69	2.28	29.62	28.01	7.62	8.44	5.27	5.94	3.06	2.48	46.51	63.4	22.75	18.42	13.0	12.87	fia
L596_g16920	0.985364697851	0.29	1.57	9.66	9.96	2.84	2.61	2.82	2.17	0.32	1.82	7.11	8.67	1.65	0.93	1.51	0.92	fia
L596_g9253	0.981026161775	44.79	37.4	3362.71	3183.91	2577.88	3693.69	4034.16	4181.39	38.23	26.55	2827.64	2861.95	3887.26	4220.77	3753.19	5457.37	fia
L596_g22826	0.976628615345	2.44	5.55	33.59	31.5	46.85	37.27	17.22	9.49	10.11	13.41	48.54	61.34	54.64	58.71	24.92	25.7	fia
L596_g9396	0.984047994753	1.23	1.11	84.83	66.19	19.65	22.88	7.86	14.02	0.95	0.58	48.73	27.24	8.28	17.22	6.89	8.37	fia
L596_g18102	0.966135949226	1.93	1.44	64.2	55.92	46.73	35.56	10.94	13.3	0.71	0.79	34.01	56.59	37.82	33.18	10.86	14.45	fia
L596_g2475	0.977275214328	0.97	0.32	73.12	66.22	23.92	23.78	23.91	29.5	2.81	2.72	108.26	84.83	25.18	10.99	54.14	44.95	fia
L596_g5843	0.997390429723	8.88	0.6	258.69	244.01	174.53	160.19	91.57	65.42	9.17	10.6	685.23	583.81	475.42	453.93	207.0	202.99	fia
L596_g12289	0.950838913444	3.01	4.85	34.96	23.53	18.44	18.43	8.24	10.09	27.26	30.92	66.84	51.16	31.72	25.77	16.39	21.31	fia
L596_g8253	0.963306712764	47.61	14.13	1059.03	1522.8	2054.98	2499.71	1682.45	2125.95	74.13	78.92	2191.31	1561.36	1668.82	2210.58	2264.69	2529.83	fia
L596_g18932	0.951691419592	2.46	8.61	66.91	89.56	33.04	28.26	49.72	43.79	9.74	13.48	265.48	231.2	197.38	192.28	197.54	135.62	fia
L596_g14903	0.980008142445	12.45	9.04	138.71	137.45	30.45	30.9	27.89	18.91	8.62	6.0	64.6	65.42	26.75	28.99	11.52	16.86	fia
L596_g9320	0.973885148604	0.61	0.24	19.47	18.09	4.07	3.01	2.16	4.64	4.75	5.74	29.32	20.97	4.14	5.45	2.56	4.28	fia
L596_g3855	0.957958634871	17.4	17.12	106.3	95.6	179.3	179.55	65.71	62.43	54.05	51.64	105.69	70.22	388.83	424.7	129.89	144.94	fia
L596_g16043	0.975168156062	25.77	2.5	1156.55	1442.98	1656.44	1450.47	1460.67	1514.48	40.37	45.51	568.2	665.26	527.51	383.56	422.53	533.18	fia
L596_g12743	0.980871495368	29.47	32.81	134.57	136.37	385.93	375.33	225.94	168.62	216.28	221.9	690.98	549.31	1359.25	1278.66	503.94	422.99	fia
L596_g5869	0.985525422495	3.88	1.59	36.41	34.0	17.25	15.49	7.96	5.88	0.54	0.21	19.48	17.7	10.89	5.41	0.87	3.72	fia
L596_g8232	0.974988584868	4.35	5.8	129.55	98.56	25.42	26.39	23.04	27.77	2.77	2.34	95.83	97.66	46.61	32.77	18.53	24.81	fia
L596_g13975	0.973454227609	1.33	1.25	15.73	14.22	24.77	25.48	5.36	4.55	2.09	3.08	11.28	17.93	34.45	43.44	5.75	4.45	fia
L596_g25150	0.9698740441	46.12	63.5	3.84	0.0	0.0	10.87	0.0	0.0	308.7	280.7	16.59	46.28	12.39	25.14	4.88	5.58	e
L596_g23418	0.973896558251	223.97	334.76	0.59	0.47	0.0	0.0	0.19	0.15	619.73	619.25	18.47	15.4	55.24	31.14	60.28	53.81	e
L596_g8211	0.987921694462	99.91	122.93	10.51	10.73	7.35	7.97	13.44	15.23	80.76	86.58	8.9	13.96	16.23	13.12	16.83	19.17	e
L596_g20461	0.963895608877	967.49	968.77	54.64	59.31	21.92	30.32	71.44	56.69	450.96	296.79	37.02	19.5	63.75	39.55	104.6	31.09	e
L596_g5411	0.96447616685	1802.23	2494.95	67.09	57.18	15.29	20.08	32.78	32.11	1791.36	1443.47	31.77	33.66	33.46	23.09	33.65	45.66	e
L596_g10829	0.966967729934	161.32	231.84	13.56	10.88	8.42	13.93	11.67	10.55	127.43	124.74	12.36	12.36	15.27	6.47	31.08	26.1	e
L596_g22909	0.989904799221	60.06	72.28	4.99	4.42	4.41	5.56	4.44	4.93	72.0	78.97	7.48	11.51	10.94	5.67	13.35	14.08	e
L596_g28119	0.995196992054	141.76	120.94	3.51	2.41	3.42	2.94	5.07	6.58	66.92	49.98	1.74	4.52	5.85	0.0	2.74	5.4	e
L596_g19952	0.985373031401	185.68	185.9	6.83	7.15	9.58	10.75	6.01	3.5	276.85	263.73	20.24	17.13	25.41	13.34	59.71	43.54	e
L596_g3671	0.979260690265	37.92	47.51	4.31	3.58	3.61	1.71	2.51	1.47	48.69	41.49	0.98	6.2	3.65	1.34	0.72	1.15	e
L596_g6886	0.981732353825	109.14	117.52	11.65	11.33	2.61	3.69	9.18	10.04	63.14	51.7	4.73	4.89	7.91	4.41	12.04	10.11	e
L596_g18210	0.956160248577	207.92	240.9	26.5	23.34	10.94	15.01	7.68	10.08	202.28	139.16	34.89	55.05	14.75	10.04	5.2	13.85	e
L596_g26063	0.991945452128	271.99	340.83	21.08	21.3	4.93	6.48	11.66	14.07	241.34	239.76	11.99	0.35	6.51	0.0	10.45	6.28	e
L596_g8577	0.961438141345	561.66	727.3	35.84	35.43	12.03	16.71	19.65	20.47	312.01	249.17	36.85	41.27	35.98	29.37	30.21	32.29	e
L596_g17714	0.983860612346	1423.34	1584.92	54.43	52.36	18.52	24.39	29.75	24.46	852.64	679.21	37.35	38.2	48.93	38.5	51.14	57.79	e
L596_g23338	0.960608795612	480.33	436.07	46.51	51.74	26.37	30.48	66.06	51.09	354.88	387.08	40.97	50.14	68.06	72.16	133.31	154.37	e
L596_g667	0.977170094019	879.44	1044.74	45.82	50.79	25.4	26.66	52.23	40.02	1311.21	1015.09	61.01	71.99	61.3	65.72	62.43	78.18	e
L596_g26758	0.95995279478	700.88	797.5	32.36	36.66	22.24	24.31	25.5	27.63	318.83	229.25	13.36	22.65	42.88	62.59	19.22	35.94	e
L596_g20030	0.981811477351	387.18	462.18	1.99	2.14	4.07	3.53	0.25	0.28	267.48	219.08	2.82	14.26	2.04	3.38	0.71	0.61	e
L596_g13272	0.966571194066	293.03	281.38	24.19	26.17	15.76	23.16	24.55	25.19	668.95	549.31	104.41	66.85	89.62	64.76	250.2	136.7	e
L596_g8632	0.982570881161	649.02	572.99	45.82	49.16	50.31	56.55	47.25	54.88	196.21	156.75	25.71	14.83	23.42	25.58	55.5	29.84	e
L596_g26626	0.977009932903	1015.89	1325.09	51.0	51.45	13.98	17.58	38.23	28.99	1911.25	1618.48	68.06	43.65	47.18	30.05	86.81	56.49	e
L596_g4712	0.973129907811	240.63	307.17	14.89	14.9	10.23	11.9	27.77	37.92	290.43	297.89	42.9	48.59	45.81	31.24	90.24	76.87	e
L596_g15202	0.961051200971	100.68	111.4	12.39	10.93	11.59	15.42	9.43	8.42	199.99	141.17	27.47	32.99	45.24	38.24	35.11	41.18	e
L596_g12561	0.975808880434	107.98	72.85	11.0	9.37	4.36	5.78	13.79	9.37	176.36	172.19	12.52	8.63	25.28	21.52	40.55	37.51	e
L596_g26092	0.96307519277	1080.16	989.09	99.9	74.22	67.07	76.83	18.39	22.46	568.52	446.2	70.71	71.88	176.7	170.46	23.96	23.01	e
L596_g25470	0.968060323028	164.31	185.37	18.43	21.58	5.88	5.15	13.15	17.41	150.17	101.01	10.4	17.78	7.76	5.4	5.61	11.92	e
L596_g18440	0.950397617683	41.09	50.77	4.24	4.25	2.23	4.09	5.24	5.58	55.29	69.08	17.42	23.51	20.02	17.16	13.3	14.57	e
L596_g10641	0.993158840686	798.18	651.2	66.96	75.11	31.17	39.53	61.58	43.88	609.85	588.51	25.72	21.74	32.97	37.33	78.31	77.82	e
L596_g6017	0.975461154507	1518.91	1737.95	170.21	188.95	163.28	190.57	190.42	167.22	518.18	435.44	50.36	94.53	60.96	78.2	132.1	127.48	e
L596_g952	0.994739908273	187.16	230.58	10.12	7.95	4.35	6.69	20.86	22.97	116.18	132.9	15.32	13.07	8.68	0.93	20.43	19.46	e
L596_g25096	0.955603287485	235.81	312.24	23.52	23.25	10.82	12.0	4.37	4.09	163.88	119.14	13.7	17.23	13.76	8.0	6.59	7.34	e
L596_g1259	0.951339090529	133.32	161.26	9.68	9.48	7.42	9.92	3.45	3.46	82.36	67.03	8.94	11.99	19.03	15.0	18.16	11.02	e
L596_g12559	0.990169232933	329.62	494.65	3.83	7.36	3.82	3.48	12.1	9.89	414.49	467.16	3.02	6.3	8.22	5.48	27.98	14.65	e
L596_g18931	0.964424043673	88.64	128.15	4.86	4.2	4.01	6.06	4.73	5.06	71.15	88.9	10.43	13.67	19.25	11.27	21.2	16.53	e
L596_g20857	0.992471363618	149.25	152.96	12.65	11.26	5.03	6.76	15.58	12.17	162.82	146.48	11.47	18.19	17.83	13.93	28.76	24.14	e
L596_g10476	0.99874138953	119.49	113.88	2.94	2.12	1.02	1.02	1.32	2.26	66.37	57.8	0.99	1.21	0.56	0.88	1.87	2.66	e
L596_g20198	0.977798039927	179.66	203.9	10.05	10.08	5.47	6.85	7.28	7.11	98.52	78.56	3.19	8.01	10.14	12.83	11.05	6.56	e
L596_g20996	0.967759476077	245.35	313.77	39.88	31.44	27.65	29.42	21.34	24.2	117.58	98.73	14.6	21.23	23.49	21.01	24.62	13.47	e
L596_g22710	0.988425036632	0.55	2.52	40.19	31.57	3.67	3.37	2.01	3.29	0.14	0.34	72.74	53.01	13.17	16.46	1.79	2.56	f
L596_g9145	0.964925301366	0.85	1.8	18.29	15.77	1.39	1.01	0.76	0.6	0.38	0.67	4.1	3.67	1.59	0.4	0.4	0.9	f
L596_g16147	0.957603601785	1.63	0.66	11.92	13.51	0.83	0.3	0.41	0.26	0.91	0.81	7.41	5.22	0.87	1.35	0.07	1.08	f
L596_g23678	0.990596428308	2.94	5.24	37.84	26.83	1.16	1.63	2.72	4.04	8.89	5.5	59.51	37.87	7.85	0.0	0.68	4.24	f
L596_g19725	0.97083583592	0.57	0.74	27.25	20.12	1.54	1.69	0.53	0.58	0.45	0.37	15.31	14.58	3.95	4.04	0.77	2.04	f
L596_g4190	0.992965383565	4.8	0.47	93.79	83.43	10.28	11.32	8.63	11.68	1.64	2.39	45.39	38.82	11.14	5.02	2.68	3.36	f
L596_g12832	0.979014463438	0.5	3.06	25.87	21.42	1.28	0.49	0.53	0.34	0.13	0.63	11.16	10.8	0.62	3.09	0.0	0.52	f
L596_g28115	0.982716393846	7.68	6.68	81.66	70.76	6.95	7.3	7.45	8.06	13.23	9.99	114.98	101.98	35.44	24.54	16.3	15.6	f
L596_g14414	0.981388822452	1.06	0.0	12.22	12.58	1.22	0.63	0.15	0.28	2.35	1.5	13.34	11.18	1.07	0.0	1.58	1.74	f
L596_g17234	0.971670672641	1.01	1.24	43.05	35.68	3.49	2.82	0.98	0.92	0.48	0.72	34.93	43.51	8.87	7.61	1.01	2.58	f
L596_g26875	0.956808736398	1.15	1.24	232.73	248.76	16.57	16.96	11.64	12.63	0.42	0.59	146.2	87.48	16.93	23.71	5.59	5.37	f
L596_g12309	0.96928505446	0.0	0.0	7.31	7.44	0.14	0.98	0.05	0.0	0.0	0.33	4.39	5.91	1.39	1.42	0.0	0.45	f
L596_g21050	0.964361205258	0.84	0.58	64.52	43.85	5.41	6.82	5.13	7.64	0.84	0.94	27.89	30.14	6.55	8.2	0.97	2.74	f
L596_g12990	0.993498962463	0.89	1.96	158.51	146.58	0.67	1.09	3.32	2.53	0.94	1.27	52.17	38.55	1.86	0.76	1.35	0.72	f
L596_g12424	0.96693387243	0.91	0.96	43.21	32.72	3.29	3.36	2.15	1.38	1.05	0.65	63.18	78.16	10.07	14.7	2.8	3.15	f
L596_g5791	0.966640183649	1.14	0.77	287.48	289.36	23.71	25.87	23.33	23.45	0.51	0.77	322.62	200.78	52.17	46.39	44.08	42.4	f
L596_g18393	0.975035938898	0.0	0.0	57.94	57.42	3.17	3.0	4.2	2.61	1.67	0.75	289.11	302.58	54.93	101.03	3.17	11.05	f
L596_g12893	0.962370237331	0.64	0.2	27.31	20.98	1.91	2.76	1.13	1.36	1.6	1.39	30.76	22.88	8.82	10.75	4.16	5.15	f
L596_g11277	0.969106193361	0.26	0.0	19.53	18.47	1.0	0.85	0.32	0.03	5.57	5.35	22.62	23.59	3.33	3.41	0.91	1.02	f
L596_g25834	0.972775325912	1.77	0.89	482.69	469.73	14.18	15.63	26.13	29.31	1.44	1.88	214.57	142.22	34.32	13.57	17.72	32.64	f
L596_g12282	0.984233328265	1.58	0.3	74.7	66.43	5.39	4.51	1.11	0.96	1.07	0.0	47.99	59.33	8.23	6.99	0.74	1.66	f
L596_g25645	0.950640622434	2.63	0.57	28.28	17.95	1.0	2.45	1.98	0.0	28.24	25.06	88.24	81.74	16.91	8.28	6.38	5.89	f
L596_g25643	0.987092982513	0.42	0.0	74.09	74.41	1.9	2.72	5.7	3.42	4.8	2.42	108.76	82.41	10.96	3.81	8.16	9.95	f
L596_g25649	0.997827403871	0.2	1.3	31.75	28.5	1.14	1.43	1.77	1.73	0.0	0.37	17.16	13.65	0.37	0.9	1.26	0.57	f
L596_g26341	0.980716516343	20.54	4.98	291.73	310.58	9.49	8.94	16.57	12.66	0.25	1.44	67.27	51.61	7.34	8.09	5.74	1.04	f
L596_g10989	0.954383403998	0.69	0.84	55.96	46.08	2.53	2.99	0.61	1.87	0.2	0.0	74.73	103.8	20.17	19.63	1.68	2.34	f
L596_g18574	0.971646855687	0.31	1.67	13.97	17.45	1.71	2.23	1.77	1.04	0.41	0.0	15.92	13.42	2.66	0.0	2.51	0.49	f
L596_g22833	0.95345843338	1.45	1.96	80.98	69.6	9.31	8.67	3.42	5.02	0.31	0.41	36.99	55.19	13.13	13.07	2.05	2.45	f
L596_g14933	0.968783552566	1.0	0.93	66.65	58.4	6.9	5.8	2.33	1.87	0.88	0.69	65.32	91.52	17.47	15.11	2.08	4.19	f
L596_g4124	0.978201081269	2.59	2.03	114.99	152.52	10.07	9.52	2.11	1.9	0.0	0.43	70.55	136.61	25.74	10.76	2.71	8.91	f
L596_g5839	0.970290252046	0.29	0.0	32.35	24.32	3.5	2.5	0.37	0.0	0.32	0.2	17.3	15.8	4.63	6.32	0.0	0.54	f
L596_g16204	0.971634806905	0.58	1.17	58.08	51.1	3.2	4.55	2.11	2.35	6.77	4.49	69.54	72.87	23.17	17.36	3.76	5.74	f
L596_g5665	0.974352600503	14.29	15.29	302.43	261.96	16.94	16.92	14.58	8.44	24.56	23.51	631.16	766.1	168.24	133.0	51.01	20.86	f
L596_g10853	0.980814209242	0.74	0.39	26.84	24.65	2.22	3.19	1.19	1.76	2.45	2.66	32.72	29.71	8.56	9.24	3.04	5.34	f
L596_g13555	0.971304898828	0.26	0.17	20.83	17.41	1.4	1.17	1.57	2.01	0.03	0.18	12.5	15.68	3.27	1.02	1.87	3.0	f
L596_g27183	0.950360031917	0.29	0.31	9.33	8.77	0.89	0.66	0.15	0.06	0.28	0.35	5.76	8.71	2.46	1.87	0.25	1.03	f
L596_g11428	0.962845265735	0.21	2.43	21.74	19.88	0.68	0.46	0.4	0.38	0.24	0.49	4.29	2.24	0.39	0.33	0.0	0.13	f
L596_g15776	0.956009493813	2.02	1.39	189.24	176.95	11.52	11.5	8.51	9.45	3.38	2.33	204.67	355.3	32.75	16.81	8.21	11.32	f
L596_g12240	0.993970770744	1.28	0.0	270.01	195.27	7.66	12.26	22.11	30.26	2.7	0.62	382.61	245.93	45.65	24.05	23.21	17.43	f
L596_g22252	0.992130347634	0.56	0.42	72.93	52.15	2.91	3.2	1.34	1.65	0.43	0.27	72.01	54.27	13.4	6.71	1.81	3.72	f
L596_g5680	0.965382141951	19.56	6.43	435.2	409.37	46.53	52.37	49.99	51.18	9.96	11.46	301.79	257.29	125.94	83.22	55.99	58.35	f
L596_g14922	0.997070192996	0.52	0.0	49.47	37.74	2.94	3.16	1.22	1.67	0.08	0.59	59.2	49.62	7.39	6.01	0.0	0.81	f
L596_g28122	0.956614230506	1.58	0.75	70.32	65.86	0.99	1.48	5.74	3.64	6.06	3.19	23.49	18.02	5.7	2.58	2.29	1.52	f
L596_g7518	0.993466241264	0.58	1.72	23.23	21.37	1.26	1.55	0.58	1.02	0.67	1.3	37.13	32.11	7.13	2.81	0.62	2.64	f
L596_g8430	0.980913698111	0.38	2.02	186.93	154.99	4.54	6.18	3.0	4.18	0.82	0.48	100.9	96.83	20.46	22.2	3.13	4.29	f
L596_g10753	0.989448770065	0.33	0.7	9.42	9.03	0.39	0.79	0.38	0.33	0.46	0.23	13.82	16.91	1.09	2.02	0.81	1.82	f
L596_g12436	0.969535916882	4.38	2.97	42.53	37.01	3.69	3.56	0.76	0.68	1.86	2.53	47.08	25.72	9.73	2.27	1.31	1.71	f
L596_g5703	0.984182945836	0.28	0.0	28.18	23.88	1.54	2.17	0.29	0.82	0.11	0.83	12.66	12.05	1.8	0.13	0.88	2.79	f
L596_g25598	0.968465921721	0.44	0.92	17.46	12.59	1.01	0.98	0.44	0.53	0.42	0.17	20.68	13.52	6.53	4.33	0.0	0.0	f
L596_g21063	0.990476886935	1.72	2.28	30.98	32.32	3.33	4.33	1.44	1.08	0.25	0.1	23.01	20.06	5.0	2.62	0.54	0.43	f
L596_g10915	0.969128347303	0.41	2.13	39.35	34.08	1.65	1.54	2.56	3.7	0.33	0.61	21.81	12.61	2.37	3.22	4.18	2.77	f
L596_g14801	0.979921813485	0.44	0.0	10.25	11.2	0.49	0.52	0.4	0.79	0.26	0.57	11.85	9.13	1.79	0.95	0.61	1.19	f
L596_g3482	0.951384964626	0.7	0.26	24.82	18.83	0.45	0.69	1.67	1.8	1.32	0.85	11.52	8.58	2.82	1.14	4.47	0.95	f
L596_g9763	0.981853487156	0.4	1.21	13.77	12.56	0.14	0.1	0.33	1.54	1.2	1.04	15.93	17.01	2.01	1.66	3.57	2.85	f
L596_g27171	0.959523958015	0.89	0.84	12.43	11.62	1.41	0.57	1.63	0.53	1.21	1.5	18.03	21.33	7.91	5.59	2.63	3.64	f
L596_g19805	0.989053150898	2.46	1.0	26.74	23.85	3.0	2.54	0.64	1.87	2.89	3.02	34.87	28.25	7.54	7.7	3.06	2.5	f
L596_g8949	0.991700549674	1.7	0.0	9.85	10.83	1.01	0.89	0.14	0.27	0.59	0.31	16.31	17.4	2.91	0.0	1.16	0.14	f
L596_g27111	0.982542339928	0.45	1.32	21.86	20.81	1.32	1.85	0.51	0.59	0.39	0.23	24.65	31.63	6.2	2.31	0.62	0.85	f
L596_g12294	0.975174335894	0.88	0.0	10.84	10.33	0.0	0.0	0.0	0.0	0.51	1.17	61.92	58.69	11.27	14.49	1.38	3.71	f
L596_g13054	0.992728218852	4.7	0.78	34.19	28.22	0.83	1.53	3.01	4.47	1.94	2.0	81.76	72.7	4.85	3.74	1.98	5.43	f
L596_g26685	0.988606211464	2.76	0.0	38.2	30.59	4.66	3.43	2.03	1.59	1.77	1.57	41.27	28.28	7.52	9.03	0.23	0.56	f
L596_g13567	0.984186484649	1.0	0.15	38.61	32.07	0.81	0.86	2.49	4.43	0.82	0.92	12.24	8.11	1.8	0.0	0.23	0.5	f
L596_g7093	0.990431585735	2.29	1.56	102.14	99.43	2.16	3.12	7.44	6.32	0.62	1.1	67.82	83.94	4.35	3.77	3.85	11.59	f
L596_g155	0.989104067586	0.0	0.13	5.11	7.19	0.47	0.67	0.0	0.17	1.35	2.32	23.54	44.84	4.52	3.13	1.26	0.21	f
L596_g18135	0.995264704176	1.73	0.38	14.95	16.03	1.58	1.72	0.56	0.55	1.34	1.92	16.67	17.94	0.94	1.49	1.34	1.97	f
L596_g23340	0.964614413114	12.54	5.68	105.39	125.16	11.49	8.42	9.75	7.1	14.23	13.37	86.9	184.97	19.42	14.26	2.46	4.04	f
L596_g20548	0.964173777548	0.53	1.68	0.29	0.34	0.0	0.14	52.79	21.8	0.13	0.16	0.31	0.18	24.53	2.47	92.4	54.89	a
L596_g22746	0.979424211966	0.53	0.0	44.62	42.53	22.53	17.66	495.54	559.43	4.26	6.22	71.01	116.31	20.41	14.44	361.23	577.0	a
L596_g26391	0.975469357309	1.59	0.87	0.29	0.74	0.47	0.49	9.56	11.1	1.7	1.35	1.14	1.19	0.96	0.43	17.32	31.74	a
L596_g3245	0.955351392769	0.15	4.44	16.6	16.13	1.48	2.12	242.73	166.79	0.52	0.56	13.87	3.69	9.77	2.04	43.94	46.83	a
L596_g25151	0.988050062629	91.64	92.59	77.82	73.81	84.34	78.71	45.8	42.55	116.44	126.32	70.66	117.98	97.82	100.38	67.36	68.88	efia
L596_g26594	0.977271445834	80.29	68.24	14.52	13.93	10.84	15.04	21.51	19.68	158.13	174.1	9.1	12.88	14.0	7.63	36.62	31.05	efia
L596_g26598	0.983021609348	45.8	62.6	84.69	96.77	140.88	142.25	71.49	48.26	59.72	73.65	107.47	73.89	154.04	165.37	107.24	86.99	efia
L596_g21909	0.99251603742	15.24	15.96	64.44	66.02	37.32	30.8	29.04	23.2	10.56	9.23	37.91	46.16	25.56	26.73	23.58	14.84	efia
L596_g7652	0.969419694979	11.61	13.29	7.73	6.97	3.49	3.93	2.97	4.84	15.73	15.07	8.48	10.17	9.18	5.98	2.38	2.36	efia
L596_g14347	0.96969130518	34.41	45.62	58.85	48.75	69.18	73.91	19.16	21.64	112.4	102.83	170.76	188.54	212.38	138.74	35.62	36.89	efia
L596_g11609	0.981453218544	37.32	32.62	14.8	11.6	13.26	12.0	12.68	10.72	105.02	90.51	23.21	34.66	57.15	44.65	44.41	19.27	efia
L596_g6004	0.955904727668	33.65	47.34	39.27	41.47	55.98	70.48	101.61	85.44	65.4	62.23	92.28	78.04	81.99	52.16	164.5	195.62	efia
L596_g25715	0.961216040303	22.8	15.23	35.14	27.72	23.25	23.2	17.8	17.32	39.52	31.42	48.2	27.98	32.97	16.65	13.72	27.36	efia
L596_g4681	0.965356777257	28.03	41.63	50.91	60.64	51.62	60.07	94.27	83.27	78.65	84.41	161.01	129.63	255.08	190.93	323.33	186.93	efia
L596_g4689	0.980440713394	12.76	14.53	9.06	10.8	5.48	5.69	4.64	3.88	13.96	15.32	7.3	12.05	8.85	10.47	4.92	4.3	efia
L596_g26129	0.959080358195	6.39	4.68	31.31	26.46	7.15	10.49	6.11	6.69	5.07	7.25	36.54	50.13	20.75	20.05	4.97	6.55	efia
L596_g21089	0.976032365841	85.16	83.67	165.54	183.79	99.79	83.27	48.18	43.39	167.37	118.95	510.41	405.58	253.36	197.72	203.09	127.27	efia
L596_g14394	0.967430593957	14.75	12.67	51.33	54.02	27.83	31.36	24.56	22.18	23.84	18.86	71.45	56.72	26.24	15.3	23.75	30.45	efia
L596_g8216	0.988630336936	12.01	5.97	22.0	24.45	13.86	11.27	9.18	5.81	12.8	13.02	35.19	32.03	17.56	15.92	9.94	6.86	efia
L596_g8215	0.996235851472	26.56	24.71	20.39	21.04	17.28	17.3	12.0	14.6	44.22	38.86	34.2	33.84	30.14	24.18	22.81	18.48	efia
L596_g23065	0.954543410891	49.63	53.63	33.64	31.34	13.1	13.76	15.75	16.92	60.39	48.87	25.76	49.83	28.52	24.72	19.64	36.89	efia
L596_g9163	0.969708577025	4.8	4.87	17.29	14.48	9.13	9.0	4.87	6.22	4.15	4.92	23.48	31.66	21.8	16.65	8.5	11.04	efia
L596_g20463	0.961599723255	30.84	15.5	27.75	33.66	34.3	24.81	48.36	51.13	29.52	30.07	64.56	40.54	97.15	73.29	128.97	116.44	efia
L596_g20467	0.966320579105	254.43	254.43	152.32	144.91	88.64	95.4	70.73	61.67	130.19	92.29	63.07	52.05	55.34	43.83	46.85	66.35	efia
L596_g27607	0.967815966341	37.92	41.74	15.76	14.06	10.47	12.7	13.19	13.45	35.9	38.33	16.95	22.97	19.81	19.96	19.64	22.29	efia
L596_g13627	0.954090130035	13.31	30.7	63.37	58.22	15.04	17.33	18.87	16.51	2.91	3.71	6.79	7.55	2.89	2.41	3.04	5.5	efia
L596_g7673	0.970509659045	150.15	123.54	79.0	85.43	236.34	195.38	70.81	72.44	115.83	136.52	50.87	100.96	138.97	162.01	78.83	45.31	efia
L596_g22380	0.961468226564	38.59	65.93	42.5	32.59	25.64	30.41	18.22	16.32	30.24	29.69	15.46	17.31	16.84	11.05	6.31	5.43	efia
L596_g4894	0.992975128723	18.61	22.52	20.26	24.84	19.19	19.38	20.98	16.79	45.64	43.65	52.65	56.24	55.18	54.11	52.09	45.08	efia
L596_g23386	0.957710598845	4.61	6.03	18.01	16.25	11.86	13.58	8.62	7.22	9.59	9.79	21.32	32.67	25.41	27.87	23.88	24.39	efia
L596_g23382	0.956944715276	64.5	64.51	91.49	80.86	65.68	81.23	170.57	188.14	150.49	128.26	335.14	194.81	205.54	151.46	651.91	378.63	efia
L596_g272	0.968997873587	3.09	6.31	18.0	17.46	5.66	6.07	3.27	3.33	2.24	2.63	19.04	15.91	4.62	1.22	0.96	2.46	efia
L596_g24121	0.962916718179	65.04	82.86	203.78	191.04	141.66	178.47	237.98	252.29	44.36	31.83	98.74	98.04	86.35	60.05	158.74	214.58	efia
L596_g24124	0.98279376295	32.01	38.81	12.2	14.37	14.34	19.05	19.32	16.89	18.67	18.67	8.16	4.68	11.79	13.35	10.82	10.45	efia
L596_g4666	0.953247693171	51.65	65.4	34.94	30.26	43.17	39.53	26.39	23.54	63.21	62.68	47.95	59.84	76.59	67.07	66.95	51.99	efia
L596_g4667	0.975827282631	230.36	225.84	106.88	100.44	125.81	168.81	310.0	292.08	225.79	239.25	177.31	146.1	123.15	83.86	380.57	401.67	efia
L596_g20664	0.972896927836	28.57	25.13	20.22	18.37	28.98	36.51	13.65	10.02	35.84	46.54	32.78	26.29	55.66	56.56	32.58	36.6	efia
L596_g27970	0.9615139937	13.01	10.86	25.85	24.01	8.58	8.04	4.68	6.07	28.08	17.79	51.45	53.35	25.76	27.96	22.86	32.18	efia
L596_g26080	0.957354067205	0.16	3.55	9.83	11.96	1.73	3.18	2.7	1.03	0.57	0.78	15.47	17.77	6.99	3.95	0.7	2.23	efia
L596_g15725	0.981608216588	9.04	6.18	25.01	24.25	23.52	26.69	8.81	10.02	6.84	6.01	30.77	31.67	27.94	20.78	9.3	12.94	efia
L596_g15721	0.985439454936	11.96	12.07	31.09	26.86	12.18	12.93	6.61	6.48	8.32	7.86	29.28	30.2	16.42	12.33	4.29	7.04	efia
L596_g9522	0.968249236692	207.77	163.28	78.46	100.28	71.94	72.45	55.58	63.88	82.95	69.81	14.91	21.01	18.49	13.77	22.74	15.55	efia
L596_g27025	0.981004764428	29.08	35.14	23.52	23.15	15.78	16.24	11.78	11.4	45.32	50.49	34.8	50.74	26.15	14.85	24.28	20.26	efia
L596_g6869	0.973064479808	31.73	56.09	110.22	95.31	92.14	106.1	137.22	131.22	21.75	18.75	56.93	62.5	78.97	53.14	96.67	117.34	efia
L596_g15556	0.952652178031	196.43	221.38	44.54	45.49	33.47	43.12	58.99	58.19	328.86	264.18	79.3	58.97	154.29	134.05	70.16	118.53	efia
L596_g12852	0.964789884818	27.43	33.35	50.16	50.64	16.37	20.77	26.89	16.65	46.03	39.47	50.51	44.74	25.0	16.85	33.69	35.55	efia
L596_g19913	0.984011060611	106.39	104.89	67.17	66.45	44.76	38.74	28.3	23.22	142.93	146.02	100.96	94.31	70.98	57.53	85.4	51.65	efia
L596_g11158	0.980283376647	90.55	84.63	72.29	71.79	47.2	48.04	40.8	40.75	79.4	76.84	57.02	48.68	39.25	21.33	53.72	32.54	efia
L596_g21517	0.973176077485	107.72	82.99	119.98	126.87	41.08	35.14	53.76	35.54	106.15	85.1	119.59	93.54	39.2	32.73	72.15	74.49	efia
L596_g6455	0.95303112096	15.99	22.73	16.44	18.4	37.43	35.31	36.64	21.32	50.79	44.3	32.81	27.16	48.92	51.0	85.99	65.18	efia
L596_g6459	0.965648480077	34.09	32.46	65.45	69.29	118.3	130.08	61.19	79.12	24.41	20.56	21.72	23.07	56.86	57.83	51.94	48.73	efia
L596_g27641	0.966329654106	248.74	262.05	294.49	310.88	178.59	197.71	158.47	172.13	150.95	121.74	108.83	112.97	58.55	43.07	90.91	65.96	efia
L596_g16161	0.963143722179	31.33	49.2	19.53	24.11	34.07	27.06	23.94	18.03	63.43	84.51	28.44	37.11	24.92	28.78	40.42	25.08	efia
L596_g4366	0.966770999791	13.2	13.78	12.05	10.87	16.69	15.37	11.07	12.62	18.65	20.53	16.31	26.93	28.3	25.62	11.33	10.92	efia
L596_g27340	0.977336003363	18.08	18.37	14.29	12.05	11.94	16.78	18.16	17.63	32.22	30.79	17.32	20.39	35.01	24.46	32.78	35.72	efia
L596_g1719	0.954435237253	47.23	57.59	22.12	24.12	21.52	21.37	24.51	17.35	63.61	68.47	16.79	21.07	25.16	9.64	50.76	40.36	efia
L596_g22064	0.951144646999	8.49	9.56	22.96	24.01	15.43	12.34	14.54	16.84	15.53	15.26	20.46	23.45	20.81	23.89	29.33	28.77	efia
L596_g10969	0.95555706358	20.87	33.39	38.63	37.75	26.85	29.21	18.43	14.79	17.54	21.02	36.73	25.87	21.84	17.55	27.92	23.4	efia
L596_g1478	0.986892407608	18.82	17.77	9.61	7.65	5.85	5.6	5.26	4.34	43.26	32.56	12.57	14.53	10.52	8.56	11.16	6.9	efia
L596_g19685	0.963557835932	79.88	127.96	151.07	169.63	173.09	147.57	172.5	128.08	87.25	94.31	246.89	160.76	311.96	242.45	337.84	227.39	efia
L596_g28118	0.970683020758	7.42	11.34	9.38	11.45	9.23	10.58	13.52	15.57	21.1	24.15	18.29	25.32	17.03	11.08	34.08	24.61	efia
L596_g28114	0.980121731291	9.7	8.59	22.51	18.18	7.67	6.75	7.3	7.54	12.76	10.94	19.5	23.67	10.32	5.06	8.03	10.02	efia
L596_g15108	0.952259776349	30.09	59.28	35.76	33.42	52.8	41.79	32.55	26.24	74.61	68.69	107.28	93.48	91.04	93.86	72.13	43.23	efia
L596_g15100	0.950825084254	15.31	16.31	7.18	7.96	3.79	4.47	6.38	4.25	54.02	50.3	9.66	9.41	5.76	7.08	10.33	6.04	efia
L596_g12154	0.964124676434	15.64	10.92	16.82	21.2	27.65	34.85	12.43	9.34	19.41	16.34	32.99	30.47	33.94	41.3	16.63	30.38	efia
L596_g26229	0.956708977175	59.47	70.19	67.76	57.11	41.44	44.48	40.5	40.69	47.78	37.09	67.38	58.5	56.25	45.23	63.66	43.28	efia
L596_g9959	0.952823156782	19.42	18.19	24.06	29.63	62.04	47.82	20.54	9.34	8.69	6.24	14.59	17.12	19.47	12.58	9.56	5.24	efia
L596_g26220	0.973056068466	50.51	39.81	77.0	67.01	41.54	38.5	78.9	78.94	57.49	72.4	119.71	89.93	76.84	51.28	108.69	63.8	efia
L596_g14279	0.966166652534	8.23	9.31	33.75	30.51	16.64	17.3	8.64	8.84	12.0	9.62	33.41	48.31	18.82	14.35	12.97	19.47	efia
L596_g14272	0.972423577416	2.58	5.8	25.44	23.57	6.49	9.3	4.41	6.04	2.77	2.47	42.6	36.11	22.79	20.16	8.39	10.33	efia
L596_g26518	0.979347684944	37.79	38.02	100.18	86.0	34.13	33.47	29.01	29.65	24.59	23.05	100.43	58.86	36.57	26.13	24.62	16.02	efia
L596_g5386	0.983516050539	74.2	80.85	71.88	69.61	61.65	46.25	50.72	46.07	216.85	262.76	147.0	173.61	205.37	158.84	198.53	159.71	efia
L596_g14413	0.951218478191	58.17	45.55	8.65	11.44	5.92	10.72	11.27	10.25	62.64	42.56	24.41	22.25	22.25	23.21	17.83	16.35	efia
L596_g26816	0.964124634791	47.62	68.84	12.61	14.43	19.17	20.04	15.05	14.06	189.8	172.22	74.96	78.33	79.79	62.24	65.85	54.91	efia
L596_g20302	0.957175129531	63.83	56.13	81.41	67.38	43.72	46.86	129.74	131.73	63.33	45.87	84.12	78.85	81.66	69.52	233.45	298.99	efia
L596_g9718	0.969710245573	19.48	34.96	16.67	14.99	23.34	25.02	11.39	8.04	29.82	28.1	16.35	16.03	33.51	27.97	16.94	11.6	efia
L596_g5553	0.962440428703	64.39	93.56	93.45	87.87	48.05	43.2	156.81	151.59	44.33	36.31	82.41	62.36	67.25	51.65	143.94	94.09	efia
L596_g10947	0.962924987525	25.28	35.32	67.91	71.24	14.0	16.98	32.31	35.97	13.23	8.95	35.43	25.85	11.61	7.94	7.86	10.96	efia
L596_g10945	0.988591593562	339.8	544.31	133.06	117.5	94.52	108.98	88.67	95.35	252.87	533.89	138.38	97.32	99.55	61.57	127.87	64.91	efia
L596_g11541	0.97382590486	91.59	71.96	98.17	101.45	71.5	64.99	217.92	166.71	162.89	193.46	150.73	103.0	161.12	124.45	574.84	427.79	efia
L596_g19953	0.95000091924	9.07	17.01	26.47	31.45	27.11	23.5	10.93	10.71	10.49	11.09	52.31	30.88	45.71	40.66	28.56	21.11	efia
L596_g26798	0.98115537221	13.33	14.88	30.66	25.73	22.39	20.48	20.74	20.61	18.1	12.18	44.93	37.47	39.54	31.61	45.54	38.42	efia
L596_g2719	0.988225548563	27.69	21.08	27.06	25.69	46.08	56.98	33.43	37.66	23.35	20.88	29.97	40.8	62.81	82.91	53.27	46.7	efia
L596_g18438	0.964250282185	22.74	22.11	11.28	10.86	9.1	9.55	6.04	5.31	19.49	12.36	11.2	13.15	9.4	8.32	4.23	8.24	efia
L596_g6081	0.968577114167	26.25	35.46	17.69	17.09	8.75	9.99	8.6	8.97	28.46	29.96	11.83	19.41	14.62	9.46	13.52	16.09	efia
L596_g6885	0.983864791774	8.98	10.31	13.98	13.72	13.56	15.91	11.97	9.46	20.13	17.27	19.44	17.87	27.86	24.26	16.84	14.43	efia
L596_g6882	0.960885926159	65.06	78.56	67.74	64.21	79.74	71.01	45.08	47.9	31.55	38.14	29.12	39.54	28.6	37.87	43.45	16.13	efia
L596_g23514	0.967639982352	30.54	36.12	32.7	32.9	55.28	54.09	41.5	43.71	17.61	25.53	33.46	36.27	73.43	47.28	64.09	47.27	efia
L596_g5286	0.95023785368	20.46	19.04	12.51	12.26	7.36	10.62	7.74	8.41	37.28	37.64	29.74	41.41	32.35	21.79	32.17	30.08	efia
L596_g21856	0.972738194289	63.16	75.76	34.78	25.66	16.18	22.32	18.66	20.82	132.97	118.99	57.32	68.82	65.27	36.84	43.49	31.89	efia
L596_g5070	0.963897138718	45.6	48.32	22.75	19.22	9.0	11.33	8.43	9.66	76.42	60.63	19.89	25.61	30.95	25.39	22.49	21.42	efia
L596_g929	0.990855370706	17.8	15.41	10.62	9.91	7.19	8.27	11.46	10.97	31.24	28.34	17.37	15.81	20.31	16.98	19.37	21.41	efia
L596_g13763	0.951950282095	20.03	28.0	8.42	7.26	13.33	13.01	7.02	6.9	62.34	47.65	27.39	30.54	34.25	28.39	19.77	31.35	efia
L596_g22911	0.972440458767	426.85	383.54	108.48	97.82	165.18	168.92	85.76	93.39	183.68	148.47	35.88	33.43	34.05	27.74	61.97	42.88	efia
L596_g18218	0.960177178288	8.89	8.38	8.95	13.73	13.45	12.51	12.92	9.57	50.32	75.27	60.74	73.4	52.18	46.26	99.02	58.29	efia
L596_g17277	0.984992837758	22.92	19.0	45.73	46.67	47.9	55.64	60.71	47.62	60.88	59.09	178.56	122.51	145.56	141.58	237.28	168.15	efia
L596_g19624	0.96425205393	73.19	87.56	72.47	100.28	244.01	227.74	142.43	113.01	37.18	35.66	68.68	60.42	174.82	136.9	167.5	107.83	efia
L596_g13372	0.981068559637	64.89	82.8	149.44	131.81	95.85	109.74	380.8	375.78	25.05	25.08	111.01	86.21	92.21	59.65	261.81	187.03	efia
L596_g26062	0.956436446788	96.24	150.24	103.21	96.09	92.55	90.93	137.78	119.98	111.99	98.92	181.33	142.9	89.34	93.33	206.76	137.26	efia
L596_g2201	0.970145445374	11.72	5.53	23.11	21.91	9.72	13.47	38.2	45.49	15.11	20.68	64.8	47.25	53.07	28.1	117.85	96.74	efia
L596_g14817	0.982101203817	13.04	12.96	20.79	23.04	11.75	12.1	24.74	21.74	27.92	27.33	32.68	27.26	23.15	24.38	44.22	45.15	efia
L596_g25395	0.957909747243	7.62	13.48	35.66	34.04	29.13	30.51	21.78	20.33	13.15	9.58	25.52	23.93	39.75	32.9	24.07	12.25	efia
L596_g12354	0.966993896555	10.8	12.47	11.44	13.61	15.86	9.21	8.34	7.46	36.63	31.67	44.43	44.04	29.28	18.12	28.41	18.52	efia
L596_g14744	0.955622460094	19.02	17.92	38.42	39.89	11.74	12.03	23.73	19.67	38.58	31.69	62.98	43.52	30.12	31.43	59.95	44.94	efia
L596_g14742	0.989514189006	86.84	84.31	65.66	54.72	34.58	38.93	33.29	26.58	128.34	117.55	84.45	66.35	39.22	34.03	40.86	55.93	efia
L596_g25025	0.954484963495	13.02	11.83	22.15	23.06	22.44	20.4	12.24	10.04	16.25	15.56	49.55	54.89	63.95	62.86	48.63	51.73	efia
L596_g9985	0.975385665688	16.54	18.27	37.99	35.6	19.75	21.0	17.87	21.09	32.97	27.27	52.23	47.36	24.21	14.56	27.37	18.08	efia
L596_g22993	0.975620464307	53.76	45.0	29.99	29.4	27.28	46.96	54.19	45.81	34.31	31.92	14.25	6.13	21.29	28.3	43.41	37.1	efia
L596_g5090	0.952709608339	21.04	13.62	28.28	32.79	25.41	30.42	30.82	31.01	27.84	34.58	65.85	33.85	58.12	45.02	86.85	68.75	efia
L596_g18009	0.967715515238	7.28	15.93	16.22	18.0	17.44	17.62	13.91	10.5	14.62	12.57	16.18	26.34	23.71	15.4	21.39	12.12	efia
L596_g19879	0.969689963826	20.44	22.98	55.23	64.22	85.42	78.43	41.15	31.18	23.82	16.6	71.42	67.28	80.97	95.62	17.98	10.71	efia
L596_g8576	0.950098306315	31.04	22.33	82.71	66.57	44.42	62.7	89.34	95.1	38.67	28.95	43.4	29.68	31.96	22.03	46.24	44.72	efia
L596_g23086	0.98973062104	33.42	45.18	200.07	188.06	38.43	41.15	43.4	37.27	66.2	74.47	228.67	217.82	73.75	63.25	61.1	61.19	efia
L596_g19600	0.957746605624	491.26	188.35	108.2	115.84	102.33	135.42	151.9	129.61	454.32	329.78	119.92	114.37	155.74	152.94	295.95	137.42	efia
L596_g22445	0.951753129511	20.23	15.4	18.0	21.61	18.42	20.08	10.62	12.43	8.69	8.92	15.27	20.46	12.45	9.7	13.0	7.39	efia
L596_g5482	0.984485417879	97.17	107.03	71.47	63.7	30.9	37.22	25.28	28.51	136.77	160.68	67.43	69.1	46.88	35.6	42.52	25.64	efia
L596_g16095	0.954843924074	9.58	12.48	44.83	31.79	9.2	12.18	7.37	9.9	2.68	3.85	39.77	42.52	12.82	8.65	5.89	3.46	efia
L596_g3794	0.96606056511	25.5	42.85	35.65	45.22	41.52	24.71	37.84	29.03	27.53	32.5	52.75	45.68	38.66	44.33	55.22	40.9	efia
L596_g14830	0.973172442543	18.82	22.66	35.83	31.57	12.73	16.95	12.6	12.22	21.45	22.27	47.63	57.27	22.39	19.26	9.63	13.26	efia
L596_g21813	0.954411934601	17.56	20.97	9.25	9.79	16.54	11.53	28.51	32.31	7.0	9.81	7.94	5.39	12.4	12.17	10.88	21.69	efia
L596_g18394	0.967625831649	10.57	7.66	14.83	16.65	12.55	16.61	20.3	14.77	19.91	21.16	42.74	52.21	55.79	44.8	87.86	73.32	efia
L596_g10002	0.98876557165	11.71	11.15	30.18	27.05	43.85	53.11	21.26	22.48	13.36	9.69	27.24	23.24	34.23	33.25	15.98	17.49	efia
L596_g10001	0.968592021592	11.5	11.58	11.11	11.28	22.44	26.03	6.4	6.84	54.53	47.57	22.73	35.85	50.68	76.29	13.74	16.97	efia
L596_g14499	0.980858317188	37.21	36.65	46.19	41.04	54.09	47.08	25.32	25.73	23.99	18.62	21.55	16.16	30.17	22.08	21.04	17.75	efia
L596_g9309	0.972981330573	42.65	62.72	13.2	13.47	14.27	16.38	10.5	8.94	89.96	98.88	29.15	20.23	32.79	30.9	39.04	36.42	efia
L596_g20078	0.972372638436	68.9	96.87	27.24	23.2	17.38	14.38	15.35	15.95	64.53	93.52	24.89	18.29	28.77	29.86	35.68	26.69	efia
L596_g1559	0.976395765392	13.27	10.68	16.42	16.57	16.02	14.1	9.5	9.16	14.36	16.95	30.72	23.07	20.59	15.47	20.29	15.4	efia
L596_g19816	0.972956669534	32.64	33.16	23.38	20.95	15.92	20.31	8.96	8.22	71.86	80.98	26.61	39.23	48.3	40.28	26.2	26.82	efia
L596_g28299	0.966827317236	173.97	247.59	53.46	43.2	66.77	51.79	39.89	33.82	124.86	138.74	46.77	50.19	67.79	64.53	11.52	9.81	efia
L596_g6799	0.961395252046	51.94	45.63	44.29	48.02	45.88	54.39	50.13	43.09	137.37	137.56	131.75	106.6	71.43	62.87	125.65	124.99	efia
L596_g6796	0.968360009734	63.44	57.83	133.9	125.87	78.49	80.28	138.49	122.89	64.85	76.48	110.43	86.07	111.61	106.17	167.75	173.56	efia
L596_g13727	0.955405170838	11.32	13.25	17.01	16.83	6.09	4.5	6.87	6.69	7.92	6.57	14.74	15.39	6.55	6.51	8.39	11.36	efia
L596_g13728	0.983079929623	5.36	6.65	11.73	12.7	18.7	13.61	14.77	13.69	6.68	8.25	8.71	7.31	14.28	11.79	9.8	10.89	efia
L596_g24235	0.969736464429	11.93	19.84	51.94	48.8	18.14	25.06	29.64	20.8	11.4	10.51	18.24	22.57	12.26	8.42	14.11	7.24	efia
L596_g8973	0.978416249184	20.08	16.94	22.93	24.31	30.26	32.79	21.46	22.69	52.49	60.78	65.0	45.69	61.85	61.88	54.55	44.92	efia
L596_g11018	0.962714126313	26.63	48.42	27.09	26.69	14.53	18.51	20.71	27.9	48.74	58.89	31.78	27.48	16.37	11.9	17.85	19.22	efia
L596_g27165	0.988059824164	51.12	48.01	84.51	113.83	292.8	237.23	71.8	54.54	158.21	150.22	316.48	418.32	749.68	789.09	245.24	235.45	efia
L596_g27163	0.981393055254	17.13	17.13	29.93	34.06	69.4	55.4	36.88	22.19	49.92	57.06	167.6	153.44	308.81	294.53	103.63	64.55	efia
L596_g19664	0.956040407012	16.78	18.35	15.37	14.03	8.42	9.37	5.95	6.78	11.09	8.98	6.04	8.32	8.93	9.11	3.06	4.91	efia
L596_g20242	0.95390226052	25.79	20.97	29.02	22.3	7.5	8.21	5.63	7.33	36.82	29.03	19.53	22.14	11.8	6.14	3.88	5.31	efia
L596_g22650	0.985396655186	22.65	24.97	18.89	17.32	17.77	18.4	11.14	9.59	21.51	21.45	17.72	20.33	13.99	11.34	12.72	9.47	efia
L596_g9324	0.953065625265	14.69	12.81	14.31	13.83	4.29	6.24	5.82	6.47	19.73	22.31	26.65	26.46	16.0	16.56	20.9	21.9	efia
L596_g17777	0.969996208789	65.26	84.52	112.96	125.02	303.06	337.6	70.06	68.36	79.84	82.66	386.82	296.12	914.38	670.56	259.93	152.61	efia
L596_g6002	0.956591165633	18.16	20.63	38.78	44.02	43.53	38.12	28.66	35.56	13.46	23.08	98.34	93.01	70.94	51.27	74.5	42.95	efia
L596_g457	0.951161015164	138.28	146.2	490.11	449.53	240.13	268.89	102.26	98.73	31.55	50.78	319.86	540.44	231.08	216.2	95.98	60.99	efia
L596_g26368	0.970931138575	28.15	28.78	18.82	18.01	11.72	13.75	11.49	10.71	58.04	50.79	20.63	18.0	21.79	18.05	25.13	13.3	efia
L596_g26504	0.988083519624	80.35	115.18	167.93	143.24	151.93	135.23	244.36	300.11	42.61	54.07	53.85	36.9	67.52	55.41	99.68	105.2	efia
L596_g22460	0.967689004126	21.25	40.09	75.55	74.28	140.22	90.5	43.27	45.22	10.59	13.64	15.17	14.71	32.92	18.29	20.11	11.4	efia
L596_g22467	0.967428317728	20.6	12.74	60.91	63.24	26.58	24.55	17.4	13.65	26.13	36.41	88.39	87.38	55.23	62.23	49.99	24.0	efia
L596_g25855	0.971426611416	28.03	43.83	114.78	108.17	91.58	70.03	45.66	44.83	32.35	34.22	112.14	65.72	51.74	43.81	40.07	28.03	efia
L596_g10619	0.959789543301	10.21	12.12	34.03	31.52	27.86	35.58	21.14	18.59	42.33	42.53	75.07	90.34	62.29	54.36	27.94	32.66	efia
L596_g1922	0.99434968355	52.21	55.02	21.21	19.73	13.43	18.23	12.96	10.89	73.97	68.25	27.46	32.3	23.07	19.64	20.83	18.04	efia
L596_g1692	0.969172058251	51.42	59.22	20.92	20.26	15.22	17.76	14.51	13.98	115.66	94.81	17.36	25.81	18.47	17.04	26.79	34.72	efia
L596_g14870	0.960233452729	10.14	8.53	26.84	25.59	19.8	17.54	7.37	7.81	26.55	24.53	32.63	42.99	44.34	44.72	11.24	13.08	efia
L596_g14721	0.962057589785	28.11	33.41	8.0	8.93	12.47	9.07	6.58	5.2	42.36	42.83	20.18	13.66	15.02	9.22	22.73	17.06	efia
L596_g19589	0.959844454674	85.05	82.51	59.14	62.27	35.18	40.99	56.61	46.59	192.97	188.03	70.73	57.19	77.28	66.55	84.48	113.12	efia
L596_g2618	0.966717398084	17.78	12.94	13.13	12.17	12.7	12.79	17.92	16.25	22.5	23.98	28.16	21.12	36.05	24.88	43.86	23.24	efia
L596_g22992	0.955461125842	21.12	18.4	21.85	21.15	32.99	30.29	27.24	20.37	29.95	33.32	35.45	17.5	37.41	18.84	39.78	28.32	efia
L596_g22994	0.961346580765	16.43	9.56	22.52	22.09	21.68	21.62	24.59	21.62	40.03	37.27	38.22	49.36	34.22	40.03	53.96	74.64	efia
L596_g7086	0.965732677395	10.24	13.5	9.88	10.45	5.09	7.59	7.54	6.14	15.6	12.19	11.25	13.15	9.92	6.11	9.58	11.82	efia
L596_g22448	0.950464858599	22.29	20.65	32.1	30.22	15.23	18.8	11.8	9.91	38.33	43.77	31.94	42.86	44.66	34.86	22.98	20.91	efia
L596_g25875	0.974315833597	40.65	56.67	16.95	18.1	22.42	17.28	13.6	9.09	161.78	194.73	34.3	37.71	35.95	36.58	46.12	38.41	efia
L596_g21155	0.95437475808	72.2	96.07	45.29	37.51	22.34	21.9	31.45	25.01	107.62	111.02	45.84	49.97	74.83	48.09	67.81	49.15	efia
L596_g21159	0.989213107358	28.74	28.2	6.32	7.11	9.82	8.7	15.77	14.54	53.83	56.18	19.92	17.36	26.74	18.78	32.54	20.59	efia
L596_g3730	0.951750907803	15.47	16.54	9.02	8.52	9.77	9.02	6.45	6.92	46.57	40.15	19.72	17.08	19.24	8.62	25.28	32.38	efia
L596_g25319	0.961165885709	67.45	52.42	71.57	59.27	61.79	66.67	101.23	79.38	120.87	137.16	85.83	112.8	149.59	133.43	269.62	274.61	efia
L596_g26754	0.978629091505	56.81	62.14	16.45	15.35	13.4	12.5	20.53	18.86	62.66	62.3	8.62	7.21	9.47	4.33	13.64	10.1	efia
L596_g7140	0.977831078179	9.1	10.6	9.06	10.24	34.01	24.92	15.89	11.21	11.82	12.4	12.33	8.26	37.56	41.86	26.31	18.55	efia
L596_g15210	0.968317896508	9.6	10.22	23.36	16.72	9.06	9.35	9.87	11.51	13.15	6.49	39.0	35.54	21.28	25.18	18.56	18.37	efia
L596_g19568	0.95120427933	101.78	144.07	44.3	47.45	24.93	29.57	38.37	30.73	108.99	130.45	34.09	25.97	40.56	26.86	83.66	63.97	efia
L596_g19565	0.984192881098	11.49	10.59	5.48	5.84	6.21	7.6	12.11	9.43	21.37	25.56	14.94	17.02	12.09	11.09	29.98	18.12	efia
L596_g6048	0.95356517281	334.03	568.99	148.69	129.88	161.83	114.46	92.05	102.36	239.01	222.24	111.49	68.34	56.7	64.6	86.51	43.35	efia
L596_g6041	0.970082295634	64.96	78.44	190.82	174.55	119.44	133.79	175.67	150.12	96.04	81.09	116.86	119.96	61.72	130.73	116.57	117.06	efia
L596_g6734	0.980489205924	7.33	10.48	15.87	15.82	15.89	17.16	16.44	19.13	19.5	20.07	17.94	25.99	19.58	24.98	28.5	34.23	efia
L596_g6735	0.963846825583	274.9	339.47	267.49	239.65	175.08	131.72	493.89	472.53	184.29	196.54	47.72	58.06	90.99	44.9	266.52	223.56	efia
L596_g6047	0.952769545219	37.83	50.14	38.91	39.81	33.79	30.71	28.54	23.26	70.33	58.71	30.97	37.07	21.93	30.15	30.87	25.92	efia
L596_g14939	0.965054421725	6.63	5.91	18.48	14.75	12.1	12.24	4.41	4.24	10.55	8.27	34.33	48.57	26.61	23.62	8.31	11.76	efia
L596_g23808	0.956450765506	22.12	51.07	8.28	12.41	12.41	13.24	10.01	6.64	35.66	40.93	9.11	16.03	9.68	10.47	8.06	9.16	efia
L596_g22314	0.974212512545	64.2	72.15	36.66	32.93	37.25	37.07	27.03	26.52	182.48	147.08	49.25	47.62	71.57	67.64	74.58	53.15	efia
L596_g21130	0.976021896247	53.28	87.06	108.12	91.71	78.82	87.46	113.18	112.33	32.09	29.21	50.85	42.91	33.72	31.69	74.35	47.04	efia
L596_g25336	0.974766216372	26.94	44.28	20.32	21.69	22.58	23.24	34.35	36.61	38.64	37.58	33.31	16.38	21.58	23.23	45.02	41.89	efia
L596_g9383	0.963468699511	48.99	76.27	18.43	19.66	7.66	14.39	10.59	10.88	185.9	247.31	96.49	94.86	102.74	88.53	61.13	53.8	efia
L596_g8267	0.95228341272	4.68	9.37	24.87	25.79	19.43	17.64	7.62	6.37	11.94	10.77	23.31	30.85	14.65	30.23	16.83	10.53	efia
L596_g15070	0.981981971188	36.88	46.78	27.89	25.86	10.02	10.59	9.12	10.63	185.31	255.65	118.24	122.4	94.57	79.29	92.67	48.26	efia
L596_g13238	0.969739687063	26.9	22.3	24.02	21.94	8.77	11.1	12.67	14.14	13.14	14.28	11.24	15.88	6.94	10.22	3.41	7.65	efia
L596_g26653	0.977468806227	52.05	28.92	85.6	83.15	96.6	86.58	170.03	158.83	47.03	91.1	103.4	81.8	107.5	88.61	197.76	241.14	efia
L596_g16468	0.969217457342	7.56	14.72	26.61	22.98	47.69	47.79	11.17	10.86	31.54	19.51	24.18	29.65	84.72	94.17	10.84	23.73	efia
L596_g25106	0.958139670039	61.03	52.01	96.67	102.12	164.25	146.06	178.25	136.46	96.0	87.01	78.48	80.86	100.08	92.33	180.98	152.44	efia
L596_g10855	0.97207087475	115.25	154.62	60.62	65.8	419.19	264.33	88.96	53.79	68.6	40.11	71.5	54.46	225.13	119.33	27.27	38.36	efia
L596_g21119	0.951041708397	72.37	48.81	56.47	53.65	46.34	53.53	32.06	34.26	200.92	232.07	303.07	183.99	253.99	198.59	271.3	160.57	efia
L596_g2462	0.984617002748	2.81	2.74	14.91	15.32	4.03	5.5	4.02	4.18	4.17	6.2	20.77	18.83	4.99	3.0	4.35	5.98	efia
L596_g15523	0.961033667652	22.28	28.48	53.82	55.54	77.6	98.7	70.18	57.74	27.8	23.24	37.51	49.38	67.17	55.72	87.98	45.59	efia
L596_g5853	0.971175454353	39.01	57.64	31.03	35.92	34.23	22.24	26.01	32.19	175.64	171.52	111.93	104.82	60.54	44.34	84.79	98.16	efia
L596_g14695	0.954839231878	16.78	12.27	18.64	16.9	9.46	7.63	6.43	4.92	22.84	18.37	24.97	39.68	23.2	10.44	16.14	18.07	efia
L596_g6772	0.954441576776	14.45	16.84	22.05	21.62	16.02	19.14	35.15	34.73	59.67	77.19	52.77	44.23	34.05	14.76	101.75	101.93	efia
L596_g9194	0.981439635498	13.29	13.73	13.08	15.49	8.2	6.34	6.1	9.59	20.49	19.62	15.57	15.7	8.54	9.65	5.38	8.47	efia
L596_g9192	0.951208275832	16.58	18.52	13.51	15.83	20.06	14.24	10.59	8.05	31.41	29.88	25.67	25.88	17.91	17.58	28.71	21.96	efia
L596_g14972	0.987845396809	35.36	40.97	95.97	96.59	40.07	42.58	24.18	21.35	63.78	69.99	153.21	123.93	77.24	59.7	46.18	52.1	efia
L596_g21912	0.971304046146	29.07	37.66	22.92	29.16	21.36	21.59	19.27	19.82	18.92	27.89	20.45	25.17	16.21	12.48	26.86	12.43	efia
L596_g10129	0.978542184242	34.11	41.52	27.63	39.02	36.71	29.2	32.75	39.71	40.34	39.35	42.11	31.33	35.24	26.25	47.65	46.82	efia
L596_g11610	0.979404912402	19.72	25.05	20.06	21.39	28.14	38.98	38.21	29.43	32.56	27.04	25.19	22.11	38.72	39.68	55.51	52.96	efia
L596_g3823	0.968123465953	34.81	34.86	121.98	128.14	31.31	31.25	45.76	37.73	14.29	12.95	96.5	97.56	52.7	35.97	43.3	49.56	efia
L596_g735	0.959555789541	33.99	40.29	17.56	20.03	41.33	24.72	26.53	31.24	18.69	22.96	16.96	14.21	28.59	28.89	23.45	13.67	efia
L596_g20844	0.955528969283	26.3	26.41	13.65	13.01	7.87	7.72	5.11	6.29	83.02	90.54	43.24	45.06	36.43	32.69	53.84	50.92	efia
L596_g4693	0.973402704123	7.45	8.34	32.22	28.16	17.14	17.99	15.53	19.81	12.55	11.54	24.4	28.33	19.7	19.07	18.8	12.52	efia
L596_g7121	0.969925529705	52.26	71.11	34.86	45.96	38.57	45.86	39.73	31.44	86.62	94.96	42.27	37.09	74.17	68.71	68.69	73.9	efia
L596_g9413	0.965115566492	11.23	12.89	15.59	16.04	12.06	12.98	17.16	10.52	36.03	34.49	26.34	29.22	29.82	24.13	23.47	24.58	efia
L596_g24765	0.972730653915	58.9	63.31	78.57	76.88	31.56	39.22	22.01	28.88	146.83	122.71	127.44	105.13	73.82	51.48	44.34	32.09	efia
L596_g7801	0.969800066257	144.51	134.64	86.1	110.43	58.59	60.63	94.56	60.97	166.78	148.17	176.46	145.71	131.56	107.2	147.54	107.7	efia
L596_g16420	0.960097829271	58.59	62.73	41.3	43.56	22.55	25.83	72.18	78.25	24.59	24.73	18.89	24.43	21.06	23.23	60.01	54.45	efia
L596_g14955	0.990904627088	31.33	35.62	50.21	35.69	19.96	20.68	14.88	15.15	38.01	36.25	64.95	51.59	26.11	19.89	24.86	15.7	efia
L596_g14951	0.961992484558	243.95	314.24	601.51	491.29	351.75	408.62	789.98	736.24	176.1	115.14	528.86	580.11	410.25	323.28	500.31	458.95	efia
L596_g21706	0.958734067552	44.42	92.53	19.37	18.7	21.84	23.7	37.81	41.99	130.14	148.17	35.83	39.97	67.86	62.43	83.41	50.95	efia
L596_g25149	0.970163328639	263.37	229.83	699.11	684.83	394.65	401.04	284.07	223.46	73.62	89.72	1307.84	1179.8	761.95	711.63	448.65	278.59	efia
L596_g24969	0.96243324851	19.46	21.57	43.65	46.91	11.16	12.51	20.98	24.18	26.14	25.55	84.43	83.84	47.27	39.23	48.97	28.46	efia
L596_g27639	0.971180350084	72.45	91.44	38.46	38.39	31.39	25.11	21.28	23.44	60.32	67.15	42.4	36.36	35.46	44.57	21.14	15.46	efia
L596_g17638	0.955530274396	26.42	49.56	19.82	20.65	15.94	15.93	13.93	13.35	155.89	179.99	51.14	70.99	38.86	31.36	36.8	22.34	efia
L596_g15942	0.982639482172	192.36	229.36	140.2	134.7	274.42	337.41	280.72	264.87	325.44	418.74	141.97	126.46	400.9	376.34	462.15	377.15	efia
L596_g15946	0.983785291612	153.16	170.27	79.3	82.87	79.74	68.92	40.11	39.6	102.17	121.19	42.29	29.15	52.3	55.81	40.46	31.84	efia
L596_g15949	0.957529912276	18.82	14.0	31.13	26.46	19.97	22.36	10.7	13.28	20.79	24.53	50.93	46.62	59.2	58.09	20.93	15.01	efia
L596_g20861	0.972865136969	104.92	130.87	31.39	29.1	18.61	20.02	24.45	20.59	150.69	146.94	41.83	40.01	46.39	33.92	63.82	54.78	efia
L596_g22701	0.951304341334	24.29	24.19	62.92	64.46	24.75	23.65	25.93	32.16	2.21	3.04	13.85	15.13	10.2	3.74	11.29	9.53	efia
L596_g20678	0.95033665024	103.73	106.68	79.7	82.5	65.98	81.41	77.03	52.47	83.03	73.32	82.6	51.75	51.1	67.61	102.06	94.88	efia
L596_g13438	0.963806535594	62.05	45.24	91.1	90.32	34.1	28.55	40.39	38.81	118.03	85.93	131.98	188.37	87.5	112.3	39.2	82.45	efia
L596_g27946	0.959427303893	6.96	9.55	35.14	31.25	9.48	10.74	5.66	6.14	5.84	4.75	21.11	27.27	15.99	8.0	3.81	5.06	efia
L596_g27940	0.950405508211	2.21	6.62	11.3	11.92	2.08	2.23	2.81	2.66	5.51	6.64	28.08	30.27	15.73	7.0	5.7	6.98	efia
L596_g9360	0.962768384687	28.82	29.48	36.67	30.76	12.7	15.8	11.7	14.28	36.75	34.51	61.99	62.62	44.32	31.48	21.72	22.41	efia
L596_g12380	0.955935300379	34.33	58.19	142.69	137.7	33.03	35.67	48.01	49.23	208.51	201.85	1000.02	1404.26	410.09	280.97	198.75	165.9	efia
L596_g11877	0.97460372113	66.54	71.46	41.25	39.46	26.56	19.58	22.0	22.5	93.73	106.66	33.99	33.82	24.95	36.55	20.09	21.46	efia
L596_g5420	0.981656298501	32.21	26.22	32.18	28.77	15.13	16.65	20.9	19.97	31.36	34.34	32.19	34.24	17.03	30.38	30.19	19.52	efia
L596_g9933	0.960292721916	29.71	32.84	17.96	13.91	10.75	10.64	17.28	15.87	22.64	21.68	13.56	8.19	17.95	11.38	17.62	19.32	efia
L596_g14446	0.951926895019	53.88	110.0	17.94	20.89	25.77	35.2	28.13	22.08	108.26	116.03	35.55	28.6	20.83	24.13	39.53	36.92	efia
L596_g25729	0.961543770506	17.15	21.22	22.85	21.13	16.32	13.3	9.93	11.24	18.26	17.71	35.64	35.97	26.73	19.46	26.11	19.25	efia
L596_g19719	0.96395113521	39.72	62.35	34.08	32.67	47.8	36.76	24.05	21.33	53.05	50.28	44.18	56.36	48.25	59.08	30.94	20.06	efia
L596_g2484	0.976690782655	52.64	70.63	24.87	24.08	28.26	26.26	17.91	19.09	15.01	18.88	8.74	6.56	13.05	11.3	8.04	8.11	efia
L596_g22890	0.993194667328	30.37	29.92	6.68	6.64	5.15	5.1	5.13	5.61	70.63	74.08	7.98	12.41	13.33	12.96	20.09	16.55	efia
L596_g22276	0.987531265514	238.9	278.24	55.35	60.84	45.93	54.37	55.04	44.35	296.55	281.42	53.09	50.84	59.46	50.71	76.68	97.46	efia
L596_g23058	0.976172018356	34.34	40.67	146.94	117.42	33.1	33.97	25.6	33.3	65.2	59.65	173.21	193.34	81.53	63.27	26.02	28.31	efia
L596_g9215	0.967731533556	19.0	20.25	42.41	35.57	19.87	24.26	16.5	18.33	36.89	29.42	40.95	38.54	30.82	18.81	20.32	20.63	efia
L596_g28129	0.953000998403	66.55	105.2	47.32	45.19	37.12	32.94	37.33	30.72	46.96	54.56	35.09	46.11	29.03	47.47	29.72	24.39	efia
L596_g524	0.974089845367	326.32	225.27	319.22	304.8	215.47	265.09	333.76	355.63	339.77	249.69	232.84	322.25	91.14	203.03	217.75	353.64	efia
L596_g27709	0.967635522174	9.02	9.42	39.98	34.17	18.29	16.44	11.28	16.2	12.7	18.63	35.57	47.41	18.12	18.74	17.87	10.77	efia
L596_g16822	0.98519069101	11.52	8.88	56.88	44.34	13.12	12.68	12.52	13.64	2.1	3.51	58.98	51.66	13.67	17.04	11.87	9.21	efia
L596_g19735	0.972442214066	28.83	34.49	68.46	59.21	23.19	28.09	55.8	54.08	82.26	89.1	126.02	133.46	57.83	49.29	174.3	184.73	efia
L596_g3980	0.957244068246	18.34	24.77	34.26	41.39	46.57	32.86	20.96	21.12	26.44	30.72	26.54	44.17	26.31	22.41	23.27	19.73	efia
L596_g20828	0.972954481066	43.92	55.77	15.17	13.96	9.06	11.36	9.66	8.83	89.94	72.97	19.73	24.32	20.61	14.47	25.72	19.17	efia
L596_g8987	0.986099882315	75.24	67.4	26.6	28.63	20.69	19.17	12.49	14.18	177.62	176.78	51.3	48.4	28.24	21.85	43.41	29.31	efia
L596_g14613	0.967913641869	34.33	47.05	17.0	17.19	15.26	17.81	13.1	11.25	92.14	101.39	32.66	45.7	58.1	39.72	49.36	59.29	efia
L596_g1466	0.97103463185	411.12	460.7	425.57	440.97	1624.27	1709.39	1015.19	928.41	545.66	466.96	733.68	492.37	1387.6	1398.79	1470.87	937.62	efia
L596_g1460	0.985304111421	4.68	5.7	10.37	9.57	8.88	8.11	2.49	3.84	9.97	7.52	17.99	19.16	16.09	20.32	5.48	5.13	efia
L596_g17196	0.951889749125	16.37	11.8	11.86	14.35	19.15	15.19	27.32	24.83	12.38	15.65	33.45	20.3	24.65	26.12	42.57	25.21	efia
L596_g6443	0.977323248701	127.73	182.47	52.15	42.29	41.11	61.79	123.16	187.82	97.81	142.75	50.16	48.12	75.86	69.13	90.69	126.27	efia
L596_g15133	0.950924129156	4.47	5.03	17.7	16.19	2.96	3.51	3.01	3.51	0.98	0.93	29.14	27.56	10.17	7.25	0.63	0.25	efia
L596_g24307	0.965938962595	51.98	62.55	47.36	40.71	58.88	34.09	36.0	26.56	94.36	112.75	80.9	63.88	48.69	46.13	81.95	43.17	efia
L596_g4379	0.988207838228	42.4	48.09	44.8	44.51	28.67	28.17	21.42	23.13	21.68	18.49	17.48	19.2	17.18	11.85	9.23	7.68	efia
L596_g22685	0.961416264229	11.42	11.19	21.7	21.88	13.73	16.0	15.71	16.03	18.69	16.24	30.07	25.27	37.12	36.07	24.94	24.7	efia
L596_g27640	0.960196433326	386.74	421.9	191.66	176.7	249.89	221.8	178.12	188.12	52.43	71.06	25.02	18.91	40.44	30.42	49.38	55.47	efia
L596_g21885	0.962690512377	3.35	4.07	17.58	14.48	3.81	3.51	1.43	3.8	0.74	0.67	20.0	15.9	8.22	5.56	0.56	0.79	efia
L596_g26820	0.959371361747	66.58	85.07	149.63	122.49	48.99	54.65	78.28	82.07	36.42	28.7	109.67	78.68	62.97	55.26	60.44	37.75	efia
L596_g17033	0.961685895699	30.38	57.13	17.23	13.84	12.69	14.13	13.6	12.94	40.96	52.18	16.27	12.99	16.76	6.94	30.02	15.53	efia
L596_g1709	0.95597307764	10.01	13.69	35.63	36.73	18.93	15.72	52.88	48.63	17.02	13.76	41.78	17.81	34.33	28.57	53.33	62.93	efia
L596_g10955	0.951972621151	55.09	37.86	65.51	70.33	36.54	49.03	134.7	116.68	216.76	175.15	155.53	90.73	113.12	71.87	267.1	259.65	efia
L596_g18794	0.968065870426	150.41	113.27	167.32	178.01	307.41	196.47	363.27	277.57	139.0	173.42	608.2	462.8	742.7	824.82	999.82	698.49	efia
L596_g564	0.974790736695	33.6	40.46	23.54	24.08	12.35	14.81	12.83	11.77	35.94	37.24	28.63	34.45	24.45	15.0	21.16	18.15	efia
L596_g19306	0.959871462854	60.03	54.27	22.36	21.94	12.78	17.74	15.27	16.08	159.8	128.37	14.58	21.14	36.73	35.24	20.12	11.8	efia
L596_g10895	0.95486493928	19.61	13.75	16.57	14.06	7.56	7.05	4.25	5.17	39.61	38.69	17.54	28.98	12.07	11.09	11.65	16.66	efia
L596_g19778	0.974494058256	36.53	60.56	36.69	47.25	107.68	96.67	55.82	44.82	27.38	22.77	34.18	38.98	68.25	77.15	57.0	36.8	efia
L596_g10236	0.984456401288	54.53	34.91	22.83	20.35	61.33	74.2	35.0	24.58	23.91	26.07	11.34	15.57	28.97	44.64	22.92	11.93	efia
L596_g6635	0.986212796855	70.57	60.2	96.89	93.94	66.05	79.9	42.16	34.34	38.42	39.7	60.06	59.41	61.6	45.83	30.2	27.38	efia
L596_g10238	0.951866286692	34.36	42.63	31.8	29.18	20.67	18.67	30.41	27.54	38.58	36.86	20.09	18.48	26.84	21.06	36.52	47.63	efia
L596_g26800	0.966317881671	23.99	27.61	20.24	23.57	16.12	23.13	16.52	15.62	37.94	28.77	36.12	43.86	31.03	27.3	23.18	39.23	efia
L596_g20310	0.976421028844	64.06	56.82	52.58	48.51	51.28	45.78	35.32	31.65	87.3	75.63	51.46	72.22	64.64	48.82	39.93	74.04	efia
L596_g10750	0.950765566309	25.37	28.55	51.6	53.35	81.07	81.68	57.68	53.8	20.32	26.87	102.36	78.75	253.92	243.75	107.36	80.1	efia
L596_g12941	0.953003203747	257.38	302.31	123.59	104.53	125.38	150.58	83.21	61.88	369.95	396.03	39.31	57.53	120.8	107.15	44.74	49.62	efia
L596_g11557	0.983493924032	231.4	289.11	113.3	140.33	99.52	78.57	108.95	96.75	564.07	532.25	226.32	210.42	235.65	173.49	292.93	288.82	efia
L596_g17225	0.96321737912	44.19	47.77	40.68	41.49	18.82	21.87	25.1	18.67	71.41	77.43	51.11	46.56	51.22	41.14	50.28	56.2	efia
L596_g2097	0.971397934432	22.72	23.66	32.52	28.12	41.57	44.88	51.82	51.41	59.35	47.78	57.64	45.24	52.37	46.1	67.52	76.74	efia
L596_g3054	0.967072366894	22.93	38.82	71.78	89.74	48.41	46.92	54.32	46.11	78.78	53.67	186.87	222.6	203.13	177.63	128.63	178.47	efia
L596_g12303	0.98336440544	6.28	5.5	12.43	11.81	8.91	7.65	3.49	4.33	16.77	15.84	31.57	29.59	16.25	12.2	12.57	8.08	efia
L596_g12302	0.977010325852	60.94	55.04	88.86	91.88	123.26	143.6	137.99	116.76	80.06	61.83	60.94	38.12	95.21	122.76	109.84	91.1	efia
L596_g18056	0.959193102059	22.33	24.04	29.1	25.27	7.85	11.7	7.18	8.63	31.29	32.02	26.43	29.04	25.55	17.8	10.57	11.39	efia
L596_g912	0.985627578122	69.55	64.43	16.71	19.93	16.16	15.09	15.43	13.31	65.46	72.98	11.62	11.46	16.86	19.37	25.89	18.08	efia
L596_g1835	0.957525389413	47.22	46.08	33.38	38.21	36.44	28.09	40.29	36.88	33.17	39.88	43.99	35.87	32.73	34.04	65.7	55.01	efia
L596_g1521	0.951404913976	78.21	78.58	35.32	27.79	26.6	23.99	28.4	35.07	163.9	180.85	15.5	23.42	64.46	88.7	53.01	41.73	efia
L596_g21064	0.965124486688	11.23	9.33	38.19	33.89	18.8	19.36	12.66	13.17	7.65	5.26	49.46	43.03	35.45	31.69	34.9	18.02	efia
L596_g4927	0.953716704233	36.19	52.39	36.32	50.19	47.77	38.48	104.67	106.0	50.92	38.99	68.62	31.99	108.82	60.28	167.92	117.28	efia
L596_g10912	0.98805487889	62.27	58.07	16.0	12.66	11.13	11.19	12.41	10.42	85.78	70.01	22.36	19.42	19.46	12.18	23.31	28.46	efia
L596_g3033	0.983856622965	23.61	27.61	20.91	18.82	13.86	12.81	14.44	14.11	33.66	44.74	18.34	22.87	18.07	17.06	18.81	22.38	efia
L596_g14201	0.981010872812	257.7	322.63	210.57	266.01	482.03	441.73	166.67	187.19	442.53	332.05	419.66	558.32	1042.6	936.36	389.26	347.78	efia
L596_g9997	0.976613307587	32.07	45.39	39.27	33.24	119.08	115.3	33.47	44.53	121.12	105.34	80.41	80.1	268.49	199.23	103.75	140.31	efia
L596_g9375	0.959874846629	42.91	49.6	8.87	7.99	8.04	9.14	8.35	8.66	37.92	30.41	5.52	11.93	11.28	9.67	13.42	13.3	efia
L596_g1767	0.981829114662	130.8	162.87	54.04	55.38	64.83	79.88	61.56	49.47	108.39	117.14	40.48	35.24	47.02	27.47	54.4	29.48	efia
L596_g1768	0.958113390349	19.42	24.33	12.58	12.63	10.96	11.76	13.78	10.59	37.1	45.42	38.69	32.93	47.77	32.0	33.86	16.34	efia
L596_g8565	0.985636840953	15.52	24.91	18.14	14.7	40.38	35.33	18.96	17.8	28.5	30.85	17.16	15.58	42.31	35.53	23.63	17.66	efia
L596_g8904	0.953175307019	60.23	76.37	38.43	41.53	63.22	62.73	151.4	130.14	70.36	93.49	80.28	57.93	81.99	88.11	126.86	88.62	efia
L596_g15619	0.984574998383	42.94	51.86	24.09	21.87	21.03	23.5	38.66	37.79	32.59	30.8	12.83	14.53	15.06	9.86	19.7	18.39	efia
L596_g22920	0.977462148419	59.69	47.42	18.3	18.07	31.65	25.16	31.33	31.18	107.15	102.18	17.57	9.62	71.36	59.41	43.5	66.72	efia
L596_g16627	0.975747573185	15.29	13.06	16.83	20.14	32.04	39.77	13.12	8.57	16.82	16.88	20.95	19.38	26.0	27.9	15.28	8.56	efia
L596_g19613	0.969457379846	89.48	86.98	89.64	82.02	19.09	26.17	26.76	31.02	67.98	69.8	72.73	85.73	42.25	27.67	41.19	46.47	efia
L596_g632	0.982380781187	12.79	15.2	4.95	4.52	3.62	5.21	6.51	4.21	19.31	18.12	4.22	7.46	6.88	3.86	7.82	4.33	efia
L596_g25822	0.979611300725	12.76	14.18	28.16	25.38	6.25	6.43	5.86	7.38	25.63	28.88	74.76	78.7	25.35	16.07	8.09	6.53	efia
L596_g14775	0.96320973999	7.63	5.1	7.63	8.53	6.97	6.7	5.7	6.3	7.22	10.82	18.48	14.61	10.85	12.79	6.95	8.77	efia
L596_g27095	0.950078444007	36.01	55.31	99.83	99.57	138.02	153.75	118.13	105.74	65.35	79.96	155.79	105.49	128.94	105.88	195.43	156.86	efia
L596_g27092	0.954939957848	83.65	127.57	84.56	100.1	147.42	113.39	56.61	66.35	126.38	91.72	124.0	93.31	123.65	85.44	90.66	52.16	efia
L596_g27091	0.990675487309	32.83	29.24	12.67	14.73	15.14	11.81	19.94	17.56	32.71	37.08	15.05	15.47	15.63	8.96	20.42	14.81	efia
L596_g27099	0.978843325921	75.54	74.98	21.69	17.7	12.95	17.06	16.6	12.7	170.83	165.01	72.14	55.24	51.42	31.5	82.21	30.92	efia
L596_g9316	0.950551911907	132.83	193.39	41.17	48.85	25.71	32.5	49.57	42.98	167.75	153.47	56.77	47.72	59.58	46.56	103.78	45.6	efia
L596_g25630	0.983617590018	18.49	20.36	16.17	14.63	23.52	19.42	14.21	10.41	62.24	58.69	45.79	44.02	50.71	37.85	43.04	29.91	efia
L596_g13281	0.972865975947	28.92	29.56	13.83	12.37	6.62	7.16	6.23	5.41	25.35	23.74	12.65	18.63	9.19	8.74	6.1	10.23	efia
L596_g6781	0.971629552926	14.86	7.29	20.34	22.71	14.57	16.79	14.21	12.32	11.09	8.93	30.5	34.8	14.65	15.07	14.76	18.01	efia
L596_g2067	0.950972883452	14.94	11.25	41.82	39.4	6.32	7.43	6.89	7.35	6.8	6.63	10.3	10.65	4.71	4.28	2.73	2.47	efia
L596_g26559	0.965455293166	8.27	5.02	9.44	12.94	12.23	12.2	10.79	6.59	6.64	6.35	27.2	25.73	31.6	29.41	19.4	19.8	efia
L596_g26558	0.969184571744	13.64	23.39	11.74	9.19	27.02	25.21	12.92	10.71	36.16	40.67	38.64	34.46	56.89	54.6	43.66	38.35	efia
L596_g5397	0.954790420747	12.89	20.55	20.34	16.96	27.53	31.32	29.52	26.74	13.48	14.75	15.22	11.97	12.75	13.84	28.72	15.81	efia
L596_g5786	0.97016923613	19.56	20.78	32.74	30.16	17.29	15.57	21.16	24.34	70.46	69.78	65.17	68.42	70.8	54.39	50.27	71.34	efia
L596_g21388	0.953453466936	137.73	210.49	48.8	43.28	32.94	50.1	50.26	47.19	214.88	239.68	48.98	74.02	131.02	117.45	97.81	63.7	efia
L596_g26700	0.956256870471	15.65	19.08	42.56	40.83	15.89	18.52	12.68	12.46	36.83	43.0	45.06	71.58	24.59	15.1	24.51	22.94	efia
L596_g5330	0.97015845776	4.54	10.91	41.65	35.98	12.78	17.13	10.7	8.36	0.29	0.59	7.69	5.61	2.75	3.95	0.52	0.33	efia
L596_g7972	0.977864311867	53.72	50.91	35.31	36.29	14.12	13.03	12.03	13.56	58.41	38.35	27.08	33.26	16.62	15.86	13.96	24.11	efia
L596_g6014	0.975749839752	132.69	114.25	98.68	101.32	201.4	256.26	245.05	205.24	176.38	144.71	135.33	121.03	330.97	307.25	445.57	449.25	efia
L596_g28064	0.965340386888	55.63	55.2	65.88	86.84	40.73	25.48	38.57	28.96	12.89	12.83	31.84	35.14	17.54	14.07	11.31	8.33	efia
L596_g23702	0.951723037433	10.07	10.62	51.29	44.52	10.84	17.44	12.16	12.14	5.29	4.92	32.84	27.87	19.03	11.4	17.65	13.95	efia
L596_g27117	0.982736231005	19.62	21.12	90.12	74.87	42.13	33.52	16.71	17.01	11.97	13.01	87.3	78.17	28.77	19.51	26.68	20.85	efia
L596_g27115	0.952734037263	18.76	12.86	37.99	37.14	18.04	15.79	14.4	14.16	4.01	2.68	45.42	40.45	18.95	18.12	8.83	12.16	efia
L596_g27562	0.955703240592	36.37	23.77	23.02	23.18	29.97	25.35	13.48	14.95	91.55	76.01	58.76	44.86	38.33	42.55	47.02	19.7	efia
L596_g3508	0.971535186167	245.37	197.26	466.39	426.84	389.05	259.67	199.82	233.95	69.37	59.1	155.06	139.67	91.91	92.24	34.25	22.78	efia
L596_g3506	0.967213308838	56.93	60.34	60.15	58.21	46.33	62.3	87.53	75.16	109.89	112.13	118.71	103.36	100.3	73.73	249.77	214.84	efia
L596_g23117	0.956246631532	20.48	28.87	32.59	34.63	44.24	38.65	29.76	20.16	13.12	11.29	13.78	11.02	24.24	12.68	21.48	14.92	efia
L596_g23887	0.969848675442	89.68	126.23	58.86	67.56	110.05	132.42	175.68	113.72	193.06	242.21	202.63	103.22	277.74	331.59	257.6	195.17	efia
L596_g13714	0.977825697002	14.97	11.81	11.4	9.18	4.83	5.52	4.52	6.7	18.8	13.09	9.75	9.24	5.13	4.97	3.08	3.07	efia
L596_g6923	0.962422363817	13.32	8.35	24.58	28.01	8.36	10.26	14.84	14.94	33.72	31.42	45.36	55.21	25.38	36.73	22.42	20.87	efia
L596_g2595	0.963646419672	46.09	57.29	24.16	19.68	10.8	11.79	16.14	16.58	97.13	139.62	28.35	36.03	56.82	31.2	25.79	14.09	efia
L596_g11023	0.959965194557	51.44	64.19	39.8	52.05	55.23	52.79	37.34	26.75	49.23	39.63	33.16	18.92	39.01	45.64	42.86	26.92	efia
L596_g5166	0.968653287405	31.25	19.84	56.57	48.79	32.42	45.38	94.88	128.19	17.57	10.42	35.86	39.1	53.97	42.49	96.98	90.34	efia
L596_g5378	0.981824852914	28.47	51.55	18.15	17.38	25.46	24.21	42.95	25.75	142.73	179.69	44.75	49.76	65.87	60.66	162.54	92.16	efia
L596_g11761	0.966141513094	9.38	13.52	19.93	20.59	31.17	35.45	30.44	25.66	19.64	15.58	24.04	19.93	30.4	29.7	39.18	43.35	efia
L596_g8296	0.953838401321	56.52	66.58	61.92	85.7	147.41	109.28	115.41	125.89	17.26	16.81	21.75	12.58	33.26	42.36	48.05	56.08	efia
L596_g27246	0.961287033761	11.73	19.97	17.05	17.83	14.33	14.57	16.64	16.39	16.29	18.57	11.51	14.78	9.24	7.49	18.27	9.79	efia
L596_g21370	0.955743067034	17.97	20.79	68.05	67.66	37.4	36.2	48.48	55.2	13.28	12.0	30.67	26.67	28.03	18.25	25.33	12.68	efia
L596_g26354	0.982005910226	288.02	340.95	187.36	177.14	68.84	81.47	91.48	102.94	1086.05	1383.71	504.25	423.68	202.77	236.88	259.08	212.03	efia
L596_g20972	0.97433026055	45.49	48.79	18.74	17.3	11.98	13.89	15.3	16.56	107.64	112.95	57.1	61.94	54.07	59.85	59.23	55.34	efia
L596_g21082	0.965015233881	15.58	25.85	23.64	26.67	32.3	27.02	51.98	44.97	40.23	45.59	23.19	18.74	31.13	29.83	71.05	55.2	efia
L596_g21084	0.979427019406	27.27	31.94	15.82	15.03	15.72	14.51	10.46	10.28	21.97	19.91	9.45	13.27	10.68	8.28	13.2	6.41	efia
L596_g24262	0.972364208421	57.34	52.08	30.01	24.17	17.22	23.98	16.15	18.38	63.66	83.7	56.85	49.36	39.45	31.18	34.36	27.02	efia
L596_g4761	0.967269221812	7.86	7.7	14.53	12.11	11.02	7.14	14.1	11.24	13.72	17.73	18.88	13.81	21.8	15.98	23.77	11.45	efia
L596_g13991	0.980296282622	220.43	227.2	48.85	50.18	60.66	54.44	99.46	87.72	472.8	403.94	59.59	60.34	52.76	39.43	175.43	102.89	efia
L596_g13990	0.984523185728	19.54	28.9	10.96	13.05	9.75	8.5	7.21	7.02	44.09	46.07	24.58	25.7	20.92	15.16	18.42	19.33	efia
L596_g24465	0.979606119048	188.32	199.79	311.54	304.45	388.65	399.64	123.47	112.2	126.06	119.27	215.65	238.45	424.96	356.97	139.4	149.79	efia
L596_g7134	0.969906932395	79.39	122.23	19.14	20.05	25.82	32.14	22.56	25.03	80.49	84.0	14.71	14.12	19.09	17.78	38.63	24.58	efia
L596_g17335	0.97436642499	18.14	23.27	36.56	33.75	22.49	32.15	41.22	38.26	24.17	19.12	36.03	29.33	34.45	21.75	51.6	48.74	efia
L596_g16006	0.960910529901	24.55	33.98	6.51	4.61	6.54	6.02	7.72	6.39	94.66	79.27	9.58	10.03	11.88	5.15	19.55	10.46	efia
L596_g8711	0.991413167362	31.14	37.35	19.18	23.23	33.85	25.16	52.78	49.65	59.2	58.37	53.9	40.72	69.57	48.79	119.26	104.25	efia
L596_g6558	0.995202972554	40.31	47.02	73.38	72.78	78.07	60.69	125.14	148.38	57.34	63.32	80.06	89.71	79.27	67.84	151.66	151.39	efia
L596_g15207	0.952087387805	63.6	68.96	18.51	18.99	22.61	27.67	20.0	16.79	102.08	97.09	23.72	26.38	31.93	33.9	39.49	76.71	efia
L596_g15206	0.967671072951	7.13	7.67	12.12	10.5	3.85	5.86	5.4	7.49	16.48	19.52	21.29	30.9	16.12	17.51	16.14	12.54	efia
L596_g15203	0.977565172828	13.92	11.44	11.97	12.65	14.42	11.97	24.87	24.62	32.81	39.11	41.44	47.84	67.18	40.9	109.9	69.78	efia
L596_g18360	0.977563504366	275.6	278.07	90.22	92.6	73.17	72.7	50.58	52.95	607.75	751.59	119.65	121.79	111.91	70.11	137.75	72.76	efia
L596_g12928	0.952447924625	10.36	5.98	19.97	21.23	19.99	12.0	9.06	3.39	5.06	4.8	21.32	28.07	14.35	11.74	11.88	11.12	efia
L596_g15066	0.967539972557	27.76	40.78	19.11	16.71	8.98	9.19	9.86	8.59	39.98	42.2	15.97	16.1	19.3	11.51	20.34	15.31	efia
L596_g5822	0.964804869239	9.22	10.3	10.45	13.21	30.01	20.88	18.41	11.08	17.28	19.8	32.41	46.61	60.17	55.47	51.39	51.15	efia
L596_g19577	0.952111421176	8.0	8.12	12.65	13.66	18.29	18.04	13.96	15.91	31.08	25.09	18.05	22.93	33.2	28.31	23.39	20.37	efia
L596_g10780	0.960704314159	50.68	44.62	122.04	115.53	91.1	88.38	85.47	69.46	17.74	17.03	78.39	81.16	77.05	81.69	70.23	95.65	efia
L596_g8277	0.972338248265	1.87	2.43	3.58	3.9	1.47	1.04	0.86	1.18	12.36	12.75	31.84	30.06	18.44	11.65	11.41	14.9	efia
L596_g8276	0.964895760111	9.62	15.25	32.35	32.73	7.77	8.35	13.24	11.11	7.41	7.37	26.13	25.48	9.59	2.14	3.66	3.79	efia
L596_g18951	0.968169145075	18.19	38.18	38.57	45.84	18.39	17.84	71.88	55.72	20.81	20.98	24.87	25.89	25.6	11.41	67.66	36.62	efia
L596_g12552	0.963149640112	10.7	15.7	24.12	24.28	16.29	16.63	34.46	26.38	31.0	29.66	116.47	96.36	43.19	20.39	152.14	122.7	efia
L596_g16279	0.976317465133	16.27	7.92	53.19	55.44	30.09	22.07	29.99	19.2	83.3	79.93	154.4	175.51	114.36	71.35	107.7	81.39	efia
L596_g23811	0.956904065182	5.92	17.97	9.13	11.73	15.43	12.23	12.78	9.33	13.59	13.92	10.33	14.93	15.81	11.25	16.27	16.32	efia
L596_g23814	0.970813072448	4.84	6.36	5.89	7.44	6.19	8.41	5.72	4.82	16.22	19.46	28.49	28.12	27.77	21.36	25.75	26.55	efia
L596_g21220	0.965037948402	16.38	21.34	11.08	13.43	9.76	11.57	13.52	11.77	38.82	34.62	18.33	19.58	24.56	29.9	40.17	16.18	efia
L596_g12948	0.950662640474	11.37	15.38	39.13	35.74	28.9	29.11	22.36	15.05	27.78	25.66	48.39	46.44	38.42	35.12	40.79	51.42	efia
L596_g19551	0.963538562808	29.99	30.6	9.81	12.31	9.57	9.72	9.58	9.02	68.66	83.97	40.59	52.83	51.49	18.02	33.03	22.44	efia
L596_g2380	0.969035406277	1.7	4.3	5.19	5.68	6.76	8.34	2.44	1.42	2.81	2.67	5.61	10.39	9.54	11.27	1.84	0.72	efia
L596_g6760	0.968024172948	133.8	122.41	67.07	63.55	37.86	51.04	147.88	102.31	146.91	209.2	71.31	96.19	139.8	81.76	239.44	182.76	efia
L596_g6763	0.96052392991	33.12	33.32	29.99	30.33	8.77	9.55	10.49	7.93	36.94	46.31	47.64	31.17	17.56	9.88	22.38	29.16	efia
L596_g18681	0.957207269699	24.56	31.21	31.62	32.96	14.23	12.25	9.95	8.09	18.22	20.47	13.83	10.91	6.9	9.11	3.98	5.15	efia
L596_g352	0.967718002863	22.86	29.81	56.97	46.9	109.01	106.9	25.51	38.4	18.27	19.13	28.28	21.34	103.53	108.91	23.99	13.41	efia
L596_g26645	0.981705098696	30.36	24.53	6.55	6.79	4.3	4.85	5.42	5.21	59.78	57.24	5.31	12.83	14.51	8.31	20.96	17.84	efia
L596_g9611	0.959973250097	24.92	22.19	9.9	10.94	5.45	7.13	7.86	6.5	136.84	122.69	34.07	41.23	79.42	64.6	56.21	32.83	efia
L596_g11881	0.957574139602	85.76	124.85	345.09	309.97	167.6	206.14	282.52	283.79	103.38	120.06	288.99	204.32	267.77	190.63	366.66	408.03	efia
L596_g11886	0.950171627165	13.44	27.58	58.0	41.15	31.64	36.96	13.58	18.47	63.88	68.76	90.18	90.85	63.96	48.45	30.42	14.45	efia
L596_g5988	0.979153395629	47.57	59.96	25.48	25.69	21.44	18.93	14.59	12.21	135.2	139.48	43.69	36.92	37.49	26.06	41.0	29.47	efia
L596_g21929	0.974818640236	20.18	15.03	29.95	29.52	42.7	40.46	40.78	44.37	13.41	11.24	43.1	37.72	51.73	48.97	73.93	47.56	efia
L596_g4581	0.988517892949	52.84	67.02	97.53	83.37	45.36	60.6	142.32	141.16	143.15	136.72	195.94	124.95	134.09	131.03	314.95	256.04	efia
L596_g4584	0.983086310397	29.06	30.59	11.17	11.12	4.87	6.9	6.8	5.8	38.79	33.63	9.9	11.33	10.13	11.92	12.93	11.49	efia
L596_g15742	0.972372463253	72.62	90.5	53.68	63.12	20.54	18.33	30.93	25.03	177.81	135.44	76.0	91.43	43.85	27.97	50.74	51.33	efia
L596_g11087	0.958508058014	6.83	8.21	14.58	15.44	14.81	15.66	11.62	11.32	14.9	13.39	14.53	16.75	12.39	13.2	18.62	13.97	efia
L596_g9405	0.978504174456	41.16	49.75	61.11	55.39	18.77	23.84	22.2	24.1	26.95	23.98	36.2	36.09	19.47	18.08	23.65	13.08	efia
L596_g8231	0.960045428108	25.69	26.6	43.85	39.19	28.38	32.28	15.2	16.04	54.5	53.87	150.96	183.66	94.21	70.47	55.0	47.53	efia
L596_g6740	0.985470429991	9.7	12.29	6.85	6.09	4.9	5.1	4.83	3.44	61.55	66.47	32.55	36.23	19.74	13.86	24.1	18.95	efia
L596_g17294	0.972279339137	68.76	48.31	89.49	84.9	58.83	66.56	96.63	78.25	43.09	32.03	44.37	42.7	31.11	26.71	79.11	61.57	efia
L596_g16459	0.971311889837	114.81	131.95	214.89	202.94	217.24	275.35	86.91	80.56	234.83	213.68	507.0	531.94	733.36	801.2	411.07	414.45	efia
L596_g14969	0.967631456421	23.52	20.64	29.42	28.55	16.66	18.08	18.3	15.04	43.26	39.44	67.07	70.79	65.59	59.66	43.88	58.93	efia
L596_g3133	0.954744935291	33.56	25.0	27.7	23.42	52.47	53.83	10.88	12.21	24.67	23.13	80.87	53.15	110.62	117.1	26.96	26.87	efi
L596_g15766	0.974245465672	1.38	2.87	5.87	5.82	4.6	5.3	0.07	0.0	2.85	2.35	4.69	6.86	5.35	6.51	1.15	0.73	efi
L596_g256	0.994114284469	40.17	38.2	22.9	21.37	12.39	13.66	5.28	6.23	31.27	30.86	16.04	18.97	11.12	6.17	4.65	4.66	efi
L596_g3306	0.97714259497	1391.66	1297.84	269.78	308.48	291.57	311.83	165.98	144.91	1596.0	1214.67	370.26	349.98	597.95	624.32	285.1	274.05	efi
L596_g14171	0.951378151438	260.43	277.48	76.3	83.82	45.78	40.79	39.65	34.17	336.24	396.02	81.38	136.77	187.91	192.43	71.16	63.12	efi
L596_g22383	0.961642792715	113.52	135.25	33.6	33.75	18.36	20.95	15.27	16.74	99.65	108.16	33.17	39.54	43.26	34.14	35.45	38.78	efi
L596_g9445	0.971465930342	30.43	28.52	34.95	26.77	9.69	11.77	5.67	6.34	21.43	16.97	19.01	26.67	9.89	9.8	3.01	5.31	efi
L596_g20669	0.954338095444	66.35	85.88	28.77	27.41	14.7	16.45	11.37	14.62	56.72	48.36	28.2	33.11	18.81	10.28	21.98	14.97	efi
L596_g9929	0.954225075864	24.1	21.18	51.54	52.58	19.28	20.75	9.78	8.25	17.11	15.14	50.69	69.31	34.92	37.51	15.31	27.57	efi
L596_g1335	0.962709692818	41.11	45.77	65.7	55.44	27.03	28.45	7.66	10.87	77.64	95.94	127.07	173.16	110.39	64.82	41.76	36.35	efi
L596_g15931	0.950742512732	20.55	17.88	11.32	8.86	10.51	12.18	2.48	1.56	63.43	62.11	43.59	49.31	18.83	17.19	13.6	9.53	efi
L596_g13090	0.980616437995	76.96	70.98	51.91	44.59	14.41	16.28	13.56	16.23	100.9	96.4	84.97	92.96	37.1	33.22	20.47	13.61	efi
L596_g22889	0.967439978235	31.93	31.62	21.51	17.93	13.53	14.14	3.94	3.88	26.69	22.93	14.64	25.07	16.56	16.06	3.67	5.61	efi
L596_g25469	0.951786616368	164.81	209.8	35.1	31.85	26.33	27.82	21.72	22.39	327.08	232.56	14.21	13.88	30.45	31.28	15.88	33.1	efi
L596_g14294	0.954173540933	7.39	6.16	31.68	28.02	8.06	7.58	0.79	1.35	0.22	0.71	71.84	97.38	23.77	12.38	3.64	7.3	efi
L596_g17401	0.968796793175	27.11	19.39	27.7	25.37	38.99	37.9	5.77	5.86	40.11	33.74	26.82	27.15	38.95	38.5	18.39	12.62	efi
L596_g24697	0.968348052875	64.69	65.29	31.78	24.56	29.66	26.3	11.92	12.69	53.46	45.02	27.81	35.34	18.68	16.22	16.05	20.81	efi
L596_g16625	0.955395108448	26.51	40.97	9.29	10.97	6.12	7.18	4.36	4.92	45.21	44.92	14.9	10.57	17.91	20.39	11.97	7.08	efi
L596_g20309	0.956496258615	26.37	35.39	13.32	9.27	7.36	8.14	4.63	6.17	44.28	33.85	26.63	14.34	16.21	12.65	7.51	8.91	efi
L596_g13140	0.968173814306	0.92	1.47	5.24	6.28	1.27	2.25	0.08	0.3	0.07	0.0	5.87	7.93	0.61	3.91	0.68	0.36	efi
L596_g25238	0.961466017918	78.82	95.13	44.25	32.41	17.17	21.18	9.98	16.02	85.2	67.66	15.64	33.52	17.18	14.28	9.65	8.33	efi
L596_g5555	0.964580541813	23.53	20.98	15.63	19.51	13.3	10.72	6.49	4.94	28.17	29.12	18.65	19.08	8.05	3.95	12.27	7.22	efi
L596_g5263	0.984156749967	127.54	166.68	30.44	28.56	33.42	25.93	12.6	13.79	172.15	167.81	44.17	50.78	51.25	43.41	27.75	19.07	efi
L596_g14503	0.971374258708	0.94	1.75	6.64	8.07	1.7	0.99	0.26	0.0	0.23	0.29	9.32	7.82	1.83	1.39	0.0	0.0	efi
L596_g11026	0.958712357345	15.48	11.0	67.94	60.79	32.38	39.58	9.54	15.26	45.45	47.97	90.43	105.48	59.47	44.69	32.86	33.23	efi
L596_g8651	0.960695931895	39.02	48.69	13.74	13.43	8.94	11.9	6.58	8.09	65.09	75.81	42.87	44.94	23.97	23.44	26.32	20.66	efi
L596_g13338	0.988140099569	12.4	9.43	27.17	25.92	10.93	11.31	5.61	4.09	13.45	15.53	53.33	54.8	19.16	22.21	5.69	8.94	efi
L596_g24535	0.964217140703	0.65	1.81	6.24	5.19	2.12	2.1	0.61	1.13	0.25	0.0	6.78	5.82	1.43	1.41	0.26	0.28	efi
L596_g24655	0.975402355728	4.75	1.89	14.79	14.17	6.85	5.28	2.41	1.84	0.95	1.01	24.11	26.12	10.4	7.38	2.81	5.93	efi
L596_g21053	0.954150412456	36.24	17.31	92.13	85.93	60.52	49.14	14.38	21.31	26.11	24.29	313.81	301.33	114.33	92.08	68.99	100.75	efi
L596_g12781	0.992743431243	36.59	42.87	11.45	14.8	7.24	9.57	6.3	5.03	37.89	42.45	10.59	13.84	6.88	8.85	12.12	9.41	efi
L596_g25001	0.983525741412	164.18	224.36	44.92	37.8	53.34	41.59	28.31	22.33	198.11	198.09	51.17	36.36	36.03	16.11	29.34	24.82	efi
L596_g25009	0.988233306001	181.99	197.68	34.48	36.35	47.31	34.11	31.58	22.24	260.06	232.64	43.71	43.23	25.5	19.29	36.23	21.36	efi
L596_g6066	0.982084102732	71.6	81.5	20.48	20.67	15.47	12.48	7.49	7.6	182.52	146.21	51.63	43.44	30.54	31.11	32.15	31.96	efi
L596_g22916	0.953867579717	331.16	385.71	163.61	151.43	180.06	186.86	63.56	57.82	226.68	165.34	118.59	87.18	118.31	91.56	109.94	74.46	efi
L596_g9772	0.990700337674	6.98	9.64	13.19	13.49	7.81	8.63	3.66	2.64	6.3	6.78	7.98	9.55	4.56	5.73	1.56	2.57	efi
L596_g25620	0.95475902548	4.75	6.66	38.19	29.4	10.78	10.16	2.71	4.17	0.77	0.31	52.28	61.06	10.75	7.18	6.32	14.43	efi
L596_g27145	0.972169349484	12.37	16.78	13.95	10.53	4.0	3.8	2.49	3.35	11.53	10.71	10.52	10.24	5.85	5.89	2.13	3.92	efi
L596_g22429	0.980377712417	3.64	3.01	12.46	12.08	3.69	4.16	1.63	2.23	2.27	2.97	21.2	21.12	5.9	11.57	1.86	2.87	efi
L596_g19608	0.95319168938	0.72	1.77	9.2	7.1	2.57	1.55	0.32	0.09	1.29	0.86	58.34	78.25	16.03	12.81	1.44	2.53	efi
L596_g19812	0.963232778525	52.6	59.17	27.34	23.82	16.03	20.34	8.91	9.68	66.08	71.27	13.83	18.57	7.99	7.59	12.81	8.06	efi
L596_g3212	0.967835630031	1025.34	1029.3	162.62	178.37	411.68	327.55	130.9	97.09	1400.29	1130.24	302.8	388.18	856.94	754.91	284.55	260.37	efi
L596_g3219	0.958708511849	2.75	4.43	6.28	6.54	1.86	2.76	0.43	0.44	1.54	1.75	2.79	2.05	1.37	1.67	0.49	0.89	efi
L596_g6497	0.952545352729	6.61	12.88	34.89	29.93	4.51	7.04	2.59	3.45	1.49	0.65	9.0	7.57	3.88	1.78	1.31	1.49	efi
L596_g7458	0.976589826309	193.62	203.19	217.49	199.73	358.05	337.6	41.89	40.96	179.38	171.68	149.78	256.57	444.73	478.79	74.84	76.25	efi
L596_g19230	0.950133875667	5.49	4.02	21.31	17.66	10.39	9.19	3.75	3.5	9.75	10.8	19.72	22.77	17.42	19.63	5.07	2.58	efi
L596_g16916	0.974535903389	6.86	2.59	13.91	15.33	15.95	17.72	3.16	3.27	2.87	4.64	22.15	35.73	28.42	30.71	4.44	10.01	efi
L596_g25852	0.967934224879	30.75	48.68	29.46	26.09	11.27	12.08	7.72	9.61	39.25	42.37	40.07	39.64	23.89	17.35	13.87	11.33	efi
L596_g7821	0.954351266202	3.86	2.64	5.07	5.66	3.01	2.71	1.02	1.14	4.63	6.71	7.14	5.99	3.92	3.55	3.46	1.44	efi
L596_g7234	0.968840232158	13.13	19.45	36.22	43.86	15.85	16.22	6.29	7.32	10.14	8.29	50.53	55.47	20.99	14.86	6.33	1.14	efi
L596_g21173	0.967846626149	12.77	12.46	39.07	29.51	10.01	11.76	4.03	6.01	10.65	10.63	45.91	49.08	24.47	19.29	10.66	9.42	efi
L596_g12906	0.978957032715	33.09	30.92	56.26	48.11	62.0	61.31	3.97	2.96	10.57	7.22	29.27	19.0	23.17	27.15	4.09	5.67	efi
L596_g10404	0.981406099726	21.39	19.65	61.35	58.1	102.2	96.92	17.86	18.84	8.12	9.01	42.13	64.56	118.95	118.31	19.22	30.2	efi
L596_g26522	0.956496202852	7.42	8.57	37.35	40.66	7.0	7.1	3.25	3.57	1.93	1.76	43.91	62.56	24.93	18.64	3.66	4.14	efi
L596_g3257	0.959403606859	3.14	3.45	11.73	10.26	2.64	2.77	1.95	1.72	8.14	5.57	11.21	15.7	4.17	3.97	1.81	2.49	efi
L596_g5625	0.992911803616	46.73	40.88	46.43	44.14	14.74	18.56	10.41	10.21	87.43	74.05	69.35	67.18	28.55	22.94	13.11	21.01	efi
L596_g5363	0.961518349973	13.0	12.4	51.95	43.01	20.16	20.61	7.45	6.69	14.89	13.17	46.16	70.59	31.73	27.55	4.53	8.54	efi
L596_g16742	0.959696647014	38.43	48.39	32.08	28.4	13.24	13.5	9.66	9.67	49.18	32.68	24.39	19.76	16.1	10.93	9.42	8.58	efi
L596_g21157	0.971125112695	1.04	3.78	16.84	14.06	2.7	3.39	1.34	0.97	0.89	1.1	20.4	13.47	6.12	7.21	0.77	0.82	efi
L596_g5818	0.977220151894	3.94	3.05	19.52	16.78	4.59	4.58	1.68	1.66	0.19	0.57	12.01	11.49	4.2	5.08	1.59	1.27	efi
L596_g5816	0.981222334244	10.71	9.48	43.14	43.77	15.99	9.6	3.94	4.83	4.32	13.59	31.26	27.39	13.7	4.7	3.04	3.97	efi
L596_g6733	0.970727528115	25.1	27.32	11.27	11.09	5.96	6.42	4.22	4.18	81.77	68.24	19.13	20.16	9.25	6.15	22.41	14.11	efi
L596_g22315	0.960666311803	48.51	47.34	11.34	11.38	10.96	9.41	5.95	3.65	90.57	71.43	31.15	24.57	43.15	31.24	29.01	11.96	efi
L596_g10442	0.975079361853	54.36	54.6	79.88	64.24	16.14	20.68	6.41	8.45	43.23	36.59	53.27	68.05	11.77	6.67	3.55	4.58	efi
L596_g22156	0.964594720008	67.11	71.39	12.5	14.61	11.32	9.33	10.93	8.63	29.66	31.04	7.4	8.36	7.52	7.0	9.97	14.9	efi
L596_g23357	0.959697769921	15.55	19.19	81.74	74.35	19.33	18.1	9.75	8.22	13.05	13.01	50.77	54.81	33.0	24.26	12.77	11.4	efi
L596_g17671	0.961173839144	18.52	10.15	49.15	43.57	28.27	31.58	9.46	6.28	11.8	11.82	16.48	19.67	11.61	14.11	3.86	5.29	efi
L596_g3906	0.977758446696	19.76	13.82	35.25	33.81	26.89	22.83	4.89	6.94	18.89	17.79	27.21	35.04	18.61	15.07	2.54	2.12	efi
L596_g6500	0.974773579536	66.93	201.73	389.38	451.54	263.46	231.73	89.95	78.32	102.31	106.1	845.32	1056.77	538.73	448.37	258.14	147.57	efi
L596_g15521	0.954961594974	5.94	7.72	14.9	11.91	41.58	35.9	4.08	7.52	3.78	3.55	7.11	6.96	10.72	9.27	1.37	1.86	efi
L596_g8104	0.979362112419	52.89	65.49	85.0	76.13	16.86	19.77	15.94	11.83	73.29	72.11	123.98	87.59	52.16	32.79	31.46	19.36	efi
L596_g27184	0.95722414249	6.75	4.43	13.51	13.22	15.99	12.65	2.51	1.65	4.02	4.89	38.04	35.28	26.25	35.83	5.39	7.29	efi
L596_g1340	0.959580838854	25.26	16.81	49.78	41.52	40.99	34.09	7.93	7.74	96.68	85.74	101.09	143.52	157.47	158.72	24.83	38.42	efi
L596_g5258	0.985218021052	304.08	350.24	103.11	94.33	67.6	49.39	45.4	54.52	181.78	176.44	75.63	63.43	43.71	29.85	63.05	32.81	efi
L596_g17459	0.986959395052	16.6	11.68	39.04	36.61	11.48	13.6	5.19	5.83	11.97	12.23	46.03	49.85	13.1	10.86	7.82	8.83	efi
L596_g2318	0.977000085621	10.63	7.93	32.59	27.69	12.57	15.92	3.53	3.41	7.78	7.84	15.23	17.78	9.36	8.43	2.78	3.91	efi
L596_g9152	0.968160320958	15.04	9.76	18.03	15.28	10.92	10.78	4.53	3.97	20.13	22.46	27.92	38.62	17.35	15.49	6.42	8.44	efi
L596_g20494	0.972538383654	236.17	256.37	48.53	36.8	37.41	36.07	16.83	17.23	331.62	231.02	50.82	55.69	72.85	72.62	14.36	19.87	efi
L596_g21290	0.983258684017	11.92	11.22	16.76	13.07	10.81	10.72	3.04	4.49	13.88	11.23	18.94	22.57	15.2	15.31	4.19	6.54	efi
L596_g698	0.981719332934	17.73	20.19	54.19	46.92	22.34	19.01	4.96	4.73	8.17	7.47	20.04	26.08	9.77	8.67	2.83	4.17	efi
L596_g2743	0.951714400794	4.12	8.83	14.15	10.37	3.94	2.57	1.01	0.86	4.7	3.44	18.47	10.42	5.14	3.45	1.77	0.67	efi
L596_g19733	0.989207703784	77.03	77.31	24.31	22.68	18.82	19.09	7.49	6.44	106.1	81.33	37.37	31.25	22.0	18.89	13.74	13.63	efi
L596_g22362	0.979927947385	40.31	42.17	26.91	25.04	9.14	11.01	7.82	8.57	128.72	103.29	55.39	48.87	38.87	27.87	30.47	17.73	efi
L596_g15904	0.956683931291	5.59	4.37	35.24	30.16	3.9	6.59	4.9	3.79	8.59	7.41	66.07	100.39	21.87	16.53	8.32	10.4	efi
L596_g7723	0.959305991078	116.57	133.81	36.42	43.24	30.96	27.08	11.27	7.5	359.84	302.82	40.82	35.22	29.22	16.89	24.11	10.93	efi
L596_g4182	0.960309366765	184.71	185.15	47.17	54.3	94.72	78.17	33.79	28.47	222.8	298.98	55.34	22.93	77.27	47.91	77.69	56.33	efi
L596_g5764	0.980359286984	12.02	9.1	66.49	58.84	23.35	21.52	8.44	8.99	14.21	14.6	87.16	113.21	37.93	22.25	13.8	10.3	efi
L596_g8181	0.986723881851	1.59	1.51	9.16	8.6	2.36	4.61	0.62	1.01	0.38	1.26	13.97	13.34	3.07	4.65	0.26	0.94	efi
L596_g19693	0.95027806865	4.36	1.27	7.54	9.55	3.58	4.82	1.55	0.64	4.36	3.8	72.1	100.81	45.94	66.21	25.52	9.6	efi
L596_g27652	0.983962904806	85.13	103.23	27.57	25.0	16.64	14.0	9.9	11.3	122.83	113.8	20.13	17.57	14.57	9.52	13.79	13.53	efi
L596_g23954	0.95092395656	49.32	65.48	20.44	21.77	10.71	11.02	4.86	3.43	25.33	22.98	12.01	14.26	9.24	11.75	4.11	6.36	efi
L596_g22056	0.968325887586	9.59	8.46	49.9	43.66	12.32	10.16	2.37	2.56	1.33	1.09	49.2	61.9	11.81	7.01	5.0	4.76	efi
L596_g18797	0.965367796861	61.33	64.57	78.96	72.68	45.89	53.47	27.17	14.34	73.85	106.17	65.9	62.18	54.37	53.31	42.37	17.49	efi
L596_g19945	0.970348830343	25.0	22.24	41.06	38.99	24.55	22.5	7.53	9.51	12.99	10.67	26.07	29.43	25.4	21.44	9.71	9.96	efi
L596_g7551	0.979340260251	61.3	78.29	66.98	51.21	26.31	27.26	6.53	8.2	108.73	102.54	78.21	96.14	55.3	52.29	16.11	14.78	efi
L596_g19777	0.961550166974	482.78	656.44	90.29	96.26	138.73	154.05	60.15	62.24	957.61	875.28	262.44	203.21	225.73	181.11	333.07	207.0	efi
L596_g26803	0.967574102369	5.15	6.54	19.29	17.2	7.89	5.58	2.77	3.12	3.8	2.5	14.19	15.43	9.18	8.22	5.05	3.54	efi
L596_g22034	0.953178517659	21.77	29.14	62.47	55.66	27.45	31.06	11.74	9.74	29.56	28.16	44.0	34.49	37.75	36.54	10.2	13.63	efi
L596_g12794	0.976721118279	2.86	2.1	16.42	15.5	3.06	3.36	1.33	1.1	0.61	1.41	12.83	14.28	5.41	5.1	0.27	0.6	efi
L596_g14918	0.991399064916	2.4	1.81	11.95	14.28	4.66	3.84	0.57	0.79	1.43	2.15	22.98	30.09	6.19	7.69	1.07	0.92	efi
L596_g5727	0.982845565645	48.62	51.8	22.45	19.59	10.3	15.02	9.2	8.51	52.33	41.16	19.82	15.3	12.48	6.52	9.31	11.88	efi
L596_g5729	0.963843435897	2.77	3.19	19.11	16.3	3.19	3.02	1.29	1.37	2.34	1.81	22.5	15.66	8.87	7.79	2.14	3.93	efi
L596_g8393	0.964486745317	38.86	47.61	44.36	44.16	22.16	28.25	12.6	11.64	99.55	107.56	65.53	60.78	40.71	32.97	22.5	32.97	efi
L596_g6409	0.99307764887	28.68	65.64	92.29	79.94	172.68	195.19	32.77	27.07	160.32	160.11	211.64	213.74	484.7	556.34	89.36	56.89	efi
L596_g16845	0.967159912716	303.48	332.28	42.86	55.63	68.4	64.24	50.11	34.09	178.44	220.99	3.11	0.0	5.94	9.62	0.0	6.83	efi
L596_g20080	0.983459960759	54.51	57.99	32.65	32.68	22.87	21.29	9.27	10.42	57.95	53.79	42.45	42.89	18.01	14.46	17.91	12.0	efi
L596_g13822	0.997229790243	77.65	104.97	17.34	15.91	14.8	16.97	4.04	6.2	197.66	268.6	31.21	42.18	26.47	26.16	17.61	19.24	efi
L596_g23766	0.98070545668	126.35	140.49	81.92	72.09	35.29	45.09	24.53	23.4	111.67	115.36	62.17	62.36	62.97	30.33	37.04	27.46	efi
L596_g17240	0.978667615378	46.84	56.03	159.22	158.31	35.15	32.63	15.94	20.56	49.31	47.42	164.4	143.5	51.75	42.06	56.09	37.42	efi
L596_g14751	0.955099011767	12.06	10.25	22.11	23.24	7.06	7.95	5.11	3.67	15.06	11.56	32.75	38.72	23.09	16.36	9.02	18.63	efi
L596_g9998	0.967455091393	7.68	15.09	56.48	43.99	9.44	8.78	6.21	5.43	1.9	2.07	9.48	7.95	4.27	3.67	0.92	0.49	efi
L596_g25577	0.950544165028	4.22	6.24	14.86	13.15	9.9	8.46	1.97	1.61	0.15	0.46	32.78	28.4	16.93	15.25	3.2	0.87	efi
L596_g17264	0.974685187284	17.78	24.84	65.45	53.87	29.97	23.23	9.0	11.03	13.58	9.14	47.9	48.6	21.18	24.02	17.54	12.17	efi
L596_g2234	0.964217168636	61.71	53.7	40.14	31.74	22.62	33.44	12.24	12.85	62.94	54.54	26.46	28.43	14.5	10.61	4.6	9.68	efi
L596_g12347	0.965723785883	27.52	38.23	29.67	28.16	16.64	14.81	7.34	7.18	29.02	36.88	35.26	43.38	21.44	16.09	22.81	17.12	efi
L596_g14489	0.952780245136	19.41	23.71	30.35	30.12	11.54	15.38	8.4	6.01	55.42	68.2	113.17	88.7	59.63	60.25	69.08	57.62	efi
L596_g7107	0.958018803746	53.89	58.04	17.05	14.78	9.2	10.78	7.59	6.11	54.07	39.97	23.05	21.99	17.27	15.48	11.67	14.09	efi
L596_g6254	0.964011522162	12.64	10.64	11.83	11.03	5.33	5.62	3.03	2.38	11.2	10.71	5.52	8.11	3.03	5.86	1.29	3.07	efi
L596_g11067	0.995488200702	907.62	550.38	187.62	145.6	147.54	141.62	83.36	83.38	734.74	452.31	134.67	130.65	122.97	135.15	95.78	145.12	efi
L596_g20061	0.974892791147	19.87	13.15	18.98	20.96	45.29	40.03	4.94	4.79	8.3	14.06	22.0	16.65	50.09	40.74	11.72	11.06	efi
L596_g25538	0.970432237422	64.64	94.66	27.67	26.42	17.3	18.49	13.98	11.34	125.09	124.01	38.19	21.07	40.45	24.91	43.05	18.56	efi
L596_g13731	0.985899811466	10.11	12.42	34.94	27.6	7.88	9.86	3.41	3.75	16.09	10.8	48.26	48.18	13.61	14.86	9.23	8.98	efi
L596_g11006	0.976093408168	28.14	21.15	9.9	7.71	6.19	5.36	1.92	3.19	24.42	19.67	14.19	13.13	6.85	3.45	3.3	3.62	efi
L596_g25847	0.950500659332	28.05	33.56	14.82	14.09	14.92	12.71	5.28	6.07	63.0	52.63	24.01	32.15	51.37	46.54	13.94	25.29	efi
L596_g12479	0.955062309747	24.86	30.28	55.39	44.31	33.05	27.57	7.59	8.63	41.41	44.82	49.67	39.76	24.65	15.98	13.47	12.35	efi
L596_g5357	0.985283082998	22.61	13.94	70.39	60.97	18.7	21.97	9.79	11.71	15.97	14.1	43.57	51.25	18.02	17.6	11.66	11.49	efi
L596_g25981	0.967876058744	148.31	174.48	95.12	95.16	32.0	35.16	34.74	28.21	323.14	268.17	116.99	147.33	111.36	99.32	101.11	89.94	efi
L596_g6075	0.955377871499	150.07	124.61	94.7	72.25	27.55	34.61	23.68	23.11	259.7	201.92	173.03	241.48	105.68	60.49	74.19	102.34	efi
L596_g12599	0.984983263418	16.07	6.5	35.76	30.7	17.2	21.86	6.4	6.67	26.02	15.29	48.87	39.33	24.18	18.9	6.95	7.74	efi
L596_g12151	0.979508093746	0.22	0.17	1.56	0.82	0.47	0.39	0.05	0.0	0.31	0.85	3.99	2.27	1.91	0.48	0.0	0.13	efi
L596_g7647	0.966035765073	15.38	10.68	38.63	36.58	23.41	17.23	5.65	4.9	11.7	14.97	84.56	105.87	37.87	32.34	16.76	12.98	efi
L596_g15067	0.974522705177	0.54	1.13	5.06	5.04	0.85	0.99	0.08	0.29	1.72	1.38	4.53	5.24	1.9	1.15	0.0	0.26	efi
L596_g14333	0.984233823051	50.37	42.84	90.09	69.71	231.91	247.24	21.15	24.09	27.06	19.38	59.86	81.17	135.12	158.3	15.61	26.68	efi
L596_g14339	0.988112456594	14.43	16.66	28.95	25.96	8.46	6.86	3.51	3.8	16.1	11.5	29.44	30.44	11.18	8.52	2.29	3.92	efi
L596_g14372	0.976168584992	127.24	122.7	39.06	34.64	23.11	27.49	17.08	15.9	238.08	231.59	79.76	118.34	55.2	42.37	73.91	79.36	efi
L596_g22494	0.968318280083	4.73	6.32	9.8	9.8	30.95	26.81	3.28	3.35	1.34	3.62	5.49	10.64	16.83	12.26	0.47	2.57	efi
L596_g22800	0.982952488728	0.76	1.82	8.9	8.89	0.98	1.59	0.55	1.18	1.36	0.95	17.58	17.71	4.57	5.4	0.17	0.62	efi
L596_g17815	0.958109980171	47.98	72.51	40.76	37.39	13.77	18.22	11.31	8.12	49.02	68.79	42.06	41.86	35.27	29.99	27.52	26.32	efi
L596_g26648	0.980445370277	32.03	53.46	9.73	8.3	5.99	7.74	4.47	4.0	103.37	128.61	12.91	17.5	14.12	10.57	29.24	17.04	efi
L596_g24758	0.983498026509	88.91	97.8	23.2	24.96	24.94	21.73	13.65	10.39	199.36	189.67	40.79	34.54	29.44	22.21	58.22	34.26	efi
L596_g25480	0.960087586621	1.75	2.1	2.73	1.92	7.46	5.84	0.58	0.92	0.22	0.51	0.9	0.55	5.05	2.86	0.19	0.95	efi
L596_g3610	0.963761426144	7.09	21.3	4.61	2.73	3.04	3.5	60.65	61.33	1.19	1.12	16.26	12.13	11.78	2.16	87.4	86.49	ea
L596_g11997	0.971908957307	42.56	42.3	4.9	3.26	3.73	4.02	6.99	5.3	25.9	21.88	4.5	1.4	7.48	5.51	9.04	2.97	ea
L596_g13825	0.992641572533	1931.66	1553.66	232.42	231.13	151.92	152.73	269.92	263.22	1433.62	1013.97	158.29	97.63	130.74	136.69	354.05	121.09	ea
L596_g3630	0.950693698494	2.37	3.99	1.24	0.58	1.09	0.53	9.29	7.51	14.02	8.58	3.38	4.9	8.53	7.65	23.75	24.05	ea
L596_g21032	0.991029968331	93.62	91.62	12.26	13.01	8.36	9.0	15.59	11.08	173.58	184.41	20.82	19.11	22.36	11.86	49.03	47.63	ea
L596_g22440	0.990313150939	158.54	201.15	22.88	23.11	10.58	14.72	25.09	30.09	334.93	350.34	18.3	19.62	15.06	12.95	29.04	28.5	ea
L596_g19891	0.973843072599	52.66	65.69	6.93	8.4	4.77	6.7	8.88	9.36	49.8	51.0	6.35	7.03	15.2	10.93	15.64	14.81	ea
L596_g11098	0.97260586876	91.62	152.74	18.0	15.13	10.69	18.38	18.94	22.83	473.97	511.61	26.82	34.3	38.36	20.46	108.76	59.92	ea
L596_g26673	0.970188210723	49.88	77.81	8.02	7.33	7.78	6.75	9.23	11.17	197.24	192.86	5.7	7.41	15.99	10.11	27.52	21.82	ea
L596_g21524	0.96624712626	321.13	498.49	20.65	17.38	3.6	7.92	69.74	69.18	421.85	388.53	13.98	7.91	27.53	19.27	60.34	39.61	ea
L596_g19305	0.989638987927	34.25	41.47	4.98	4.05	1.34	2.89	7.16	8.15	130.74	143.07	6.75	10.22	15.27	8.81	43.14	16.03	ea
L596_g9353	0.981342731666	75.35	92.89	7.31	9.96	12.16	12.67	21.99	18.86	115.17	103.56	13.69	13.61	22.34	11.62	45.19	34.38	ea
L596_g11041	0.950506770881	118.81	89.91	16.2	13.55	7.09	6.5	42.38	48.42	302.41	303.49	17.87	29.3	16.45	20.28	53.94	27.33	ea
L596_g2838	0.989579129032	1108.52	863.1	97.86	127.96	119.14	169.7	187.61	218.82	721.16	633.74	80.47	88.6	145.15	172.51	226.94	204.06	ea
L596_g19657	0.987162665799	159.84	160.54	21.14	20.14	6.25	10.19	24.2	25.15	169.79	179.87	15.57	12.14	24.61	19.99	55.59	44.82	ea
L596_g26512	0.987270008231	56.82	55.98	7.23	6.16	5.04	6.02	8.08	8.16	86.63	94.38	11.83	23.41	20.13	13.96	20.95	18.3	ea
L596_g13603	0.99439402408	1.01	1.63	47.75	40.66	9.03	8.89	2.18	1.98	1.06	2.85	49.69	36.82	9.79	13.94	2.01	2.34	fi
L596_g12735	0.983484718245	0.19	0.0	20.75	21.55	5.01	3.33	0.33	0.68	0.28	1.0	27.84	34.9	12.21	10.88	0.47	1.24	fi
L596_g15767	0.975889771823	0.23	0.0	5.46	8.27	3.94	2.81	0.68	0.55	0.75	0.61	5.87	10.55	7.44	5.67	1.05	0.7	fi
L596_g9965	0.980663480049	0.3	0.34	11.0	9.05	4.09	3.63	0.53	0.55	1.48	0.31	14.3	14.75	6.42	9.01	1.6	1.43	fi
L596_g23417	0.997566470799	0.35	0.0	10.64	11.03	5.22	5.08	0.41	0.55	0.98	0.53	13.05	12.77	6.43	7.07	0.0	0.57	fi
L596_g20292	0.997600237978	0.65	1.16	13.28	13.03	2.04	1.84	0.77	0.98	0.72	0.56	6.95	6.28	1.25	0.68	0.29	0.61	fi
L596_g14173	0.996848765806	1.53	0.89	23.86	22.56	3.97	4.61	0.51	0.68	1.14	0.86	22.06	20.12	5.85	3.76	0.96	1.04	fi
L596_g10492	0.951414972193	0.25	0.0	11.44	15.42	5.06	4.95	0.64	0.05	1.58	1.48	41.92	40.57	30.93	18.05	9.87	8.54	fi
L596_g12539	0.976717597558	1.06	0.0	19.66	17.57	47.0	36.33	4.62	1.96	0.0	0.42	30.25	22.01	86.06	93.84	3.55	1.03	fi
L596_g14945	0.971132152599	0.61	0.0	28.95	26.03	16.85	15.95	1.83	2.46	2.16	2.32	35.49	43.96	19.0	16.14	8.09	10.76	fi
L596_g12396	0.998007175067	0.68	0.59	28.28	27.42	17.36	14.9	0.93	1.63	1.22	0.91	50.61	51.83	33.35	24.9	5.38	4.52	fi
L596_g15165	0.982221398135	0.97	2.0	10.44	10.61	41.01	45.69	3.9	3.6	0.54	0.09	5.43	4.86	29.99	44.48	4.88	7.07	fi
L596_g15160	0.96133869818	2.21	1.83	60.2	45.51	8.52	18.64	2.82	5.79	0.22	0.66	19.82	17.33	10.49	4.84	0.71	2.43	fi
L596_g17447	0.998608132645	1.87	3.95	44.74	42.71	9.5	8.83	1.69	1.5	2.75	4.65	100.3	88.46	20.42	16.5	3.99	4.2	fi
L596_g1317	0.959774988043	1.73	0.44	15.15	13.84	8.7	10.64	1.4	1.01	0.33	0.4	5.06	5.86	5.61	6.82	0.0	0.76	fi
L596_g11665	0.991769185687	1.64	2.1	36.01	37.82	13.99	10.05	3.21	5.65	8.94	3.37	56.08	57.6	17.08	23.04	6.89	9.52	fi
L596_g3815	0.988292842954	1.56	0.0	52.48	46.31	43.94	42.19	7.31	6.74	0.0	0.0	35.29	39.47	36.82	24.36	3.1	4.89	fi
L596_g15952	0.98057635887	3.03	0.0	314.83	314.79	522.49	433.71	21.5	26.24	0.75	1.12	70.6	88.43	160.05	173.72	12.87	25.87	fi
L596_g15570	0.953287456331	0.1	0.58	34.69	28.43	15.78	11.59	2.14	3.46	1.17	0.51	48.94	75.68	22.08	18.99	3.08	6.96	fi
L596_g15395	0.958022125312	1.97	0.0	32.0	31.88	4.4	5.11	0.71	0.0	1.02	0.69	9.91	13.32	3.31	5.5	0.75	1.98	fi
L596_g18627	0.976094985657	0.45	2.79	8.84	8.94	40.71	30.78	3.88	3.09	5.63	5.82	19.79	14.43	52.04	29.55	7.81	4.07	fi
L596_g6478	0.983263665972	0.3	0.0	14.14	14.95	4.96	3.06	1.03	0.42	0.4	0.99	26.14	32.57	4.75	10.22	0.14	2.4	fi
L596_g13649	0.96185225151	4.86	2.09	35.71	27.0	9.15	8.92	3.5	3.61	0.52	0.77	57.76	66.82	30.25	29.44	8.69	7.69	fi
L596_g511	0.976378482045	0.18	0.0	6.13	5.16	3.64	2.81	0.33	0.27	0.51	0.13	4.99	3.89	1.41	2.5	0.0	0.08	fi
L596_g24855	0.978999805816	0.49	1.28	27.49	25.05	12.44	10.5	0.84	1.24	3.07	3.49	22.05	16.39	11.94	5.42	2.88	1.63	fi
L596_g19722	0.972423343947	0.75	1.1	9.21	8.42	6.8	5.54	0.65	0.68	3.39	1.52	19.7	21.69	10.99	19.2	1.34	1.62	fi
L596_g20342	0.964280165346	0.42	0.0	44.01	31.9	6.62	7.14	0.52	1.0	2.62	1.84	35.81	42.2	13.25	9.32	2.34	2.23	fi
L596_g15558	0.976925660004	0.9	1.29	79.27	69.38	14.75	14.39	6.51	5.71	2.73	2.02	57.25	69.09	25.34	10.14	8.67	9.61	fi
L596_g7735	0.99635327344	0.6	0.39	23.65	23.97	10.61	9.51	2.02	1.96	0.0	0.0	22.57	24.84	12.28	9.94	4.27	2.21	fi
L596_g20648	0.974251266596	15.6	8.26	41.87	30.62	149.08	113.84	14.63	14.35	2.32	1.95	14.17	9.31	29.81	17.29	1.86	4.66	fi
L596_g12500	0.988827740801	1.38	2.42	34.21	35.12	4.44	4.26	1.02	1.12	0.3	0.0	26.58	22.91	5.06	6.33	0.72	2.17	fi
L596_g12139	0.993426860543	2.9	1.6	17.66	14.33	4.55	5.62	1.14	0.67	3.64	3.82	55.67	52.38	14.3	15.57	2.23	3.47	fi
L596_g22693	0.99666364763	1.6	1.13	30.9	26.98	6.12	2.98	1.05	0.69	0.72	0.15	41.08	31.11	6.78	2.66	1.06	1.05	fi
L596_g16042	0.974430993554	1.77	6.03	46.27	38.91	16.79	12.95	2.14	1.65	0.37	0.57	24.73	27.13	16.1	10.6	4.4	3.33	fi
L596_g27007	0.983871185045	2.21	0.34	63.07	56.32	8.29	9.03	1.66	0.61	1.09	1.1	64.72	66.34	19.12	22.22	1.94	4.1	fi
L596_g5579	0.966709246477	0.85	0.18	62.65	55.25	12.81	13.66	4.63	3.56	0.98	0.76	61.2	56.04	27.69	18.04	8.12	21.2	fi
L596_g5575	0.993943036955	0.65	0.43	29.35	32.49	10.61	6.73	1.09	1.66	4.52	2.75	53.29	50.51	19.3	13.47	4.47	6.11	fi
L596_g2920	0.961518807248	0.12	0.0	15.92	16.47	5.3	3.36	0.52	0.15	0.27	0.45	30.51	20.48	14.59	10.08	3.03	2.33	fi
L596_g11566	0.979946511389	1.96	6.2	101.52	117.33	48.34	40.78	14.61	12.33	28.78	33.05	188.7	162.41	80.32	48.6	14.22	26.57	fi
L596_g19688	0.981843396043	7.07	6.18	57.76	45.62	20.32	17.96	3.58	5.15	2.43	1.36	46.22	47.89	18.63	17.82	8.2	11.73	fi
L596_g6435	0.971002534162	0.36	0.55	1.53	2.74	2.78	2.47	0.41	0.24	1.03	1.39	4.49	7.31	5.28	3.74	0.4	0.32	fi
L596_g12338	0.953636615102	0.71	0.42	137.91	103.84	67.25	65.86	13.21	17.6	0.63	0.3	158.12	137.18	37.99	22.9	21.03	19.62	fi
L596_g12330	0.961053229782	0.16	0.24	3.82	3.18	1.96	1.69	0.4	0.0	0.38	0.4	11.96	7.48	3.64	1.46	0.0	0.32	fi
L596_g14274	0.978462456439	1.14	1.48	27.41	24.18	14.67	16.63	4.43	4.3	0.52	0.79	36.78	45.82	20.3	17.87	3.18	4.72	fi
L596_g10087	0.954989418469	2.83	1.99	26.93	21.36	14.28	11.84	4.54	4.1	0.48	0.25	15.92	16.32	5.79	2.42	0.64	1.02	fi
L596_g26813	0.969200867326	1.22	0.98	8.21	9.95	1.93	2.56	1.07	1.32	0.58	0.56	2.85	3.14	1.66	0.64	0.77	0.41	fi
L596_g2384	0.96070925068	0.6	4.55	61.87	62.03	44.31	42.43	0.97	1.01	5.07	3.58	39.59	25.68	34.22	35.7	1.94	7.28	fi
L596_g16316	0.993700216176	78.72	70.79	320.94	346.83	512.49	469.98	59.34	48.26	141.58	178.84	653.36	899.8	1029.34	917.08	99.78	65.21	fi
L596_g23794	0.985546901464	0.63	0.0	16.29	16.44	1.96	2.08	0.33	0.39	0.62	1.47	15.96	13.21	3.87	3.14	0.7	1.12	fi
L596_g15668	0.981236986551	0.23	0.0	47.0	45.8	7.36	7.0	3.4	3.54	0.1	0.0	70.91	95.1	26.46	18.5	3.94	4.86	fi
L596_g17233	0.990754149661	2.17	3.1	53.69	48.43	15.01	8.52	2.72	3.12	0.42	0.37	21.86	25.26	5.3	3.84	0.74	0.79	fi
L596_g15890	0.989209999032	3.87	1.56	50.4	39.07	6.57	7.03	3.69	1.89	2.55	1.91	29.88	29.1	8.11	3.54	3.18	1.88	fi
L596_g12316	0.997727807915	0.62	0.0	22.42	20.02	6.37	5.13	2.38	2.21	0.75	0.26	63.23	62.23	21.74	13.46	4.5	5.37	fi
L596_g15784	0.991484254388	3.33	3.13	41.89	41.47	6.41	6.43	4.9	5.27	1.97	0.68	91.46	101.79	26.75	20.19	6.03	14.1	fi
L596_g18433	0.951343511775	0.0	0.0	10.74	8.12	1.62	3.71	1.48	1.14	0.25	0.0	10.87	8.79	4.02	0.84	2.25	3.78	fi
L596_g3808	0.986370672139	2.66	2.22	36.16	35.25	8.01	7.19	4.56	5.01	5.37	4.25	29.87	23.17	6.7	3.09	3.67	4.12	fi
L596_g24935	0.991965253447	0.5	0.38	14.69	13.97	4.09	4.59	0.79	2.06	0.24	0.3	3.16	3.83	0.93	1.12	0.12	0.4	fi
L596_g5289	0.969991194823	0.55	0.0	5.79	4.92	3.38	3.63	0.37	0.95	0.16	0.39	8.91	5.59	2.29	3.88	0.34	0.8	fi
L596_g6165	0.974148797132	0.45	0.69	17.01	15.33	6.04	3.77	0.79	0.64	0.47	0.2	13.56	15.54	6.52	7.86	0.2	0.36	fi
L596_g3028	0.962914671437	0.3	0.3	13.79	13.39	3.54	2.99	1.07	1.5	0.0	0.11	3.59	4.4	0.51	1.7	1.23	1.2	fi
L596_g12370	0.986968987479	0.42	0.0	19.18	21.25	3.28	3.23	1.18	1.27	0.51	1.38	9.31	10.8	3.49	1.67	0.56	0.18	fi
L596_g24637	0.957101309196	9.79	7.58	288.58	240.27	71.45	75.69	30.88	32.32	10.53	8.13	276.57	300.42	197.34	132.82	44.29	39.35	fi
L596_g25581	0.974443713064	8.58	5.48	62.64	52.03	35.0	27.88	8.25	8.38	5.21	5.36	85.59	91.04	32.18	34.03	17.11	26.92	fi
L596_g17273	0.956577289501	2.5	1.23	13.58	15.01	5.38	3.93	1.59	1.32	0.97	1.85	15.51	10.53	3.03	6.69	1.75	1.25	fi
L596_g19626	0.971232080551	0.24	2.75	36.13	29.45	25.1	24.61	2.02	7.08	2.13	1.27	26.52	36.97	27.7	31.78	1.12	4.2	fi
L596_g26864	0.979901682833	0.59	0.88	9.3	7.88	2.64	1.35	0.42	0.06	0.55	0.39	16.32	18.86	2.53	3.72	0.99	0.26	fi
L596_g27086	0.965754243067	0.34	0.0	24.93	17.56	18.14	20.68	1.89	2.88	2.78	2.62	46.92	40.03	51.13	73.28	11.68	5.64	fi
L596_g9984	0.993792037429	1.4	1.28	18.1	17.57	8.91	8.05	1.9	2.62	1.06	1.83	29.93	30.13	17.93	10.34	3.26	1.83	fi
L596_g8570	0.961575590342	1.93	2.46	15.09	14.25	4.23	4.71	1.01	1.08	0.28	0.92	16.63	24.37	7.48	8.52	3.06	5.73	fi
L596_g3491	0.997464368047	0.97	0.0	225.39	180.92	34.28	37.25	12.69	7.57	3.53	4.61	304.82	217.28	44.16	45.47	12.9	25.01	fi
L596_g13128	0.993719419147	10.0	15.09	105.15	105.27	174.11	154.08	35.16	24.84	4.81	5.1	94.72	92.29	163.54	120.45	17.41	9.38	fi
L596_g26549	0.993669165815	1.45	0.48	36.87	31.68	8.25	10.96	3.36	2.46	1.07	0.81	29.75	27.72	9.05	12.12	3.24	5.08	fi
L596_g11299	0.985278254604	2.45	1.38	40.14	37.46	6.63	8.94	4.87	4.99	1.41	1.23	40.37	44.12	12.04	9.87	8.48	13.41	fi
L596_g27142	0.978115939501	0.0	0.0	5.37	5.75	2.12	3.25	0.05	0.09	0.65	0.0	11.67	8.89	6.1	6.56	1.38	0.55	fi
L596_g1962	0.978086358167	3.42	0.83	66.06	66.3	31.55	28.57	6.48	7.72	8.67	8.68	119.12	143.06	97.89	86.55	24.38	26.48	fi
L596_g7478	0.962861055854	5.08	6.19	48.09	53.9	9.0	6.07	1.86	0.9	0.3	0.72	59.9	41.43	16.14	6.29	5.42	1.92	fi
L596_g4039	0.985898458355	0.44	0.0	39.63	38.92	24.63	20.78	2.91	2.89	0.32	0.24	51.92	69.82	29.02	28.88	2.48	2.67	fi
L596_g25608	0.993533896599	2.04	4.41	50.61	43.51	11.02	11.21	4.29	3.69	1.25	0.71	127.22	109.08	37.84	39.83	4.26	7.75	fi
L596_g12460	0.986161257918	3.68	0.33	92.89	78.4	11.03	10.67	3.17	5.75	0.16	0.79	221.41	255.51	18.19	21.74	4.23	5.92	fi
L596_g8092	0.961743281967	0.33	0.0	21.71	19.46	6.13	3.59	0.51	0.19	0.59	0.18	10.16	8.66	4.05	5.51	0.54	0.86	fi
L596_g9295	0.997981528532	2.99	0.88	84.17	77.26	8.44	10.93	2.89	2.03	0.63	0.43	46.95	40.61	7.08	6.49	1.68	3.37	fi
L596_g12280	0.992083103494	0.68	1.48	99.61	70.64	11.48	10.45	1.71	1.86	0.0	0.21	65.07	35.03	8.55	7.77	1.75	1.37	fi
L596_g25660	0.961078429135	0.67	0.15	16.97	19.42	8.07	4.0	2.04	1.65	0.57	0.35	19.24	13.78	7.93	7.96	0.0	0.83	fi
L596_g11035	0.968144783507	21.71	17.54	138.29	131.78	44.4	38.95	16.33	18.67	6.06	4.97	193.93	230.55	89.71	124.12	16.01	9.13	fi
L596_g11032	0.95156078549	1.51	0.49	25.56	18.17	21.23	27.58	5.04	3.91	3.0	1.04	12.47	22.63	22.07	27.92	6.99	7.55	fi
L596_g25857	0.951725141095	0.0	0.0	88.11	71.73	61.89	35.75	7.06	8.01	0.5	1.45	43.28	30.54	21.73	35.65	6.13	2.61	fi
L596_g14875	0.973731863599	0.18	0.0	25.95	23.87	7.11	6.49	2.84	1.74	0.73	0.49	37.98	55.14	12.68	11.51	0.9	0.55	fi
L596_g12443	0.99373751598	0.18	0.68	8.86	6.17	2.84	2.19	0.15	0.31	0.07	0.08	8.14	5.98	3.4	2.37	0.81	0.54	fi
L596_g3755	0.987339456265	1.42	0.4	23.38	19.54	14.83	12.98	1.25	0.2	0.7	0.38	51.58	38.0	25.32	17.21	1.72	3.26	fi
L596_g14184	0.975402200464	6.37	4.33	62.43	51.59	40.0	38.07	8.54	8.2	7.67	7.61	82.06	91.58	55.43	30.83	11.5	18.49	fi
L596_g25647	0.962972770023	0.36	0.0	57.72	54.03	9.29	9.12	5.11	6.59	0.18	0.45	48.1	25.56	4.67	2.46	5.31	5.31	fi
L596_g26691	0.983886551843	2.8	3.84	122.7	116.67	67.02	79.02	21.87	18.54	2.5	1.15	81.59	98.37	50.43	37.3	14.54	18.53	fi
L596_g13988	0.981550948492	1.03	2.46	20.08	20.08	17.82	16.15	1.64	3.27	1.48	1.36	23.31	29.22	18.25	13.88	2.0	1.81	fi
L596_g13981	0.971111333063	2.64	0.82	50.59	54.65	23.02	24.84	4.95	1.57	1.0	1.5	54.45	62.93	33.75	10.0	0.0	9.47	fi
L596_g12634	0.966642496717	0.09	0.0	26.44	27.42	5.26	5.28	0.53	0.36	0.94	1.41	52.45	33.64	13.7	12.8	3.76	4.55	fi
L596_g22444	0.989837173396	2.75	5.48	71.91	61.29	23.3	26.17	5.34	4.31	5.25	5.81	38.05	38.34	17.25	14.29	4.43	6.19	fi
L596_g25870	0.973107473547	0.42	2.33	15.51	13.94	2.59	3.14	0.2	0.0	0.31	1.78	4.55	4.59	1.29	0.0	0.0	0.0	fi
L596_g18579	0.955099075743	0.0	0.0	2.85	1.9	0.71	0.11	0.25	0.11	0.0	0.29	2.53	2.49	0.0	0.0	0.0	0.0	fi
L596_g9074	0.967891203906	0.0	0.0	26.18	23.91	30.73	26.11	1.63	2.16	0.53	0.9	13.63	19.18	12.82	18.3	1.27	1.09	fi
L596_g17321	0.995059795331	4.71	4.56	105.66	82.6	28.81	30.7	9.56	15.88	3.07	2.92	63.92	52.4	23.86	22.03	2.69	5.45	fi
L596_g16037	0.973242434995	2.38	3.27	119.94	97.05	14.22	11.85	4.75	3.26	0.38	0.62	35.25	36.82	13.6	9.28	2.59	2.38	fi
L596_g14895	0.996198917309	1.24	3.84	72.02	58.08	16.3	12.53	3.63	4.59	1.62	1.74	81.59	65.55	14.91	6.07	3.09	3.5	fi
L596_g14300	0.992660276922	0.95	1.27	64.75	60.23	23.78	23.27	4.38	4.38	0.26	0.34	76.86	69.47	33.7	15.64	3.9	7.4	fi
L596_g15535	0.980215665034	0.17	0.0	18.51	16.26	8.18	6.22	0.51	0.39	0.47	0.22	8.44	9.81	4.03	3.09	1.03	2.13	fi
L596_g1388	0.959056453352	2.06	0.74	16.05	16.35	11.02	11.28	1.38	1.63	2.77	2.32	26.37	31.67	12.39	8.94	4.16	6.81	fi
L596_g21135	0.986764080151	0.49	2.04	47.3	30.76	21.3	22.39	3.27	6.81	0.12	0.3	43.63	38.34	25.62	19.07	3.54	3.22	fi
L596_g25333	0.988483028536	2.51	3.64	27.92	28.69	12.97	13.16	2.1	1.32	0.67	0.72	42.94	38.4	13.81	13.66	2.11	2.94	fi
L596_g5832	0.983049584165	1.06	0.85	67.93	50.57	28.69	29.34	3.4	4.5	0.66	1.42	247.33	193.05	104.86	51.16	35.04	32.4	fi
L596_g9839	0.9744677074	0.45	0.0	13.18	13.2	14.01	10.92	0.63	0.52	0.08	0.0	24.61	24.5	17.11	11.73	1.11	1.51	fi
L596_g8260	0.977144836233	3.96	6.17	204.75	182.1	45.71	46.17	13.83	20.1	0.83	0.5	76.11	64.17	32.19	32.65	1.74	0.5	fi
L596_g6714	0.967568979346	1.78	1.49	9.17	8.71	6.73	5.5	0.33	1.08	0.6	0.28	8.18	5.02	3.24	4.46	0.08	0.5	fi
L596_g28211	0.963219771356	0.23	0.0	3.24	2.3	21.67	9.67	0.0	0.18	0.1	0.0	10.85	22.97	63.11	44.52	1.45	3.89	fi
L596_g26302	0.950830245247	0.47	0.0	84.16	56.52	8.7	8.84	0.7	5.3	0.4	1.61	11.5	4.25	2.98	0.3	0.0	0.24	fi
L596_g23355	0.976940023135	2.77	2.57	39.69	35.06	8.58	7.18	1.01	0.79	4.08	5.4	27.75	31.87	10.92	11.31	1.66	2.42	fi
L596_g5271	0.962550404045	0.83	0.43	23.88	21.7	4.96	7.16	1.23	1.8	0.2	0.24	18.64	23.61	11.83	8.99	0.54	0.51	fi
L596_g25910	0.95736318512	7.06	5.83	99.45	77.57	12.95	14.56	8.28	9.79	1.84	1.55	107.92	144.08	41.33	27.0	15.57	14.57	fi
L596_g15201	0.952977658006	0.49	0.84	7.53	6.23	4.16	6.26	1.19	0.73	4.12	3.48	15.59	11.1	17.12	18.51	2.05	1.18	fi
L596_g14978	0.958017683846	0.18	0.0	5.43	8.62	6.31	6.55	0.23	0.14	0.86	1.64	28.53	34.41	16.77	15.22	3.7	1.29	fi
L596_g26587	0.98392183172	6.66	5.12	76.6	65.18	17.84	18.48	5.25	5.75	9.28	9.5	127.89	143.46	58.5	40.01	16.18	10.67	fi
L596_g4732	0.987651184336	13.1	5.27	157.96	109.27	73.78	79.79	18.49	24.09	3.12	4.18	101.93	99.4	50.44	56.62	12.43	11.93	fi
L596_g10123	0.958723819533	0.16	0.0	3.92	4.03	2.36	1.23	0.42	0.45	2.18	2.57	10.57	8.05	6.18	5.34	2.06	0.58	fi
L596_g18109	0.956244833477	0.11	0.0	2.65	1.99	2.97	1.99	0.0	0.04	0.0	0.2	3.73	4.54	3.03	3.45	0.0	0.13	fi
L596_g10871	0.968374839027	1.64	1.87	8.71	7.24	12.98	12.27	0.64	1.33	0.62	0.21	4.45	4.12	7.41	11.04	0.35	0.83	fi
L596_g23404	0.958686302394	0.0	0.0	2.28	3.21	6.88	4.37	0.09	0.85	0.0	0.0	1.75	2.39	3.16	3.76	0.0	0.24	fi
L596_g1341	0.994319425764	0.5	0.11	55.84	56.49	11.17	11.53	3.49	4.29	0.79	0.53	51.91	43.99	12.52	8.48	1.72	1.11	fi
L596_g14363	0.98835297315	0.38	0.85	12.19	9.76	5.32	4.94	0.82	0.37	0.42	0.26	11.93	10.74	5.64	2.77	0.07	0.81	fi
L596_g14361	0.991568848895	2.85	1.47	53.19	45.89	53.54	58.19	8.52	8.46	3.43	2.55	78.06	80.51	87.94	72.02	12.38	14.43	fi
L596_g10487	0.994096901133	0.15	0.0	10.02	9.11	2.55	2.53	0.25	0.26	0.08	0.0	15.89	17.73	5.52	4.69	0.12	0.81	fi
L596_g10504	0.961329357322	0.0	0.0	8.05	6.7	2.2	2.19	0.04	0.17	0.63	0.36	14.75	6.61	3.22	5.03	0.0	0.09	fi
L596_g22925	0.963369021155	0.43	0.0	55.93	54.86	12.21	11.48	1.18	1.37	1.65	2.59	66.01	72.92	40.75	28.21	2.72	7.29	fi
L596_g23398	0.984866546931	3.8	3.15	7.75	7.68	23.24	20.45	1.67	2.56	0.61	0.26	9.13	13.06	26.09	22.86	1.63	2.56	fi
L596_g23390	0.973582609778	0.25	0.57	14.84	13.6	7.08	8.4	1.56	1.02	0.78	0.27	18.32	10.54	6.51	12.05	1.97	1.75	fi
L596_g25707	0.968417159124	1.16	0.39	48.11	35.77	9.51	9.0	4.33	5.65	3.16	2.85	53.23	62.96	19.44	12.54	12.97	12.56	fi
L596_g3809	0.997635945278	0.74	0.0	33.47	26.83	16.06	13.64	4.41	4.86	0.61	0.76	35.32	29.88	19.81	16.44	2.95	5.79	fi
L596_g3805	0.995909915996	0.4	0.0	32.9	33.33	8.81	5.9	1.73	0.88	0.49	0.54	14.79	17.34	5.22	3.49	0.66	0.88	fi
L596_g7326	0.984488961561	0.34	0.73	16.07	12.42	2.64	2.24	0.68	0.25	0.34	0.36	24.48	26.5	6.16	2.61	0.63	0.89	fi
L596_g12867	0.970619870624	7.43	6.86	216.6	178.86	147.87	139.22	14.11	14.82	6.3	8.33	242.7	225.8	105.86	86.48	19.02	10.24	fi
L596_g15730	0.968633140484	1.95	0.0	579.37	580.06	356.01	366.43	54.7	61.36	2.23	0.38	236.22	229.77	248.21	220.39	68.51	36.57	fi
L596_g12528	0.979451842367	0.0	0.0	4.7	5.51	13.35	13.94	0.49	1.88	0.58	0.2	1.21	1.94	3.58	5.36	0.53	0.42	fi
L596_g12521	0.972722830706	8.68	3.65	35.21	27.86	26.61	18.54	2.9	3.13	0.6	0.93	35.94	27.61	22.3	15.21	4.55	11.23	fi
L596_g27612	0.969408866265	0.54	0.0	1.69	3.52	9.0	10.91	0.31	1.87	1.51	0.71	5.02	1.73	34.78	34.66	3.98	2.43	fi
L596_g21729	0.994632881137	1.81	3.19	103.73	94.0	19.37	18.57	5.47	5.44	5.2	3.32	123.9	105.49	33.54	34.31	6.87	5.77	fi
L596_g9369	0.991401959931	3.23	4.27	77.62	59.92	8.81	9.49	3.72	3.94	2.74	3.18	40.55	40.27	3.58	5.28	0.77	1.23	fi
L596_g4886	0.979331308697	0.99	0.9	13.82	16.75	7.92	9.02	2.48	2.44	1.2	1.76	20.92	22.38	17.61	15.88	8.25	3.5	fi
L596_g15716	0.995090297634	2.9	3.66	54.76	48.4	22.19	21.95	4.16	2.94	1.0	1.55	90.14	72.34	39.97	27.04	9.84	5.93	fi
L596_g5936	0.972581124755	0.2	0.0	78.65	51.91	183.95	153.16	10.08	12.39	0.29	0.18	49.85	32.98	133.89	102.06	46.58	23.52	fi
L596_g5685	0.962912568186	1.1	0.0	5.7	7.47	1.31	2.26	0.49	0.0	0.0	0.24	3.71	4.57	0.51	0.0	0.0	0.0	fi
L596_g25726	0.987701761732	1.19	0.18	12.36	12.35	11.16	13.04	1.45	0.61	2.26	2.04	31.33	29.89	30.71	26.51	7.78	6.62	fi
L596_g26406	0.985392268598	0.0	0.65	9.96	8.52	1.72	2.3	0.93	0.83	0.28	0.09	7.31	8.4	2.42	1.93	0.74	0.59	fi
L596_g2371	0.99148002459	3.05	2.96	75.08	72.66	23.66	24.21	10.86	9.7	9.99	8.85	111.43	122.44	55.26	48.3	15.55	21.67	fi
L596_g12268	0.959778441741	0.0	0.0	20.2	10.94	7.71	4.43	0.21	1.45	0.25	0.1	31.4	29.83	9.05	7.12	1.71	5.58	fi
L596_g14633	0.955666519842	0.28	0.0	30.28	28.2	20.79	30.86	2.12	0.81	2.5	2.69	29.34	36.93	40.33	63.77	4.75	2.86	fi
L596_g14929	0.985403153781	6.06	4.89	80.89	75.36	30.9	35.52	8.33	8.54	9.64	7.3	107.64	143.46	62.0	61.12	16.84	12.81	fi
L596_g18315	0.978571382395	1.62	3.8	35.24	42.9	16.57	14.42	3.39	4.0	4.66	4.64	143.91	133.16	43.46	20.77	12.57	14.95	fi
L596_g20653	0.971092716843	1.15	0.09	10.91	9.39	1.93	2.25	0.53	0.74	0.62	1.1	8.95	10.28	4.29	3.0	0.16	0.17	fi
L596_g16176	0.992350754065	0.64	0.24	9.83	9.29	2.19	2.02	1.1	1.21	0.82	0.87	26.27	23.87	7.51	8.78	3.8	1.04	fi
L596_g15737	0.953961460412	0.0	0.0	13.68	10.38	4.51	4.9	0.84	1.08	0.0	0.0	39.87	28.41	20.74	31.57	4.47	0.0	fi
L596_g14289	0.985962191589	0.28	0.0	18.71	17.78	3.74	4.61	0.65	0.51	0.24	0.3	59.38	43.32	15.94	9.37	6.96	3.07	fi
L596_g24117	0.991396083103	1.85	2.38	59.71	55.24	36.74	41.62	4.12	4.19	11.7	10.73	106.5	103.85	68.68	54.84	9.06	8.67	fi
L596_g26173	0.975751617463	0.0	0.0	9.1	8.11	13.89	13.14	0.0	0.0	0.63	2.07	21.56	22.43	27.19	38.36	3.86	6.62	fi
L596_g5589	0.963942555641	2.12	2.04	25.24	19.19	15.05	13.05	1.29	1.04	1.06	1.42	18.68	24.47	16.24	9.57	1.77	4.78	fi
L596_g5769	0.997180704308	2.22	0.36	75.23	63.75	12.43	10.54	5.63	5.65	3.82	1.82	54.88	46.74	13.28	9.76	2.77	5.0	fi
L596_g17182	0.993412964172	0.59	1.07	13.63	10.62	3.48	3.42	1.8	1.66	1.85	2.43	17.78	12.59	4.27	3.74	1.04	3.4	fi
L596_g18618	0.995033912593	2.16	1.69	125.43	126.64	48.23	31.34	8.95	8.09	11.41	11.22	115.91	114.35	41.16	22.37	7.75	14.97	fi
L596_g25887	0.997398195976	4.11	4.87	304.92	226.66	31.69	38.76	22.94	28.49	2.89	2.79	436.33	353.37	69.19	44.01	29.55	21.7	fi
L596_g25880	0.989463064145	0.84	0.95	53.96	57.3	7.33	6.63	4.94	4.46	3.53	4.29	67.82	85.0	19.54	17.75	4.27	8.07	fi
L596_g224	0.963963196447	0.4	0.09	35.96	33.38	6.69	5.99	1.72	2.42	0.34	0.58	39.99	62.06	13.9	16.95	2.72	1.65	fi
L596_g226	0.968879268495	0.46	0.0	8.91	7.05	1.76	1.64	0.0	0.0	1.79	1.02	20.09	24.98	3.29	5.26	3.08	1.33	fi
L596_g19112	0.987455658647	11.57	2.28	298.69	279.69	112.87	91.51	21.44	22.46	7.92	7.02	436.55	505.3	101.27	138.29	46.65	15.19	fi
L596_g11576	0.965735255029	1.64	3.5	66.85	67.9	6.97	10.38	1.38	1.76	0.0	0.0	35.08	51.29	7.68	18.98	2.06	0.4	fi
L596_g14428	0.96724590586	0.64	0.79	11.14	10.68	4.84	5.46	0.54	0.15	1.13	1.04	16.45	11.27	3.43	3.44	0.1	0.32	fi
L596_g10894	0.9616254334	5.72	0.0	78.85	74.05	76.04	58.6	14.38	12.93	2.49	1.16	232.6	172.03	151.15	248.97	23.98	26.93	fi
L596_g24668	0.985159189695	0.62	0.0	25.21	21.0	7.85	8.9	1.58	1.88	0.63	1.7	18.27	16.08	9.7	5.24	0.71	2.48	fi
L596_g22782	0.965605550553	0.0	0.0	37.3	30.2	19.77	12.83	1.62	2.29	2.4	1.58	36.33	50.9	22.61	21.72	2.46	6.23	fi
L596_g23788	0.974293538694	0.9	2.29	54.63	47.07	8.57	6.81	6.74	6.6	0.68	0.14	27.74	34.29	9.89	7.66	1.0	4.37	fi
L596_g10931	0.961223874754	0.75	0.56	10.67	9.15	2.88	3.01	0.46	0.38	0.97	1.12	19.79	20.22	12.31	11.87	3.53	1.81	fi
L596_g11556	0.963518553605	2.63	0.77	82.47	83.57	94.14	68.19	17.08	17.39	1.61	2.09	50.77	57.39	34.83	33.77	18.34	19.44	fi
L596_g6153	0.972642707254	0.35	0.0	4.97	3.38	6.81	6.09	0.91	0.14	0.16	0.0	11.63	5.26	11.42	7.94	0.0	1.0	fi
L596_g12307	0.988152381055	0.63	0.23	65.27	59.28	13.57	10.54	1.84	2.96	0.29	0.51	30.0	36.5	9.14	3.83	2.03	1.72	fi
L596_g15466	0.964548608586	4.92	5.6	55.86	46.45	14.23	11.48	1.9	1.56	9.21	5.65	70.69	93.97	20.34	13.25	7.48	18.2	fi
L596_g7620	0.974191337018	0.22	0.11	24.77	20.28	6.13	6.4	0.52	0.94	0.7	0.4	27.47	34.2	13.35	7.46	1.6	1.59	fi
L596_g14229	0.976212572425	0.82	0.98	7.47	7.65	10.22	9.97	2.56	1.44	0.71	0.44	67.45	56.51	75.62	55.47	23.54	27.17	fi
L596_g27054	0.96834233833	0.4	0.0	29.22	29.62	26.19	20.49	4.42	2.11	2.21	2.9	14.11	20.8	21.47	19.9	3.88	2.65	fi
L596_g9351	0.954091933452	0.51	0.53	29.0	25.66	8.37	8.87	2.48	1.15	3.73	5.43	17.7	24.42	8.62	11.44	1.8	0.57	fi
L596_g24646	0.970907447844	0.75	0.0	42.62	29.13	15.15	18.92	5.08	4.72	1.49	0.68	37.3	34.52	27.39	24.78	4.01	4.81	fi
L596_g18444	0.984044152464	0.0	0.0	28.24	29.74	11.54	10.79	1.93	0.25	0.26	0.3	6.93	9.68	3.21	1.81	0.0	0.55	fi
L596_g19040	0.986917283805	0.0	0.0	73.57	49.11	18.34	17.59	3.09	3.43	0.0	0.0	158.17	125.8	72.01	42.37	2.18	0.55	fi
L596_g24694	0.978465297086	0.25	0.0	7.08	10.22	2.38	2.0	0.1	0.78	0.36	0.45	10.22	9.7	2.65	1.86	0.68	1.09	fi
L596_g10914	0.969178546074	1.13	0.97	13.53	9.03	7.42	5.94	0.64	0.35	0.46	0.46	14.85	15.28	12.52	4.79	1.0	0.47	fi
L596_g14802	0.973985971364	2.84	1.19	21.64	22.98	11.03	12.07	1.91	1.27	1.31	1.47	25.84	22.02	11.56	10.91	5.63	7.97	fi
L596_g24622	0.981801373542	0.75	1.94	22.64	19.41	6.0	4.85	0.82	0.57	1.44	1.26	36.6	44.82	13.49	6.95	1.98	4.29	fi
L596_g26847	0.962710380667	0.65	3.77	13.6	12.49	11.18	9.2	1.08	0.13	1.46	1.7	17.26	10.58	13.09	16.8	2.29	1.17	fi
L596_g1763	0.952680827107	0.64	1.18	26.39	22.68	5.7	7.71	1.51	1.52	1.4	2.08	29.59	34.12	13.14	23.74	0.42	1.64	fi
L596_g19616	0.975885521775	1.94	1.64	27.69	24.3	4.71	4.25	1.07	1.02	2.52	3.36	42.97	48.87	17.0	16.72	1.55	1.29	fi
L596_g12349	0.971953978493	0.57	0.54	29.21	32.88	18.29	17.17	1.49	0.98	1.28	1.37	39.62	54.63	20.25	11.75	5.85	5.5	fi
L596_g12439	0.955132248405	1.58	0.45	51.18	51.59	46.16	43.52	4.87	4.63	0.07	0.27	28.71	29.91	39.29	18.61	12.68	9.79	fi
L596_g12345	0.964848115292	0.68	2.93	40.49	41.15	26.38	24.21	2.08	1.1	0.13	0.0	38.58	41.71	17.27	8.22	1.5	1.18	fi
L596_g25559	0.955930496409	0.0	0.25	15.07	13.93	2.22	1.85	0.76	0.49	0.18	0.15	18.52	21.69	8.73	8.93	2.09	1.31	fi
L596_g6789	0.994064395972	0.1	0.0	9.1	8.1	50.87	49.52	1.21	0.57	0.42	0.17	10.73	9.49	40.54	47.36	1.91	2.11	fi
L596_g13139	0.993109295474	31.24	16.79	209.81	173.46	58.62	70.69	29.04	29.31	53.17	43.13	634.05	573.73	207.28	207.78	27.77	34.89	fi
L596_g23720	0.962541988073	0.21	0.0	9.04	10.05	4.36	5.54	0.87	0.61	1.0	0.48	7.42	9.02	3.46	1.37	0.81	0.39	fi
L596_g8963	0.968038079415	0.0	0.47	9.42	8.46	1.16	1.95	1.34	0.3	0.92	1.0	10.76	15.6	2.48	4.1	0.77	0.88	fi
L596_g5789	0.996983310158	0.19	0.0	17.82	22.39	7.56	5.87	0.41	0.15	0.0	0.34	27.97	31.75	13.61	7.37	0.8	0.25	fi
L596_g14017	0.986969221771	0.87	0.0	31.29	30.99	4.04	4.38	1.89	1.46	2.2	1.88	61.86	66.38	16.22	9.09	6.31	15.07	fi
L596_g11063	0.98807299817	2.61	3.53	28.29	26.04	4.72	5.02	0.7	0.59	0.19	0.4	53.69	57.61	15.37	13.88	2.52	2.33	fi
L596_g20250	0.985640831138	1.16	0.0	20.82	20.95	6.62	6.03	0.31	0.38	1.19	1.22	10.38	9.23	2.91	1.43	1.02	0.96	fi
L596_g19754	0.981871825755	0.15	0.0	18.68	15.83	9.23	9.56	0.26	0.74	1.43	1.02	12.38	8.63	4.88	3.59	0.27	0.63	fi
L596_g16713	0.962346270935	1.8	2.34	45.28	36.8	9.24	9.06	1.67	2.33	1.6	1.35	44.56	63.96	14.6	10.9	2.49	2.91	fi
L596_g22622	0.970367378853	1.74	1.06	3.22	3.71	20.87	25.67	0.44	1.03	0.58	0.32	9.58	5.56	27.32	23.83	2.18	2.59	fi
L596_g5335	0.985517588277	0.72	0.73	36.94	49.66	94.96	92.63	7.62	7.03	0.57	0.2	35.31	50.87	80.96	59.85	3.2	2.62	fi
L596_g17767	0.976252919809	0.56	0.43	60.05	50.4	24.61	28.56	4.18	4.01	6.05	4.46	44.18	26.61	15.49	13.01	0.7	1.27	fi
L596_g465	0.976160958779	3.43	1.69	48.18	45.76	11.79	8.62	4.07	4.99	0.79	1.08	11.45	10.68	4.62	5.21	1.38	2.02	fi
L596_g26575	0.992673703128	1.3	0.09	142.97	133.76	54.51	47.03	6.14	6.76	0.33	0.83	70.14	65.32	36.46	32.75	4.0	2.83	fi
L596_g25911	0.98581457682	0.48	0.0	8.65	9.32	1.69	1.14	0.4	0.0	3.15	2.1	24.31	34.11	6.86	2.65	4.88	0.68	fi
L596_g10356	0.973114233251	0.75	0.0	100.36	95.53	70.27	46.5	4.14	5.28	1.59	2.15	31.88	27.43	18.75	21.23	6.3	8.73	fi
L596_g19019	0.958374564082	3.98	2.99	623.36	491.22	434.25	338.18	89.37	110.16	0.08	0.19	359.64	285.0	183.68	47.93	79.41	65.57	fi
L596_g14869	0.960706205945	0.86	0.0	14.04	14.77	78.22	48.79	4.68	5.79	0.91	1.04	25.46	20.18	55.21	28.8	7.45	4.19	fi
L596_g25676	0.975491336319	0.27	0.0	13.82	15.79	3.97	3.33	0.84	0.42	1.98	1.21	14.63	15.31	7.58	6.41	0.05	0.58	fi
L596_g25510	0.969458966579	2.8	1.88	54.71	40.97	11.63	10.76	4.68	4.9	2.62	0.95	49.88	50.2	12.83	19.3	8.72	18.19	fi
L596_g335	0.993119643389	0.35	0.0	61.12	45.72	6.75	6.32	0.49	1.45	0.51	0.0	65.95	61.21	7.75	3.1	1.04	0.0	fi
L596_g18037	0.975568517335	1.41	1.29	22.82	18.56	7.69	6.63	1.14	1.63	1.41	1.57	73.57	61.16	36.31	33.17	15.22	19.94	fi
L596_g12488	0.972676373068	3.69	5.81	39.08	35.3	7.9	8.29	3.16	2.79	0.92	0.9	34.26	41.35	16.03	10.85	6.25	5.7	fi
L596_g4749	0.971812989238	0.45	0.0	7.09	7.01	3.65	1.76	0.0	0.0	0.39	0.3	1.83	2.13	1.18	0.08	0.0	0.36	fi
L596_g12623	0.986766528516	0.11	0.0	20.2	19.92	5.42	5.17	1.34	0.18	0.25	0.31	14.12	18.32	4.63	6.64	1.05	0.14	fi
L596_g11020	0.98429815422	10.56	8.27	99.62	88.42	25.77	28.92	8.17	8.58	3.2	3.59	68.92	79.62	21.5	36.08	4.72	6.88	fi
L596_g22320	0.959659708632	5.81	16.7	41.61	41.94	106.79	74.02	13.84	13.0	12.33	10.38	132.24	170.16	220.45	148.69	18.21	7.67	fi
L596_g12157	0.977286623265	2.19	2.68	39.15	34.57	7.34	7.59	1.6	0.57	0.82	0.2	47.6	58.87	18.0	17.93	1.45	3.04	fi
L596_g12451	0.979927640969	0.24	0.99	16.91	16.59	3.03	3.02	0.79	0.95	0.18	0.39	20.62	18.12	8.77	1.83	0.8	0.93	fi
L596_g14318	0.979658668666	0.85	1.75	24.84	23.69	5.99	4.83	0.78	1.18	0.0	0.0	40.72	28.28	4.93	2.21	0.0	1.58	fi
L596_g28021	0.984694883125	1.4	1.23	15.15	16.89	7.65	11.0	4.59	1.05	1.82	2.1	32.31	34.33	21.43	30.4	3.94	3.84	fi
L596_g24265	0.974728739898	15.36	0.0	60.19	76.47	274.6	257.08	10.65	6.18	9.02	13.53	91.34	30.6	176.33	212.98	7.49	2.38	fi
L596_g5632	0.957042438204	1.04	0.0	30.96	32.84	6.05	5.73	2.22	1.18	1.0	0.41	18.84	12.95	8.01	2.09	0.25	0.78	fi
L596_g8522	0.975505584931	1.43	0.0	9.63	8.79	32.87	16.47	3.85	1.79	0.92	1.47	8.66	3.91	20.43	15.83	2.85	2.51	fi
L596_g23154	0.95330810151	0.0	0.0	16.78	19.29	29.41	24.4	2.6	2.61	0.76	0.39	14.63	17.16	21.07	19.55	11.09	9.04	fi
L596_g5828	0.982104598057	1.0	0.0	29.4	29.99	8.31	8.31	4.38	3.68	2.41	1.42	73.65	83.39	41.81	34.75	12.1	11.09	fi
L596_g5821	0.98594835744	1.03	2.25	26.12	24.13	14.81	13.38	1.55	1.83	3.35	3.35	38.56	48.85	23.63	17.23	1.11	1.76	fi
L596_g14330	0.956261766464	0.0	0.0	65.43	71.15	25.08	22.28	4.2	1.44	0.77	1.59	22.41	22.32	12.28	17.58	0.48	3.33	fi
L596_g14338	0.956008145382	3.18	1.47	81.97	69.13	12.52	13.48	3.7	3.69	1.07	1.52	32.94	36.35	15.68	13.36	4.14	9.14	fi
L596_g11781	0.991372695375	0.73	0.69	22.82	21.03	2.95	2.37	1.63	0.96	0.56	0.52	123.0	88.91	9.75	9.11	2.62	2.32	fi
L596_g10438	0.983674179952	0.17	0.53	21.72	17.33	6.81	4.78	3.05	0.47	1.38	1.53	11.52	11.43	3.94	1.7	1.13	1.56	fi
L596_g22756	0.971345042387	0.38	0.0	50.42	41.18	6.67	5.42	1.03	1.4	2.7	2.22	39.18	51.34	6.89	6.71	1.65	3.56	fi
L596_g14928	0.971626870025	2.3	1.67	251.29	203.63	205.87	253.5	21.34	25.21	1.53	0.95	374.79	498.23	515.47	399.0	30.21	31.07	fi
L596_g16277	0.988058132667	0.27	0.0	53.62	43.04	8.96	11.29	1.57	2.79	5.43	2.38	63.33	44.56	15.09	5.8	6.31	1.96	fi
L596_g4833	0.98369646615	0.6	2.74	45.7	44.79	71.97	55.35	2.62	3.14	1.07	0.63	12.74	13.9	28.62	25.77	2.58	2.35	fi
L596_g5615	0.984956422375	0.51	0.89	7.24	10.11	4.48	2.9	0.28	0.26	3.41	3.18	14.92	18.19	5.63	4.46	0.44	0.6	fi
L596_g27452	0.952255902845	2.5	1.01	162.0	123.91	46.43	42.14	16.13	14.41	1.02	1.53	81.31	119.02	34.51	31.09	16.14	20.73	fi
L596_g5268	0.952100898308	0.8	0.0	17.47	14.25	3.25	3.83	0.09	0.81	0.14	1.02	15.6	8.92	7.38	1.94	1.3	1.27	fi
L596_g13453	0.979344146064	0.66	0.17	84.46	65.67	14.62	16.75	4.3	3.62	0.4	0.59	79.86	86.52	27.49	21.19	7.15	14.44	fi
L596_g27996	0.998573155387	0.6	0.0	6.71	6.62	46.11	36.84	1.31	0.65	1.03	4.08	14.98	24.2	129.25	106.96	4.78	5.09	fi
L596_g27195	0.990501275144	4.43	2.91	60.3	46.29	14.26	14.89	5.05	8.0	1.1	0.53	23.61	20.53	8.3	3.23	2.91	2.42	fi
L596_g10862	0.9755492554	2.07	0.92	98.95	77.67	16.42	19.84	6.15	5.7	0.38	1.01	93.47	112.24	29.8	30.06	6.96	9.85	fi
L596_g10688	0.988471310528	4.87	0.0	1295.86	1144.5	291.18	138.5	102.07	70.66	0.9	1.37	526.06	343.18	81.68	70.83	43.37	34.42	fi
L596_g17669	0.974540307702	10.09	2.43	62.47	51.46	43.33	31.92	12.42	9.87	7.3	8.79	145.57	70.31	99.44	52.78	33.91	21.73	fi
L596_g14422	0.964576993005	3.12	1.67	223.19	169.99	25.48	27.78	14.72	20.43	1.96	1.76	182.14	230.96	42.93	25.33	31.03	42.04	fi
L596_g3930	0.955931073658	1.47	0.0	39.1	30.64	4.76	6.59	0.51	0.79	0.4	0.99	17.29	12.29	6.37	5.78	3.6	2.94	fi
L596_g722	0.979265544203	1.04	0.86	82.46	66.42	13.14	10.7	3.69	3.39	1.89	1.62	120.14	140.68	39.88	23.37	4.61	4.07	fi
L596_g2455	0.955530356503	0.0	0.0	163.58	120.58	104.06	76.77	16.69	16.6	0.0	0.0	295.53	259.02	384.99	222.32	22.55	18.09	fi
L596_g25907	0.995117622701	0.62	0.14	19.18	18.47	6.2	6.52	2.78	2.61	0.6	0.85	26.32	22.71	9.52	5.91	3.37	4.04	fi
L596_g10470	0.963653914969	5.93	3.47	32.06	27.73	10.71	13.48	2.18	3.16	3.77	4.06	34.17	49.65	22.78	17.04	4.09	6.75	fi
L596_g9185	0.982263011215	0.24	0.0	3.87	1.96	3.13	1.68	0.05	0.58	0.65	1.13	5.96	2.91	4.1	3.07	0.1	0.16	fi
L596_g9186	0.97138395898	1.12	0.42	22.0	19.8	2.87	2.53	1.37	3.56	6.34	6.88	28.54	32.81	7.0	5.32	0.91	1.33	fi
L596_g26933	0.95351813337	0.1	0.0	24.98	22.32	49.5	42.01	3.17	2.67	0.07	0.53	14.03	19.2	18.89	16.54	1.7	1.18	fi
L596_g23574	0.974319569025	0.27	0.0	27.11	23.02	8.31	7.17	1.97	3.31	0.74	0.68	37.55	42.12	5.38	6.24	0.69	0.31	fi
L596_g23967	0.961619378679	847.66	439.06	89.86	103.4	210.1	133.42	259.6	246.26	1878.58	1800.56	212.57	240.54	502.42	504.76	696.26	443.31	eia
L596_g13780	0.978258755497	18.18	33.05	4.13	4.23	7.9	8.34	7.71	6.2	77.61	90.04	7.45	10.97	33.27	30.56	24.3	23.43	eia
L596_g22795	0.989480520842	379.68	305.07	43.22	44.01	70.12	51.87	55.13	62.43	321.97	249.43	26.74	24.57	26.78	23.35	27.52	10.55	eia
L596_g438	0.997123921573	70.87	98.62	71.53	78.23	165.44	216.59	453.95	488.73	71.86	80.81	35.22	59.25	162.79	165.28	409.34	460.51	eia
L596_g25545	0.979989645202	39.97	45.86	3.73	5.1	5.8	10.89	8.91	9.23	77.35	75.44	5.4	1.45	11.52	2.74	19.06	7.25	eia
L596_g9917	0.954463310564	24.91	53.78	4.51	4.34	5.64	7.43	11.93	6.73	53.12	66.91	7.61	12.53	11.05	9.29	33.39	20.02	eia
L596_g13994	0.982248995898	23.32	27.62	2.55	2.46	3.81	3.79	5.11	5.27	56.97	48.69	2.3	2.76	6.4	5.41	6.45	5.98	eia
L596_g5323	0.990593065803	158.78	224.23	34.65	33.75	51.59	58.07	54.36	72.5	123.84	139.67	26.54	24.81	45.09	32.24	52.55	46.67	eia
