# Supplementary material for: Comparative genomics of Steinernema reveals deeply conserved gene regulatory networks
Source: Genome Biol. 2015 Sep 21;16:200. doi: 10.1186/s13059-015-0746-6 (PMC4578762; doi:10.1186/s13059-015-0746-6)
Supplement: Additional file 7: — Additional Cufflinks gene and isoform annotations for S. carpocapsae . The file was generated by combining Cufflink’s transcript annotations for four developmental stages (embryo, L1, IJ, and adult) with the Augustus-predicted gene annotations (.gtf format). Gene and isoform IDs beginning with “CUFF” were predicted by Cufflinks, whereas ones beginning with “L596_” were predicted by Augustus. The Augustus annotations here match the WormBase gene annotations for S. carpocapsae. (GTF 55690 kb) [file 13059_2015_746_MOESM7_ESM.gtf]

CARPO_10	Cufflinks	transcript	1400	3065	1000	-	.	gene_id "L596_g11"; transcript_id "L596_g11.t1"; FPKM "0.0000000000"; frac "0.000000"; conf_lo "0.000000"; conf_hi "0.000000"; cov "0.000000"; full_read_support "yes";
CARPO_10	Cufflinks	exon	1400	1663	1000	-	.	gene_id "L596_g11"; transcript_id "L596_g11.t1"; exon_number "1"; FPKM "0.0000000000"; frac "0.000000"; conf_lo "0.000000"; conf_hi "0.000000"; cov "0.000000";
CARPO_10	Cufflinks	exon	2227	2447	1000	-	.	gene_id "L596_g11"; transcript_id "L596_g11.t1"; exon_number "2"; FPKM "0.0000000000"; frac "0.000000"; conf_lo "0.000000"; conf_hi "0.000000"; cov "0.000000";
CARPO_10	Cufflinks	exon	2948	3065	1000	-	.	gene_id "L596_g11"; transcript_id "L596_g11.t1"; exon_number "3"; FPKM "0.0000000000"; frac "0.000000"; conf_lo "0.000000"; conf_hi "0.000000"; cov "0.000000";
CARPO_1	Cufflinks	transcript	1	503	1000	+	.	gene_id "L596_g1"; transcript_id "L596_g1.t1"; FPKM "0.0000000000"; frac "0.000000"; conf_lo "0.000000"; conf_hi "0.000000"; cov "0.000000"; full_read_support "yes";
CARPO_1	Cufflinks	exon	1	503	1000	+	.	gene_id "L596_g1"; transcript_id "L596_g1.t1"; exon_number "1"; FPKM "0.0000000000"; frac "0.000000"; conf_lo "0.000000"; conf_hi "0.000000"; cov "0.000000";
CARPO_1000	Cufflinks	transcript	47566	48659	1000	+	.	gene_id "L596_g7319"; transcript_id "L596_g7319.t1"; FPKM "0.0000000000"; frac "0.000000"; conf_lo "0.000000"; conf_hi "0.000000"; cov "0.000000"; full_read_support "yes";
CARPO_1000	Cufflinks	exon	47566	47684	1000	+	.	gene_id "L596_g7319"; transcript_id "L596_g7319.t1"; exon_number "1"; FPKM "0.0000000000"; frac "0.000000"; conf_lo "0.000000"; conf_hi "0.000000"; cov "0.000000";
CARPO_1000	Cufflinks	exon	47851	47978	1000	+	.	gene_id "L596_g7319"; transcript_id "L596_g7319.t1"; exon_number "2"; FPKM "0.0000000000"; frac "0.000000"; conf_lo "0.000000"; conf_hi "0.000000"; cov "0.000000";
CARPO_1000	Cufflinks	exon	48443	48659	1000	+	.	gene_id "L596_g7319"; transcript_id "L596_g7319.t1"; exon_number "3"; FPKM "0.0000000000"; frac "0.000000"; conf_lo "0.000000"; conf_hi "0.000000"; cov "0.000000";
CARPO_1000	Cufflinks	transcript	45536	46640	1000	+	.	gene_id "L596_g7318"; transcript_id "L596_g7318.t1"; FPKM "0.0000000000"; frac "0.000000"; conf_lo "0.000000"; conf_hi "0.000000"; cov "0.000000"; full_read_support "yes";
CARPO_1000	Cufflinks	exon	45536	45915	1000	+	.	gene_id "L596_g7318"; transcript_id "L596_g7318.t1"; exon_number "1"; FPKM "0.0000000000"; frac "0.000000"; conf_lo "0.000000"; conf_hi "0.000000"; cov "0.000000";
CARPO_1000	Cufflinks	exon	46196	46640	1000	+	.	gene_id "L596_g7318"; transcript_id "L596_g7318.t1"; exon_number "2"; FPKM "0.0000000000"; frac "0.000000"; conf_lo "0.000000"; conf_hi "0.000000"; cov "0.000000";
CARPO_100	Cufflinks	transcript	1	1350	1000	-	.	gene_id "L596_g314"; transcript_id "L596_g314.t1"; FPKM "0.0000000000"; frac "0.000000"; conf_lo "0.000000"; conf_hi "0.000000"; cov "0.000000"; full_read_support "yes";
CARPO_100	Cufflinks	exon	1	1063	1000	-	.	gene_id "L596_g314"; transcript_id "L596_g314.t1"; exon_number "1"; FPKM "0.0000000000"; frac "0.000000"; conf_lo "0.000000"; conf_hi "0.000000"; cov "0.000000";
CARPO_100	Cufflinks	exon	1113	1350	1000	-	.	gene_id "L596_g314"; transcript_id "L596_g314.t1"; exon_number "2"; FPKM "0.0000000000"; frac "0.000000"; conf_lo "0.000000"; conf_hi "0.000000"; cov "0.000000";
CARPO_10	Cufflinks	transcript	45	995	1000	+	.	gene_id "L596_g10"; transcript_id "L596_g10.t1"; FPKM "0.0000000000"; frac "0.000000"; conf_lo "0.000000"; conf_hi "0.000000"; cov "0.000000"; full_read_support "yes";
CARPO_10	Cufflinks	exon	45	259	1000	+	.	gene_id "L596_g10"; transcript_id "L596_g10.t1"; exon_number "1"; FPKM "0.0000000000"; frac "0.000000"; conf_lo "0.000000"; conf_hi "0.000000"; cov "0.000000";
CARPO_10	Cufflinks	exon	305	542	1000	+	.	gene_id "L596_g10"; transcript_id "L596_g10.t1"; exon_number "2"; FPKM "0.0000000000"; frac "0.000000"; conf_lo "0.000000"; conf_hi "0.000000"; cov "0.000000";
CARPO_10	Cufflinks	exon	588	995	1000	+	.	gene_id "L596_g10"; transcript_id "L596_g10.t1"; exon_number "3"; FPKM "0.0000000000"; frac "0.000000"; conf_lo "0.000000"; conf_hi "0.000000"; cov "0.000000";
CARPO_10	Cufflinks	transcript	3167	4365	1000	-	.	gene_id "L596_g12"; transcript_id "L596_g12.t1"; FPKM "0.0000000000"; frac "0.000000"; conf_lo "0.000000"; conf_hi "0.000000"; cov "0.000000"; full_read_support "yes";
CARPO_10	Cufflinks	exon	3167	3344	1000	-	.	gene_id "L596_g12"; transcript_id "L596_g12.t1"; exon_number "1"; FPKM "0.0000000000"; frac "0.000000"; conf_lo "0.000000"; conf_hi "0.000000"; cov "0.000000";
CARPO_10	Cufflinks	exon	3391	3704	1000	-	.	gene_id "L596_g12"; transcript_id "L596_g12.t1"; exon_number "2"; FPKM "0.0000000000"; frac "0.000000"; conf_lo "0.000000"; conf_hi "0.000000"; cov "0.000000";
CARPO_10	Cufflinks	exon	3747	3995	1000	-	.	gene_id "L596_g12"; transcript_id "L596_g12.t1"; exon_number "3"; FPKM "0.0000000000"; frac "0.000000"; conf_lo "0.000000"; conf_hi "0.000000"; cov "0.000000";
CARPO_10	Cufflinks	exon	4046	4365	1000	-	.	gene_id "L596_g12"; transcript_id "L596_g12.t1"; exon_number "4"; FPKM "0.0000000000"; frac "0.000000"; conf_lo "0.000000"; conf_hi "0.000000"; cov "0.000000";
CARPO_10	Cufflinks	transcript	5221	6975	1000	-	.	gene_id "L596_g13"; transcript_id "L596_g13.t1"; FPKM "0.0000000000"; frac "0.000000"; conf_lo "0.000000"; conf_hi "0.000000"; cov "0.000000"; full_read_support "yes";
CARPO_10	Cufflinks	exon	5221	5446	1000	-	.	gene_id "L596_g13"; transcript_id "L596_g13.t1"; exon_number "1"; FPKM "0.0000000000"; frac "0.000000"; conf_lo "0.000000"; conf_hi "0.000000"; cov "0.000000";
CARPO_10	Cufflinks	exon	5509	5728	1000	-	.	gene_id "L596_g13"; transcript_id "L596_g13.t1"; exon_number "2"; FPKM "0.0000000000"; frac "0.000000"; conf_lo "0.000000"; conf_hi "0.000000"; cov "0.000000";
CARPO_10	Cufflinks	exon	6333	6452	1000	-	.	gene_id "L596_g13"; transcript_id "L596_g13.t1"; exon_number "3"; FPKM "0.0000000000"; frac "0.000000"; conf_lo "0.000000"; conf_hi "0.000000"; cov "0.000000";
CARPO_10	Cufflinks	exon	6498	6564	1000	-	.	gene_id "L596_g13"; transcript_id "L596_g13.t1"; exon_number "4"; FPKM "0.0000000000"; frac "0.000000"; conf_lo "0.000000"; conf_hi "0.000000"; cov "0.000000";
CARPO_10	Cufflinks	exon	6613	6752	1000	-	.	gene_id "L596_g13"; transcript_id "L596_g13.t1"; exon_number "5"; FPKM "0.0000000000"; frac "0.000000"; conf_lo "0.000000"; conf_hi "0.000000"; cov "0.000000";
CARPO_10	Cufflinks	exon	6798	6975	1000	-	.	gene_id "L596_g13"; transcript_id "L596_g13.t1"; exon_number "6"; FPKM "0.0000000000"; frac "0.000000"; conf_lo "0.000000"; conf_hi "0.000000"; cov "0.000000";
CARPO_10	Cufflinks	transcript	8217	12225	1000	-	.	gene_id "L596_g14"; transcript_id "L596_g14.t1"; FPKM "0.0000000000"; frac "0.000000"; conf_lo "0.000000"; conf_hi "0.000000"; cov "0.000000"; full_read_support "yes";
CARPO_10	Cufflinks	exon	8217	8348	1000	-	.	gene_id "L596_g14"; transcript_id "L596_g14.t1"; exon_number "1"; FPKM "0.0000000000"; frac "0.000000"; conf_lo "0.000000"; conf_hi "0.000000"; cov "0.000000";
CARPO_10	Cufflinks	exon	8399	8681	1000	-	.	gene_id "L596_g14"; transcript_id "L596_g14.t1"; exon_number "2"; FPKM "0.0000000000"; frac "0.000000"; conf_lo "0.000000"; conf_hi "0.000000"; cov "0.000000";
CARPO_10	Cufflinks	exon	9159	9401	1000	-	.	gene_id "L596_g14"; transcript_id "L596_g14.t1"; exon_number "3"; FPKM "0.0000000000"; frac "0.000000"; conf_lo "0.000000"; conf_hi "0.000000"; cov "0.000000";
CARPO_10	Cufflinks	exon	9446	9700	1000	-	.	gene_id "L596_g14"; transcript_id "L596_g14.t1"; exon_number "4"; FPKM "0.0000000000"; frac "0.000000"; conf_lo "0.000000"; conf_hi "0.000000"; cov "0.000000";
CARPO_10	Cufflinks	exon	9747	10688	1000	-	.	gene_id "L596_g14"; transcript_id "L596_g14.t1"; exon_number "5"; FPKM "0.0000000000"; frac "0.000000"; conf_lo "0.000000"; conf_hi "0.000000"; cov "0.000000";
CARPO_10	Cufflinks	exon	10734	10892	1000	-	.	gene_id "L596_g14"; transcript_id "L596_g14.t1"; exon_number "6"; FPKM "0.0000000000"; frac "0.000000"; conf_lo "0.000000"; conf_hi "0.000000"; cov "0.000000";
CARPO_10	Cufflinks	exon	10942	11365	1000	-	.	gene_id "L596_g14"; transcript_id "L596_g14.t1"; exon_number "7"; FPKM "0.0000000000"; frac "0.000000"; conf_lo "0.000000"; conf_hi "0.000000"; cov "0.000000";
CARPO_10	Cufflinks	exon	11576	11700	1000	-	.	gene_id "L596_g14"; transcript_id "L596_g14.t1"; exon_number "8"; FPKM "0.0000000000"; frac "0.000000"; conf_lo "0.000000"; conf_hi "0.000000"; cov "0.000000";
CARPO_10	Cufflinks	exon	11757	12014	1000	-	.	gene_id "L596_g14"; transcript_id "L596_g14.t1"; exon_number "9"; FPKM "0.0000000000"; frac "0.000000"; conf_lo "0.000000"; conf_hi "0.000000"; cov "0.000000";
CARPO_10	Cufflinks	exon	12063	12225	1000	-	.	gene_id "L596_g14"; transcript_id "L596_g14.t1"; exon_number "10"; FPKM "0.0000000000"; frac "0.000000"; conf_lo "0.000000"; conf_hi "0.000000"; cov "0.000000";
CARPO_1000	Cufflinks	transcript	48726	49084	1000	+	.	gene_id "L596_g7320"; transcript_id "L596_g7320.t1"; FPKM "0.0000000000"; frac "0.000000"; conf_lo "0.000000"; conf_hi "0.000000"; cov "0.000000"; full_read_support "yes";
CARPO_1000	Cufflinks	exon	48726	49084	1000	+	.	gene_id "L596_g7320"; transcript_id "L596_g7320.t1"; exon_number "1"; FPKM "0.0000000000"; frac "0.000000"; conf_lo "0.000000"; conf_hi "0.000000"; cov "0.000000";
CARPO_1000	Cufflinks	transcript	64446	66514	1000	+	.	gene_id "L596_g7323"; transcript_id "L596_g7323.t1"; FPKM "0.0000000000"; frac "0.000000"; conf_lo "0.000000"; conf_hi "0.000000"; cov "0.000000"; full_read_support "yes";
CARPO_1000	Cufflinks	exon	64446	64551	1000	+	.	gene_id "L596_g7323"; transcript_id "L596_g7323.t1"; exon_number "1"; FPKM "0.0000000000"; frac "0.000000"; conf_lo "0.000000"; conf_hi "0.000000"; cov "0.000000";
CARPO_1000	Cufflinks	exon	64599	64829	1000	+	.	gene_id "L596_g7323"; transcript_id "L596_g7323.t1"; exon_number "2"; FPKM "0.0000000000"; frac "0.000000"; conf_lo "0.000000"; conf_hi "0.000000"; cov "0.000000";
CARPO_1000	Cufflinks	exon	65033	65215	1000	+	.	gene_id "L596_g7323"; transcript_id "L596_g7323.t1"; exon_number "3"; FPKM "0.0000000000"; frac "0.000000"; conf_lo "0.000000"; conf_hi "0.000000"; cov "0.000000";
CARPO_1000	Cufflinks	exon	65257	65479	1000	+	.	gene_id "L596_g7323"; transcript_id "L596_g7323.t1"; exon_number "4"; FPKM "0.0000000000"; frac "0.000000"; conf_lo "0.000000"; conf_hi "0.000000"; cov "0.000000";
CARPO_1000	Cufflinks	exon	65523	65758	1000	+	.	gene_id "L596_g7323"; transcript_id "L596_g7323.t1"; exon_number "5"; FPKM "0.0000000000"; frac "0.000000"; conf_lo "0.000000"; conf_hi "0.000000"; cov "0.000000";
CARPO_1000	Cufflinks	exon	65800	65963	1000	+	.	gene_id "L596_g7323"; transcript_id "L596_g7323.t1"; exon_number "6"; FPKM "0.0000000000"; frac "0.000000"; conf_lo "0.000000"; conf_hi "0.000000"; cov "0.000000";
CARPO_1000	Cufflinks	exon	66008	66514	1000	+	.	gene_id "L596_g7323"; transcript_id "L596_g7323.t1"; exon_number "7"; FPKM "0.0000000000"; frac "0.000000"; conf_lo "0.000000"; conf_hi "0.000000"; cov "0.000000";
CARPO_1000	Cufflinks	transcript	71880	73585	1000	-	.	gene_id "L596_g7325"; transcript_id "L596_g7325.t1"; FPKM "0.0000000000"; frac "0.000000"; conf_lo "0.000000"; conf_hi "0.000000"; cov "0.000000"; full_read_support "yes";
CARPO_1000	Cufflinks	exon	71880	72058	1000	-	.	gene_id "L596_g7325"; transcript_id "L596_g7325.t1"; exon_number "1"; FPKM "0.0000000000"; frac "0.000000"; conf_lo "0.000000"; conf_hi "0.000000"; cov "0.000000";
CARPO_1000	Cufflinks	exon	72969	73241	1000	-	.	gene_id "L596_g7325"; transcript_id "L596_g7325.t1"; exon_number "2"; FPKM "0.0000000000"; frac "0.000000"; conf_lo "0.000000"; conf_hi "0.000000"; cov "0.000000";
CARPO_1000	Cufflinks	exon	73510	73585	1000	-	.	gene_id "L596_g7325"; transcript_id "L596_g7325.t1"; exon_number "3"; FPKM "0.0000000000"; frac "0.000000"; conf_lo "0.000000"; conf_hi "0.000000"; cov "0.000000";
CARPO_1000	Cufflinks	transcript	78607	80755	1000	-	.	gene_id "L596_g7327"; transcript_id "L596_g7327.t1"; FPKM "0.0000000000"; frac "0.000000"; conf_lo "0.000000"; conf_hi "0.000000"; cov "0.000000"; full_read_support "yes";
CARPO_1000	Cufflinks	exon	78607	78892	1000	-	.	gene_id "L596_g7327"; transcript_id "L596_g7327.t1"; exon_number "1"; FPKM "0.0000000000"; frac "0.000000"; conf_lo "0.000000"; conf_hi "0.000000"; cov "0.000000";
CARPO_1000	Cufflinks	exon	78940	79196	1000	-	.	gene_id "L596_g7327"; transcript_id "L596_g7327.t1"; exon_number "2"; FPKM "0.0000000000"; frac "0.000000"; conf_lo "0.000000"; conf_hi "0.000000"; cov "0.000000";
CARPO_1000	Cufflinks	exon	79242	79535	1000	-	.	gene_id "L596_g7327"; transcript_id "L596_g7327.t1"; exon_number "3"; FPKM "0.0000000000"; frac "0.000000"; conf_lo "0.000000"; conf_hi "0.000000"; cov "0.000000";
CARPO_1000	Cufflinks	exon	79587	79758	1000	-	.	gene_id "L596_g7327"; transcript_id "L596_g7327.t1"; exon_number "4"; FPKM "0.0000000000"; frac "0.000000"; conf_lo "0.000000"; conf_hi "0.000000"; cov "0.000000";
CARPO_1000	Cufflinks	exon	79800	79986	1000	-	.	gene_id "L596_g7327"; transcript_id "L596_g7327.t1"; exon_number "5"; FPKM "0.0000000000"; frac "0.000000"; conf_lo "0.000000"; conf_hi "0.000000"; cov "0.000000";
CARPO_1000	Cufflinks	exon	80248	80755	1000	-	.	gene_id "L596_g7327"; transcript_id "L596_g7327.t1"; exon_number "6"; FPKM "0.0000000000"; frac "0.000000"; conf_lo "0.000000"; conf_hi "0.000000"; cov "0.000000";
CARPO_10	Cufflinks	transcript	15856	18520	1000	+	.	gene_id "L596_g15"; transcript_id "L596_g15.t1"; FPKM "0.0000000000"; frac "0.000000"; conf_lo "0.000000"; conf_hi "0.000000"; cov "0.000000"; full_read_support "yes";
CARPO_10	Cufflinks	exon	15856	16081	1000	+	.	gene_id "L596_g15"; transcript_id "L596_g15.t1"; exon_number "1"; FPKM "0.0000000000"; frac "0.000000"; conf_lo "0.000000"; conf_hi "0.000000"; cov "0.000000";
CARPO_10	Cufflinks	exon	16182	16343	1000	+	.	gene_id "L596_g15"; transcript_id "L596_g15.t1"; exon_number "2"; FPKM "0.0000000000"; frac "0.000000"; conf_lo "0.000000"; conf_hi "0.000000"; cov "0.000000";
CARPO_10	Cufflinks	exon	16396	16792	1000	+	.	gene_id "L596_g15"; transcript_id "L596_g15.t1"; exon_number "3"; FPKM "0.0000000000"; frac "0.000000"; conf_lo "0.000000"; conf_hi "0.000000"; cov "0.000000";
CARPO_10	Cufflinks	exon	16849	17818	1000	+	.	gene_id "L596_g15"; transcript_id "L596_g15.t1"; exon_number "4"; FPKM "0.0000000000"; frac "0.000000"; conf_lo "0.000000"; conf_hi "0.000000"; cov "0.000000";
CARPO_10	Cufflinks	exon	17866	18034	1000	+	.	gene_id "L596_g15"; transcript_id "L596_g15.t1"; exon_number "5"; FPKM "0.0000000000"; frac "0.000000"; conf_lo "0.000000"; conf_hi "0.000000"; cov "0.000000";
CARPO_10	Cufflinks	exon	18081	18221	1000	+	.	gene_id "L596_g15"; transcript_id "L596_g15.t1"; exon_number "6"; FPKM "0.0000000000"; frac "0.000000"; conf_lo "0.000000"; conf_hi "0.000000"; cov "0.000000";
CARPO_10	Cufflinks	exon	18264	18397	1000	+	.	gene_id "L596_g15"; transcript_id "L596_g15.t1"; exon_number "7"; FPKM "0.0000000000"; frac "0.000000"; conf_lo "0.000000"; conf_hi "0.000000"; cov "0.000000";
CARPO_10	Cufflinks	exon	18448	18520	1000	+	.	gene_id "L596_g15"; transcript_id "L596_g15.t1"; exon_number "8"; FPKM "0.0000000000"; frac "0.000000"; conf_lo "0.000000"; conf_hi "0.000000"; cov "0.000000";
CARPO_10	Cufflinks	transcript	18537	19475	1000	-	.	gene_id "L596_g16"; transcript_id "L596_g16.t1"; FPKM "0.0000000000"; frac "0.000000"; conf_lo "0.000000"; conf_hi "0.000000"; cov "0.000000"; full_read_support "yes";
CARPO_10	Cufflinks	exon	18537	18794	1000	-	.	gene_id "L596_g16"; transcript_id "L596_g16.t1"; exon_number "1"; FPKM "0.0000000000"; frac "0.000000"; conf_lo "0.000000"; conf_hi "0.000000"; cov "0.000000";
CARPO_10	Cufflinks	exon	19296	19475	1000	-	.	gene_id "L596_g16"; transcript_id "L596_g16.t1"; exon_number "2"; FPKM "0.0000000000"; frac "0.000000"; conf_lo "0.000000"; conf_hi "0.000000"; cov "0.000000";
CARPO_1000	Cufflinks	transcript	81336	83640	1000	+	.	gene_id "L596_g7328"; transcript_id "L596_g7328.t1"; FPKM "0.0000000000"; frac "0.000000"; conf_lo "0.000000"; conf_hi "0.000000"; cov "0.000000"; full_read_support "yes";
CARPO_1000	Cufflinks	exon	81336	81969	1000	+	.	gene_id "L596_g7328"; transcript_id "L596_g7328.t1"; exon_number "1"; FPKM "0.0000000000"; frac "0.000000"; conf_lo "0.000000"; conf_hi "0.000000"; cov "0.000000";
CARPO_1000	Cufflinks	exon	82019	82561	1000	+	.	gene_id "L596_g7328"; transcript_id "L596_g7328.t1"; exon_number "2"; FPKM "0.0000000000"; frac "0.000000"; conf_lo "0.000000"; conf_hi "0.000000"; cov "0.000000";
CARPO_1000	Cufflinks	exon	82606	83166	1000	+	.	gene_id "L596_g7328"; transcript_id "L596_g7328.t1"; exon_number "3"; FPKM "0.0000000000"; frac "0.000000"; conf_lo "0.000000"; conf_hi "0.000000"; cov "0.000000";
CARPO_1000	Cufflinks	exon	83213	83640	1000	+	.	gene_id "L596_g7328"; transcript_id "L596_g7328.t1"; exon_number "4"; FPKM "0.0000000000"; frac "0.000000"; conf_lo "0.000000"; conf_hi "0.000000"; cov "0.000000";
CARPO_1000	Cufflinks	transcript	115226	116080	1000	+	.	gene_id "L596_g7333"; transcript_id "L596_g7333.t1"; FPKM "0.0000000000"; frac "0.000000"; conf_lo "0.000000"; conf_hi "0.000000"; cov "0.000000"; full_read_support "yes";
CARPO_1000	Cufflinks	exon	115226	115289	1000	+	.	gene_id "L596_g7333"; transcript_id "L596_g7333.t1"; exon_number "1"; FPKM "0.0000000000"; frac "0.000000"; conf_lo "0.000000"; conf_hi "0.000000"; cov "0.000000";
CARPO_1000	Cufflinks	exon	115347	116080	1000	+	.	gene_id "L596_g7333"; transcript_id "L596_g7333.t1"; exon_number "2"; FPKM "0.0000000000"; frac "0.000000"; conf_lo "0.000000"; conf_hi "0.000000"; cov "0.000000";
CARPO_1000	Cufflinks	transcript	127188	128015	1000	-	.	gene_id "L596_g7336"; transcript_id "L596_g7336.t1"; FPKM "0.0000000000"; frac "0.000000"; conf_lo "0.000000"; conf_hi "0.000000"; cov "0.000000"; full_read_support "yes";
CARPO_1000	Cufflinks	exon	127188	127620	1000	-	.	gene_id "L596_g7336"; transcript_id "L596_g7336.t1"; exon_number "1"; FPKM "0.0000000000"; frac "0.000000"; conf_lo "0.000000"; conf_hi "0.000000"; cov "0.000000";
CARPO_1000	Cufflinks	exon	127892	128015	1000	-	.	gene_id "L596_g7336"; transcript_id "L596_g7336.t1"; exon_number "2"; FPKM "0.0000000000"; frac "0.000000"; conf_lo "0.000000"; conf_hi "0.000000"; cov "0.000000";
CARPO_1000	Cufflinks	transcript	130111	134205	1000	-	.	gene_id "L596_g7337"; transcript_id "L596_g7337.t1"; FPKM "0.0000000000"; frac "0.000000"; conf_lo "0.000000"; conf_hi "0.000000"; cov "0.000000"; full_read_support "yes";
CARPO_1000	Cufflinks	exon	130111	130443	1000	-	.	gene_id "L596_g7337"; transcript_id "L596_g7337.t1"; exon_number "1"; FPKM "0.0000000000"; frac "0.000000"; conf_lo "0.000000"; conf_hi "0.000000"; cov "0.000000";
CARPO_1000	Cufflinks	exon	130487	130759	1000	-	.	gene_id "L596_g7337"; transcript_id "L596_g7337.t1"; exon_number "2"; FPKM "0.0000000000"; frac "0.000000"; conf_lo "0.000000"; conf_hi "0.000000"; cov "0.000000";
CARPO_1000	Cufflinks	exon	130806	131129	1000	-	.	gene_id "L596_g7337"; transcript_id "L596_g7337.t1"; exon_number "3"; FPKM "0.0000000000"; frac "0.000000"; conf_lo "0.000000"; conf_hi "0.000000"; cov "0.000000";
CARPO_1000	Cufflinks	exon	131202	131495	1000	-	.	gene_id "L596_g7337"; transcript_id "L596_g7337.t1"; exon_number "4"; FPKM "0.0000000000"; frac "0.000000"; conf_lo "0.000000"; conf_hi "0.000000"; cov "0.000000";
CARPO_1000	Cufflinks	exon	131547	131846	1000	-	.	gene_id "L596_g7337"; transcript_id "L596_g7337.t1"; exon_number "5"; FPKM "0.0000000000"; frac "0.000000"; conf_lo "0.000000"; conf_hi "0.000000"; cov "0.000000";
CARPO_1000	Cufflinks	exon	131894	132211	1000	-	.	gene_id "L596_g7337"; transcript_id "L596_g7337.t1"; exon_number "6"; FPKM "0.0000000000"; frac "0.000000"; conf_lo "0.000000"; conf_hi "0.000000"; cov "0.000000";
CARPO_1000	Cufflinks	exon	132307	132615	1000	-	.	gene_id "L596_g7337"; transcript_id "L596_g7337.t1"; exon_number "7"; FPKM "0.0000000000"; frac "0.000000"; conf_lo "0.000000"; conf_hi "0.000000"; cov "0.000000";
CARPO_1000	Cufflinks	exon	132659	132818	1000	-	.	gene_id "L596_g7337"; transcript_id "L596_g7337.t1"; exon_number "8"; FPKM "0.0000000000"; frac "0.000000"; conf_lo "0.000000"; conf_hi "0.000000"; cov "0.000000";
CARPO_1000	Cufflinks	exon	133328	133720	1000	-	.	gene_id "L596_g7337"; transcript_id "L596_g7337.t1"; exon_number "9"; FPKM "0.0000000000"; frac "0.000000"; conf_lo "0.000000"; conf_hi "0.000000"; cov "0.000000";
CARPO_1000	Cufflinks	exon	134128	134205	1000	-	.	gene_id "L596_g7337"; transcript_id "L596_g7337.t1"; exon_number "10"; FPKM "0.0000000000"; frac "0.000000"; conf_lo "0.000000"; conf_hi "0.000000"; cov "0.000000";
CARPO_1000	Cufflinks	transcript	100406	103864	1000	+	.	gene_id "L596_g7330"; transcript_id "L596_g7330.t1"; FPKM "0.0000000000"; frac "0.000000"; conf_lo "0.000000"; conf_hi "0.000000"; cov "0.000000"; full_read_support "yes";
CARPO_1000	Cufflinks	exon	100406	100543	1000	+	.	gene_id "L596_g7330"; transcript_id "L596_g7330.t1"; exon_number "1"; FPKM "0.0000000000"; frac "0.000000"; conf_lo "0.000000"; conf_hi "0.000000"; cov "0.000000";
CARPO_1000	Cufflinks	exon	100592	100722	1000	+	.	gene_id "L596_g7330"; transcript_id "L596_g7330.t1"; exon_number "2"; FPKM "0.0000000000"; frac "0.000000"; conf_lo "0.000000"; conf_hi "0.000000"; cov "0.000000";
CARPO_1000	Cufflinks	exon	100769	100828	1000	+	.	gene_id "L596_g7330"; transcript_id "L596_g7330.t1"; exon_number "3"; FPKM "0.0000000000"; frac "0.000000"; conf_lo "0.000000"; conf_hi "0.000000"; cov "0.000000";
CARPO_1000	Cufflinks	exon	100878	100977	1000	+	.	gene_id "L596_g7330"; transcript_id "L596_g7330.t1"; exon_number "4"; FPKM "0.0000000000"; frac "0.000000"; conf_lo "0.000000"; conf_hi "0.000000"; cov "0.000000";
CARPO_1000	Cufflinks	exon	101022	101135	1000	+	.	gene_id "L596_g7330"; transcript_id "L596_g7330.t1"; exon_number "5"; FPKM "0.0000000000"; frac "0.000000"; conf_lo "0.000000"; conf_hi "0.000000"; cov "0.000000";
CARPO_1000	Cufflinks	exon	101184	101327	1000	+	.	gene_id "L596_g7330"; transcript_id "L596_g7330.t1"; exon_number "6"; FPKM "0.0000000000"; frac "0.000000"; conf_lo "0.000000"; conf_hi "0.000000"; cov "0.000000";
CARPO_1000	Cufflinks	exon	101373	102727	1000	+	.	gene_id "L596_g7330"; transcript_id "L596_g7330.t1"; exon_number "7"; FPKM "0.0000000000"; frac "0.000000"; conf_lo "0.000000"; conf_hi "0.000000"; cov "0.000000";
CARPO_1000	Cufflinks	exon	102774	102988	1000	+	.	gene_id "L596_g7330"; transcript_id "L596_g7330.t1"; exon_number "8"; FPKM "0.0000000000"; frac "0.000000"; conf_lo "0.000000"; conf_hi "0.000000"; cov "0.000000";
CARPO_1000	Cufflinks	exon	103035	103218	1000	+	.	gene_id "L596_g7330"; transcript_id "L596_g7330.t1"; exon_number "9"; FPKM "0.0000000000"; frac "0.000000"; conf_lo "0.000000"; conf_hi "0.000000"; cov "0.000000";
CARPO_1000	Cufflinks	exon	103267	103483	1000	+	.	gene_id "L596_g7330"; transcript_id "L596_g7330.t1"; exon_number "10"; FPKM "0.0000000000"; frac "0.000000"; conf_lo "0.000000"; conf_hi "0.000000"; cov "0.000000";
CARPO_1000	Cufflinks	exon	103529	103864	1000	+	.	gene_id "L596_g7330"; transcript_id "L596_g7330.t1"; exon_number "11"; FPKM "0.0000000000"; frac "0.000000"; conf_lo "0.000000"; conf_hi "0.000000"; cov "0.000000";
CARPO_1000	Cufflinks	transcript	103887	105905	1000	-	.	gene_id "L596_g7331"; transcript_id "L596_g7331.t1"; FPKM "0.0000000000"; frac "0.000000"; conf_lo "0.000000"; conf_hi "0.000000"; cov "0.000000"; full_read_support "yes";
CARPO_1000	Cufflinks	exon	103887	104123	1000	-	.	gene_id "L596_g7331"; transcript_id "L596_g7331.t1"; exon_number "1"; FPKM "0.0000000000"; frac "0.000000"; conf_lo "0.000000"; conf_hi "0.000000"; cov "0.000000";
CARPO_1000	Cufflinks	exon	104491	104676	1000	-	.	gene_id "L596_g7331"; transcript_id "L596_g7331.t1"; exon_number "2"; FPKM "0.0000000000"; frac "0.000000"; conf_lo "0.000000"; conf_hi "0.000000"; cov "0.000000";
CARPO_1000	Cufflinks	exon	105733	105905	1000	-	.	gene_id "L596_g7331"; transcript_id "L596_g7331.t1"; exon_number "3"; FPKM "0.0000000000"; frac "0.000000"; conf_lo "0.000000"; conf_hi "0.000000"; cov "0.000000";
CARPO_1000	Cufflinks	transcript	135176	139603	1000	+	.	gene_id "L596_g7338"; transcript_id "L596_g7338.t1"; FPKM "0.0000000000"; frac "0.000000"; conf_lo "0.000000"; conf_hi "0.000000"; cov "0.000000"; full_read_support "yes";
CARPO_1000	Cufflinks	exon	135176	135673	1000	+	.	gene_id "L596_g7338"; transcript_id "L596_g7338.t1"; exon_number "1"; FPKM "0.0000000000"; frac "0.000000"; conf_lo "0.000000"; conf_hi "0.000000"; cov "0.000000";
CARPO_1000	Cufflinks	exon	136134	136348	1000	+	.	gene_id "L596_g7338"; transcript_id "L596_g7338.t1"; exon_number "2"; FPKM "0.0000000000"; frac "0.000000"; conf_lo "0.000000"; conf_hi "0.000000"; cov "0.000000";
CARPO_1000	Cufflinks	exon	136395	136637	1000	+	.	gene_id "L596_g7338"; transcript_id "L596_g7338.t1"; exon_number "3"; FPKM "0.0000000000"; frac "0.000000"; conf_lo "0.000000"; conf_hi "0.000000"; cov "0.000000";
CARPO_1000	Cufflinks	exon	136684	136828	1000	+	.	gene_id "L596_g7338"; transcript_id "L596_g7338.t1"; exon_number "4"; FPKM "0.0000000000"; frac "0.000000"; conf_lo "0.000000"; conf_hi "0.000000"; cov "0.000000";
CARPO_1000	Cufflinks	exon	136875	137086	1000	+	.	gene_id "L596_g7338"; transcript_id "L596_g7338.t1"; exon_number "5"; FPKM "0.0000000000"; frac "0.000000"; conf_lo "0.000000"; conf_hi "0.000000"; cov "0.000000";
CARPO_1000	Cufflinks	exon	137313	137515	1000	+	.	gene_id "L596_g7338"; transcript_id "L596_g7338.t1"; exon_number "6"; FPKM "0.0000000000"; frac "0.000000"; conf_lo "0.000000"; conf_hi "0.000000"; cov "0.000000";
CARPO_1000	Cufflinks	exon	137564	137787	1000	+	.	gene_id "L596_g7338"; transcript_id "L596_g7338.t1"; exon_number "7"; FPKM "0.0000000000"; frac "0.000000"; conf_lo "0.000000"; conf_hi "0.000000"; cov "0.000000";
CARPO_1000	Cufflinks	exon	137833	138279	1000	+	.	gene_id "L596_g7338"; transcript_id "L596_g7338.t1"; exon_number "8"; FPKM "0.0000000000"; frac "0.000000"; conf_lo "0.000000"; conf_hi "0.000000"; cov "0.000000";
CARPO_1000	Cufflinks	exon	138327	138715	1000	+	.	gene_id "L596_g7338"; transcript_id "L596_g7338.t1"; exon_number "9"; FPKM "0.0000000000"; frac "0.000000"; conf_lo "0.000000"; conf_hi "0.000000"; cov "0.000000";
CARPO_1000	Cufflinks	exon	138769	138867	1000	+	.	gene_id "L596_g7338"; transcript_id "L596_g7338.t1"; exon_number "10"; FPKM "0.0000000000"; frac "0.000000"; conf_lo "0.000000"; conf_hi "0.000000"; cov "0.000000";
CARPO_1000	Cufflinks	exon	138916	139327	1000	+	.	gene_id "L596_g7338"; transcript_id "L596_g7338.t1"; exon_number "11"; FPKM "0.0000000000"; frac "0.000000"; conf_lo "0.000000"; conf_hi "0.000000"; cov "0.000000";
CARPO_1000	Cufflinks	exon	139373	139603	1000	+	.	gene_id "L596_g7338"; transcript_id "L596_g7338.t1"; exon_number "12"; FPKM "0.0000000000"; frac "0.000000"; conf_lo "0.000000"; conf_hi "0.000000"; cov "0.000000";
CARPO_1000	Cufflinks	transcript	60016	62882	1000	+	.	gene_id "L596_g7322"; transcript_id "L596_g7322.t1"; FPKM "0.0000000000"; frac "0.000000"; conf_lo "0.000000"; conf_hi "0.000000"; cov "0.000000"; full_read_support "yes";
CARPO_1000	Cufflinks	exon	60016	60237	1000	+	.	gene_id "L596_g7322"; transcript_id "L596_g7322.t1"; exon_number "1"; FPKM "0.0000000000"; frac "0.000000"; conf_lo "0.000000"; conf_hi "0.000000"; cov "0.000000";
CARPO_1000	Cufflinks	exon	60280	60454	1000	+	.	gene_id "L596_g7322"; transcript_id "L596_g7322.t1"; exon_number "2"; FPKM "0.0000000000"; frac "0.000000"; conf_lo "0.000000"; conf_hi "0.000000"; cov "0.000000";
CARPO_1000	Cufflinks	exon	60577	60725	1000	+	.	gene_id "L596_g7322"; transcript_id "L596_g7322.t1"; exon_number "3"; FPKM "0.0000000000"; frac "0.000000"; conf_lo "0.000000"; conf_hi "0.000000"; cov "0.000000";
CARPO_1000	Cufflinks	exon	60809	60940	1000	+	.	gene_id "L596_g7322"; transcript_id "L596_g7322.t1"; exon_number "4"; FPKM "0.0000000000"; frac "0.000000"; conf_lo "0.000000"; conf_hi "0.000000"; cov "0.000000";
CARPO_1000	Cufflinks	exon	60984	61128	1000	+	.	gene_id "L596_g7322"; transcript_id "L596_g7322.t1"; exon_number "5"; FPKM "0.0000000000"; frac "0.000000"; conf_lo "0.000000"; conf_hi "0.000000"; cov "0.000000";
CARPO_1000	Cufflinks	exon	61171	61294	1000	+	.	gene_id "L596_g7322"; transcript_id "L596_g7322.t1"; exon_number "6"; FPKM "0.0000000000"; frac "0.000000"; conf_lo "0.000000"; conf_hi "0.000000"; cov "0.000000";
CARPO_1000	Cufflinks	exon	61340	61443	1000	+	.	gene_id "L596_g7322"; transcript_id "L596_g7322.t1"; exon_number "7"; FPKM "0.0000000000"; frac "0.000000"; conf_lo "0.000000"; conf_hi "0.000000"; cov "0.000000";
CARPO_1000	Cufflinks	exon	61485	61581	1000	+	.	gene_id "L596_g7322"; transcript_id "L596_g7322.t1"; exon_number "8"; FPKM "0.0000000000"; frac "0.000000"; conf_lo "0.000000"; conf_hi "0.000000"; cov "0.000000";
CARPO_1000	Cufflinks	exon	62159	62489	1000	+	.	gene_id "L596_g7322"; transcript_id "L596_g7322.t1"; exon_number "9"; FPKM "0.0000000000"; frac "0.000000"; conf_lo "0.000000"; conf_hi "0.000000"; cov "0.000000";
CARPO_1000	Cufflinks	exon	62534	62637	1000	+	.	gene_id "L596_g7322"; transcript_id "L596_g7322.t1"; exon_number "10"; FPKM "0.0000000000"; frac "0.000000"; conf_lo "0.000000"; conf_hi "0.000000"; cov "0.000000";
CARPO_1000	Cufflinks	exon	62683	62882	1000	+	.	gene_id "L596_g7322"; transcript_id "L596_g7322.t1"; exon_number "11"; FPKM "0.0000000000"; frac "0.000000"; conf_lo "0.000000"; conf_hi "0.000000"; cov "0.000000";
CARPO_1000	Cufflinks	transcript	60158	60724	1000	-	.	gene_id "CUFF.1"; transcript_id "CUFF.1.1"; FPKM "1.0000000000"; frac "0.000000"; conf_lo "1.000000"; conf_hi "1.000000"; cov "0.202393"; full_read_support "yes";
CARPO_1000	Cufflinks	exon	60158	60458	1000	-	.	gene_id "CUFF.1"; transcript_id "CUFF.1.1"; exon_number "1"; FPKM "1.0000000000"; frac "0.000000"; conf_lo "1.000000"; conf_hi "1.000000"; cov "0.202393";
CARPO_1000	Cufflinks	exon	60548	60724	1000	-	.	gene_id "CUFF.1"; transcript_id "CUFF.1.1"; exon_number "2"; FPKM "1.0000000000"; frac "0.000000"; conf_lo "1.000000"; conf_hi "1.000000"; cov "0.202393";
CARPO_1000	Cufflinks	transcript	145677	148215	1000	-	.	gene_id "L596_g7341"; transcript_id "L596_g7341.t1"; FPKM "0.0000000000"; frac "0.000000"; conf_lo "0.000000"; conf_hi "0.000000"; cov "0.000000"; full_read_support "yes";
CARPO_1000	Cufflinks	exon	145677	146029	1000	-	.	gene_id "L596_g7341"; transcript_id "L596_g7341.t1"; exon_number "1"; FPKM "0.0000000000"; frac "0.000000"; conf_lo "0.000000"; conf_hi "0.000000"; cov "0.000000";
CARPO_1000	Cufflinks	exon	146081	146192	1000	-	.	gene_id "L596_g7341"; transcript_id "L596_g7341.t1"; exon_number "2"; FPKM "0.0000000000"; frac "0.000000"; conf_lo "0.000000"; conf_hi "0.000000"; cov "0.000000";
CARPO_1000	Cufflinks	exon	146255	146375	1000	-	.	gene_id "L596_g7341"; transcript_id "L596_g7341.t1"; exon_number "3"; FPKM "0.0000000000"; frac "0.000000"; conf_lo "0.000000"; conf_hi "0.000000"; cov "0.000000";
CARPO_1000	Cufflinks	exon	148003	148215	1000	-	.	gene_id "L596_g7341"; transcript_id "L596_g7341.t1"; exon_number "4"; FPKM "0.0000000000"; frac "0.000000"; conf_lo "0.000000"; conf_hi "0.000000"; cov "0.000000";
CARPO_1000	Cufflinks	transcript	148886	149705	1000	+	.	gene_id "L596_g7342"; transcript_id "L596_g7342.t1"; FPKM "0.0000000000"; frac "0.000000"; conf_lo "0.000000"; conf_hi "0.000000"; cov "0.000000"; full_read_support "yes";
CARPO_1000	Cufflinks	exon	148886	149292	1000	+	.	gene_id "L596_g7342"; transcript_id "L596_g7342.t1"; exon_number "1"; FPKM "0.0000000000"; frac "0.000000"; conf_lo "0.000000"; conf_hi "0.000000"; cov "0.000000";
CARPO_1000	Cufflinks	exon	149384	149540	1000	+	.	gene_id "L596_g7342"; transcript_id "L596_g7342.t1"; exon_number "2"; FPKM "0.0000000000"; frac "0.000000"; conf_lo "0.000000"; conf_hi "0.000000"; cov "0.000000";
CARPO_1000	Cufflinks	exon	149591	149705	1000	+	.	gene_id "L596_g7342"; transcript_id "L596_g7342.t1"; exon_number "3"; FPKM "0.0000000000"; frac "0.000000"; conf_lo "0.000000"; conf_hi "0.000000"; cov "0.000000";
CARPO_1000	Cufflinks	transcript	156396	157407	1000	+	.	gene_id "L596_g7347"; transcript_id "L596_g7347.t1"; FPKM "0.0000000000"; frac "0.000000"; conf_lo "0.000000"; conf_hi "0.000000"; cov "0.000000"; full_read_support "yes";
CARPO_1000	Cufflinks	exon	156396	157407	1000	+	.	gene_id "L596_g7347"; transcript_id "L596_g7347.t1"; exon_number "1"; FPKM "0.0000000000"; frac "0.000000"; conf_lo "0.000000"; conf_hi "0.000000"; cov "0.000000";
CARPO_1000	Cufflinks	transcript	155566	156026	1000	+	.	gene_id "L596_g7346"; transcript_id "L596_g7346.t1"; FPKM "0.0000000000"; frac "0.000000"; conf_lo "0.000000"; conf_hi "0.000000"; cov "0.000000"; full_read_support "yes";
CARPO_1000	Cufflinks	exon	155566	156026	1000	+	.	gene_id "L596_g7346"; transcript_id "L596_g7346.t1"; exon_number "1"; FPKM "0.0000000000"; frac "0.000000"; conf_lo "0.000000"; conf_hi "0.000000"; cov "0.000000";
CARPO_1000	Cufflinks	transcript	52856	58585	1000	+	.	gene_id "L596_g7321"; transcript_id "L596_g7321.t2"; FPKM "0.0000000000"; frac "0.000000"; conf_lo "0.000000"; conf_hi "0.000000"; cov "0.000000"; full_read_support "yes";
CARPO_1000	Cufflinks	exon	52856	54446	1000	+	.	gene_id "L596_g7321"; transcript_id "L596_g7321.t2"; exon_number "1"; FPKM "0.0000000000"; frac "0.000000"; conf_lo "0.000000"; conf_hi "0.000000"; cov "0.000000";
CARPO_1000	Cufflinks	exon	54499	54587	1000	+	.	gene_id "L596_g7321"; transcript_id "L596_g7321.t2"; exon_number "2"; FPKM "0.0000000000"; frac "0.000000"; conf_lo "0.000000"; conf_hi "0.000000"; cov "0.000000";
CARPO_1000	Cufflinks	exon	54641	54759	1000	+	.	gene_id "L596_g7321"; transcript_id "L596_g7321.t2"; exon_number "3"; FPKM "0.0000000000"; frac "0.000000"; conf_lo "0.000000"; conf_hi "0.000000"; cov "0.000000";
CARPO_1000	Cufflinks	exon	54814	54992	1000	+	.	gene_id "L596_g7321"; transcript_id "L596_g7321.t2"; exon_number "4"; FPKM "0.0000000000"; frac "0.000000"; conf_lo "0.000000"; conf_hi "0.000000"; cov "0.000000";
CARPO_1000	Cufflinks	exon	55043	55169	1000	+	.	gene_id "L596_g7321"; transcript_id "L596_g7321.t2"; exon_number "5"; FPKM "0.0000000000"; frac "0.000000"; conf_lo "0.000000"; conf_hi "0.000000"; cov "0.000000";
CARPO_1000	Cufflinks	exon	56611	56844	1000	+	.	gene_id "L596_g7321"; transcript_id "L596_g7321.t2"; exon_number "6"; FPKM "0.0000000000"; frac "0.000000"; conf_lo "0.000000"; conf_hi "0.000000"; cov "0.000000";
CARPO_1000	Cufflinks	exon	56898	57000	1000	+	.	gene_id "L596_g7321"; transcript_id "L596_g7321.t2"; exon_number "7"; FPKM "0.0000000000"; frac "0.000000"; conf_lo "0.000000"; conf_hi "0.000000"; cov "0.000000";
CARPO_1000	Cufflinks	exon	57046	57272	1000	+	.	gene_id "L596_g7321"; transcript_id "L596_g7321.t2"; exon_number "8"; FPKM "0.0000000000"; frac "0.000000"; conf_lo "0.000000"; conf_hi "0.000000"; cov "0.000000";
CARPO_1000	Cufflinks	exon	57327	57457	1000	+	.	gene_id "L596_g7321"; transcript_id "L596_g7321.t2"; exon_number "9"; FPKM "0.0000000000"; frac "0.000000"; conf_lo "0.000000"; conf_hi "0.000000"; cov "0.000000";
CARPO_1000	Cufflinks	exon	58090	58585	1000	+	.	gene_id "L596_g7321"; transcript_id "L596_g7321.t2"; exon_number "10"; FPKM "0.0000000000"; frac "0.000000"; conf_lo "0.000000"; conf_hi "0.000000"; cov "0.000000";
CARPO_1000	Cufflinks	transcript	52856	58585	1000	+	.	gene_id "L596_g7321"; transcript_id "L596_g7321.t1"; FPKM "0.0000000000"; frac "0.000000"; conf_lo "0.000000"; conf_hi "0.000000"; cov "0.000000"; full_read_support "yes";
CARPO_1000	Cufflinks	exon	52856	54446	1000	+	.	gene_id "L596_g7321"; transcript_id "L596_g7321.t1"; exon_number "1"; FPKM "0.0000000000"; frac "0.000000"; conf_lo "0.000000"; conf_hi "0.000000"; cov "0.000000";
CARPO_1000	Cufflinks	exon	54499	54587	1000	+	.	gene_id "L596_g7321"; transcript_id "L596_g7321.t1"; exon_number "2"; FPKM "0.0000000000"; frac "0.000000"; conf_lo "0.000000"; conf_hi "0.000000"; cov "0.000000";
CARPO_1000	Cufflinks	exon	54641	54759	1000	+	.	gene_id "L596_g7321"; transcript_id "L596_g7321.t1"; exon_number "3"; FPKM "0.0000000000"; frac "0.000000"; conf_lo "0.000000"; conf_hi "0.000000"; cov "0.000000";
CARPO_1000	Cufflinks	exon	54814	54992	1000	+	.	gene_id "L596_g7321"; transcript_id "L596_g7321.t1"; exon_number "4"; FPKM "0.0000000000"; frac "0.000000"; conf_lo "0.000000"; conf_hi "0.000000"; cov "0.000000";
CARPO_1000	Cufflinks	exon	55043	55169	1000	+	.	gene_id "L596_g7321"; transcript_id "L596_g7321.t1"; exon_number "5"; FPKM "0.0000000000"; frac "0.000000"; conf_lo "0.000000"; conf_hi "0.000000"; cov "0.000000";
CARPO_1000	Cufflinks	exon	56611	56844	1000	+	.	gene_id "L596_g7321"; transcript_id "L596_g7321.t1"; exon_number "6"; FPKM "0.0000000000"; frac "0.000000"; conf_lo "0.000000"; conf_hi "0.000000"; cov "0.000000";
CARPO_1000	Cufflinks	exon	56898	57000	1000	+	.	gene_id "L596_g7321"; transcript_id "L596_g7321.t1"; exon_number "7"; FPKM "0.0000000000"; frac "0.000000"; conf_lo "0.000000"; conf_hi "0.000000"; cov "0.000000";
CARPO_1000	Cufflinks	exon	57046	57272	1000	+	.	gene_id "L596_g7321"; transcript_id "L596_g7321.t1"; exon_number "8"; FPKM "0.0000000000"; frac "0.000000"; conf_lo "0.000000"; conf_hi "0.000000"; cov "0.000000";
CARPO_1000	Cufflinks	exon	57327	57457	1000	+	.	gene_id "L596_g7321"; transcript_id "L596_g7321.t1"; exon_number "9"; FPKM "0.0000000000"; frac "0.000000"; conf_lo "0.000000"; conf_hi "0.000000"; cov "0.000000";
CARPO_1000	Cufflinks	exon	57693	57736	1000	+	.	gene_id "L596_g7321"; transcript_id "L596_g7321.t1"; exon_number "10"; FPKM "0.0000000000"; frac "0.000000"; conf_lo "0.000000"; conf_hi "0.000000"; cov "0.000000";
CARPO_1000	Cufflinks	exon	58090	58585	1000	+	.	gene_id "L596_g7321"; transcript_id "L596_g7321.t1"; exon_number "11"; FPKM "0.0000000000"; frac "0.000000"; conf_lo "0.000000"; conf_hi "0.000000"; cov "0.000000";
CARPO_1000	Cufflinks	transcript	169920	170256	1000	-	.	gene_id "L596_g7350"; transcript_id "L596_g7350.t1"; FPKM "0.0000000000"; frac "0.000000"; conf_lo "0.000000"; conf_hi "0.000000"; cov "0.000000"; full_read_support "yes";
CARPO_1000	Cufflinks	exon	169920	170256	1000	-	.	gene_id "L596_g7350"; transcript_id "L596_g7350.t1"; exon_number "1"; FPKM "0.0000000000"; frac "0.000000"; conf_lo "0.000000"; conf_hi "0.000000"; cov "0.000000";
CARPO_1000	Cufflinks	transcript	70063	71799	1000	+	.	gene_id "CUFF.2"; transcript_id "CUFF.2.1"; FPKM "1.0000000000"; frac "0.000000"; conf_lo "1.000000"; conf_hi "1.000000"; cov "0.077594"; full_read_support "yes";
CARPO_1000	Cufflinks	exon	70063	70218	1000	+	.	gene_id "CUFF.2"; transcript_id "CUFF.2.1"; exon_number "1"; FPKM "1.0000000000"; frac "0.000000"; conf_lo "1.000000"; conf_hi "1.000000"; cov "0.077594";
CARPO_1000	Cufflinks	exon	71287	71418	1000	+	.	gene_id "CUFF.2"; transcript_id "CUFF.2.1"; exon_number "2"; FPKM "1.0000000000"; frac "0.000000"; conf_lo "1.000000"; conf_hi "1.000000"; cov "0.077594";
CARPO_1000	Cufflinks	exon	71588	71799	1000	+	.	gene_id "CUFF.2"; transcript_id "CUFF.2.1"; exon_number "3"; FPKM "1.0000000000"; frac "0.000000"; conf_lo "1.000000"; conf_hi "1.000000"; cov "0.077594";
CARPO_1000	Cufflinks	transcript	70116	71799	1	+	.	gene_id "CUFF.2"; transcript_id "L596_g7324.t1"; FPKM "0.0000000000"; frac "0.000000"; conf_lo "0.000000"; conf_hi "0.000000"; cov "0.000000"; full_read_support "yes";
CARPO_1000	Cufflinks	exon	70116	70292	1	+	.	gene_id "CUFF.2"; transcript_id "L596_g7324.t1"; exon_number "1"; FPKM "0.0000000000"; frac "0.000000"; conf_lo "0.000000"; conf_hi "0.000000"; cov "0.000000";
CARPO_1000	Cufflinks	exon	71287	71418	1	+	.	gene_id "CUFF.2"; transcript_id "L596_g7324.t1"; exon_number "2"; FPKM "0.0000000000"; frac "0.000000"; conf_lo "0.000000"; conf_hi "0.000000"; cov "0.000000";
CARPO_1000	Cufflinks	exon	71588	71799	1	+	.	gene_id "CUFF.2"; transcript_id "L596_g7324.t1"; exon_number "3"; FPKM "0.0000000000"; frac "0.000000"; conf_lo "0.000000"; conf_hi "0.000000"; cov "0.000000";
CARPO_1000	Cufflinks	transcript	157816	159293	1000	+	.	gene_id "L596_g7348"; transcript_id "L596_g7348.t1"; FPKM "0.0000000000"; frac "0.000000"; conf_lo "0.000000"; conf_hi "0.000000"; cov "0.000000"; full_read_support "yes";
CARPO_1000	Cufflinks	exon	157816	158389	1000	+	.	gene_id "L596_g7348"; transcript_id "L596_g7348.t1"; exon_number "1"; FPKM "0.0000000000"; frac "0.000000"; conf_lo "0.000000"; conf_hi "0.000000"; cov "0.000000";
CARPO_1000	Cufflinks	exon	158524	158677	1000	+	.	gene_id "L596_g7348"; transcript_id "L596_g7348.t1"; exon_number "2"; FPKM "0.0000000000"; frac "0.000000"; conf_lo "0.000000"; conf_hi "0.000000"; cov "0.000000";
CARPO_1000	Cufflinks	exon	159039	159293	1000	+	.	gene_id "L596_g7348"; transcript_id "L596_g7348.t1"; exon_number "3"; FPKM "0.0000000000"; frac "0.000000"; conf_lo "0.000000"; conf_hi "0.000000"; cov "0.000000";
CARPO_1000	Cufflinks	transcript	1	9215	1	-	.	gene_id "CUFF.3"; transcript_id "L596_g7315.t1"; FPKM "0.0000000000"; frac "0.000000"; conf_lo "0.000000"; conf_hi "0.000000"; cov "0.000000"; full_read_support "yes";
CARPO_1000	Cufflinks	exon	1	276	1	-	.	gene_id "CUFF.3"; transcript_id "L596_g7315.t1"; exon_number "1"; FPKM "0.0000000000"; frac "0.000000"; conf_lo "0.000000"; conf_hi "0.000000"; cov "0.000000";
CARPO_1000	Cufflinks	exon	623	850	1	-	.	gene_id "CUFF.3"; transcript_id "L596_g7315.t1"; exon_number "2"; FPKM "0.0000000000"; frac "0.000000"; conf_lo "0.000000"; conf_hi "0.000000"; cov "0.000000";
CARPO_1000	Cufflinks	exon	894	1171	1	-	.	gene_id "CUFF.3"; transcript_id "L596_g7315.t1"; exon_number "3"; FPKM "0.0000000000"; frac "0.000000"; conf_lo "0.000000"; conf_hi "0.000000"; cov "0.000000";
CARPO_1000	Cufflinks	exon	1216	1580	1	-	.	gene_id "CUFF.3"; transcript_id "L596_g7315.t1"; exon_number "4"; FPKM "0.0000000000"; frac "0.000000"; conf_lo "0.000000"; conf_hi "0.000000"; cov "0.000000";
CARPO_1000	Cufflinks	exon	3367	3751	1	-	.	gene_id "CUFF.3"; transcript_id "L596_g7315.t1"; exon_number "5"; FPKM "0.0000000000"; frac "0.000000"; conf_lo "0.000000"; conf_hi "0.000000"; cov "0.000000";
CARPO_1000	Cufflinks	exon	3794	3898	1	-	.	gene_id "CUFF.3"; transcript_id "L596_g7315.t1"; exon_number "6"; FPKM "0.0000000000"; frac "0.000000"; conf_lo "0.000000"; conf_hi "0.000000"; cov "0.000000";
CARPO_1000	Cufflinks	exon	3954	4388	1	-	.	gene_id "CUFF.3"; transcript_id "L596_g7315.t1"; exon_number "7"; FPKM "0.0000000000"; frac "0.000000"; conf_lo "0.000000"; conf_hi "0.000000"; cov "0.000000";
CARPO_1000	Cufflinks	exon	6355	6617	1	-	.	gene_id "CUFF.3"; transcript_id "L596_g7315.t1"; exon_number "8"; FPKM "0.0000000000"; frac "0.000000"; conf_lo "0.000000"; conf_hi "0.000000"; cov "0.000000";
CARPO_1000	Cufflinks	exon	6779	7006	1	-	.	gene_id "CUFF.3"; transcript_id "L596_g7315.t1"; exon_number "9"; FPKM "0.0000000000"; frac "0.000000"; conf_lo "0.000000"; conf_hi "0.000000"; cov "0.000000";
CARPO_1000	Cufflinks	exon	7051	7277	1	-	.	gene_id "CUFF.3"; transcript_id "L596_g7315.t1"; exon_number "10"; FPKM "0.0000000000"; frac "0.000000"; conf_lo "0.000000"; conf_hi "0.000000"; cov "0.000000";
CARPO_1000	Cufflinks	exon	8018	8079	1	-	.	gene_id "CUFF.3"; transcript_id "L596_g7315.t1"; exon_number "11"; FPKM "0.0000000000"; frac "0.000000"; conf_lo "0.000000"; conf_hi "0.000000"; cov "0.000000";
CARPO_1000	Cufflinks	exon	8129	8263	1	-	.	gene_id "CUFF.3"; transcript_id "L596_g7315.t1"; exon_number "12"; FPKM "0.0000000000"; frac "0.000000"; conf_lo "0.000000"; conf_hi "0.000000"; cov "0.000000";
CARPO_1000	Cufflinks	exon	8310	8562	1	-	.	gene_id "CUFF.3"; transcript_id "L596_g7315.t1"; exon_number "13"; FPKM "0.0000000000"; frac "0.000000"; conf_lo "0.000000"; conf_hi "0.000000"; cov "0.000000";
CARPO_1000	Cufflinks	exon	8850	9215	1	-	.	gene_id "CUFF.3"; transcript_id "L596_g7315.t1"; exon_number "14"; FPKM "0.0000000000"; frac "0.000000"; conf_lo "0.000000"; conf_hi "0.000000"; cov "0.000000";
CARPO_1000	Cufflinks	transcript	1	9215	1000	-	.	gene_id "CUFF.3"; transcript_id "CUFF.3.2"; FPKM "1.0000000000"; frac "0.000000"; conf_lo "1.000000"; conf_hi "1.000000"; cov "0.444819"; full_read_support "yes";
CARPO_1000	Cufflinks	exon	1	276	1000	-	.	gene_id "CUFF.3"; transcript_id "CUFF.3.2"; exon_number "1"; FPKM "1.0000000000"; frac "0.000000"; conf_lo "1.000000"; conf_hi "1.000000"; cov "0.444819";
CARPO_1000	Cufflinks	exon	623	850	1000	-	.	gene_id "CUFF.3"; transcript_id "CUFF.3.2"; exon_number "2"; FPKM "1.0000000000"; frac "0.000000"; conf_lo "1.000000"; conf_hi "1.000000"; cov "0.444819";
CARPO_1000	Cufflinks	exon	894	1171	1000	-	.	gene_id "CUFF.3"; transcript_id "CUFF.3.2"; exon_number "3"; FPKM "1.0000000000"; frac "0.000000"; conf_lo "1.000000"; conf_hi "1.000000"; cov "0.444819";
CARPO_1000	Cufflinks	exon	1216	1568	1000	-	.	gene_id "CUFF.3"; transcript_id "CUFF.3.2"; exon_number "4"; FPKM "1.0000000000"; frac "0.000000"; conf_lo "1.000000"; conf_hi "1.000000"; cov "0.444819";
CARPO_1000	Cufflinks	exon	3367	3519	1000	-	.	gene_id "CUFF.3"; transcript_id "CUFF.3.2"; exon_number "5"; FPKM "1.0000000000"; frac "0.000000"; conf_lo "1.000000"; conf_hi "1.000000"; cov "0.444819";
CARPO_1000	Cufflinks	exon	3631	3751	1000	-	.	gene_id "CUFF.3"; transcript_id "CUFF.3.2"; exon_number "6"; FPKM "1.0000000000"; frac "0.000000"; conf_lo "1.000000"; conf_hi "1.000000"; cov "0.444819";
CARPO_1000	Cufflinks	exon	3954	4388	1000	-	.	gene_id "CUFF.3"; transcript_id "CUFF.3.2"; exon_number "7"; FPKM "1.0000000000"; frac "0.000000"; conf_lo "1.000000"; conf_hi "1.000000"; cov "0.444819";
CARPO_1000	Cufflinks	exon	6355	6617	1000	-	.	gene_id "CUFF.3"; transcript_id "CUFF.3.2"; exon_number "8"; FPKM "1.0000000000"; frac "0.000000"; conf_lo "1.000000"; conf_hi "1.000000"; cov "0.444819";
CARPO_1000	Cufflinks	exon	6779	7006	1000	-	.	gene_id "CUFF.3"; transcript_id "CUFF.3.2"; exon_number "9"; FPKM "1.0000000000"; frac "0.000000"; conf_lo "1.000000"; conf_hi "1.000000"; cov "0.444819";
CARPO_1000	Cufflinks	exon	7051	7277	1000	-	.	gene_id "CUFF.3"; transcript_id "CUFF.3.2"; exon_number "10"; FPKM "1.0000000000"; frac "0.000000"; conf_lo "1.000000"; conf_hi "1.000000"; cov "0.444819";
CARPO_1000	Cufflinks	exon	8018	8079	1000	-	.	gene_id "CUFF.3"; transcript_id "CUFF.3.2"; exon_number "11"; FPKM "1.0000000000"; frac "0.000000"; conf_lo "1.000000"; conf_hi "1.000000"; cov "0.444819";
CARPO_1000	Cufflinks	exon	8129	8263	1000	-	.	gene_id "CUFF.3"; transcript_id "CUFF.3.2"; exon_number "12"; FPKM "1.0000000000"; frac "0.000000"; conf_lo "1.000000"; conf_hi "1.000000"; cov "0.444819";
CARPO_1000	Cufflinks	exon	8310	8562	1000	-	.	gene_id "CUFF.3"; transcript_id "CUFF.3.2"; exon_number "13"; FPKM "1.0000000000"; frac "0.000000"; conf_lo "1.000000"; conf_hi "1.000000"; cov "0.444819";
CARPO_1000	Cufflinks	exon	8850	9215	1000	-	.	gene_id "CUFF.3"; transcript_id "CUFF.3.2"; exon_number "14"; FPKM "1.0000000000"; frac "0.000000"; conf_lo "1.000000"; conf_hi "1.000000"; cov "0.444819";
CARPO_1000	Cufflinks	transcript	1	9215	750	-	.	gene_id "CUFF.3"; transcript_id "CUFF.3.3"; FPKM "0.7500000000"; frac "0.000000"; conf_lo "0.750000"; conf_hi "0.750000"; cov "0.333614"; full_read_support "yes";
CARPO_1000	Cufflinks	exon	1	276	750	-	.	gene_id "CUFF.3"; transcript_id "CUFF.3.3"; exon_number "1"; FPKM "0.7500000000"; frac "0.000000"; conf_lo "0.750000"; conf_hi "0.750000"; cov "0.333614";
CARPO_1000	Cufflinks	exon	623	850	750	-	.	gene_id "CUFF.3"; transcript_id "CUFF.3.3"; exon_number "2"; FPKM "0.7500000000"; frac "0.000000"; conf_lo "0.750000"; conf_hi "0.750000"; cov "0.333614";
CARPO_1000	Cufflinks	exon	894	1171	750	-	.	gene_id "CUFF.3"; transcript_id "CUFF.3.3"; exon_number "3"; FPKM "0.7500000000"; frac "0.000000"; conf_lo "0.750000"; conf_hi "0.750000"; cov "0.333614";
CARPO_1000	Cufflinks	exon	1216	1580	750	-	.	gene_id "CUFF.3"; transcript_id "CUFF.3.3"; exon_number "4"; FPKM "0.7500000000"; frac "0.000000"; conf_lo "0.750000"; conf_hi "0.750000"; cov "0.333614";
CARPO_1000	Cufflinks	exon	3367	3519	750	-	.	gene_id "CUFF.3"; transcript_id "CUFF.3.3"; exon_number "5"; FPKM "0.7500000000"; frac "0.000000"; conf_lo "0.750000"; conf_hi "0.750000"; cov "0.333614";
CARPO_1000	Cufflinks	exon	3631	3751	750	-	.	gene_id "CUFF.3"; transcript_id "CUFF.3.3"; exon_number "6"; FPKM "0.7500000000"; frac "0.000000"; conf_lo "0.750000"; conf_hi "0.750000"; cov "0.333614";
CARPO_1000	Cufflinks	exon	3794	3898	750	-	.	gene_id "CUFF.3"; transcript_id "CUFF.3.3"; exon_number "7"; FPKM "0.7500000000"; frac "0.000000"; conf_lo "0.750000"; conf_hi "0.750000"; cov "0.333614";
CARPO_1000	Cufflinks	exon	3954	3976	750	-	.	gene_id "CUFF.3"; transcript_id "CUFF.3.3"; exon_number "8"; FPKM "0.7500000000"; frac "0.000000"; conf_lo "0.750000"; conf_hi "0.750000"; cov "0.333614";
CARPO_1000	Cufflinks	exon	4020	4388	750	-	.	gene_id "CUFF.3"; transcript_id "CUFF.3.3"; exon_number "9"; FPKM "0.7500000000"; frac "0.000000"; conf_lo "0.750000"; conf_hi "0.750000"; cov "0.333614";
CARPO_1000	Cufflinks	exon	6355	6617	750	-	.	gene_id "CUFF.3"; transcript_id "CUFF.3.3"; exon_number "10"; FPKM "0.7500000000"; frac "0.000000"; conf_lo "0.750000"; conf_hi "0.750000"; cov "0.333614";
CARPO_1000	Cufflinks	exon	6779	7006	750	-	.	gene_id "CUFF.3"; transcript_id "CUFF.3.3"; exon_number "11"; FPKM "0.7500000000"; frac "0.000000"; conf_lo "0.750000"; conf_hi "0.750000"; cov "0.333614";
CARPO_1000	Cufflinks	exon	7051	7277	750	-	.	gene_id "CUFF.3"; transcript_id "CUFF.3.3"; exon_number "12"; FPKM "0.7500000000"; frac "0.000000"; conf_lo "0.750000"; conf_hi "0.750000"; cov "0.333614";
CARPO_1000	Cufflinks	exon	8018	8079	750	-	.	gene_id "CUFF.3"; transcript_id "CUFF.3.3"; exon_number "13"; FPKM "0.7500000000"; frac "0.000000"; conf_lo "0.750000"; conf_hi "0.750000"; cov "0.333614";
CARPO_1000	Cufflinks	exon	8129	8263	750	-	.	gene_id "CUFF.3"; transcript_id "CUFF.3.3"; exon_number "14"; FPKM "0.7500000000"; frac "0.000000"; conf_lo "0.750000"; conf_hi "0.750000"; cov "0.333614";
CARPO_1000	Cufflinks	exon	8310	8562	750	-	.	gene_id "CUFF.3"; transcript_id "CUFF.3.3"; exon_number "15"; FPKM "0.7500000000"; frac "0.000000"; conf_lo "0.750000"; conf_hi "0.750000"; cov "0.333614";
CARPO_1000	Cufflinks	exon	8850	9215	750	-	.	gene_id "CUFF.3"; transcript_id "CUFF.3.3"; exon_number "16"; FPKM "0.7500000000"; frac "0.000000"; conf_lo "0.750000"; conf_hi "0.750000"; cov "0.333614";
CARPO_1000	Cufflinks	transcript	3937	9215	1	-	.	gene_id "CUFF.3"; transcript_id "L596_g7315.t2"; FPKM "0.0000000000"; frac "0.000000"; conf_lo "0.000000"; conf_hi "0.000000"; cov "0.000000"; full_read_support "yes";
CARPO_1000	Cufflinks	exon	3937	3976	1	-	.	gene_id "CUFF.3"; transcript_id "L596_g7315.t2"; exon_number "1"; FPKM "0.0000000000"; frac "0.000000"; conf_lo "0.000000"; conf_hi "0.000000"; cov "0.000000";
CARPO_1000	Cufflinks	exon	4020	4388	1	-	.	gene_id "CUFF.3"; transcript_id "L596_g7315.t2"; exon_number "2"; FPKM "0.0000000000"; frac "0.000000"; conf_lo "0.000000"; conf_hi "0.000000"; cov "0.000000";
CARPO_1000	Cufflinks	exon	6355	6617	1	-	.	gene_id "CUFF.3"; transcript_id "L596_g7315.t2"; exon_number "3"; FPKM "0.0000000000"; frac "0.000000"; conf_lo "0.000000"; conf_hi "0.000000"; cov "0.000000";
CARPO_1000	Cufflinks	exon	6779	7006	1	-	.	gene_id "CUFF.3"; transcript_id "L596_g7315.t2"; exon_number "4"; FPKM "0.0000000000"; frac "0.000000"; conf_lo "0.000000"; conf_hi "0.000000"; cov "0.000000";
CARPO_1000	Cufflinks	exon	7051	7277	1	-	.	gene_id "CUFF.3"; transcript_id "L596_g7315.t2"; exon_number "5"; FPKM "0.0000000000"; frac "0.000000"; conf_lo "0.000000"; conf_hi "0.000000"; cov "0.000000";
CARPO_1000	Cufflinks	exon	8018	8079	1	-	.	gene_id "CUFF.3"; transcript_id "L596_g7315.t2"; exon_number "6"; FPKM "0.0000000000"; frac "0.000000"; conf_lo "0.000000"; conf_hi "0.000000"; cov "0.000000";
CARPO_1000	Cufflinks	exon	8129	8263	1	-	.	gene_id "CUFF.3"; transcript_id "L596_g7315.t2"; exon_number "7"; FPKM "0.0000000000"; frac "0.000000"; conf_lo "0.000000"; conf_hi "0.000000"; cov "0.000000";
CARPO_1000	Cufflinks	exon	8310	8562	1	-	.	gene_id "CUFF.3"; transcript_id "L596_g7315.t2"; exon_number "8"; FPKM "0.0000000000"; frac "0.000000"; conf_lo "0.000000"; conf_hi "0.000000"; cov "0.000000";
CARPO_1000	Cufflinks	exon	8850	9215	1	-	.	gene_id "CUFF.3"; transcript_id "L596_g7315.t2"; exon_number "9"; FPKM "0.0000000000"; frac "0.000000"; conf_lo "0.000000"; conf_hi "0.000000"; cov "0.000000";
CARPO_1000	Cufflinks	transcript	174887	179475	1000	+	.	gene_id "L596_g7352"; transcript_id "L596_g7352.t1"; FPKM "0.0000000000"; frac "0.000000"; conf_lo "0.000000"; conf_hi "0.000000"; cov "0.000000"; full_read_support "yes";
CARPO_1000	Cufflinks	exon	174887	175337	1000	+	.	gene_id "L596_g7352"; transcript_id "L596_g7352.t1"; exon_number "1"; FPKM "0.0000000000"; frac "0.000000"; conf_lo "0.000000"; conf_hi "0.000000"; cov "0.000000";
CARPO_1000	Cufflinks	exon	175386	175561	1000	+	.	gene_id "L596_g7352"; transcript_id "L596_g7352.t1"; exon_number "2"; FPKM "0.0000000000"; frac "0.000000"; conf_lo "0.000000"; conf_hi "0.000000"; cov "0.000000";
CARPO_1000	Cufflinks	exon	175658	175868	1000	+	.	gene_id "L596_g7352"; transcript_id "L596_g7352.t1"; exon_number "3"; FPKM "0.0000000000"; frac "0.000000"; conf_lo "0.000000"; conf_hi "0.000000"; cov "0.000000";
CARPO_1000	Cufflinks	exon	175991	176144	1000	+	.	gene_id "L596_g7352"; transcript_id "L596_g7352.t1"; exon_number "4"; FPKM "0.0000000000"; frac "0.000000"; conf_lo "0.000000"; conf_hi "0.000000"; cov "0.000000";
CARPO_1000	Cufflinks	exon	176198	176352	1000	+	.	gene_id "L596_g7352"; transcript_id "L596_g7352.t1"; exon_number "5"; FPKM "0.0000000000"; frac "0.000000"; conf_lo "0.000000"; conf_hi "0.000000"; cov "0.000000";
CARPO_1000	Cufflinks	exon	176463	176673	1000	+	.	gene_id "L596_g7352"; transcript_id "L596_g7352.t1"; exon_number "6"; FPKM "0.0000000000"; frac "0.000000"; conf_lo "0.000000"; conf_hi "0.000000"; cov "0.000000";
CARPO_1000	Cufflinks	exon	176718	176844	1000	+	.	gene_id "L596_g7352"; transcript_id "L596_g7352.t1"; exon_number "7"; FPKM "0.0000000000"; frac "0.000000"; conf_lo "0.000000"; conf_hi "0.000000"; cov "0.000000";
CARPO_1000	Cufflinks	exon	178235	178553	1000	+	.	gene_id "L596_g7352"; transcript_id "L596_g7352.t1"; exon_number "8"; FPKM "0.0000000000"; frac "0.000000"; conf_lo "0.000000"; conf_hi "0.000000"; cov "0.000000";
CARPO_1000	Cufflinks	exon	178599	178763	1000	+	.	gene_id "L596_g7352"; transcript_id "L596_g7352.t1"; exon_number "9"; FPKM "0.0000000000"; frac "0.000000"; conf_lo "0.000000"; conf_hi "0.000000"; cov "0.000000";
CARPO_1000	Cufflinks	exon	179243	179475	1000	+	.	gene_id "L596_g7352"; transcript_id "L596_g7352.t1"; exon_number "10"; FPKM "0.0000000000"; frac "0.000000"; conf_lo "0.000000"; conf_hi "0.000000"; cov "0.000000";
CARPO_10	Cufflinks	transcript	19601	20145	1000	-	.	gene_id "L596_g17"; transcript_id "L596_g17.t1"; FPKM "0.0000000000"; frac "0.000000"; conf_lo "0.000000"; conf_hi "0.000000"; cov "0.000000"; full_read_support "yes";
CARPO_10	Cufflinks	exon	19601	19697	1000	-	.	gene_id "L596_g17"; transcript_id "L596_g17.t1"; exon_number "1"; FPKM "0.0000000000"; frac "0.000000"; conf_lo "0.000000"; conf_hi "0.000000"; cov "0.000000";
CARPO_10	Cufflinks	exon	19744	19918	1000	-	.	gene_id "L596_g17"; transcript_id "L596_g17.t1"; exon_number "2"; FPKM "0.0000000000"; frac "0.000000"; conf_lo "0.000000"; conf_hi "0.000000"; cov "0.000000";
CARPO_10	Cufflinks	exon	19967	20145	1000	-	.	gene_id "L596_g17"; transcript_id "L596_g17.t1"; exon_number "3"; FPKM "0.0000000000"; frac "0.000000"; conf_lo "0.000000"; conf_hi "0.000000"; cov "0.000000";
CARPO_10	Cufflinks	transcript	19727	22636	1000	+	.	gene_id "CUFF.5"; transcript_id "CUFF.5.1"; FPKM "0.0759493671"; frac "0.000000"; conf_lo "0.075949"; conf_hi "0.075949"; cov "0.009966"; full_read_support "yes";
CARPO_10	Cufflinks	exon	19727	19814	1000	+	.	gene_id "CUFF.5"; transcript_id "CUFF.5.1"; exon_number "1"; FPKM "0.0759493671"; frac "0.000000"; conf_lo "0.075949"; conf_hi "0.075949"; cov "0.009966";
CARPO_10	Cufflinks	exon	20284	20404	1000	+	.	gene_id "CUFF.5"; transcript_id "CUFF.5.1"; exon_number "2"; FPKM "0.0759493671"; frac "0.000000"; conf_lo "0.075949"; conf_hi "0.075949"; cov "0.009966";
CARPO_10	Cufflinks	exon	20451	20538	1000	+	.	gene_id "CUFF.5"; transcript_id "CUFF.5.1"; exon_number "3"; FPKM "0.0759493671"; frac "0.000000"; conf_lo "0.075949"; conf_hi "0.075949"; cov "0.009966";
CARPO_10	Cufflinks	exon	20611	21162	1000	+	.	gene_id "CUFF.5"; transcript_id "CUFF.5.1"; exon_number "4"; FPKM "0.0759493671"; frac "0.000000"; conf_lo "0.075949"; conf_hi "0.075949"; cov "0.009966";
CARPO_10	Cufflinks	exon	21209	21302	1000	+	.	gene_id "CUFF.5"; transcript_id "CUFF.5.1"; exon_number "5"; FPKM "0.0759493671"; frac "0.000000"; conf_lo "0.075949"; conf_hi "0.075949"; cov "0.009966";
CARPO_10	Cufflinks	exon	21380	21520	1000	+	.	gene_id "CUFF.5"; transcript_id "CUFF.5.1"; exon_number "6"; FPKM "0.0759493671"; frac "0.000000"; conf_lo "0.075949"; conf_hi "0.075949"; cov "0.009966";
CARPO_10	Cufflinks	exon	21568	22636	1000	+	.	gene_id "CUFF.5"; transcript_id "CUFF.5.1"; exon_number "7"; FPKM "0.0759493671"; frac "0.000000"; conf_lo "0.075949"; conf_hi "0.075949"; cov "0.009966";
CARPO_10	Cufflinks	transcript	20266	20833	1	+	.	gene_id "CUFF.5"; transcript_id "L596_g18.t1"; FPKM "0.0000000000"; frac "0.000000"; conf_lo "0.000000"; conf_hi "0.000000"; cov "0.000000"; full_read_support "yes";
CARPO_10	Cufflinks	exon	20266	20404	1	+	.	gene_id "CUFF.5"; transcript_id "L596_g18.t1"; exon_number "1"; FPKM "0.0000000000"; frac "0.000000"; conf_lo "0.000000"; conf_hi "0.000000"; cov "0.000000";
CARPO_10	Cufflinks	exon	20451	20538	1	+	.	gene_id "CUFF.5"; transcript_id "L596_g18.t1"; exon_number "2"; FPKM "0.0000000000"; frac "0.000000"; conf_lo "0.000000"; conf_hi "0.000000"; cov "0.000000";
CARPO_10	Cufflinks	exon	20611	20833	1	+	.	gene_id "CUFF.5"; transcript_id "L596_g18.t1"; exon_number "3"; FPKM "0.0000000000"; frac "0.000000"; conf_lo "0.000000"; conf_hi "0.000000"; cov "0.000000";
CARPO_10	Cufflinks	transcript	20886	22020	1	+	.	gene_id "CUFF.5"; transcript_id "L596_g19.t1"; FPKM "0.0000000000"; frac "0.000000"; conf_lo "0.000000"; conf_hi "0.000000"; cov "0.000000"; full_read_support "yes";
CARPO_10	Cufflinks	exon	20886	21162	1	+	.	gene_id "CUFF.5"; transcript_id "L596_g19.t1"; exon_number "1"; FPKM "0.0000000000"; frac "0.000000"; conf_lo "0.000000"; conf_hi "0.000000"; cov "0.000000";
CARPO_10	Cufflinks	exon	21209	21302	1	+	.	gene_id "CUFF.5"; transcript_id "L596_g19.t1"; exon_number "2"; FPKM "0.0000000000"; frac "0.000000"; conf_lo "0.000000"; conf_hi "0.000000"; cov "0.000000";
CARPO_10	Cufflinks	exon	21380	21520	1	+	.	gene_id "CUFF.5"; transcript_id "L596_g19.t1"; exon_number "3"; FPKM "0.0000000000"; frac "0.000000"; conf_lo "0.000000"; conf_hi "0.000000"; cov "0.000000";
CARPO_10	Cufflinks	exon	21568	22020	1	+	.	gene_id "CUFF.5"; transcript_id "L596_g19.t1"; exon_number "4"; FPKM "0.0000000000"; frac "0.000000"; conf_lo "0.000000"; conf_hi "0.000000"; cov "0.000000";
CARPO_1000	Cufflinks	transcript	73806	78381	1	+	.	gene_id "CUFF.6"; transcript_id "L596_g7326.t2"; FPKM "0.0000000000"; frac "0.000000"; conf_lo "0.000000"; conf_hi "0.000000"; cov "0.000000"; full_read_support "yes";
CARPO_1000	Cufflinks	exon	73806	73896	1	+	.	gene_id "CUFF.6"; transcript_id "L596_g7326.t2"; exon_number "1"; FPKM "0.0000000000"; frac "0.000000"; conf_lo "0.000000"; conf_hi "0.000000"; cov "0.000000";
CARPO_1000	Cufflinks	exon	74087	74195	1	+	.	gene_id "CUFF.6"; transcript_id "L596_g7326.t2"; exon_number "2"; FPKM "0.0000000000"; frac "0.000000"; conf_lo "0.000000"; conf_hi "0.000000"; cov "0.000000";
CARPO_1000	Cufflinks	exon	74250	74365	1	+	.	gene_id "CUFF.6"; transcript_id "L596_g7326.t2"; exon_number "3"; FPKM "0.0000000000"; frac "0.000000"; conf_lo "0.000000"; conf_hi "0.000000"; cov "0.000000";
CARPO_1000	Cufflinks	exon	74421	74607	1	+	.	gene_id "CUFF.6"; transcript_id "L596_g7326.t2"; exon_number "4"; FPKM "0.0000000000"; frac "0.000000"; conf_lo "0.000000"; conf_hi "0.000000"; cov "0.000000";
CARPO_1000	Cufflinks	exon	75058	75268	1	+	.	gene_id "CUFF.6"; transcript_id "L596_g7326.t2"; exon_number "5"; FPKM "0.0000000000"; frac "0.000000"; conf_lo "0.000000"; conf_hi "0.000000"; cov "0.000000";
CARPO_1000	Cufflinks	exon	75313	75513	1	+	.	gene_id "CUFF.6"; transcript_id "L596_g7326.t2"; exon_number "6"; FPKM "0.0000000000"; frac "0.000000"; conf_lo "0.000000"; conf_hi "0.000000"; cov "0.000000";
CARPO_1000	Cufflinks	exon	75586	75952	1	+	.	gene_id "CUFF.6"; transcript_id "L596_g7326.t2"; exon_number "7"; FPKM "0.0000000000"; frac "0.000000"; conf_lo "0.000000"; conf_hi "0.000000"; cov "0.000000";
CARPO_1000	Cufflinks	exon	76000	76205	1	+	.	gene_id "CUFF.6"; transcript_id "L596_g7326.t2"; exon_number "8"; FPKM "0.0000000000"; frac "0.000000"; conf_lo "0.000000"; conf_hi "0.000000"; cov "0.000000";
CARPO_1000	Cufflinks	exon	76250	76462	1	+	.	gene_id "CUFF.6"; transcript_id "L596_g7326.t2"; exon_number "9"; FPKM "0.0000000000"; frac "0.000000"; conf_lo "0.000000"; conf_hi "0.000000"; cov "0.000000";
CARPO_1000	Cufflinks	exon	76510	76721	1	+	.	gene_id "CUFF.6"; transcript_id "L596_g7326.t2"; exon_number "10"; FPKM "0.0000000000"; frac "0.000000"; conf_lo "0.000000"; conf_hi "0.000000"; cov "0.000000";
CARPO_1000	Cufflinks	exon	76978	77276	1	+	.	gene_id "CUFF.6"; transcript_id "L596_g7326.t2"; exon_number "11"; FPKM "0.0000000000"; frac "0.000000"; conf_lo "0.000000"; conf_hi "0.000000"; cov "0.000000";
CARPO_1000	Cufflinks	exon	77333	77610	1	+	.	gene_id "CUFF.6"; transcript_id "L596_g7326.t2"; exon_number "12"; FPKM "0.0000000000"; frac "0.000000"; conf_lo "0.000000"; conf_hi "0.000000"; cov "0.000000";
CARPO_1000	Cufflinks	exon	77692	77952	1	+	.	gene_id "CUFF.6"; transcript_id "L596_g7326.t2"; exon_number "13"; FPKM "0.0000000000"; frac "0.000000"; conf_lo "0.000000"; conf_hi "0.000000"; cov "0.000000";
CARPO_1000	Cufflinks	exon	78081	78381	1	+	.	gene_id "CUFF.6"; transcript_id "L596_g7326.t2"; exon_number "14"; FPKM "0.0000000000"; frac "0.000000"; conf_lo "0.000000"; conf_hi "0.000000"; cov "0.000000";
CARPO_1000	Cufflinks	transcript	73806	78381	1	+	.	gene_id "CUFF.6"; transcript_id "L596_g7326.t1"; FPKM "0.0000000000"; frac "0.000000"; conf_lo "0.000000"; conf_hi "0.000000"; cov "0.000000"; full_read_support "yes";
CARPO_1000	Cufflinks	exon	73806	73896	1	+	.	gene_id "CUFF.6"; transcript_id "L596_g7326.t1"; exon_number "1"; FPKM "0.0000000000"; frac "0.000000"; conf_lo "0.000000"; conf_hi "0.000000"; cov "0.000000";
CARPO_1000	Cufflinks	exon	74087	74195	1	+	.	gene_id "CUFF.6"; transcript_id "L596_g7326.t1"; exon_number "2"; FPKM "0.0000000000"; frac "0.000000"; conf_lo "0.000000"; conf_hi "0.000000"; cov "0.000000";
CARPO_1000	Cufflinks	exon	74250	74365	1	+	.	gene_id "CUFF.6"; transcript_id "L596_g7326.t1"; exon_number "3"; FPKM "0.0000000000"; frac "0.000000"; conf_lo "0.000000"; conf_hi "0.000000"; cov "0.000000";
CARPO_1000	Cufflinks	exon	74421	74607	1	+	.	gene_id "CUFF.6"; transcript_id "L596_g7326.t1"; exon_number "4"; FPKM "0.0000000000"; frac "0.000000"; conf_lo "0.000000"; conf_hi "0.000000"; cov "0.000000";
CARPO_1000	Cufflinks	exon	75058	75268	1	+	.	gene_id "CUFF.6"; transcript_id "L596_g7326.t1"; exon_number "5"; FPKM "0.0000000000"; frac "0.000000"; conf_lo "0.000000"; conf_hi "0.000000"; cov "0.000000";
CARPO_1000	Cufflinks	exon	75313	75513	1	+	.	gene_id "CUFF.6"; transcript_id "L596_g7326.t1"; exon_number "6"; FPKM "0.0000000000"; frac "0.000000"; conf_lo "0.000000"; conf_hi "0.000000"; cov "0.000000";
CARPO_1000	Cufflinks	exon	75586	75952	1	+	.	gene_id "CUFF.6"; transcript_id "L596_g7326.t1"; exon_number "7"; FPKM "0.0000000000"; frac "0.000000"; conf_lo "0.000000"; conf_hi "0.000000"; cov "0.000000";
CARPO_1000	Cufflinks	exon	76000	76205	1	+	.	gene_id "CUFF.6"; transcript_id "L596_g7326.t1"; exon_number "8"; FPKM "0.0000000000"; frac "0.000000"; conf_lo "0.000000"; conf_hi "0.000000"; cov "0.000000";
CARPO_1000	Cufflinks	exon	76250	76462	1	+	.	gene_id "CUFF.6"; transcript_id "L596_g7326.t1"; exon_number "9"; FPKM "0.0000000000"; frac "0.000000"; conf_lo "0.000000"; conf_hi "0.000000"; cov "0.000000";
CARPO_1000	Cufflinks	exon	76510	76721	1	+	.	gene_id "CUFF.6"; transcript_id "L596_g7326.t1"; exon_number "10"; FPKM "0.0000000000"; frac "0.000000"; conf_lo "0.000000"; conf_hi "0.000000"; cov "0.000000";
CARPO_1000	Cufflinks	exon	76978	77276	1	+	.	gene_id "CUFF.6"; transcript_id "L596_g7326.t1"; exon_number "11"; FPKM "0.0000000000"; frac "0.000000"; conf_lo "0.000000"; conf_hi "0.000000"; cov "0.000000";
CARPO_1000	Cufflinks	exon	77333	77610	1	+	.	gene_id "CUFF.6"; transcript_id "L596_g7326.t1"; exon_number "12"; FPKM "0.0000000000"; frac "0.000000"; conf_lo "0.000000"; conf_hi "0.000000"; cov "0.000000";
CARPO_1000	Cufflinks	exon	77692	77956	1	+	.	gene_id "CUFF.6"; transcript_id "L596_g7326.t1"; exon_number "13"; FPKM "0.0000000000"; frac "0.000000"; conf_lo "0.000000"; conf_hi "0.000000"; cov "0.000000";
CARPO_1000	Cufflinks	exon	78081	78381	1	+	.	gene_id "CUFF.6"; transcript_id "L596_g7326.t1"; exon_number "14"; FPKM "0.0000000000"; frac "0.000000"; conf_lo "0.000000"; conf_hi "0.000000"; cov "0.000000";
CARPO_1000	Cufflinks	transcript	73806	78381	1	+	.	gene_id "CUFF.6"; transcript_id "L596_g7326.t3"; FPKM "0.0000000000"; frac "0.000000"; conf_lo "0.000000"; conf_hi "0.000000"; cov "0.000000"; full_read_support "yes";
CARPO_1000	Cufflinks	exon	73806	73896	1	+	.	gene_id "CUFF.6"; transcript_id "L596_g7326.t3"; exon_number "1"; FPKM "0.0000000000"; frac "0.000000"; conf_lo "0.000000"; conf_hi "0.000000"; cov "0.000000";
CARPO_1000	Cufflinks	exon	74087	74195	1	+	.	gene_id "CUFF.6"; transcript_id "L596_g7326.t3"; exon_number "2"; FPKM "0.0000000000"; frac "0.000000"; conf_lo "0.000000"; conf_hi "0.000000"; cov "0.000000";
CARPO_1000	Cufflinks	exon	74250	74365	1	+	.	gene_id "CUFF.6"; transcript_id "L596_g7326.t3"; exon_number "3"; FPKM "0.0000000000"; frac "0.000000"; conf_lo "0.000000"; conf_hi "0.000000"; cov "0.000000";
CARPO_1000	Cufflinks	exon	74421	74607	1	+	.	gene_id "CUFF.6"; transcript_id "L596_g7326.t3"; exon_number "4"; FPKM "0.0000000000"; frac "0.000000"; conf_lo "0.000000"; conf_hi "0.000000"; cov "0.000000";
CARPO_1000	Cufflinks	exon	75172	75268	1	+	.	gene_id "CUFF.6"; transcript_id "L596_g7326.t3"; exon_number "5"; FPKM "0.0000000000"; frac "0.000000"; conf_lo "0.000000"; conf_hi "0.000000"; cov "0.000000";
CARPO_1000	Cufflinks	exon	75313	75513	1	+	.	gene_id "CUFF.6"; transcript_id "L596_g7326.t3"; exon_number "6"; FPKM "0.0000000000"; frac "0.000000"; conf_lo "0.000000"; conf_hi "0.000000"; cov "0.000000";
CARPO_1000	Cufflinks	exon	75586	75952	1	+	.	gene_id "CUFF.6"; transcript_id "L596_g7326.t3"; exon_number "7"; FPKM "0.0000000000"; frac "0.000000"; conf_lo "0.000000"; conf_hi "0.000000"; cov "0.000000";
CARPO_1000	Cufflinks	exon	76000	76205	1	+	.	gene_id "CUFF.6"; transcript_id "L596_g7326.t3"; exon_number "8"; FPKM "0.0000000000"; frac "0.000000"; conf_lo "0.000000"; conf_hi "0.000000"; cov "0.000000";
CARPO_1000	Cufflinks	exon	76250	76462	1	+	.	gene_id "CUFF.6"; transcript_id "L596_g7326.t3"; exon_number "9"; FPKM "0.0000000000"; frac "0.000000"; conf_lo "0.000000"; conf_hi "0.000000"; cov "0.000000";
CARPO_1000	Cufflinks	exon	76510	76721	1	+	.	gene_id "CUFF.6"; transcript_id "L596_g7326.t3"; exon_number "10"; FPKM "0.0000000000"; frac "0.000000"; conf_lo "0.000000"; conf_hi "0.000000"; cov "0.000000";
CARPO_1000	Cufflinks	exon	76978	77276	1	+	.	gene_id "CUFF.6"; transcript_id "L596_g7326.t3"; exon_number "11"; FPKM "0.0000000000"; frac "0.000000"; conf_lo "0.000000"; conf_hi "0.000000"; cov "0.000000";
CARPO_1000	Cufflinks	exon	77333	77610	1	+	.	gene_id "CUFF.6"; transcript_id "L596_g7326.t3"; exon_number "12"; FPKM "0.0000000000"; frac "0.000000"; conf_lo "0.000000"; conf_hi "0.000000"; cov "0.000000";
CARPO_1000	Cufflinks	exon	77692	77956	1	+	.	gene_id "CUFF.6"; transcript_id "L596_g7326.t3"; exon_number "13"; FPKM "0.0000000000"; frac "0.000000"; conf_lo "0.000000"; conf_hi "0.000000"; cov "0.000000";
CARPO_1000	Cufflinks	exon	78081	78381	1	+	.	gene_id "CUFF.6"; transcript_id "L596_g7326.t3"; exon_number "14"; FPKM "0.0000000000"; frac "0.000000"; conf_lo "0.000000"; conf_hi "0.000000"; cov "0.000000";
CARPO_1000	Cufflinks	transcript	73806	78381	1000	+	.	gene_id "CUFF.6"; transcript_id "CUFF.6.4"; FPKM "1.0000000000"; frac "0.000000"; conf_lo "1.000000"; conf_hi "1.000000"; cov "0.453316"; full_read_support "yes";
CARPO_1000	Cufflinks	exon	73806	73896	1000	+	.	gene_id "CUFF.6"; transcript_id "CUFF.6.4"; exon_number "1"; FPKM "1.0000000000"; frac "0.000000"; conf_lo "1.000000"; conf_hi "1.000000"; cov "0.453316";
CARPO_1000	Cufflinks	exon	74087	74195	1000	+	.	gene_id "CUFF.6"; transcript_id "CUFF.6.4"; exon_number "2"; FPKM "1.0000000000"; frac "0.000000"; conf_lo "1.000000"; conf_hi "1.000000"; cov "0.453316";
CARPO_1000	Cufflinks	exon	74250	74365	1000	+	.	gene_id "CUFF.6"; transcript_id "CUFF.6.4"; exon_number "3"; FPKM "1.0000000000"; frac "0.000000"; conf_lo "1.000000"; conf_hi "1.000000"; cov "0.453316";
CARPO_1000	Cufflinks	exon	74421	74607	1000	+	.	gene_id "CUFF.6"; transcript_id "CUFF.6.4"; exon_number "4"; FPKM "1.0000000000"; frac "0.000000"; conf_lo "1.000000"; conf_hi "1.000000"; cov "0.453316";
CARPO_1000	Cufflinks	exon	75058	75268	1000	+	.	gene_id "CUFF.6"; transcript_id "CUFF.6.4"; exon_number "5"; FPKM "1.0000000000"; frac "0.000000"; conf_lo "1.000000"; conf_hi "1.000000"; cov "0.453316";
CARPO_1000	Cufflinks	exon	75313	75513	1000	+	.	gene_id "CUFF.6"; transcript_id "CUFF.6.4"; exon_number "6"; FPKM "1.0000000000"; frac "0.000000"; conf_lo "1.000000"; conf_hi "1.000000"; cov "0.453316";
CARPO_1000	Cufflinks	exon	75592	75952	1000	+	.	gene_id "CUFF.6"; transcript_id "CUFF.6.4"; exon_number "7"; FPKM "1.0000000000"; frac "0.000000"; conf_lo "1.000000"; conf_hi "1.000000"; cov "0.453316";
CARPO_1000	Cufflinks	exon	76000	76205	1000	+	.	gene_id "CUFF.6"; transcript_id "CUFF.6.4"; exon_number "8"; FPKM "1.0000000000"; frac "0.000000"; conf_lo "1.000000"; conf_hi "1.000000"; cov "0.453316";
CARPO_1000	Cufflinks	exon	76250	76462	1000	+	.	gene_id "CUFF.6"; transcript_id "CUFF.6.4"; exon_number "9"; FPKM "1.0000000000"; frac "0.000000"; conf_lo "1.000000"; conf_hi "1.000000"; cov "0.453316";
CARPO_1000	Cufflinks	exon	76510	76721	1000	+	.	gene_id "CUFF.6"; transcript_id "CUFF.6.4"; exon_number "10"; FPKM "1.0000000000"; frac "0.000000"; conf_lo "1.000000"; conf_hi "1.000000"; cov "0.453316";
CARPO_1000	Cufflinks	exon	76978	77276	1000	+	.	gene_id "CUFF.6"; transcript_id "CUFF.6.4"; exon_number "11"; FPKM "1.0000000000"; frac "0.000000"; conf_lo "1.000000"; conf_hi "1.000000"; cov "0.453316";
CARPO_1000	Cufflinks	exon	77333	77610	1000	+	.	gene_id "CUFF.6"; transcript_id "CUFF.6.4"; exon_number "12"; FPKM "1.0000000000"; frac "0.000000"; conf_lo "1.000000"; conf_hi "1.000000"; cov "0.453316";
CARPO_1000	Cufflinks	exon	77692	77956	1000	+	.	gene_id "CUFF.6"; transcript_id "CUFF.6.4"; exon_number "13"; FPKM "1.0000000000"; frac "0.000000"; conf_lo "1.000000"; conf_hi "1.000000"; cov "0.453316";
CARPO_1000	Cufflinks	exon	78081	78381	1000	+	.	gene_id "CUFF.6"; transcript_id "CUFF.6.4"; exon_number "14"; FPKM "1.0000000000"; frac "0.000000"; conf_lo "1.000000"; conf_hi "1.000000"; cov "0.453316";
CARPO_1000	Cufflinks	transcript	185267	186001	1000	+	.	gene_id "L596_g7354"; transcript_id "L596_g7354.t1"; FPKM "0.0000000000"; frac "0.000000"; conf_lo "0.000000"; conf_hi "0.000000"; cov "0.000000"; full_read_support "yes";
CARPO_1000	Cufflinks	exon	185267	186001	1000	+	.	gene_id "L596_g7354"; transcript_id "L596_g7354.t1"; exon_number "1"; FPKM "0.0000000000"; frac "0.000000"; conf_lo "0.000000"; conf_hi "0.000000"; cov "0.000000";
CARPO_1000	Cufflinks	transcript	13985	15475	1	-	.	gene_id "CUFF.4"; transcript_id "L596_g7316.t1"; FPKM "0.0000000000"; frac "0.000000"; conf_lo "0.000000"; conf_hi "0.000000"; cov "0.000000"; full_read_support "yes";
CARPO_1000	Cufflinks	exon	13985	14219	1	-	.	gene_id "CUFF.4"; transcript_id "L596_g7316.t1"; exon_number "1"; FPKM "0.0000000000"; frac "0.000000"; conf_lo "0.000000"; conf_hi "0.000000"; cov "0.000000";
CARPO_1000	Cufflinks	exon	14637	15475	1	-	.	gene_id "CUFF.4"; transcript_id "L596_g7316.t1"; exon_number "2"; FPKM "0.0000000000"; frac "0.000000"; conf_lo "0.000000"; conf_hi "0.000000"; cov "0.000000";
CARPO_1000	Cufflinks	transcript	13985	27645	1000	-	.	gene_id "CUFF.4"; transcript_id "CUFF.4.2"; FPKM "0.7500000000"; frac "0.000000"; conf_lo "0.750000"; conf_hi "0.750000"; cov "0.176086"; full_read_support "yes";
CARPO_1000	Cufflinks	exon	13985	14219	1000	-	.	gene_id "CUFF.4"; transcript_id "CUFF.4.2"; exon_number "1"; FPKM "0.7500000000"; frac "0.000000"; conf_lo "0.750000"; conf_hi "0.750000"; cov "0.176086";
CARPO_1000	Cufflinks	exon	14637	15316	1000	-	.	gene_id "CUFF.4"; transcript_id "CUFF.4.2"; exon_number "2"; FPKM "0.7500000000"; frac "0.000000"; conf_lo "0.750000"; conf_hi "0.750000"; cov "0.176086";
CARPO_1000	Cufflinks	exon	18812	18922	1000	-	.	gene_id "CUFF.4"; transcript_id "CUFF.4.2"; exon_number "3"; FPKM "0.7500000000"; frac "0.000000"; conf_lo "0.750000"; conf_hi "0.750000"; cov "0.176086";
CARPO_1000	Cufflinks	exon	18969	19180	1000	-	.	gene_id "CUFF.4"; transcript_id "CUFF.4.2"; exon_number "4"; FPKM "0.7500000000"; frac "0.000000"; conf_lo "0.750000"; conf_hi "0.750000"; cov "0.176086";
CARPO_1000	Cufflinks	exon	22529	22844	1000	-	.	gene_id "CUFF.4"; transcript_id "CUFF.4.2"; exon_number "5"; FPKM "0.7500000000"; frac "0.000000"; conf_lo "0.750000"; conf_hi "0.750000"; cov "0.176086";
CARPO_1000	Cufflinks	exon	22899	22973	1000	-	.	gene_id "CUFF.4"; transcript_id "CUFF.4.2"; exon_number "6"; FPKM "0.7500000000"; frac "0.000000"; conf_lo "0.750000"; conf_hi "0.750000"; cov "0.176086";
CARPO_1000	Cufflinks	exon	23020	23203	1000	-	.	gene_id "CUFF.4"; transcript_id "CUFF.4.2"; exon_number "7"; FPKM "0.7500000000"; frac "0.000000"; conf_lo "0.750000"; conf_hi "0.750000"; cov "0.176086";
CARPO_1000	Cufflinks	exon	24630	24780	1000	-	.	gene_id "CUFF.4"; transcript_id "CUFF.4.2"; exon_number "8"; FPKM "0.7500000000"; frac "0.000000"; conf_lo "0.750000"; conf_hi "0.750000"; cov "0.176086";
CARPO_1000	Cufflinks	exon	27618	27645	1000	-	.	gene_id "CUFF.4"; transcript_id "CUFF.4.2"; exon_number "9"; FPKM "0.7500000000"; frac "0.000000"; conf_lo "0.750000"; conf_hi "0.750000"; cov "0.176086";
CARPO_1000	Cufflinks	transcript	16161	24785	1	-	.	gene_id "CUFF.4"; transcript_id "L596_g7317.t2"; FPKM "0.0000000000"; frac "0.000000"; conf_lo "0.000000"; conf_hi "0.000000"; cov "0.000000"; full_read_support "yes";
CARPO_1000	Cufflinks	exon	16161	17257	1	-	.	gene_id "CUFF.4"; transcript_id "L596_g7317.t2"; exon_number "1"; FPKM "0.0000000000"; frac "0.000000"; conf_lo "0.000000"; conf_hi "0.000000"; cov "0.000000";
CARPO_1000	Cufflinks	exon	18812	18922	1	-	.	gene_id "CUFF.4"; transcript_id "L596_g7317.t2"; exon_number "2"; FPKM "0.0000000000"; frac "0.000000"; conf_lo "0.000000"; conf_hi "0.000000"; cov "0.000000";
CARPO_1000	Cufflinks	exon	18969	19180	1	-	.	gene_id "CUFF.4"; transcript_id "L596_g7317.t2"; exon_number "3"; FPKM "0.0000000000"; frac "0.000000"; conf_lo "0.000000"; conf_hi "0.000000"; cov "0.000000";
CARPO_1000	Cufflinks	exon	22529	22607	1	-	.	gene_id "CUFF.4"; transcript_id "L596_g7317.t2"; exon_number "4"; FPKM "0.0000000000"; frac "0.000000"; conf_lo "0.000000"; conf_hi "0.000000"; cov "0.000000";
CARPO_1000	Cufflinks	exon	22741	22844	1	-	.	gene_id "CUFF.4"; transcript_id "L596_g7317.t2"; exon_number "5"; FPKM "0.0000000000"; frac "0.000000"; conf_lo "0.000000"; conf_hi "0.000000"; cov "0.000000";
CARPO_1000	Cufflinks	exon	22899	22973	1	-	.	gene_id "CUFF.4"; transcript_id "L596_g7317.t2"; exon_number "6"; FPKM "0.0000000000"; frac "0.000000"; conf_lo "0.000000"; conf_hi "0.000000"; cov "0.000000";
CARPO_1000	Cufflinks	exon	23020	23203	1	-	.	gene_id "CUFF.4"; transcript_id "L596_g7317.t2"; exon_number "7"; FPKM "0.0000000000"; frac "0.000000"; conf_lo "0.000000"; conf_hi "0.000000"; cov "0.000000";
CARPO_1000	Cufflinks	exon	24630	24785	1	-	.	gene_id "CUFF.4"; transcript_id "L596_g7317.t2"; exon_number "8"; FPKM "0.0000000000"; frac "0.000000"; conf_lo "0.000000"; conf_hi "0.000000"; cov "0.000000";
CARPO_1000	Cufflinks	transcript	18206	24785	1	-	.	gene_id "CUFF.4"; transcript_id "L596_g7317.t1"; FPKM "0.0000000000"; frac "0.000000"; conf_lo "0.000000"; conf_hi "0.000000"; cov "0.000000"; full_read_support "yes";
CARPO_1000	Cufflinks	exon	18206	18669	1	-	.	gene_id "CUFF.4"; transcript_id "L596_g7317.t1"; exon_number "1"; FPKM "0.0000000000"; frac "0.000000"; conf_lo "0.000000"; conf_hi "0.000000"; cov "0.000000";
CARPO_1000	Cufflinks	exon	18812	18922	1	-	.	gene_id "CUFF.4"; transcript_id "L596_g7317.t1"; exon_number "2"; FPKM "0.0000000000"; frac "0.000000"; conf_lo "0.000000"; conf_hi "0.000000"; cov "0.000000";
CARPO_1000	Cufflinks	exon	18969	19180	1	-	.	gene_id "CUFF.4"; transcript_id "L596_g7317.t1"; exon_number "3"; FPKM "0.0000000000"; frac "0.000000"; conf_lo "0.000000"; conf_hi "0.000000"; cov "0.000000";
CARPO_1000	Cufflinks	exon	22529	22607	1	-	.	gene_id "CUFF.4"; transcript_id "L596_g7317.t1"; exon_number "4"; FPKM "0.0000000000"; frac "0.000000"; conf_lo "0.000000"; conf_hi "0.000000"; cov "0.000000";
CARPO_1000	Cufflinks	exon	22741	22844	1	-	.	gene_id "CUFF.4"; transcript_id "L596_g7317.t1"; exon_number "5"; FPKM "0.0000000000"; frac "0.000000"; conf_lo "0.000000"; conf_hi "0.000000"; cov "0.000000";
CARPO_1000	Cufflinks	exon	22899	22973	1	-	.	gene_id "CUFF.4"; transcript_id "L596_g7317.t1"; exon_number "6"; FPKM "0.0000000000"; frac "0.000000"; conf_lo "0.000000"; conf_hi "0.000000"; cov "0.000000";
CARPO_1000	Cufflinks	exon	23020	23203	1	-	.	gene_id "CUFF.4"; transcript_id "L596_g7317.t1"; exon_number "7"; FPKM "0.0000000000"; frac "0.000000"; conf_lo "0.000000"; conf_hi "0.000000"; cov "0.000000";
CARPO_1000	Cufflinks	exon	24630	24785	1	-	.	gene_id "CUFF.4"; transcript_id "L596_g7317.t1"; exon_number "8"; FPKM "0.0000000000"; frac "0.000000"; conf_lo "0.000000"; conf_hi "0.000000"; cov "0.000000";
CARPO_1000	Cufflinks	transcript	17871	18086	1000	.	.	gene_id "CUFF.7"; transcript_id "CUFF.7.1"; FPKM "1.0000000000"; frac "0.000000"; conf_lo "1.000000"; conf_hi "1.000000"; cov "0.032431"; full_read_support "yes";
CARPO_1000	Cufflinks	exon	17871	18086	1000	.	.	gene_id "CUFF.7"; transcript_id "CUFF.7.1"; exon_number "1"; FPKM "1.0000000000"; frac "0.000000"; conf_lo "1.000000"; conf_hi "1.000000"; cov "0.032431";
CARPO_1000	Cufflinks	transcript	83827	97025	1	-	.	gene_id "CUFF.8"; transcript_id "L596_g7329.t1"; FPKM "0.0000000000"; frac "0.000000"; conf_lo "0.000000"; conf_hi "0.000000"; cov "0.000000"; full_read_support "yes";
CARPO_1000	Cufflinks	exon	83827	84554	1	-	.	gene_id "CUFF.8"; transcript_id "L596_g7329.t1"; exon_number "1"; FPKM "0.0000000000"; frac "0.000000"; conf_lo "0.000000"; conf_hi "0.000000"; cov "0.000000";
CARPO_1000	Cufflinks	exon	84600	84766	1	-	.	gene_id "CUFF.8"; transcript_id "L596_g7329.t1"; exon_number "2"; FPKM "0.0000000000"; frac "0.000000"; conf_lo "0.000000"; conf_hi "0.000000"; cov "0.000000";
CARPO_1000	Cufflinks	exon	84812	84995	1	-	.	gene_id "CUFF.8"; transcript_id "L596_g7329.t1"; exon_number "3"; FPKM "0.0000000000"; frac "0.000000"; conf_lo "0.000000"; conf_hi "0.000000"; cov "0.000000";
CARPO_1000	Cufflinks	exon	85041	87620	1	-	.	gene_id "CUFF.8"; transcript_id "L596_g7329.t1"; exon_number "4"; FPKM "0.0000000000"; frac "0.000000"; conf_lo "0.000000"; conf_hi "0.000000"; cov "0.000000";
CARPO_1000	Cufflinks	exon	87708	88274	1	-	.	gene_id "CUFF.8"; transcript_id "L596_g7329.t1"; exon_number "5"; FPKM "0.0000000000"; frac "0.000000"; conf_lo "0.000000"; conf_hi "0.000000"; cov "0.000000";
CARPO_1000	Cufflinks	exon	88379	88533	1	-	.	gene_id "CUFF.8"; transcript_id "L596_g7329.t1"; exon_number "6"; FPKM "0.0000000000"; frac "0.000000"; conf_lo "0.000000"; conf_hi "0.000000"; cov "0.000000";
CARPO_1000	Cufflinks	exon	88579	89575	1	-	.	gene_id "CUFF.8"; transcript_id "L596_g7329.t1"; exon_number "7"; FPKM "0.0000000000"; frac "0.000000"; conf_lo "0.000000"; conf_hi "0.000000"; cov "0.000000";
CARPO_1000	Cufflinks	exon	89621	90109	1	-	.	gene_id "CUFF.8"; transcript_id "L596_g7329.t1"; exon_number "8"; FPKM "0.0000000000"; frac "0.000000"; conf_lo "0.000000"; conf_hi "0.000000"; cov "0.000000";
CARPO_1000	Cufflinks	exon	91015	91647	1	-	.	gene_id "CUFF.8"; transcript_id "L596_g7329.t1"; exon_number "9"; FPKM "0.0000000000"; frac "0.000000"; conf_lo "0.000000"; conf_hi "0.000000"; cov "0.000000";
CARPO_1000	Cufflinks	exon	91690	92055	1	-	.	gene_id "CUFF.8"; transcript_id "L596_g7329.t1"; exon_number "10"; FPKM "0.0000000000"; frac "0.000000"; conf_lo "0.000000"; conf_hi "0.000000"; cov "0.000000";
CARPO_1000	Cufflinks	exon	92099	92439	1	-	.	gene_id "CUFF.8"; transcript_id "L596_g7329.t1"; exon_number "11"; FPKM "0.0000000000"; frac "0.000000"; conf_lo "0.000000"; conf_hi "0.000000"; cov "0.000000";
CARPO_1000	Cufflinks	exon	92488	93351	1	-	.	gene_id "CUFF.8"; transcript_id "L596_g7329.t1"; exon_number "12"; FPKM "0.0000000000"; frac "0.000000"; conf_lo "0.000000"; conf_hi "0.000000"; cov "0.000000";
CARPO_1000	Cufflinks	exon	93403	93554	1	-	.	gene_id "CUFF.8"; transcript_id "L596_g7329.t1"; exon_number "13"; FPKM "0.0000000000"; frac "0.000000"; conf_lo "0.000000"; conf_hi "0.000000"; cov "0.000000";
CARPO_1000	Cufflinks	exon	93608	93883	1	-	.	gene_id "CUFF.8"; transcript_id "L596_g7329.t1"; exon_number "14"; FPKM "0.0000000000"; frac "0.000000"; conf_lo "0.000000"; conf_hi "0.000000"; cov "0.000000";
CARPO_1000	Cufflinks	exon	93937	94151	1	-	.	gene_id "CUFF.8"; transcript_id "L596_g7329.t1"; exon_number "15"; FPKM "0.0000000000"; frac "0.000000"; conf_lo "0.000000"; conf_hi "0.000000"; cov "0.000000";
CARPO_1000	Cufflinks	exon	94338	94650	1	-	.	gene_id "CUFF.8"; transcript_id "L596_g7329.t1"; exon_number "16"; FPKM "0.0000000000"; frac "0.000000"; conf_lo "0.000000"; conf_hi "0.000000"; cov "0.000000";
CARPO_1000	Cufflinks	exon	94728	94943	1	-	.	gene_id "CUFF.8"; transcript_id "L596_g7329.t1"; exon_number "17"; FPKM "0.0000000000"; frac "0.000000"; conf_lo "0.000000"; conf_hi "0.000000"; cov "0.000000";
CARPO_1000	Cufflinks	exon	94987	95253	1	-	.	gene_id "CUFF.8"; transcript_id "L596_g7329.t1"; exon_number "18"; FPKM "0.0000000000"; frac "0.000000"; conf_lo "0.000000"; conf_hi "0.000000"; cov "0.000000";
CARPO_1000	Cufflinks	exon	95322	95426	1	-	.	gene_id "CUFF.8"; transcript_id "L596_g7329.t1"; exon_number "19"; FPKM "0.0000000000"; frac "0.000000"; conf_lo "0.000000"; conf_hi "0.000000"; cov "0.000000";
CARPO_1000	Cufflinks	exon	96577	97025	1	-	.	gene_id "CUFF.8"; transcript_id "L596_g7329.t1"; exon_number "20"; FPKM "0.0000000000"; frac "0.000000"; conf_lo "0.000000"; conf_hi "0.000000"; cov "0.000000";
CARPO_1000	Cufflinks	transcript	83827	97076	1000	-	.	gene_id "CUFF.8"; transcript_id "CUFF.8.2"; FPKM "1.0000000000"; frac "0.000000"; conf_lo "1.000000"; conf_hi "1.000000"; cov "1.489569"; full_read_support "yes";
CARPO_1000	Cufflinks	exon	83827	84554	1000	-	.	gene_id "CUFF.8"; transcript_id "CUFF.8.2"; exon_number "1"; FPKM "1.0000000000"; frac "0.000000"; conf_lo "1.000000"; conf_hi "1.000000"; cov "1.489569";
CARPO_1000	Cufflinks	exon	84600	84766	1000	-	.	gene_id "CUFF.8"; transcript_id "CUFF.8.2"; exon_number "2"; FPKM "1.0000000000"; frac "0.000000"; conf_lo "1.000000"; conf_hi "1.000000"; cov "1.489569";
CARPO_1000	Cufflinks	exon	84812	84995	1000	-	.	gene_id "CUFF.8"; transcript_id "CUFF.8.2"; exon_number "3"; FPKM "1.0000000000"; frac "0.000000"; conf_lo "1.000000"; conf_hi "1.000000"; cov "1.489569";
CARPO_1000	Cufflinks	exon	85041	87620	1000	-	.	gene_id "CUFF.8"; transcript_id "CUFF.8.2"; exon_number "4"; FPKM "1.0000000000"; frac "0.000000"; conf_lo "1.000000"; conf_hi "1.000000"; cov "1.489569";
CARPO_1000	Cufflinks	exon	88379	88533	1000	-	.	gene_id "CUFF.8"; transcript_id "CUFF.8.2"; exon_number "5"; FPKM "1.0000000000"; frac "0.000000"; conf_lo "1.000000"; conf_hi "1.000000"; cov "1.489569";
CARPO_1000	Cufflinks	exon	88579	89575	1000	-	.	gene_id "CUFF.8"; transcript_id "CUFF.8.2"; exon_number "6"; FPKM "1.0000000000"; frac "0.000000"; conf_lo "1.000000"; conf_hi "1.000000"; cov "1.489569";
CARPO_1000	Cufflinks	exon	89621	90109	1000	-	.	gene_id "CUFF.8"; transcript_id "CUFF.8.2"; exon_number "7"; FPKM "1.0000000000"; frac "0.000000"; conf_lo "1.000000"; conf_hi "1.000000"; cov "1.489569";
CARPO_1000	Cufflinks	exon	91015	91647	1000	-	.	gene_id "CUFF.8"; transcript_id "CUFF.8.2"; exon_number "8"; FPKM "1.0000000000"; frac "0.000000"; conf_lo "1.000000"; conf_hi "1.000000"; cov "1.489569";
CARPO_1000	Cufflinks	exon	91690	92055	1000	-	.	gene_id "CUFF.8"; transcript_id "CUFF.8.2"; exon_number "9"; FPKM "1.0000000000"; frac "0.000000"; conf_lo "1.000000"; conf_hi "1.000000"; cov "1.489569";
CARPO_1000	Cufflinks	exon	92099	92439	1000	-	.	gene_id "CUFF.8"; transcript_id "CUFF.8.2"; exon_number "10"; FPKM "1.0000000000"; frac "0.000000"; conf_lo "1.000000"; conf_hi "1.000000"; cov "1.489569";
CARPO_1000	Cufflinks	exon	92488	93554	1000	-	.	gene_id "CUFF.8"; transcript_id "CUFF.8.2"; exon_number "11"; FPKM "1.0000000000"; frac "0.000000"; conf_lo "1.000000"; conf_hi "1.000000"; cov "1.489569";
CARPO_1000	Cufflinks	exon	93608	93883	1000	-	.	gene_id "CUFF.8"; transcript_id "CUFF.8.2"; exon_number "12"; FPKM "1.0000000000"; frac "0.000000"; conf_lo "1.000000"; conf_hi "1.000000"; cov "1.489569";
CARPO_1000	Cufflinks	exon	93937	94151	1000	-	.	gene_id "CUFF.8"; transcript_id "CUFF.8.2"; exon_number "13"; FPKM "1.0000000000"; frac "0.000000"; conf_lo "1.000000"; conf_hi "1.000000"; cov "1.489569";
CARPO_1000	Cufflinks	exon	94338	94650	1000	-	.	gene_id "CUFF.8"; transcript_id "CUFF.8.2"; exon_number "14"; FPKM "1.0000000000"; frac "0.000000"; conf_lo "1.000000"; conf_hi "1.000000"; cov "1.489569";
CARPO_1000	Cufflinks	exon	94728	94943	1000	-	.	gene_id "CUFF.8"; transcript_id "CUFF.8.2"; exon_number "15"; FPKM "1.0000000000"; frac "0.000000"; conf_lo "1.000000"; conf_hi "1.000000"; cov "1.489569";
CARPO_1000	Cufflinks	exon	94987	95253	1000	-	.	gene_id "CUFF.8"; transcript_id "CUFF.8.2"; exon_number "16"; FPKM "1.0000000000"; frac "0.000000"; conf_lo "1.000000"; conf_hi "1.000000"; cov "1.489569";
CARPO_1000	Cufflinks	exon	95322	95426	1000	-	.	gene_id "CUFF.8"; transcript_id "CUFF.8.2"; exon_number "17"; FPKM "1.0000000000"; frac "0.000000"; conf_lo "1.000000"; conf_hi "1.000000"; cov "1.489569";
CARPO_1000	Cufflinks	exon	96577	97076	1000	-	.	gene_id "CUFF.8"; transcript_id "CUFF.8.2"; exon_number "18"; FPKM "1.0000000000"; frac "0.000000"; conf_lo "1.000000"; conf_hi "1.000000"; cov "1.489569";
CARPO_1000	Cufflinks	transcript	83896	97025	1	-	.	gene_id "CUFF.8"; transcript_id "L596_g7329.t2"; FPKM "0.0000000000"; frac "0.000000"; conf_lo "0.000000"; conf_hi "0.000000"; cov "0.000000"; full_read_support "yes";
CARPO_1000	Cufflinks	exon	83896	84554	1	-	.	gene_id "CUFF.8"; transcript_id "L596_g7329.t2"; exon_number "1"; FPKM "0.0000000000"; frac "0.000000"; conf_lo "0.000000"; conf_hi "0.000000"; cov "0.000000";
CARPO_1000	Cufflinks	exon	84600	84766	1	-	.	gene_id "CUFF.8"; transcript_id "L596_g7329.t2"; exon_number "2"; FPKM "0.0000000000"; frac "0.000000"; conf_lo "0.000000"; conf_hi "0.000000"; cov "0.000000";
CARPO_1000	Cufflinks	exon	84812	84995	1	-	.	gene_id "CUFF.8"; transcript_id "L596_g7329.t2"; exon_number "3"; FPKM "0.0000000000"; frac "0.000000"; conf_lo "0.000000"; conf_hi "0.000000"; cov "0.000000";
CARPO_1000	Cufflinks	exon	85041	87620	1	-	.	gene_id "CUFF.8"; transcript_id "L596_g7329.t2"; exon_number "4"; FPKM "0.0000000000"; frac "0.000000"; conf_lo "0.000000"; conf_hi "0.000000"; cov "0.000000";
CARPO_1000	Cufflinks	exon	87708	88274	1	-	.	gene_id "CUFF.8"; transcript_id "L596_g7329.t2"; exon_number "5"; FPKM "0.0000000000"; frac "0.000000"; conf_lo "0.000000"; conf_hi "0.000000"; cov "0.000000";
CARPO_1000	Cufflinks	exon	88379	88533	1	-	.	gene_id "CUFF.8"; transcript_id "L596_g7329.t2"; exon_number "6"; FPKM "0.0000000000"; frac "0.000000"; conf_lo "0.000000"; conf_hi "0.000000"; cov "0.000000";
CARPO_1000	Cufflinks	exon	88579	89575	1	-	.	gene_id "CUFF.8"; transcript_id "L596_g7329.t2"; exon_number "7"; FPKM "0.0000000000"; frac "0.000000"; conf_lo "0.000000"; conf_hi "0.000000"; cov "0.000000";
CARPO_1000	Cufflinks	exon	89621	90109	1	-	.	gene_id "CUFF.8"; transcript_id "L596_g7329.t2"; exon_number "8"; FPKM "0.0000000000"; frac "0.000000"; conf_lo "0.000000"; conf_hi "0.000000"; cov "0.000000";
CARPO_1000	Cufflinks	exon	91015	91647	1	-	.	gene_id "CUFF.8"; transcript_id "L596_g7329.t2"; exon_number "9"; FPKM "0.0000000000"; frac "0.000000"; conf_lo "0.000000"; conf_hi "0.000000"; cov "0.000000";
CARPO_1000	Cufflinks	exon	91690	92055	1	-	.	gene_id "CUFF.8"; transcript_id "L596_g7329.t2"; exon_number "10"; FPKM "0.0000000000"; frac "0.000000"; conf_lo "0.000000"; conf_hi "0.000000"; cov "0.000000";
CARPO_1000	Cufflinks	exon	92099	92439	1	-	.	gene_id "CUFF.8"; transcript_id "L596_g7329.t2"; exon_number "11"; FPKM "0.0000000000"; frac "0.000000"; conf_lo "0.000000"; conf_hi "0.000000"; cov "0.000000";
CARPO_1000	Cufflinks	exon	92488	93080	1	-	.	gene_id "CUFF.8"; transcript_id "L596_g7329.t2"; exon_number "12"; FPKM "0.0000000000"; frac "0.000000"; conf_lo "0.000000"; conf_hi "0.000000"; cov "0.000000";
CARPO_1000	Cufflinks	exon	93135	93351	1	-	.	gene_id "CUFF.8"; transcript_id "L596_g7329.t2"; exon_number "13"; FPKM "0.0000000000"; frac "0.000000"; conf_lo "0.000000"; conf_hi "0.000000"; cov "0.000000";
CARPO_1000	Cufflinks	exon	93403	93554	1	-	.	gene_id "CUFF.8"; transcript_id "L596_g7329.t2"; exon_number "14"; FPKM "0.0000000000"; frac "0.000000"; conf_lo "0.000000"; conf_hi "0.000000"; cov "0.000000";
CARPO_1000	Cufflinks	exon	93608	93883	1	-	.	gene_id "CUFF.8"; transcript_id "L596_g7329.t2"; exon_number "15"; FPKM "0.0000000000"; frac "0.000000"; conf_lo "0.000000"; conf_hi "0.000000"; cov "0.000000";
CARPO_1000	Cufflinks	exon	93937	94151	1	-	.	gene_id "CUFF.8"; transcript_id "L596_g7329.t2"; exon_number "16"; FPKM "0.0000000000"; frac "0.000000"; conf_lo "0.000000"; conf_hi "0.000000"; cov "0.000000";
CARPO_1000	Cufflinks	exon	94338	94650	1	-	.	gene_id "CUFF.8"; transcript_id "L596_g7329.t2"; exon_number "17"; FPKM "0.0000000000"; frac "0.000000"; conf_lo "0.000000"; conf_hi "0.000000"; cov "0.000000";
CARPO_1000	Cufflinks	exon	94728	94943	1	-	.	gene_id "CUFF.8"; transcript_id "L596_g7329.t2"; exon_number "18"; FPKM "0.0000000000"; frac "0.000000"; conf_lo "0.000000"; conf_hi "0.000000"; cov "0.000000";
CARPO_1000	Cufflinks	exon	94987	95253	1	-	.	gene_id "CUFF.8"; transcript_id "L596_g7329.t2"; exon_number "19"; FPKM "0.0000000000"; frac "0.000000"; conf_lo "0.000000"; conf_hi "0.000000"; cov "0.000000";
CARPO_1000	Cufflinks	exon	95322	95426	1	-	.	gene_id "CUFF.8"; transcript_id "L596_g7329.t2"; exon_number "20"; FPKM "0.0000000000"; frac "0.000000"; conf_lo "0.000000"; conf_hi "0.000000"; cov "0.000000";
CARPO_1000	Cufflinks	exon	96577	97025	1	-	.	gene_id "CUFF.8"; transcript_id "L596_g7329.t2"; exon_number "21"; FPKM "0.0000000000"; frac "0.000000"; conf_lo "0.000000"; conf_hi "0.000000"; cov "0.000000";
CARPO_1000	Cufflinks	transcript	199166	201126	1000	-	.	gene_id "L596_g7361"; transcript_id "L596_g7361.t1"; FPKM "0.0000000000"; frac "0.000000"; conf_lo "0.000000"; conf_hi "0.000000"; cov "0.000000"; full_read_support "yes";
CARPO_1000	Cufflinks	exon	199166	199362	1000	-	.	gene_id "L596_g7361"; transcript_id "L596_g7361.t1"; exon_number "1"; FPKM "0.0000000000"; frac "0.000000"; conf_lo "0.000000"; conf_hi "0.000000"; cov "0.000000";
CARPO_1000	Cufflinks	exon	199412	199786	1000	-	.	gene_id "L596_g7361"; transcript_id "L596_g7361.t1"; exon_number "2"; FPKM "0.0000000000"; frac "0.000000"; conf_lo "0.000000"; conf_hi "0.000000"; cov "0.000000";
CARPO_1000	Cufflinks	exon	199876	200055	1000	-	.	gene_id "L596_g7361"; transcript_id "L596_g7361.t1"; exon_number "3"; FPKM "0.0000000000"; frac "0.000000"; conf_lo "0.000000"; conf_hi "0.000000"; cov "0.000000";
CARPO_1000	Cufflinks	exon	200103	200311	1000	-	.	gene_id "L596_g7361"; transcript_id "L596_g7361.t1"; exon_number "4"; FPKM "0.0000000000"; frac "0.000000"; conf_lo "0.000000"; conf_hi "0.000000"; cov "0.000000";
CARPO_1000	Cufflinks	exon	200831	200973	1000	-	.	gene_id "L596_g7361"; transcript_id "L596_g7361.t1"; exon_number "5"; FPKM "0.0000000000"; frac "0.000000"; conf_lo "0.000000"; conf_hi "0.000000"; cov "0.000000";
CARPO_1000	Cufflinks	exon	201018	201126	1000	-	.	gene_id "L596_g7361"; transcript_id "L596_g7361.t1"; exon_number "6"; FPKM "0.0000000000"; frac "0.000000"; conf_lo "0.000000"; conf_hi "0.000000"; cov "0.000000";
CARPO_1000	Cufflinks	transcript	118656	126010	1	+	.	gene_id "CUFF.9"; transcript_id "L596_g7334.t2"; FPKM "0.0000000000"; frac "0.000000"; conf_lo "0.000000"; conf_hi "0.000000"; cov "0.000000"; full_read_support "yes";
CARPO_1000	Cufflinks	exon	118656	120458	1	+	.	gene_id "CUFF.9"; transcript_id "L596_g7334.t2"; exon_number "1"; FPKM "0.0000000000"; frac "0.000000"; conf_lo "0.000000"; conf_hi "0.000000"; cov "0.000000";
CARPO_1000	Cufflinks	exon	121048	121408	1	+	.	gene_id "CUFF.9"; transcript_id "L596_g7334.t2"; exon_number "2"; FPKM "0.0000000000"; frac "0.000000"; conf_lo "0.000000"; conf_hi "0.000000"; cov "0.000000";
CARPO_1000	Cufflinks	exon	121458	121611	1	+	.	gene_id "CUFF.9"; transcript_id "L596_g7334.t2"; exon_number "3"; FPKM "0.0000000000"; frac "0.000000"; conf_lo "0.000000"; conf_hi "0.000000"; cov "0.000000";
CARPO_1000	Cufflinks	exon	121783	122023	1	+	.	gene_id "CUFF.9"; transcript_id "L596_g7334.t2"; exon_number "4"; FPKM "0.0000000000"; frac "0.000000"; conf_lo "0.000000"; conf_hi "0.000000"; cov "0.000000";
CARPO_1000	Cufflinks	exon	122868	123020	1	+	.	gene_id "CUFF.9"; transcript_id "L596_g7334.t2"; exon_number "5"; FPKM "0.0000000000"; frac "0.000000"; conf_lo "0.000000"; conf_hi "0.000000"; cov "0.000000";
CARPO_1000	Cufflinks	exon	123066	123481	1	+	.	gene_id "CUFF.9"; transcript_id "L596_g7334.t2"; exon_number "6"; FPKM "0.0000000000"; frac "0.000000"; conf_lo "0.000000"; conf_hi "0.000000"; cov "0.000000";
CARPO_1000	Cufflinks	exon	123527	123899	1	+	.	gene_id "CUFF.9"; transcript_id "L596_g7334.t2"; exon_number "7"; FPKM "0.0000000000"; frac "0.000000"; conf_lo "0.000000"; conf_hi "0.000000"; cov "0.000000";
CARPO_1000	Cufflinks	exon	124170	124417	1	+	.	gene_id "CUFF.9"; transcript_id "L596_g7334.t2"; exon_number "8"; FPKM "0.0000000000"; frac "0.000000"; conf_lo "0.000000"; conf_hi "0.000000"; cov "0.000000";
CARPO_1000	Cufflinks	exon	124465	124764	1	+	.	gene_id "CUFF.9"; transcript_id "L596_g7334.t2"; exon_number "9"; FPKM "0.0000000000"; frac "0.000000"; conf_lo "0.000000"; conf_hi "0.000000"; cov "0.000000";
CARPO_1000	Cufflinks	exon	124811	126010	1	+	.	gene_id "CUFF.9"; transcript_id "L596_g7334.t2"; exon_number "10"; FPKM "0.0000000000"; frac "0.000000"; conf_lo "0.000000"; conf_hi "0.000000"; cov "0.000000";
CARPO_1000	Cufflinks	transcript	118656	126010	1	+	.	gene_id "CUFF.9"; transcript_id "L596_g7334.t1"; FPKM "0.0000000000"; frac "0.000000"; conf_lo "0.000000"; conf_hi "0.000000"; cov "0.000000"; full_read_support "yes";
CARPO_1000	Cufflinks	exon	118656	120458	1	+	.	gene_id "CUFF.9"; transcript_id "L596_g7334.t1"; exon_number "1"; FPKM "0.0000000000"; frac "0.000000"; conf_lo "0.000000"; conf_hi "0.000000"; cov "0.000000";
CARPO_1000	Cufflinks	exon	121048	121408	1	+	.	gene_id "CUFF.9"; transcript_id "L596_g7334.t1"; exon_number "2"; FPKM "0.0000000000"; frac "0.000000"; conf_lo "0.000000"; conf_hi "0.000000"; cov "0.000000";
CARPO_1000	Cufflinks	exon	121458	121611	1	+	.	gene_id "CUFF.9"; transcript_id "L596_g7334.t1"; exon_number "3"; FPKM "0.0000000000"; frac "0.000000"; conf_lo "0.000000"; conf_hi "0.000000"; cov "0.000000";
CARPO_1000	Cufflinks	exon	121783	122023	1	+	.	gene_id "CUFF.9"; transcript_id "L596_g7334.t1"; exon_number "4"; FPKM "0.0000000000"; frac "0.000000"; conf_lo "0.000000"; conf_hi "0.000000"; cov "0.000000";
CARPO_1000	Cufflinks	exon	122868	123020	1	+	.	gene_id "CUFF.9"; transcript_id "L596_g7334.t1"; exon_number "5"; FPKM "0.0000000000"; frac "0.000000"; conf_lo "0.000000"; conf_hi "0.000000"; cov "0.000000";
CARPO_1000	Cufflinks	exon	123066	123481	1	+	.	gene_id "CUFF.9"; transcript_id "L596_g7334.t1"; exon_number "6"; FPKM "0.0000000000"; frac "0.000000"; conf_lo "0.000000"; conf_hi "0.000000"; cov "0.000000";
CARPO_1000	Cufflinks	exon	123527	123899	1	+	.	gene_id "CUFF.9"; transcript_id "L596_g7334.t1"; exon_number "7"; FPKM "0.0000000000"; frac "0.000000"; conf_lo "0.000000"; conf_hi "0.000000"; cov "0.000000";
CARPO_1000	Cufflinks	exon	123983	124069	1	+	.	gene_id "CUFF.9"; transcript_id "L596_g7334.t1"; exon_number "8"; FPKM "0.0000000000"; frac "0.000000"; conf_lo "0.000000"; conf_hi "0.000000"; cov "0.000000";
CARPO_1000	Cufflinks	exon	124170	124417	1	+	.	gene_id "CUFF.9"; transcript_id "L596_g7334.t1"; exon_number "9"; FPKM "0.0000000000"; frac "0.000000"; conf_lo "0.000000"; conf_hi "0.000000"; cov "0.000000";
CARPO_1000	Cufflinks	exon	124465	124764	1	+	.	gene_id "CUFF.9"; transcript_id "L596_g7334.t1"; exon_number "10"; FPKM "0.0000000000"; frac "0.000000"; conf_lo "0.000000"; conf_hi "0.000000"; cov "0.000000";
CARPO_1000	Cufflinks	exon	124811	126010	1	+	.	gene_id "CUFF.9"; transcript_id "L596_g7334.t1"; exon_number "11"; FPKM "0.0000000000"; frac "0.000000"; conf_lo "0.000000"; conf_hi "0.000000"; cov "0.000000";
CARPO_1000	Cufflinks	transcript	120608	126497	1000	+	.	gene_id "CUFF.9"; transcript_id "CUFF.9.3"; FPKM "1.0000000000"; frac "0.000000"; conf_lo "1.000000"; conf_hi "1.000000"; cov "0.577850"; full_read_support "yes";
CARPO_1000	Cufflinks	exon	120608	120721	1000	+	.	gene_id "CUFF.9"; transcript_id "CUFF.9.3"; exon_number "1"; FPKM "1.0000000000"; frac "0.000000"; conf_lo "1.000000"; conf_hi "1.000000"; cov "0.577850";
CARPO_1000	Cufflinks	exon	121048	121408	1000	+	.	gene_id "CUFF.9"; transcript_id "CUFF.9.3"; exon_number "2"; FPKM "1.0000000000"; frac "0.000000"; conf_lo "1.000000"; conf_hi "1.000000"; cov "0.577850";
CARPO_1000	Cufflinks	exon	121458	121611	1000	+	.	gene_id "CUFF.9"; transcript_id "CUFF.9.3"; exon_number "3"; FPKM "1.0000000000"; frac "0.000000"; conf_lo "1.000000"; conf_hi "1.000000"; cov "0.577850";
CARPO_1000	Cufflinks	exon	121783	122023	1000	+	.	gene_id "CUFF.9"; transcript_id "CUFF.9.3"; exon_number "4"; FPKM "1.0000000000"; frac "0.000000"; conf_lo "1.000000"; conf_hi "1.000000"; cov "0.577850";
CARPO_1000	Cufflinks	exon	122868	123020	1000	+	.	gene_id "CUFF.9"; transcript_id "CUFF.9.3"; exon_number "5"; FPKM "1.0000000000"; frac "0.000000"; conf_lo "1.000000"; conf_hi "1.000000"; cov "0.577850";
CARPO_1000	Cufflinks	exon	123066	123481	1000	+	.	gene_id "CUFF.9"; transcript_id "CUFF.9.3"; exon_number "6"; FPKM "1.0000000000"; frac "0.000000"; conf_lo "1.000000"; conf_hi "1.000000"; cov "0.577850";
CARPO_1000	Cufflinks	exon	123527	123899	1000	+	.	gene_id "CUFF.9"; transcript_id "CUFF.9.3"; exon_number "7"; FPKM "1.0000000000"; frac "0.000000"; conf_lo "1.000000"; conf_hi "1.000000"; cov "0.577850";
CARPO_1000	Cufflinks	exon	124170	124417	1000	+	.	gene_id "CUFF.9"; transcript_id "CUFF.9.3"; exon_number "8"; FPKM "1.0000000000"; frac "0.000000"; conf_lo "1.000000"; conf_hi "1.000000"; cov "0.577850";
CARPO_1000	Cufflinks	exon	124465	124764	1000	+	.	gene_id "CUFF.9"; transcript_id "CUFF.9.3"; exon_number "9"; FPKM "1.0000000000"; frac "0.000000"; conf_lo "1.000000"; conf_hi "1.000000"; cov "0.577850";
CARPO_1000	Cufflinks	exon	124811	126497	1000	+	.	gene_id "CUFF.9"; transcript_id "CUFF.9.3"; exon_number "10"; FPKM "1.0000000000"; frac "0.000000"; conf_lo "1.000000"; conf_hi "1.000000"; cov "0.577850";
CARPO_1000	Cufflinks	transcript	126017	126965	1000	-	.	gene_id "L596_g7335"; transcript_id "L596_g7335.t1"; FPKM "0.0000000000"; frac "0.000000"; conf_lo "0.000000"; conf_hi "0.000000"; cov "0.000000"; full_read_support "yes";
CARPO_1000	Cufflinks	exon	126017	126965	1000	-	.	gene_id "L596_g7335"; transcript_id "L596_g7335.t1"; exon_number "1"; FPKM "0.0000000000"; frac "0.000000"; conf_lo "0.000000"; conf_hi "0.000000"; cov "0.000000";
CARPO_1001	Cufflinks	transcript	146	575	1000	-	.	gene_id "L596_g7364"; transcript_id "L596_g7364.t1"; FPKM "0.0000000000"; frac "0.000000"; conf_lo "0.000000"; conf_hi "0.000000"; cov "0.000000"; full_read_support "yes";
CARPO_1001	Cufflinks	exon	146	349	1000	-	.	gene_id "L596_g7364"; transcript_id "L596_g7364.t1"; exon_number "1"; FPKM "0.0000000000"; frac "0.000000"; conf_lo "0.000000"; conf_hi "0.000000"; cov "0.000000";
CARPO_1001	Cufflinks	exon	396	575	1000	-	.	gene_id "L596_g7364"; transcript_id "L596_g7364.t1"; exon_number "2"; FPKM "0.0000000000"; frac "0.000000"; conf_lo "0.000000"; conf_hi "0.000000"; cov "0.000000";
CARPO_1001	Cufflinks	transcript	1206	3000	1000	+	.	gene_id "L596_g7365"; transcript_id "L596_g7365.t1"; FPKM "0.0000000000"; frac "0.000000"; conf_lo "0.000000"; conf_hi "0.000000"; cov "0.000000"; full_read_support "yes";
CARPO_1001	Cufflinks	exon	1206	1999	1000	+	.	gene_id "L596_g7365"; transcript_id "L596_g7365.t1"; exon_number "1"; FPKM "0.0000000000"; frac "0.000000"; conf_lo "0.000000"; conf_hi "0.000000"; cov "0.000000";
CARPO_1001	Cufflinks	exon	2371	3000	1000	+	.	gene_id "L596_g7365"; transcript_id "L596_g7365.t1"; exon_number "2"; FPKM "0.0000000000"; frac "0.000000"; conf_lo "0.000000"; conf_hi "0.000000"; cov "0.000000";
CARPO_1000	Cufflinks	transcript	202037	204920	1000	+	.	gene_id "L596_g7362"; transcript_id "L596_g7362.t1"; FPKM "0.0000000000"; frac "0.000000"; conf_lo "0.000000"; conf_hi "0.000000"; cov "0.000000"; full_read_support "yes";
CARPO_1000	Cufflinks	exon	202037	202177	1000	+	.	gene_id "L596_g7362"; transcript_id "L596_g7362.t1"; exon_number "1"; FPKM "0.0000000000"; frac "0.000000"; conf_lo "0.000000"; conf_hi "0.000000"; cov "0.000000";
CARPO_1000	Cufflinks	exon	202887	203341	1000	+	.	gene_id "L596_g7362"; transcript_id "L596_g7362.t1"; exon_number "2"; FPKM "0.0000000000"; frac "0.000000"; conf_lo "0.000000"; conf_hi "0.000000"; cov "0.000000";
CARPO_1000	Cufflinks	exon	203387	203488	1000	+	.	gene_id "L596_g7362"; transcript_id "L596_g7362.t1"; exon_number "3"; FPKM "0.0000000000"; frac "0.000000"; conf_lo "0.000000"; conf_hi "0.000000"; cov "0.000000";
CARPO_1000	Cufflinks	exon	203533	203661	1000	+	.	gene_id "L596_g7362"; transcript_id "L596_g7362.t1"; exon_number "4"; FPKM "0.0000000000"; frac "0.000000"; conf_lo "0.000000"; conf_hi "0.000000"; cov "0.000000";
CARPO_1000	Cufflinks	exon	203730	203858	1000	+	.	gene_id "L596_g7362"; transcript_id "L596_g7362.t1"; exon_number "5"; FPKM "0.0000000000"; frac "0.000000"; conf_lo "0.000000"; conf_hi "0.000000"; cov "0.000000";
CARPO_1000	Cufflinks	exon	203906	204046	1000	+	.	gene_id "L596_g7362"; transcript_id "L596_g7362.t1"; exon_number "6"; FPKM "0.0000000000"; frac "0.000000"; conf_lo "0.000000"; conf_hi "0.000000"; cov "0.000000";
CARPO_1000	Cufflinks	exon	204094	204224	1000	+	.	gene_id "L596_g7362"; transcript_id "L596_g7362.t1"; exon_number "7"; FPKM "0.0000000000"; frac "0.000000"; conf_lo "0.000000"; conf_hi "0.000000"; cov "0.000000";
CARPO_1000	Cufflinks	exon	204275	204517	1000	+	.	gene_id "L596_g7362"; transcript_id "L596_g7362.t1"; exon_number "8"; FPKM "0.0000000000"; frac "0.000000"; conf_lo "0.000000"; conf_hi "0.000000"; cov "0.000000";
CARPO_1000	Cufflinks	exon	204560	204920	1000	+	.	gene_id "L596_g7362"; transcript_id "L596_g7362.t1"; exon_number "9"; FPKM "0.0000000000"; frac "0.000000"; conf_lo "0.000000"; conf_hi "0.000000"; cov "0.000000";
CARPO_1000	Cufflinks	transcript	204928	209326	1000	-	.	gene_id "L596_g7363"; transcript_id "L596_g7363.t1"; FPKM "0.0000000000"; frac "0.000000"; conf_lo "0.000000"; conf_hi "0.000000"; cov "0.000000"; full_read_support "yes";
CARPO_1000	Cufflinks	exon	204928	205616	1000	-	.	gene_id "L596_g7363"; transcript_id "L596_g7363.t1"; exon_number "1"; FPKM "0.0000000000"; frac "0.000000"; conf_lo "0.000000"; conf_hi "0.000000"; cov "0.000000";
CARPO_1000	Cufflinks	exon	205659	205877	1000	-	.	gene_id "L596_g7363"; transcript_id "L596_g7363.t1"; exon_number "2"; FPKM "0.0000000000"; frac "0.000000"; conf_lo "0.000000"; conf_hi "0.000000"; cov "0.000000";
CARPO_1000	Cufflinks	exon	205920	206148	1000	-	.	gene_id "L596_g7363"; transcript_id "L596_g7363.t1"; exon_number "3"; FPKM "0.0000000000"; frac "0.000000"; conf_lo "0.000000"; conf_hi "0.000000"; cov "0.000000";
CARPO_1000	Cufflinks	exon	206190	206415	1000	-	.	gene_id "L596_g7363"; transcript_id "L596_g7363.t1"; exon_number "4"; FPKM "0.0000000000"; frac "0.000000"; conf_lo "0.000000"; conf_hi "0.000000"; cov "0.000000";
CARPO_1000	Cufflinks	exon	206460	206695	1000	-	.	gene_id "L596_g7363"; transcript_id "L596_g7363.t1"; exon_number "5"; FPKM "0.0000000000"; frac "0.000000"; conf_lo "0.000000"; conf_hi "0.000000"; cov "0.000000";
CARPO_1000	Cufflinks	exon	206743	207319	1000	-	.	gene_id "L596_g7363"; transcript_id "L596_g7363.t1"; exon_number "6"; FPKM "0.0000000000"; frac "0.000000"; conf_lo "0.000000"; conf_hi "0.000000"; cov "0.000000";
CARPO_1000	Cufflinks	exon	207365	207448	1000	-	.	gene_id "L596_g7363"; transcript_id "L596_g7363.t1"; exon_number "7"; FPKM "0.0000000000"; frac "0.000000"; conf_lo "0.000000"; conf_hi "0.000000"; cov "0.000000";
CARPO_1000	Cufflinks	exon	207494	207567	1000	-	.	gene_id "L596_g7363"; transcript_id "L596_g7363.t1"; exon_number "8"; FPKM "0.0000000000"; frac "0.000000"; conf_lo "0.000000"; conf_hi "0.000000"; cov "0.000000";
CARPO_1000	Cufflinks	exon	209094	209326	1000	-	.	gene_id "L596_g7363"; transcript_id "L596_g7363.t1"; exon_number "9"; FPKM "0.0000000000"; frac "0.000000"; conf_lo "0.000000"; conf_hi "0.000000"; cov "0.000000";
CARPO_1001	Cufflinks	transcript	5594	5955	1000	-	.	gene_id "L596_g7368"; transcript_id "L596_g7368.t1"; FPKM "0.0000000000"; frac "0.000000"; conf_lo "0.000000"; conf_hi "0.000000"; cov "0.000000"; full_read_support "yes";
CARPO_1001	Cufflinks	exon	5594	5806	1000	-	.	gene_id "L596_g7368"; transcript_id "L596_g7368.t1"; exon_number "1"; FPKM "0.0000000000"; frac "0.000000"; conf_lo "0.000000"; conf_hi "0.000000"; cov "0.000000";
CARPO_1001	Cufflinks	exon	5852	5955	1000	-	.	gene_id "L596_g7368"; transcript_id "L596_g7368.t1"; exon_number "2"; FPKM "0.0000000000"; frac "0.000000"; conf_lo "0.000000"; conf_hi "0.000000"; cov "0.000000";
CARPO_1001	Cufflinks	transcript	6526	6920	1000	+	.	gene_id "L596_g7369"; transcript_id "L596_g7369.t1"; FPKM "0.0000000000"; frac "0.000000"; conf_lo "0.000000"; conf_hi "0.000000"; cov "0.000000"; full_read_support "yes";
CARPO_1001	Cufflinks	exon	6526	6623	1000	+	.	gene_id "L596_g7369"; transcript_id "L596_g7369.t1"; exon_number "1"; FPKM "0.0000000000"; frac "0.000000"; conf_lo "0.000000"; conf_hi "0.000000"; cov "0.000000";
CARPO_1001	Cufflinks	exon	6665	6920	1000	+	.	gene_id "L596_g7369"; transcript_id "L596_g7369.t1"; exon_number "2"; FPKM "0.0000000000"; frac "0.000000"; conf_lo "0.000000"; conf_hi "0.000000"; cov "0.000000";
CARPO_1000	Cufflinks	transcript	107737	108545	1	-	.	gene_id "CUFF.10"; transcript_id "L596_g7332.t4"; FPKM "0.0000000000"; frac "0.000000"; conf_lo "0.000000"; conf_hi "0.000000"; cov "0.000000"; full_read_support "yes";
CARPO_1000	Cufflinks	exon	107737	108024	1	-	.	gene_id "CUFF.10"; transcript_id "L596_g7332.t4"; exon_number "1"; FPKM "0.0000000000"; frac "0.000000"; conf_lo "0.000000"; conf_hi "0.000000"; cov "0.000000";
CARPO_1000	Cufflinks	exon	108067	108266	1	-	.	gene_id "CUFF.10"; transcript_id "L596_g7332.t4"; exon_number "2"; FPKM "0.0000000000"; frac "0.000000"; conf_lo "0.000000"; conf_hi "0.000000"; cov "0.000000";
CARPO_1000	Cufflinks	exon	108316	108399	1	-	.	gene_id "CUFF.10"; transcript_id "L596_g7332.t4"; exon_number "3"; FPKM "0.0000000000"; frac "0.000000"; conf_lo "0.000000"; conf_hi "0.000000"; cov "0.000000";
CARPO_1000	Cufflinks	exon	108453	108545	1	-	.	gene_id "CUFF.10"; transcript_id "L596_g7332.t4"; exon_number "4"; FPKM "0.0000000000"; frac "0.000000"; conf_lo "0.000000"; conf_hi "0.000000"; cov "0.000000";
CARPO_1000	Cufflinks	transcript	107737	115105	1	-	.	gene_id "CUFF.10"; transcript_id "L596_g7332.t1"; FPKM "0.0000000000"; frac "0.000000"; conf_lo "0.000000"; conf_hi "0.000000"; cov "0.000000"; full_read_support "yes";
CARPO_1000	Cufflinks	exon	107737	108024	1	-	.	gene_id "CUFF.10"; transcript_id "L596_g7332.t1"; exon_number "1"; FPKM "0.0000000000"; frac "0.000000"; conf_lo "0.000000"; conf_hi "0.000000"; cov "0.000000";
CARPO_1000	Cufflinks	exon	108067	108266	1	-	.	gene_id "CUFF.10"; transcript_id "L596_g7332.t1"; exon_number "2"; FPKM "0.0000000000"; frac "0.000000"; conf_lo "0.000000"; conf_hi "0.000000"; cov "0.000000";
CARPO_1000	Cufflinks	exon	108316	108399	1	-	.	gene_id "CUFF.10"; transcript_id "L596_g7332.t1"; exon_number "3"; FPKM "0.0000000000"; frac "0.000000"; conf_lo "0.000000"; conf_hi "0.000000"; cov "0.000000";
CARPO_1000	Cufflinks	exon	108453	108697	1	-	.	gene_id "CUFF.10"; transcript_id "L596_g7332.t1"; exon_number "4"; FPKM "0.0000000000"; frac "0.000000"; conf_lo "0.000000"; conf_hi "0.000000"; cov "0.000000";
CARPO_1000	Cufflinks	exon	108718	108959	1	-	.	gene_id "CUFF.10"; transcript_id "L596_g7332.t1"; exon_number "5"; FPKM "0.0000000000"; frac "0.000000"; conf_lo "0.000000"; conf_hi "0.000000"; cov "0.000000";
CARPO_1000	Cufflinks	exon	109006	109205	1	-	.	gene_id "CUFF.10"; transcript_id "L596_g7332.t1"; exon_number "6"; FPKM "0.0000000000"; frac "0.000000"; conf_lo "0.000000"; conf_hi "0.000000"; cov "0.000000";
CARPO_1000	Cufflinks	exon	109254	109337	1	-	.	gene_id "CUFF.10"; transcript_id "L596_g7332.t1"; exon_number "7"; FPKM "0.0000000000"; frac "0.000000"; conf_lo "0.000000"; conf_hi "0.000000"; cov "0.000000";
CARPO_1000	Cufflinks	exon	109386	109630	1	-	.	gene_id "CUFF.10"; transcript_id "L596_g7332.t1"; exon_number "8"; FPKM "0.0000000000"; frac "0.000000"; conf_lo "0.000000"; conf_hi "0.000000"; cov "0.000000";
CARPO_1000	Cufflinks	exon	109709	109899	1	-	.	gene_id "CUFF.10"; transcript_id "L596_g7332.t1"; exon_number "9"; FPKM "0.0000000000"; frac "0.000000"; conf_lo "0.000000"; conf_hi "0.000000"; cov "0.000000";
CARPO_1000	Cufflinks	exon	109948	110141	1	-	.	gene_id "CUFF.10"; transcript_id "L596_g7332.t1"; exon_number "10"; FPKM "0.0000000000"; frac "0.000000"; conf_lo "0.000000"; conf_hi "0.000000"; cov "0.000000";
CARPO_1000	Cufflinks	exon	110207	110287	1	-	.	gene_id "CUFF.10"; transcript_id "L596_g7332.t1"; exon_number "11"; FPKM "0.0000000000"; frac "0.000000"; conf_lo "0.000000"; conf_hi "0.000000"; cov "0.000000";
CARPO_1000	Cufflinks	exon	110329	110573	1	-	.	gene_id "CUFF.10"; transcript_id "L596_g7332.t1"; exon_number "12"; FPKM "0.0000000000"; frac "0.000000"; conf_lo "0.000000"; conf_hi "0.000000"; cov "0.000000";
CARPO_1000	Cufflinks	exon	110620	110831	1	-	.	gene_id "CUFF.10"; transcript_id "L596_g7332.t1"; exon_number "13"; FPKM "0.0000000000"; frac "0.000000"; conf_lo "0.000000"; conf_hi "0.000000"; cov "0.000000";
CARPO_1000	Cufflinks	exon	111034	111227	1	-	.	gene_id "CUFF.10"; transcript_id "L596_g7332.t1"; exon_number "14"; FPKM "0.0000000000"; frac "0.000000"; conf_lo "0.000000"; conf_hi "0.000000"; cov "0.000000";
CARPO_1000	Cufflinks	exon	111272	111352	1	-	.	gene_id "CUFF.10"; transcript_id "L596_g7332.t1"; exon_number "15"; FPKM "0.0000000000"; frac "0.000000"; conf_lo "0.000000"; conf_hi "0.000000"; cov "0.000000";
CARPO_1000	Cufflinks	exon	111438	111679	1	-	.	gene_id "CUFF.10"; transcript_id "L596_g7332.t1"; exon_number "16"; FPKM "0.0000000000"; frac "0.000000"; conf_lo "0.000000"; conf_hi "0.000000"; cov "0.000000";
CARPO_1000	Cufflinks	exon	111743	112740	1	-	.	gene_id "CUFF.10"; transcript_id "L596_g7332.t1"; exon_number "17"; FPKM "0.0000000000"; frac "0.000000"; conf_lo "0.000000"; conf_hi "0.000000"; cov "0.000000";
CARPO_1000	Cufflinks	exon	112790	112929	1	-	.	gene_id "CUFF.10"; transcript_id "L596_g7332.t1"; exon_number "18"; FPKM "0.0000000000"; frac "0.000000"; conf_lo "0.000000"; conf_hi "0.000000"; cov "0.000000";
CARPO_1000	Cufflinks	exon	112978	113090	1	-	.	gene_id "CUFF.10"; transcript_id "L596_g7332.t1"; exon_number "19"; FPKM "0.0000000000"; frac "0.000000"; conf_lo "0.000000"; conf_hi "0.000000"; cov "0.000000";
CARPO_1000	Cufflinks	exon	113197	113360	1	-	.	gene_id "CUFF.10"; transcript_id "L596_g7332.t1"; exon_number "20"; FPKM "0.0000000000"; frac "0.000000"; conf_lo "0.000000"; conf_hi "0.000000"; cov "0.000000";
CARPO_1000	Cufflinks	exon	114941	115105	1	-	.	gene_id "CUFF.10"; transcript_id "L596_g7332.t1"; exon_number "21"; FPKM "0.0000000000"; frac "0.000000"; conf_lo "0.000000"; conf_hi "0.000000"; cov "0.000000";
CARPO_1000	Cufflinks	transcript	107737	115105	1000	-	.	gene_id "CUFF.10"; transcript_id "CUFF.10.3"; FPKM "0.6681531029"; frac "0.000000"; conf_lo "0.668153"; conf_hi "0.668153"; cov "0.313283"; full_read_support "no";
CARPO_1000	Cufflinks	exon	107737	108024	1000	-	.	gene_id "CUFF.10"; transcript_id "CUFF.10.3"; exon_number "1"; FPKM "0.6681531029"; frac "0.000000"; conf_lo "0.668153"; conf_hi "0.668153"; cov "0.313283";
CARPO_1000	Cufflinks	exon	108067	108266	1000	-	.	gene_id "CUFF.10"; transcript_id "CUFF.10.3"; exon_number "2"; FPKM "0.6681531029"; frac "0.000000"; conf_lo "0.668153"; conf_hi "0.668153"; cov "0.313283";
CARPO_1000	Cufflinks	exon	108316	108399	1000	-	.	gene_id "CUFF.10"; transcript_id "CUFF.10.3"; exon_number "3"; FPKM "0.6681531029"; frac "0.000000"; conf_lo "0.668153"; conf_hi "0.668153"; cov "0.313283";
CARPO_1000	Cufflinks	exon	108453	108697	1000	-	.	gene_id "CUFF.10"; transcript_id "CUFF.10.3"; exon_number "4"; FPKM "0.6681531029"; frac "0.000000"; conf_lo "0.668153"; conf_hi "0.668153"; cov "0.313283";
CARPO_1000	Cufflinks	exon	108751	108959	1000	-	.	gene_id "CUFF.10"; transcript_id "CUFF.10.3"; exon_number "5"; FPKM "0.6681531029"; frac "0.000000"; conf_lo "0.668153"; conf_hi "0.668153"; cov "0.313283";
CARPO_1000	Cufflinks	exon	109006	109205	1000	-	.	gene_id "CUFF.10"; transcript_id "CUFF.10.3"; exon_number "6"; FPKM "0.6681531029"; frac "0.000000"; conf_lo "0.668153"; conf_hi "0.668153"; cov "0.313283";
CARPO_1000	Cufflinks	exon	109254	109337	1000	-	.	gene_id "CUFF.10"; transcript_id "CUFF.10.3"; exon_number "7"; FPKM "0.6681531029"; frac "0.000000"; conf_lo "0.668153"; conf_hi "0.668153"; cov "0.313283";
CARPO_1000	Cufflinks	exon	109386	109630	1000	-	.	gene_id "CUFF.10"; transcript_id "CUFF.10.3"; exon_number "8"; FPKM "0.6681531029"; frac "0.000000"; conf_lo "0.668153"; conf_hi "0.668153"; cov "0.313283";
CARPO_1000	Cufflinks	exon	109709	109899	1000	-	.	gene_id "CUFF.10"; transcript_id "CUFF.10.3"; exon_number "9"; FPKM "0.6681531029"; frac "0.000000"; conf_lo "0.668153"; conf_hi "0.668153"; cov "0.313283";
CARPO_1000	Cufflinks	exon	109948	110141	1000	-	.	gene_id "CUFF.10"; transcript_id "CUFF.10.3"; exon_number "10"; FPKM "0.6681531029"; frac "0.000000"; conf_lo "0.668153"; conf_hi "0.668153"; cov "0.313283";
CARPO_1000	Cufflinks	exon	110207	110287	1000	-	.	gene_id "CUFF.10"; transcript_id "CUFF.10.3"; exon_number "11"; FPKM "0.6681531029"; frac "0.000000"; conf_lo "0.668153"; conf_hi "0.668153"; cov "0.313283";
CARPO_1000	Cufflinks	exon	110329	110573	1000	-	.	gene_id "CUFF.10"; transcript_id "CUFF.10.3"; exon_number "12"; FPKM "0.6681531029"; frac "0.000000"; conf_lo "0.668153"; conf_hi "0.668153"; cov "0.313283";
CARPO_1000	Cufflinks	exon	110620	110831	1000	-	.	gene_id "CUFF.10"; transcript_id "CUFF.10.3"; exon_number "13"; FPKM "0.6681531029"; frac "0.000000"; conf_lo "0.668153"; conf_hi "0.668153"; cov "0.313283";
CARPO_1000	Cufflinks	exon	111034	111227	1000	-	.	gene_id "CUFF.10"; transcript_id "CUFF.10.3"; exon_number "14"; FPKM "0.6681531029"; frac "0.000000"; conf_lo "0.668153"; conf_hi "0.668153"; cov "0.313283";
CARPO_1000	Cufflinks	exon	111272	111352	1000	-	.	gene_id "CUFF.10"; transcript_id "CUFF.10.3"; exon_number "15"; FPKM "0.6681531029"; frac "0.000000"; conf_lo "0.668153"; conf_hi "0.668153"; cov "0.313283";
CARPO_1000	Cufflinks	exon	111438	111679	1000	-	.	gene_id "CUFF.10"; transcript_id "CUFF.10.3"; exon_number "16"; FPKM "0.6681531029"; frac "0.000000"; conf_lo "0.668153"; conf_hi "0.668153"; cov "0.313283";
CARPO_1000	Cufflinks	exon	111743	112740	1000	-	.	gene_id "CUFF.10"; transcript_id "CUFF.10.3"; exon_number "17"; FPKM "0.6681531029"; frac "0.000000"; conf_lo "0.668153"; conf_hi "0.668153"; cov "0.313283";
CARPO_1000	Cufflinks	exon	112790	112929	1000	-	.	gene_id "CUFF.10"; transcript_id "CUFF.10.3"; exon_number "18"; FPKM "0.6681531029"; frac "0.000000"; conf_lo "0.668153"; conf_hi "0.668153"; cov "0.313283";
CARPO_1000	Cufflinks	exon	112978	113090	1000	-	.	gene_id "CUFF.10"; transcript_id "CUFF.10.3"; exon_number "19"; FPKM "0.6681531029"; frac "0.000000"; conf_lo "0.668153"; conf_hi "0.668153"; cov "0.313283";
CARPO_1000	Cufflinks	exon	113197	113360	1000	-	.	gene_id "CUFF.10"; transcript_id "CUFF.10.3"; exon_number "20"; FPKM "0.6681531029"; frac "0.000000"; conf_lo "0.668153"; conf_hi "0.668153"; cov "0.313283";
CARPO_1000	Cufflinks	exon	114941	115105	1000	-	.	gene_id "CUFF.10"; transcript_id "CUFF.10.3"; exon_number "21"; FPKM "0.6681531029"; frac "0.000000"; conf_lo "0.668153"; conf_hi "0.668153"; cov "0.313283";
CARPO_1000	Cufflinks	transcript	107737	115105	251	-	.	gene_id "CUFF.10"; transcript_id "CUFF.10.4"; FPKM "0.1681531029"; frac "0.000000"; conf_lo "0.168153"; conf_hi "0.168153"; cov "0.078843"; full_read_support "yes";
CARPO_1000	Cufflinks	exon	107737	108024	251	-	.	gene_id "CUFF.10"; transcript_id "CUFF.10.4"; exon_number "1"; FPKM "0.1681531029"; frac "0.000000"; conf_lo "0.168153"; conf_hi "0.168153"; cov "0.078843";
CARPO_1000	Cufflinks	exon	108067	108266	251	-	.	gene_id "CUFF.10"; transcript_id "CUFF.10.4"; exon_number "2"; FPKM "0.1681531029"; frac "0.000000"; conf_lo "0.168153"; conf_hi "0.168153"; cov "0.078843";
CARPO_1000	Cufflinks	exon	108316	108399	251	-	.	gene_id "CUFF.10"; transcript_id "CUFF.10.4"; exon_number "3"; FPKM "0.1681531029"; frac "0.000000"; conf_lo "0.168153"; conf_hi "0.168153"; cov "0.078843";
CARPO_1000	Cufflinks	exon	108453	108697	251	-	.	gene_id "CUFF.10"; transcript_id "CUFF.10.4"; exon_number "4"; FPKM "0.1681531029"; frac "0.000000"; conf_lo "0.168153"; conf_hi "0.168153"; cov "0.078843";
CARPO_1000	Cufflinks	exon	108747	108959	251	-	.	gene_id "CUFF.10"; transcript_id "CUFF.10.4"; exon_number "5"; FPKM "0.1681531029"; frac "0.000000"; conf_lo "0.168153"; conf_hi "0.168153"; cov "0.078843";
CARPO_1000	Cufflinks	exon	109006	109205	251	-	.	gene_id "CUFF.10"; transcript_id "CUFF.10.4"; exon_number "6"; FPKM "0.1681531029"; frac "0.000000"; conf_lo "0.168153"; conf_hi "0.168153"; cov "0.078843";
CARPO_1000	Cufflinks	exon	109254	109337	251	-	.	gene_id "CUFF.10"; transcript_id "CUFF.10.4"; exon_number "7"; FPKM "0.1681531029"; frac "0.000000"; conf_lo "0.168153"; conf_hi "0.168153"; cov "0.078843";
CARPO_1000	Cufflinks	exon	109386	109630	251	-	.	gene_id "CUFF.10"; transcript_id "CUFF.10.4"; exon_number "8"; FPKM "0.1681531029"; frac "0.000000"; conf_lo "0.168153"; conf_hi "0.168153"; cov "0.078843";
CARPO_1000	Cufflinks	exon	109709	109899	251	-	.	gene_id "CUFF.10"; transcript_id "CUFF.10.4"; exon_number "9"; FPKM "0.1681531029"; frac "0.000000"; conf_lo "0.168153"; conf_hi "0.168153"; cov "0.078843";
CARPO_1000	Cufflinks	exon	109948	110141	251	-	.	gene_id "CUFF.10"; transcript_id "CUFF.10.4"; exon_number "10"; FPKM "0.1681531029"; frac "0.000000"; conf_lo "0.168153"; conf_hi "0.168153"; cov "0.078843";
CARPO_1000	Cufflinks	exon	110207	110287	251	-	.	gene_id "CUFF.10"; transcript_id "CUFF.10.4"; exon_number "11"; FPKM "0.1681531029"; frac "0.000000"; conf_lo "0.168153"; conf_hi "0.168153"; cov "0.078843";
CARPO_1000	Cufflinks	exon	110329	110573	251	-	.	gene_id "CUFF.10"; transcript_id "CUFF.10.4"; exon_number "12"; FPKM "0.1681531029"; frac "0.000000"; conf_lo "0.168153"; conf_hi "0.168153"; cov "0.078843";
CARPO_1000	Cufflinks	exon	110620	110831	251	-	.	gene_id "CUFF.10"; transcript_id "CUFF.10.4"; exon_number "13"; FPKM "0.1681531029"; frac "0.000000"; conf_lo "0.168153"; conf_hi "0.168153"; cov "0.078843";
CARPO_1000	Cufflinks	exon	111034	111227	251	-	.	gene_id "CUFF.10"; transcript_id "CUFF.10.4"; exon_number "14"; FPKM "0.1681531029"; frac "0.000000"; conf_lo "0.168153"; conf_hi "0.168153"; cov "0.078843";
CARPO_1000	Cufflinks	exon	111272	111352	251	-	.	gene_id "CUFF.10"; transcript_id "CUFF.10.4"; exon_number "15"; FPKM "0.1681531029"; frac "0.000000"; conf_lo "0.168153"; conf_hi "0.168153"; cov "0.078843";
CARPO_1000	Cufflinks	exon	111438	111679	251	-	.	gene_id "CUFF.10"; transcript_id "CUFF.10.4"; exon_number "16"; FPKM "0.1681531029"; frac "0.000000"; conf_lo "0.168153"; conf_hi "0.168153"; cov "0.078843";
CARPO_1000	Cufflinks	exon	111743	112740	251	-	.	gene_id "CUFF.10"; transcript_id "CUFF.10.4"; exon_number "17"; FPKM "0.1681531029"; frac "0.000000"; conf_lo "0.168153"; conf_hi "0.168153"; cov "0.078843";
CARPO_1000	Cufflinks	exon	112790	112929	251	-	.	gene_id "CUFF.10"; transcript_id "CUFF.10.4"; exon_number "18"; FPKM "0.1681531029"; frac "0.000000"; conf_lo "0.168153"; conf_hi "0.168153"; cov "0.078843";
CARPO_1000	Cufflinks	exon	112978	113090	251	-	.	gene_id "CUFF.10"; transcript_id "CUFF.10.4"; exon_number "19"; FPKM "0.1681531029"; frac "0.000000"; conf_lo "0.168153"; conf_hi "0.168153"; cov "0.078843";
CARPO_1000	Cufflinks	exon	113197	113360	251	-	.	gene_id "CUFF.10"; transcript_id "CUFF.10.4"; exon_number "20"; FPKM "0.1681531029"; frac "0.000000"; conf_lo "0.168153"; conf_hi "0.168153"; cov "0.078843";
CARPO_1000	Cufflinks	exon	114941	115105	251	-	.	gene_id "CUFF.10"; transcript_id "CUFF.10.4"; exon_number "21"; FPKM "0.1681531029"; frac "0.000000"; conf_lo "0.168153"; conf_hi "0.168153"; cov "0.078843";
CARPO_1000	Cufflinks	transcript	108517	115105	1	-	.	gene_id "CUFF.10"; transcript_id "L596_g7332.t2"; FPKM "0.0000000000"; frac "0.000000"; conf_lo "0.000000"; conf_hi "0.000000"; cov "0.000000"; full_read_support "yes";
CARPO_1000	Cufflinks	exon	108517	108697	1	-	.	gene_id "CUFF.10"; transcript_id "L596_g7332.t2"; exon_number "1"; FPKM "0.0000000000"; frac "0.000000"; conf_lo "0.000000"; conf_hi "0.000000"; cov "0.000000";
CARPO_1000	Cufflinks	exon	108747	108959	1	-	.	gene_id "CUFF.10"; transcript_id "L596_g7332.t2"; exon_number "2"; FPKM "0.0000000000"; frac "0.000000"; conf_lo "0.000000"; conf_hi "0.000000"; cov "0.000000";
CARPO_1000	Cufflinks	exon	109006	109205	1	-	.	gene_id "CUFF.10"; transcript_id "L596_g7332.t2"; exon_number "3"; FPKM "0.0000000000"; frac "0.000000"; conf_lo "0.000000"; conf_hi "0.000000"; cov "0.000000";
CARPO_1000	Cufflinks	exon	109254	109337	1	-	.	gene_id "CUFF.10"; transcript_id "L596_g7332.t2"; exon_number "4"; FPKM "0.0000000000"; frac "0.000000"; conf_lo "0.000000"; conf_hi "0.000000"; cov "0.000000";
CARPO_1000	Cufflinks	exon	109386	109630	1	-	.	gene_id "CUFF.10"; transcript_id "L596_g7332.t2"; exon_number "5"; FPKM "0.0000000000"; frac "0.000000"; conf_lo "0.000000"; conf_hi "0.000000"; cov "0.000000";
CARPO_1000	Cufflinks	exon	109709	109899	1	-	.	gene_id "CUFF.10"; transcript_id "L596_g7332.t2"; exon_number "6"; FPKM "0.0000000000"; frac "0.000000"; conf_lo "0.000000"; conf_hi "0.000000"; cov "0.000000";
CARPO_1000	Cufflinks	exon	109948	110141	1	-	.	gene_id "CUFF.10"; transcript_id "L596_g7332.t2"; exon_number "7"; FPKM "0.0000000000"; frac "0.000000"; conf_lo "0.000000"; conf_hi "0.000000"; cov "0.000000";
CARPO_1000	Cufflinks	exon	110207	110287	1	-	.	gene_id "CUFF.10"; transcript_id "L596_g7332.t2"; exon_number "8"; FPKM "0.0000000000"; frac "0.000000"; conf_lo "0.000000"; conf_hi "0.000000"; cov "0.000000";
CARPO_1000	Cufflinks	exon	110329	110573	1	-	.	gene_id "CUFF.10"; transcript_id "L596_g7332.t2"; exon_number "9"; FPKM "0.0000000000"; frac "0.000000"; conf_lo "0.000000"; conf_hi "0.000000"; cov "0.000000";
CARPO_1000	Cufflinks	exon	110620	110831	1	-	.	gene_id "CUFF.10"; transcript_id "L596_g7332.t2"; exon_number "10"; FPKM "0.0000000000"; frac "0.000000"; conf_lo "0.000000"; conf_hi "0.000000"; cov "0.000000";
CARPO_1000	Cufflinks	exon	111034	111227	1	-	.	gene_id "CUFF.10"; transcript_id "L596_g7332.t2"; exon_number "11"; FPKM "0.0000000000"; frac "0.000000"; conf_lo "0.000000"; conf_hi "0.000000"; cov "0.000000";
CARPO_1000	Cufflinks	exon	111272	111352	1	-	.	gene_id "CUFF.10"; transcript_id "L596_g7332.t2"; exon_number "12"; FPKM "0.0000000000"; frac "0.000000"; conf_lo "0.000000"; conf_hi "0.000000"; cov "0.000000";
CARPO_1000	Cufflinks	exon	111438	111679	1	-	.	gene_id "CUFF.10"; transcript_id "L596_g7332.t2"; exon_number "13"; FPKM "0.0000000000"; frac "0.000000"; conf_lo "0.000000"; conf_hi "0.000000"; cov "0.000000";
CARPO_1000	Cufflinks	exon	111743	112740	1	-	.	gene_id "CUFF.10"; transcript_id "L596_g7332.t2"; exon_number "14"; FPKM "0.0000000000"; frac "0.000000"; conf_lo "0.000000"; conf_hi "0.000000"; cov "0.000000";
CARPO_1000	Cufflinks	exon	112790	112929	1	-	.	gene_id "CUFF.10"; transcript_id "L596_g7332.t2"; exon_number "15"; FPKM "0.0000000000"; frac "0.000000"; conf_lo "0.000000"; conf_hi "0.000000"; cov "0.000000";
CARPO_1000	Cufflinks	exon	112978	113090	1	-	.	gene_id "CUFF.10"; transcript_id "L596_g7332.t2"; exon_number "16"; FPKM "0.0000000000"; frac "0.000000"; conf_lo "0.000000"; conf_hi "0.000000"; cov "0.000000";
CARPO_1000	Cufflinks	exon	113197	113360	1	-	.	gene_id "CUFF.10"; transcript_id "L596_g7332.t2"; exon_number "17"; FPKM "0.0000000000"; frac "0.000000"; conf_lo "0.000000"; conf_hi "0.000000"; cov "0.000000";
CARPO_1000	Cufflinks	exon	114941	115105	1	-	.	gene_id "CUFF.10"; transcript_id "L596_g7332.t2"; exon_number "18"; FPKM "0.0000000000"; frac "0.000000"; conf_lo "0.000000"; conf_hi "0.000000"; cov "0.000000";
CARPO_1000	Cufflinks	transcript	108619	115105	1	-	.	gene_id "CUFF.10"; transcript_id "L596_g7332.t3"; FPKM "0.0000000000"; frac "0.000000"; conf_lo "0.000000"; conf_hi "0.000000"; cov "0.000000"; full_read_support "yes";
CARPO_1000	Cufflinks	exon	108619	108718	1	-	.	gene_id "CUFF.10"; transcript_id "L596_g7332.t3"; exon_number "1"; FPKM "0.0000000000"; frac "0.000000"; conf_lo "0.000000"; conf_hi "0.000000"; cov "0.000000";
CARPO_1000	Cufflinks	exon	108747	108959	1	-	.	gene_id "CUFF.10"; transcript_id "L596_g7332.t3"; exon_number "2"; FPKM "0.0000000000"; frac "0.000000"; conf_lo "0.000000"; conf_hi "0.000000"; cov "0.000000";
CARPO_1000	Cufflinks	exon	109006	109205	1	-	.	gene_id "CUFF.10"; transcript_id "L596_g7332.t3"; exon_number "3"; FPKM "0.0000000000"; frac "0.000000"; conf_lo "0.000000"; conf_hi "0.000000"; cov "0.000000";
CARPO_1000	Cufflinks	exon	109254	109337	1	-	.	gene_id "CUFF.10"; transcript_id "L596_g7332.t3"; exon_number "4"; FPKM "0.0000000000"; frac "0.000000"; conf_lo "0.000000"; conf_hi "0.000000"; cov "0.000000";
CARPO_1000	Cufflinks	exon	109386	109630	1	-	.	gene_id "CUFF.10"; transcript_id "L596_g7332.t3"; exon_number "5"; FPKM "0.0000000000"; frac "0.000000"; conf_lo "0.000000"; conf_hi "0.000000"; cov "0.000000";
CARPO_1000	Cufflinks	exon	109709	109899	1	-	.	gene_id "CUFF.10"; transcript_id "L596_g7332.t3"; exon_number "6"; FPKM "0.0000000000"; frac "0.000000"; conf_lo "0.000000"; conf_hi "0.000000"; cov "0.000000";
CARPO_1000	Cufflinks	exon	109948	110141	1	-	.	gene_id "CUFF.10"; transcript_id "L596_g7332.t3"; exon_number "7"; FPKM "0.0000000000"; frac "0.000000"; conf_lo "0.000000"; conf_hi "0.000000"; cov "0.000000";
CARPO_1000	Cufflinks	exon	110207	110287	1	-	.	gene_id "CUFF.10"; transcript_id "L596_g7332.t3"; exon_number "8"; FPKM "0.0000000000"; frac "0.000000"; conf_lo "0.000000"; conf_hi "0.000000"; cov "0.000000";
CARPO_1000	Cufflinks	exon	110329	110573	1	-	.	gene_id "CUFF.10"; transcript_id "L596_g7332.t3"; exon_number "9"; FPKM "0.0000000000"; frac "0.000000"; conf_lo "0.000000"; conf_hi "0.000000"; cov "0.000000";
CARPO_1000	Cufflinks	exon	110620	110831	1	-	.	gene_id "CUFF.10"; transcript_id "L596_g7332.t3"; exon_number "10"; FPKM "0.0000000000"; frac "0.000000"; conf_lo "0.000000"; conf_hi "0.000000"; cov "0.000000";
CARPO_1000	Cufflinks	exon	111034	111227	1	-	.	gene_id "CUFF.10"; transcript_id "L596_g7332.t3"; exon_number "11"; FPKM "0.0000000000"; frac "0.000000"; conf_lo "0.000000"; conf_hi "0.000000"; cov "0.000000";
CARPO_1000	Cufflinks	exon	111272	111352	1	-	.	gene_id "CUFF.10"; transcript_id "L596_g7332.t3"; exon_number "12"; FPKM "0.0000000000"; frac "0.000000"; conf_lo "0.000000"; conf_hi "0.000000"; cov "0.000000";
CARPO_1000	Cufflinks	exon	111438	111679	1	-	.	gene_id "CUFF.10"; transcript_id "L596_g7332.t3"; exon_number "13"; FPKM "0.0000000000"; frac "0.000000"; conf_lo "0.000000"; conf_hi "0.000000"; cov "0.000000";
CARPO_1000	Cufflinks	exon	111743	112740	1	-	.	gene_id "CUFF.10"; transcript_id "L596_g7332.t3"; exon_number "14"; FPKM "0.0000000000"; frac "0.000000"; conf_lo "0.000000"; conf_hi "0.000000"; cov "0.000000";
CARPO_1000	Cufflinks	exon	112790	112929	1	-	.	gene_id "CUFF.10"; transcript_id "L596_g7332.t3"; exon_number "15"; FPKM "0.0000000000"; frac "0.000000"; conf_lo "0.000000"; conf_hi "0.000000"; cov "0.000000";
CARPO_1000	Cufflinks	exon	112978	113090	1	-	.	gene_id "CUFF.10"; transcript_id "L596_g7332.t3"; exon_number "16"; FPKM "0.0000000000"; frac "0.000000"; conf_lo "0.000000"; conf_hi "0.000000"; cov "0.000000";
CARPO_1000	Cufflinks	exon	113197	113360	1	-	.	gene_id "CUFF.10"; transcript_id "L596_g7332.t3"; exon_number "17"; FPKM "0.0000000000"; frac "0.000000"; conf_lo "0.000000"; conf_hi "0.000000"; cov "0.000000";
CARPO_1000	Cufflinks	exon	114941	115105	1	-	.	gene_id "CUFF.10"; transcript_id "L596_g7332.t3"; exon_number "18"; FPKM "0.0000000000"; frac "0.000000"; conf_lo "0.000000"; conf_hi "0.000000"; cov "0.000000";
CARPO_1000	Cufflinks	transcript	140117	141365	1	-	.	gene_id "CUFF.11"; transcript_id "L596_g7339.t1"; FPKM "0.0000000000"; frac "0.000000"; conf_lo "0.000000"; conf_hi "0.000000"; cov "0.000000"; full_read_support "yes";
CARPO_1000	Cufflinks	exon	140117	140691	1	-	.	gene_id "CUFF.11"; transcript_id "L596_g7339.t1"; exon_number "1"; FPKM "0.0000000000"; frac "0.000000"; conf_lo "0.000000"; conf_hi "0.000000"; cov "0.000000";
CARPO_1000	Cufflinks	exon	140739	140859	1	-	.	gene_id "CUFF.11"; transcript_id "L596_g7339.t1"; exon_number "2"; FPKM "0.0000000000"; frac "0.000000"; conf_lo "0.000000"; conf_hi "0.000000"; cov "0.000000";
CARPO_1000	Cufflinks	exon	140908	141004	1	-	.	gene_id "CUFF.11"; transcript_id "L596_g7339.t1"; exon_number "3"; FPKM "0.0000000000"; frac "0.000000"; conf_lo "0.000000"; conf_hi "0.000000"; cov "0.000000";
CARPO_1000	Cufflinks	exon	141052	141145	1	-	.	gene_id "CUFF.11"; transcript_id "L596_g7339.t1"; exon_number "4"; FPKM "0.0000000000"; frac "0.000000"; conf_lo "0.000000"; conf_hi "0.000000"; cov "0.000000";
CARPO_1000	Cufflinks	exon	141189	141249	1	-	.	gene_id "CUFF.11"; transcript_id "L596_g7339.t1"; exon_number "5"; FPKM "0.0000000000"; frac "0.000000"; conf_lo "0.000000"; conf_hi "0.000000"; cov "0.000000";
CARPO_1000	Cufflinks	exon	141293	141365	1	-	.	gene_id "CUFF.11"; transcript_id "L596_g7339.t1"; exon_number "6"; FPKM "0.0000000000"; frac "0.000000"; conf_lo "0.000000"; conf_hi "0.000000"; cov "0.000000";
CARPO_1000	Cufflinks	transcript	140117	144475	500	-	.	gene_id "CUFF.11"; transcript_id "CUFF.11.2"; FPKM "0.5000000000"; frac "0.000000"; conf_lo "0.500000"; conf_hi "0.500000"; cov "0.090314"; full_read_support "no";
CARPO_1000	Cufflinks	exon	140117	140691	500	-	.	gene_id "CUFF.11"; transcript_id "CUFF.11.2"; exon_number "1"; FPKM "0.5000000000"; frac "0.000000"; conf_lo "0.500000"; conf_hi "0.500000"; cov "0.090314";
CARPO_1000	Cufflinks	exon	140739	140859	500	-	.	gene_id "CUFF.11"; transcript_id "CUFF.11.2"; exon_number "2"; FPKM "0.5000000000"; frac "0.000000"; conf_lo "0.500000"; conf_hi "0.500000"; cov "0.090314";
CARPO_1000	Cufflinks	exon	140908	141004	500	-	.	gene_id "CUFF.11"; transcript_id "CUFF.11.2"; exon_number "3"; FPKM "0.5000000000"; frac "0.000000"; conf_lo "0.500000"; conf_hi "0.500000"; cov "0.090314";
CARPO_1000	Cufflinks	exon	141052	141145	500	-	.	gene_id "CUFF.11"; transcript_id "CUFF.11.2"; exon_number "4"; FPKM "0.5000000000"; frac "0.000000"; conf_lo "0.500000"; conf_hi "0.500000"; cov "0.090314";
CARPO_1000	Cufflinks	exon	141189	141249	500	-	.	gene_id "CUFF.11"; transcript_id "CUFF.11.2"; exon_number "5"; FPKM "0.5000000000"; frac "0.000000"; conf_lo "0.500000"; conf_hi "0.500000"; cov "0.090314";
CARPO_1000	Cufflinks	exon	141293	141360	500	-	.	gene_id "CUFF.11"; transcript_id "CUFF.11.2"; exon_number "6"; FPKM "0.5000000000"; frac "0.000000"; conf_lo "0.500000"; conf_hi "0.500000"; cov "0.090314";
CARPO_1000	Cufflinks	exon	142321	142465	500	-	.	gene_id "CUFF.11"; transcript_id "CUFF.11.2"; exon_number "7"; FPKM "0.5000000000"; frac "0.000000"; conf_lo "0.500000"; conf_hi "0.500000"; cov "0.090314";
CARPO_1000	Cufflinks	exon	143009	143086	500	-	.	gene_id "CUFF.11"; transcript_id "CUFF.11.2"; exon_number "8"; FPKM "0.5000000000"; frac "0.000000"; conf_lo "0.500000"; conf_hi "0.500000"; cov "0.090314";
CARPO_1000	Cufflinks	exon	143346	143483	500	-	.	gene_id "CUFF.11"; transcript_id "CUFF.11.2"; exon_number "9"; FPKM "0.5000000000"; frac "0.000000"; conf_lo "0.500000"; conf_hi "0.500000"; cov "0.090314";
CARPO_1000	Cufflinks	exon	143532	143611	500	-	.	gene_id "CUFF.11"; transcript_id "CUFF.11.2"; exon_number "10"; FPKM "0.5000000000"; frac "0.000000"; conf_lo "0.500000"; conf_hi "0.500000"; cov "0.090314";
CARPO_1000	Cufflinks	exon	143681	143744	500	-	.	gene_id "CUFF.11"; transcript_id "CUFF.11.2"; exon_number "11"; FPKM "0.5000000000"; frac "0.000000"; conf_lo "0.500000"; conf_hi "0.500000"; cov "0.090314";
CARPO_1000	Cufflinks	exon	143795	143967	500	-	.	gene_id "CUFF.11"; transcript_id "CUFF.11.2"; exon_number "12"; FPKM "0.5000000000"; frac "0.000000"; conf_lo "0.500000"; conf_hi "0.500000"; cov "0.090314";
CARPO_1000	Cufflinks	exon	144015	144475	500	-	.	gene_id "CUFF.11"; transcript_id "CUFF.11.2"; exon_number "13"; FPKM "0.5000000000"; frac "0.000000"; conf_lo "0.500000"; conf_hi "0.500000"; cov "0.090314";
CARPO_1000	Cufflinks	transcript	140117	144475	500	-	.	gene_id "CUFF.11"; transcript_id "CUFF.11.3"; FPKM "0.5000000000"; frac "0.000000"; conf_lo "0.500000"; conf_hi "0.500000"; cov "0.090314"; full_read_support "yes";
CARPO_1000	Cufflinks	exon	140117	140691	500	-	.	gene_id "CUFF.11"; transcript_id "CUFF.11.3"; exon_number "1"; FPKM "0.5000000000"; frac "0.000000"; conf_lo "0.500000"; conf_hi "0.500000"; cov "0.090314";
CARPO_1000	Cufflinks	exon	140739	140859	500	-	.	gene_id "CUFF.11"; transcript_id "CUFF.11.3"; exon_number "2"; FPKM "0.5000000000"; frac "0.000000"; conf_lo "0.500000"; conf_hi "0.500000"; cov "0.090314";
CARPO_1000	Cufflinks	exon	140908	141004	500	-	.	gene_id "CUFF.11"; transcript_id "CUFF.11.3"; exon_number "3"; FPKM "0.5000000000"; frac "0.000000"; conf_lo "0.500000"; conf_hi "0.500000"; cov "0.090314";
CARPO_1000	Cufflinks	exon	141052	141145	500	-	.	gene_id "CUFF.11"; transcript_id "CUFF.11.3"; exon_number "4"; FPKM "0.5000000000"; frac "0.000000"; conf_lo "0.500000"; conf_hi "0.500000"; cov "0.090314";
CARPO_1000	Cufflinks	exon	141189	141249	500	-	.	gene_id "CUFF.11"; transcript_id "CUFF.11.3"; exon_number "5"; FPKM "0.5000000000"; frac "0.000000"; conf_lo "0.500000"; conf_hi "0.500000"; cov "0.090314";
CARPO_1000	Cufflinks	exon	141293	141360	500	-	.	gene_id "CUFF.11"; transcript_id "CUFF.11.3"; exon_number "6"; FPKM "0.5000000000"; frac "0.000000"; conf_lo "0.500000"; conf_hi "0.500000"; cov "0.090314";
CARPO_1000	Cufflinks	exon	142321	142465	500	-	.	gene_id "CUFF.11"; transcript_id "CUFF.11.3"; exon_number "7"; FPKM "0.5000000000"; frac "0.000000"; conf_lo "0.500000"; conf_hi "0.500000"; cov "0.090314";
CARPO_1000	Cufflinks	exon	143009	143086	500	-	.	gene_id "CUFF.11"; transcript_id "CUFF.11.3"; exon_number "8"; FPKM "0.5000000000"; frac "0.000000"; conf_lo "0.500000"; conf_hi "0.500000"; cov "0.090314";
CARPO_1000	Cufflinks	exon	143346	143483	500	-	.	gene_id "CUFF.11"; transcript_id "CUFF.11.3"; exon_number "9"; FPKM "0.5000000000"; frac "0.000000"; conf_lo "0.500000"; conf_hi "0.500000"; cov "0.090314";
CARPO_1000	Cufflinks	exon	143532	143589	500	-	.	gene_id "CUFF.11"; transcript_id "CUFF.11.3"; exon_number "10"; FPKM "0.5000000000"; frac "0.000000"; conf_lo "0.500000"; conf_hi "0.500000"; cov "0.090314";
CARPO_1000	Cufflinks	exon	143626	143744	500	-	.	gene_id "CUFF.11"; transcript_id "CUFF.11.3"; exon_number "11"; FPKM "0.5000000000"; frac "0.000000"; conf_lo "0.500000"; conf_hi "0.500000"; cov "0.090314";
CARPO_1000	Cufflinks	exon	143795	143967	500	-	.	gene_id "CUFF.11"; transcript_id "CUFF.11.3"; exon_number "12"; FPKM "0.5000000000"; frac "0.000000"; conf_lo "0.500000"; conf_hi "0.500000"; cov "0.090314";
CARPO_1000	Cufflinks	exon	144015	144475	500	-	.	gene_id "CUFF.11"; transcript_id "CUFF.11.3"; exon_number "13"; FPKM "0.5000000000"; frac "0.000000"; conf_lo "0.500000"; conf_hi "0.500000"; cov "0.090314";
CARPO_1000	Cufflinks	transcript	140117	144475	250	-	.	gene_id "CUFF.11"; transcript_id "CUFF.11.4"; FPKM "0.2500000000"; frac "0.000000"; conf_lo "0.250000"; conf_hi "0.250000"; cov "0.045157"; full_read_support "no";
CARPO_1000	Cufflinks	exon	140117	140691	250	-	.	gene_id "CUFF.11"; transcript_id "CUFF.11.4"; exon_number "1"; FPKM "0.2500000000"; frac "0.000000"; conf_lo "0.250000"; conf_hi "0.250000"; cov "0.045157";
CARPO_1000	Cufflinks	exon	140739	140859	250	-	.	gene_id "CUFF.11"; transcript_id "CUFF.11.4"; exon_number "2"; FPKM "0.2500000000"; frac "0.000000"; conf_lo "0.250000"; conf_hi "0.250000"; cov "0.045157";
CARPO_1000	Cufflinks	exon	140908	141004	250	-	.	gene_id "CUFF.11"; transcript_id "CUFF.11.4"; exon_number "3"; FPKM "0.2500000000"; frac "0.000000"; conf_lo "0.250000"; conf_hi "0.250000"; cov "0.045157";
CARPO_1000	Cufflinks	exon	141052	141145	250	-	.	gene_id "CUFF.11"; transcript_id "CUFF.11.4"; exon_number "4"; FPKM "0.2500000000"; frac "0.000000"; conf_lo "0.250000"; conf_hi "0.250000"; cov "0.045157";
CARPO_1000	Cufflinks	exon	141189	141249	250	-	.	gene_id "CUFF.11"; transcript_id "CUFF.11.4"; exon_number "5"; FPKM "0.2500000000"; frac "0.000000"; conf_lo "0.250000"; conf_hi "0.250000"; cov "0.045157";
CARPO_1000	Cufflinks	exon	141293	141360	250	-	.	gene_id "CUFF.11"; transcript_id "CUFF.11.4"; exon_number "6"; FPKM "0.2500000000"; frac "0.000000"; conf_lo "0.250000"; conf_hi "0.250000"; cov "0.045157";
CARPO_1000	Cufflinks	exon	142321	142465	250	-	.	gene_id "CUFF.11"; transcript_id "CUFF.11.4"; exon_number "7"; FPKM "0.2500000000"; frac "0.000000"; conf_lo "0.250000"; conf_hi "0.250000"; cov "0.045157";
CARPO_1000	Cufflinks	exon	142992	143086	250	-	.	gene_id "CUFF.11"; transcript_id "CUFF.11.4"; exon_number "8"; FPKM "0.2500000000"; frac "0.000000"; conf_lo "0.250000"; conf_hi "0.250000"; cov "0.045157";
CARPO_1000	Cufflinks	exon	143346	143483	250	-	.	gene_id "CUFF.11"; transcript_id "CUFF.11.4"; exon_number "9"; FPKM "0.2500000000"; frac "0.000000"; conf_lo "0.250000"; conf_hi "0.250000"; cov "0.045157";
CARPO_1000	Cufflinks	exon	143532	143589	250	-	.	gene_id "CUFF.11"; transcript_id "CUFF.11.4"; exon_number "10"; FPKM "0.2500000000"; frac "0.000000"; conf_lo "0.250000"; conf_hi "0.250000"; cov "0.045157";
CARPO_1000	Cufflinks	exon	143626	143744	250	-	.	gene_id "CUFF.11"; transcript_id "CUFF.11.4"; exon_number "11"; FPKM "0.2500000000"; frac "0.000000"; conf_lo "0.250000"; conf_hi "0.250000"; cov "0.045157";
CARPO_1000	Cufflinks	exon	143795	143967	250	-	.	gene_id "CUFF.11"; transcript_id "CUFF.11.4"; exon_number "12"; FPKM "0.2500000000"; frac "0.000000"; conf_lo "0.250000"; conf_hi "0.250000"; cov "0.045157";
CARPO_1000	Cufflinks	exon	144015	144475	250	-	.	gene_id "CUFF.11"; transcript_id "CUFF.11.4"; exon_number "13"; FPKM "0.2500000000"; frac "0.000000"; conf_lo "0.250000"; conf_hi "0.250000"; cov "0.045157";
CARPO_1000	Cufflinks	transcript	141810	144475	1	-	.	gene_id "CUFF.11"; transcript_id "L596_g7340.t1"; FPKM "0.0000000000"; frac "0.000000"; conf_lo "0.000000"; conf_hi "0.000000"; cov "0.000000"; full_read_support "yes";
CARPO_1000	Cufflinks	exon	141810	142089	1	-	.	gene_id "CUFF.11"; transcript_id "L596_g7340.t1"; exon_number "1"; FPKM "0.0000000000"; frac "0.000000"; conf_lo "0.000000"; conf_hi "0.000000"; cov "0.000000";
CARPO_1000	Cufflinks	exon	142321	142465	1	-	.	gene_id "CUFF.11"; transcript_id "L596_g7340.t1"; exon_number "2"; FPKM "0.0000000000"; frac "0.000000"; conf_lo "0.000000"; conf_hi "0.000000"; cov "0.000000";
CARPO_1000	Cufflinks	exon	143009	143086	1	-	.	gene_id "CUFF.11"; transcript_id "L596_g7340.t1"; exon_number "3"; FPKM "0.0000000000"; frac "0.000000"; conf_lo "0.000000"; conf_hi "0.000000"; cov "0.000000";
CARPO_1000	Cufflinks	exon	143346	143483	1	-	.	gene_id "CUFF.11"; transcript_id "L596_g7340.t1"; exon_number "4"; FPKM "0.0000000000"; frac "0.000000"; conf_lo "0.000000"; conf_hi "0.000000"; cov "0.000000";
CARPO_1000	Cufflinks	exon	143532	143589	1	-	.	gene_id "CUFF.11"; transcript_id "L596_g7340.t1"; exon_number "5"; FPKM "0.0000000000"; frac "0.000000"; conf_lo "0.000000"; conf_hi "0.000000"; cov "0.000000";
CARPO_1000	Cufflinks	exon	143626	143744	1	-	.	gene_id "CUFF.11"; transcript_id "L596_g7340.t1"; exon_number "6"; FPKM "0.0000000000"; frac "0.000000"; conf_lo "0.000000"; conf_hi "0.000000"; cov "0.000000";
CARPO_1000	Cufflinks	exon	143795	143967	1	-	.	gene_id "CUFF.11"; transcript_id "L596_g7340.t1"; exon_number "7"; FPKM "0.0000000000"; frac "0.000000"; conf_lo "0.000000"; conf_hi "0.000000"; cov "0.000000";
CARPO_1000	Cufflinks	exon	144015	144475	1	-	.	gene_id "CUFF.11"; transcript_id "L596_g7340.t1"; exon_number "8"; FPKM "0.0000000000"; frac "0.000000"; conf_lo "0.000000"; conf_hi "0.000000"; cov "0.000000";
CARPO_1000	Cufflinks	transcript	143225	144475	1000	-	.	gene_id "CUFF.11"; transcript_id "CUFF.11.6"; FPKM "1.0000000000"; frac "0.000000"; conf_lo "1.000000"; conf_hi "1.000000"; cov "0.180629"; full_read_support "yes";
CARPO_1000	Cufflinks	exon	143225	143288	1000	-	.	gene_id "CUFF.11"; transcript_id "CUFF.11.6"; exon_number "1"; FPKM "1.0000000000"; frac "0.000000"; conf_lo "1.000000"; conf_hi "1.000000"; cov "0.180629";
CARPO_1000	Cufflinks	exon	143346	143483	1000	-	.	gene_id "CUFF.11"; transcript_id "CUFF.11.6"; exon_number "2"; FPKM "1.0000000000"; frac "0.000000"; conf_lo "1.000000"; conf_hi "1.000000"; cov "0.180629";
CARPO_1000	Cufflinks	exon	143532	143744	1000	-	.	gene_id "CUFF.11"; transcript_id "CUFF.11.6"; exon_number "3"; FPKM "1.0000000000"; frac "0.000000"; conf_lo "1.000000"; conf_hi "1.000000"; cov "0.180629";
CARPO_1000	Cufflinks	exon	143795	143967	1000	-	.	gene_id "CUFF.11"; transcript_id "CUFF.11.6"; exon_number "4"; FPKM "1.0000000000"; frac "0.000000"; conf_lo "1.000000"; conf_hi "1.000000"; cov "0.180629";
CARPO_1000	Cufflinks	exon	144015	144475	1000	-	.	gene_id "CUFF.11"; transcript_id "CUFF.11.6"; exon_number "5"; FPKM "1.0000000000"; frac "0.000000"; conf_lo "1.000000"; conf_hi "1.000000"; cov "0.180629";
CARPO_1001	Cufflinks	transcript	128437	131175	1000	-	.	gene_id "L596_g7415"; transcript_id "L596_g7415.t1"; FPKM "0.0000000000"; frac "0.000000"; conf_lo "0.000000"; conf_hi "0.000000"; cov "0.000000"; full_read_support "yes";
CARPO_1001	Cufflinks	exon	128437	128822	1000	-	.	gene_id "L596_g7415"; transcript_id "L596_g7415.t1"; exon_number "1"; FPKM "0.0000000000"; frac "0.000000"; conf_lo "0.000000"; conf_hi "0.000000"; cov "0.000000";
CARPO_1001	Cufflinks	exon	128872	129024	1000	-	.	gene_id "L596_g7415"; transcript_id "L596_g7415.t1"; exon_number "2"; FPKM "0.0000000000"; frac "0.000000"; conf_lo "0.000000"; conf_hi "0.000000"; cov "0.000000";
CARPO_1001	Cufflinks	exon	129070	129267	1000	-	.	gene_id "L596_g7415"; transcript_id "L596_g7415.t1"; exon_number "3"; FPKM "0.0000000000"; frac "0.000000"; conf_lo "0.000000"; conf_hi "0.000000"; cov "0.000000";
CARPO_1001	Cufflinks	exon	129314	129788	1000	-	.	gene_id "L596_g7415"; transcript_id "L596_g7415.t1"; exon_number "4"; FPKM "0.0000000000"; frac "0.000000"; conf_lo "0.000000"; conf_hi "0.000000"; cov "0.000000";
CARPO_1001	Cufflinks	exon	129835	130005	1000	-	.	gene_id "L596_g7415"; transcript_id "L596_g7415.t1"; exon_number "5"; FPKM "0.0000000000"; frac "0.000000"; conf_lo "0.000000"; conf_hi "0.000000"; cov "0.000000";
CARPO_1001	Cufflinks	exon	130050	130337	1000	-	.	gene_id "L596_g7415"; transcript_id "L596_g7415.t1"; exon_number "6"; FPKM "0.0000000000"; frac "0.000000"; conf_lo "0.000000"; conf_hi "0.000000"; cov "0.000000";
CARPO_1001	Cufflinks	exon	130691	131029	1000	-	.	gene_id "L596_g7415"; transcript_id "L596_g7415.t1"; exon_number "7"; FPKM "0.0000000000"; frac "0.000000"; conf_lo "0.000000"; conf_hi "0.000000"; cov "0.000000";
CARPO_1001	Cufflinks	exon	131078	131175	1000	-	.	gene_id "L596_g7415"; transcript_id "L596_g7415.t1"; exon_number "8"; FPKM "0.0000000000"; frac "0.000000"; conf_lo "0.000000"; conf_hi "0.000000"; cov "0.000000";
CARPO_1001	Cufflinks	transcript	138826	139767	1000	+	.	gene_id "L596_g7418"; transcript_id "L596_g7418.t1"; FPKM "0.0000000000"; frac "0.000000"; conf_lo "0.000000"; conf_hi "0.000000"; cov "0.000000"; full_read_support "yes";
CARPO_1001	Cufflinks	exon	138826	139767	1000	+	.	gene_id "L596_g7418"; transcript_id "L596_g7418.t1"; exon_number "1"; FPKM "0.0000000000"; frac "0.000000"; conf_lo "0.000000"; conf_hi "0.000000"; cov "0.000000";
CARPO_1000	Cufflinks	transcript	170990	172766	1000	-	.	gene_id "L596_g7351"; transcript_id "L596_g7351.t1"; FPKM "0.0000000000"; frac "0.000000"; conf_lo "0.000000"; conf_hi "0.000000"; cov "0.000000"; full_read_support "yes";
CARPO_1000	Cufflinks	exon	170990	171389	1000	-	.	gene_id "L596_g7351"; transcript_id "L596_g7351.t1"; exon_number "1"; FPKM "0.0000000000"; frac "0.000000"; conf_lo "0.000000"; conf_hi "0.000000"; cov "0.000000";
CARPO_1000	Cufflinks	exon	171434	171685	1000	-	.	gene_id "L596_g7351"; transcript_id "L596_g7351.t1"; exon_number "2"; FPKM "0.0000000000"; frac "0.000000"; conf_lo "0.000000"; conf_hi "0.000000"; cov "0.000000";
CARPO_1000	Cufflinks	exon	171787	172017	1000	-	.	gene_id "L596_g7351"; transcript_id "L596_g7351.t1"; exon_number "3"; FPKM "0.0000000000"; frac "0.000000"; conf_lo "0.000000"; conf_hi "0.000000"; cov "0.000000";
CARPO_1000	Cufflinks	exon	172123	172766	1000	-	.	gene_id "L596_g7351"; transcript_id "L596_g7351.t1"; exon_number "4"; FPKM "0.0000000000"; frac "0.000000"; conf_lo "0.000000"; conf_hi "0.000000"; cov "0.000000";
CARPO_1000	Cufflinks	transcript	170990	172846	1000	-	.	gene_id "L596_g7351"; transcript_id "L596_g7351.t2"; FPKM "0.0000000000"; frac "0.000000"; conf_lo "0.000000"; conf_hi "0.000000"; cov "0.000000"; full_read_support "yes";
CARPO_1000	Cufflinks	exon	170990	171389	1000	-	.	gene_id "L596_g7351"; transcript_id "L596_g7351.t2"; exon_number "1"; FPKM "0.0000000000"; frac "0.000000"; conf_lo "0.000000"; conf_hi "0.000000"; cov "0.000000";
CARPO_1000	Cufflinks	exon	171434	171685	1000	-	.	gene_id "L596_g7351"; transcript_id "L596_g7351.t2"; exon_number "2"; FPKM "0.0000000000"; frac "0.000000"; conf_lo "0.000000"; conf_hi "0.000000"; cov "0.000000";
CARPO_1000	Cufflinks	exon	171787	172017	1000	-	.	gene_id "L596_g7351"; transcript_id "L596_g7351.t2"; exon_number "3"; FPKM "0.0000000000"; frac "0.000000"; conf_lo "0.000000"; conf_hi "0.000000"; cov "0.000000";
CARPO_1000	Cufflinks	exon	172123	172384	1000	-	.	gene_id "L596_g7351"; transcript_id "L596_g7351.t2"; exon_number "4"; FPKM "0.0000000000"; frac "0.000000"; conf_lo "0.000000"; conf_hi "0.000000"; cov "0.000000";
CARPO_1000	Cufflinks	exon	172578	172846	1000	-	.	gene_id "L596_g7351"; transcript_id "L596_g7351.t2"; exon_number "5"; FPKM "0.0000000000"; frac "0.000000"; conf_lo "0.000000"; conf_hi "0.000000"; cov "0.000000";
CARPO_1000	Cufflinks	transcript	179757	183986	1000	+	.	gene_id "L596_g7353"; transcript_id "L596_g7353.t2"; FPKM "0.0000000000"; frac "0.000000"; conf_lo "0.000000"; conf_hi "0.000000"; cov "0.000000"; full_read_support "yes";
CARPO_1000	Cufflinks	exon	179757	180807	1000	+	.	gene_id "L596_g7353"; transcript_id "L596_g7353.t2"; exon_number "1"; FPKM "0.0000000000"; frac "0.000000"; conf_lo "0.000000"; conf_hi "0.000000"; cov "0.000000";
CARPO_1000	Cufflinks	exon	182294	182769	1000	+	.	gene_id "L596_g7353"; transcript_id "L596_g7353.t2"; exon_number "2"; FPKM "0.0000000000"; frac "0.000000"; conf_lo "0.000000"; conf_hi "0.000000"; cov "0.000000";
CARPO_1000	Cufflinks	exon	182814	182952	1000	+	.	gene_id "L596_g7353"; transcript_id "L596_g7353.t2"; exon_number "3"; FPKM "0.0000000000"; frac "0.000000"; conf_lo "0.000000"; conf_hi "0.000000"; cov "0.000000";
CARPO_1000	Cufflinks	exon	183134	183179	1000	+	.	gene_id "L596_g7353"; transcript_id "L596_g7353.t2"; exon_number "4"; FPKM "0.0000000000"; frac "0.000000"; conf_lo "0.000000"; conf_hi "0.000000"; cov "0.000000";
CARPO_1000	Cufflinks	exon	183231	183493	1000	+	.	gene_id "L596_g7353"; transcript_id "L596_g7353.t2"; exon_number "5"; FPKM "0.0000000000"; frac "0.000000"; conf_lo "0.000000"; conf_hi "0.000000"; cov "0.000000";
CARPO_1000	Cufflinks	exon	183542	183986	1000	+	.	gene_id "L596_g7353"; transcript_id "L596_g7353.t2"; exon_number "6"; FPKM "0.0000000000"; frac "0.000000"; conf_lo "0.000000"; conf_hi "0.000000"; cov "0.000000";
CARPO_1000	Cufflinks	transcript	179827	183986	1000	+	.	gene_id "L596_g7353"; transcript_id "L596_g7353.t1"; FPKM "0.0000000000"; frac "0.000000"; conf_lo "0.000000"; conf_hi "0.000000"; cov "0.000000"; full_read_support "yes";
CARPO_1000	Cufflinks	exon	179827	180156	1000	+	.	gene_id "L596_g7353"; transcript_id "L596_g7353.t1"; exon_number "1"; FPKM "0.0000000000"; frac "0.000000"; conf_lo "0.000000"; conf_hi "0.000000"; cov "0.000000";
CARPO_1000	Cufflinks	exon	180388	180807	1000	+	.	gene_id "L596_g7353"; transcript_id "L596_g7353.t1"; exon_number "2"; FPKM "0.0000000000"; frac "0.000000"; conf_lo "0.000000"; conf_hi "0.000000"; cov "0.000000";
CARPO_1000	Cufflinks	exon	182294	182769	1000	+	.	gene_id "L596_g7353"; transcript_id "L596_g7353.t1"; exon_number "3"; FPKM "0.0000000000"; frac "0.000000"; conf_lo "0.000000"; conf_hi "0.000000"; cov "0.000000";
CARPO_1000	Cufflinks	exon	182814	182952	1000	+	.	gene_id "L596_g7353"; transcript_id "L596_g7353.t1"; exon_number "4"; FPKM "0.0000000000"; frac "0.000000"; conf_lo "0.000000"; conf_hi "0.000000"; cov "0.000000";
CARPO_1000	Cufflinks	exon	183134	183493	1000	+	.	gene_id "L596_g7353"; transcript_id "L596_g7353.t1"; exon_number "5"; FPKM "0.0000000000"; frac "0.000000"; conf_lo "0.000000"; conf_hi "0.000000"; cov "0.000000";
CARPO_1000	Cufflinks	exon	183542	183986	1000	+	.	gene_id "L596_g7353"; transcript_id "L596_g7353.t1"; exon_number "6"; FPKM "0.0000000000"; frac "0.000000"; conf_lo "0.000000"; conf_hi "0.000000"; cov "0.000000";
CARPO_1001	Cufflinks	transcript	143436	144401	1000	+	.	gene_id "L596_g7421"; transcript_id "L596_g7421.t1"; FPKM "0.0000000000"; frac "0.000000"; conf_lo "0.000000"; conf_hi "0.000000"; cov "0.000000"; full_read_support "yes";
CARPO_1001	Cufflinks	exon	143436	143545	1000	+	.	gene_id "L596_g7421"; transcript_id "L596_g7421.t1"; exon_number "1"; FPKM "0.0000000000"; frac "0.000000"; conf_lo "0.000000"; conf_hi "0.000000"; cov "0.000000";
CARPO_1001	Cufflinks	exon	143591	144016	1000	+	.	gene_id "L596_g7421"; transcript_id "L596_g7421.t1"; exon_number "2"; FPKM "0.0000000000"; frac "0.000000"; conf_lo "0.000000"; conf_hi "0.000000"; cov "0.000000";
CARPO_1001	Cufflinks	exon	144109	144245	1000	+	.	gene_id "L596_g7421"; transcript_id "L596_g7421.t1"; exon_number "3"; FPKM "0.0000000000"; frac "0.000000"; conf_lo "0.000000"; conf_hi "0.000000"; cov "0.000000";
CARPO_1001	Cufflinks	exon	144292	144401	1000	+	.	gene_id "L596_g7421"; transcript_id "L596_g7421.t1"; exon_number "4"; FPKM "0.0000000000"; frac "0.000000"; conf_lo "0.000000"; conf_hi "0.000000"; cov "0.000000";
CARPO_1001	Cufflinks	transcript	144616	148610	1000	+	.	gene_id "L596_g7422"; transcript_id "L596_g7422.t1"; FPKM "0.0000000000"; frac "0.000000"; conf_lo "0.000000"; conf_hi "0.000000"; cov "0.000000"; full_read_support "yes";
CARPO_1001	Cufflinks	exon	144616	144736	1000	+	.	gene_id "L596_g7422"; transcript_id "L596_g7422.t1"; exon_number "1"; FPKM "0.0000000000"; frac "0.000000"; conf_lo "0.000000"; conf_hi "0.000000"; cov "0.000000";
CARPO_1001	Cufflinks	exon	144780	145480	1000	+	.	gene_id "L596_g7422"; transcript_id "L596_g7422.t1"; exon_number "2"; FPKM "0.0000000000"; frac "0.000000"; conf_lo "0.000000"; conf_hi "0.000000"; cov "0.000000";
CARPO_1001	Cufflinks	exon	145526	145583	1000	+	.	gene_id "L596_g7422"; transcript_id "L596_g7422.t1"; exon_number "3"; FPKM "0.0000000000"; frac "0.000000"; conf_lo "0.000000"; conf_hi "0.000000"; cov "0.000000";
CARPO_1001	Cufflinks	exon	147077	147242	1000	+	.	gene_id "L596_g7422"; transcript_id "L596_g7422.t1"; exon_number "4"; FPKM "0.0000000000"; frac "0.000000"; conf_lo "0.000000"; conf_hi "0.000000"; cov "0.000000";
CARPO_1001	Cufflinks	exon	147568	147719	1000	+	.	gene_id "L596_g7422"; transcript_id "L596_g7422.t1"; exon_number "5"; FPKM "0.0000000000"; frac "0.000000"; conf_lo "0.000000"; conf_hi "0.000000"; cov "0.000000";
CARPO_1001	Cufflinks	exon	148168	148610	1000	+	.	gene_id "L596_g7422"; transcript_id "L596_g7422.t1"; exon_number "6"; FPKM "0.0000000000"; frac "0.000000"; conf_lo "0.000000"; conf_hi "0.000000"; cov "0.000000";
CARPO_1001	Cufflinks	transcript	131676	135110	1000	+	.	gene_id "L596_g7416"; transcript_id "L596_g7416.t2"; FPKM "0.0000000000"; frac "0.000000"; conf_lo "0.000000"; conf_hi "0.000000"; cov "0.000000"; full_read_support "yes";
CARPO_1001	Cufflinks	exon	131676	131825	1000	+	.	gene_id "L596_g7416"; transcript_id "L596_g7416.t2"; exon_number "1"; FPKM "0.0000000000"; frac "0.000000"; conf_lo "0.000000"; conf_hi "0.000000"; cov "0.000000";
CARPO_1001	Cufflinks	exon	131872	132383	1000	+	.	gene_id "L596_g7416"; transcript_id "L596_g7416.t2"; exon_number "2"; FPKM "0.0000000000"; frac "0.000000"; conf_lo "0.000000"; conf_hi "0.000000"; cov "0.000000";
CARPO_1001	Cufflinks	exon	132430	132793	1000	+	.	gene_id "L596_g7416"; transcript_id "L596_g7416.t2"; exon_number "3"; FPKM "0.0000000000"; frac "0.000000"; conf_lo "0.000000"; conf_hi "0.000000"; cov "0.000000";
CARPO_1001	Cufflinks	exon	132840	133576	1000	+	.	gene_id "L596_g7416"; transcript_id "L596_g7416.t2"; exon_number "4"; FPKM "0.0000000000"; frac "0.000000"; conf_lo "0.000000"; conf_hi "0.000000"; cov "0.000000";
CARPO_1001	Cufflinks	exon	133623	133944	1000	+	.	gene_id "L596_g7416"; transcript_id "L596_g7416.t2"; exon_number "5"; FPKM "0.0000000000"; frac "0.000000"; conf_lo "0.000000"; conf_hi "0.000000"; cov "0.000000";
CARPO_1001	Cufflinks	exon	133990	134239	1000	+	.	gene_id "L596_g7416"; transcript_id "L596_g7416.t2"; exon_number "6"; FPKM "0.0000000000"; frac "0.000000"; conf_lo "0.000000"; conf_hi "0.000000"; cov "0.000000";
CARPO_1001	Cufflinks	exon	134290	134594	1000	+	.	gene_id "L596_g7416"; transcript_id "L596_g7416.t2"; exon_number "7"; FPKM "0.0000000000"; frac "0.000000"; conf_lo "0.000000"; conf_hi "0.000000"; cov "0.000000";
CARPO_1001	Cufflinks	exon	134642	135110	1000	+	.	gene_id "L596_g7416"; transcript_id "L596_g7416.t2"; exon_number "8"; FPKM "0.0000000000"; frac "0.000000"; conf_lo "0.000000"; conf_hi "0.000000"; cov "0.000000";
CARPO_1001	Cufflinks	transcript	135117	137235	1000	-	.	gene_id "L596_g7417"; transcript_id "L596_g7417.t1"; FPKM "0.0000000000"; frac "0.000000"; conf_lo "0.000000"; conf_hi "0.000000"; cov "0.000000"; full_read_support "yes";
CARPO_1001	Cufflinks	exon	135117	135526	1000	-	.	gene_id "L596_g7417"; transcript_id "L596_g7417.t1"; exon_number "1"; FPKM "0.0000000000"; frac "0.000000"; conf_lo "0.000000"; conf_hi "0.000000"; cov "0.000000";
CARPO_1001	Cufflinks	exon	135801	136263	1000	-	.	gene_id "L596_g7417"; transcript_id "L596_g7417.t1"; exon_number "2"; FPKM "0.0000000000"; frac "0.000000"; conf_lo "0.000000"; conf_hi "0.000000"; cov "0.000000";
CARPO_1001	Cufflinks	exon	136309	136449	1000	-	.	gene_id "L596_g7417"; transcript_id "L596_g7417.t1"; exon_number "3"; FPKM "0.0000000000"; frac "0.000000"; conf_lo "0.000000"; conf_hi "0.000000"; cov "0.000000";
CARPO_1001	Cufflinks	exon	136497	136662	1000	-	.	gene_id "L596_g7417"; transcript_id "L596_g7417.t1"; exon_number "4"; FPKM "0.0000000000"; frac "0.000000"; conf_lo "0.000000"; conf_hi "0.000000"; cov "0.000000";
CARPO_1001	Cufflinks	exon	136708	136936	1000	-	.	gene_id "L596_g7417"; transcript_id "L596_g7417.t1"; exon_number "5"; FPKM "0.0000000000"; frac "0.000000"; conf_lo "0.000000"; conf_hi "0.000000"; cov "0.000000";
CARPO_1001	Cufflinks	exon	136984	137235	1000	-	.	gene_id "L596_g7417"; transcript_id "L596_g7417.t1"; exon_number "6"; FPKM "0.0000000000"; frac "0.000000"; conf_lo "0.000000"; conf_hi "0.000000"; cov "0.000000";
CARPO_1001	Cufflinks	transcript	150708	151795	1000	-	.	gene_id "L596_g7424"; transcript_id "L596_g7424.t1"; FPKM "0.0000000000"; frac "0.000000"; conf_lo "0.000000"; conf_hi "0.000000"; cov "0.000000"; full_read_support "yes";
CARPO_1001	Cufflinks	exon	150708	151795	1000	-	.	gene_id "L596_g7424"; transcript_id "L596_g7424.t1"; exon_number "1"; FPKM "0.0000000000"; frac "0.000000"; conf_lo "0.000000"; conf_hi "0.000000"; cov "0.000000";
CARPO_1001	Cufflinks	transcript	155266	156921	1000	+	.	gene_id "L596_g7425"; transcript_id "L596_g7425.t1"; FPKM "0.0000000000"; frac "0.000000"; conf_lo "0.000000"; conf_hi "0.000000"; cov "0.000000"; full_read_support "yes";
CARPO_1001	Cufflinks	exon	155266	155542	1000	+	.	gene_id "L596_g7425"; transcript_id "L596_g7425.t1"; exon_number "1"; FPKM "0.0000000000"; frac "0.000000"; conf_lo "0.000000"; conf_hi "0.000000"; cov "0.000000";
CARPO_1001	Cufflinks	exon	155586	155849	1000	+	.	gene_id "L596_g7425"; transcript_id "L596_g7425.t1"; exon_number "2"; FPKM "0.0000000000"; frac "0.000000"; conf_lo "0.000000"; conf_hi "0.000000"; cov "0.000000";
CARPO_1001	Cufflinks	exon	155896	156332	1000	+	.	gene_id "L596_g7425"; transcript_id "L596_g7425.t1"; exon_number "3"; FPKM "0.0000000000"; frac "0.000000"; conf_lo "0.000000"; conf_hi "0.000000"; cov "0.000000";
CARPO_1001	Cufflinks	exon	156377	156921	1000	+	.	gene_id "L596_g7425"; transcript_id "L596_g7425.t1"; exon_number "4"; FPKM "0.0000000000"; frac "0.000000"; conf_lo "0.000000"; conf_hi "0.000000"; cov "0.000000";
CARPO_1001	Cufflinks	transcript	158756	159150	1000	+	.	gene_id "L596_g7426"; transcript_id "L596_g7426.t1"; FPKM "0.0000000000"; frac "0.000000"; conf_lo "0.000000"; conf_hi "0.000000"; cov "0.000000"; full_read_support "yes";
CARPO_1001	Cufflinks	exon	158756	159150	1000	+	.	gene_id "L596_g7426"; transcript_id "L596_g7426.t1"; exon_number "1"; FPKM "0.0000000000"; frac "0.000000"; conf_lo "0.000000"; conf_hi "0.000000"; cov "0.000000";
CARPO_1000	Cufflinks	transcript	161957	168193	1	+	.	gene_id "CUFF.13"; transcript_id "L596_g7349.t2"; FPKM "0.0000000000"; frac "0.000000"; conf_lo "0.000000"; conf_hi "0.000000"; cov "0.000000"; full_read_support "yes";
CARPO_1000	Cufflinks	exon	161957	162622	1	+	.	gene_id "CUFF.13"; transcript_id "L596_g7349.t2"; exon_number "1"; FPKM "0.0000000000"; frac "0.000000"; conf_lo "0.000000"; conf_hi "0.000000"; cov "0.000000";
CARPO_1000	Cufflinks	exon	162697	163030	1	+	.	gene_id "CUFF.13"; transcript_id "L596_g7349.t2"; exon_number "2"; FPKM "0.0000000000"; frac "0.000000"; conf_lo "0.000000"; conf_hi "0.000000"; cov "0.000000";
CARPO_1000	Cufflinks	exon	163080	163271	1	+	.	gene_id "CUFF.13"; transcript_id "L596_g7349.t2"; exon_number "3"; FPKM "0.0000000000"; frac "0.000000"; conf_lo "0.000000"; conf_hi "0.000000"; cov "0.000000";
CARPO_1000	Cufflinks	exon	163318	163469	1	+	.	gene_id "CUFF.13"; transcript_id "L596_g7349.t2"; exon_number "4"; FPKM "0.0000000000"; frac "0.000000"; conf_lo "0.000000"; conf_hi "0.000000"; cov "0.000000";
CARPO_1000	Cufflinks	exon	163520	163720	1	+	.	gene_id "CUFF.13"; transcript_id "L596_g7349.t2"; exon_number "5"; FPKM "0.0000000000"; frac "0.000000"; conf_lo "0.000000"; conf_hi "0.000000"; cov "0.000000";
CARPO_1000	Cufflinks	exon	163767	163990	1	+	.	gene_id "CUFF.13"; transcript_id "L596_g7349.t2"; exon_number "6"; FPKM "0.0000000000"; frac "0.000000"; conf_lo "0.000000"; conf_hi "0.000000"; cov "0.000000";
CARPO_1000	Cufflinks	exon	164036	164112	1	+	.	gene_id "CUFF.13"; transcript_id "L596_g7349.t2"; exon_number "7"; FPKM "0.0000000000"; frac "0.000000"; conf_lo "0.000000"; conf_hi "0.000000"; cov "0.000000";
CARPO_1000	Cufflinks	exon	164499	164832	1	+	.	gene_id "CUFF.13"; transcript_id "L596_g7349.t2"; exon_number "8"; FPKM "0.0000000000"; frac "0.000000"; conf_lo "0.000000"; conf_hi "0.000000"; cov "0.000000";
CARPO_1000	Cufflinks	exon	164876	165058	1	+	.	gene_id "CUFF.13"; transcript_id "L596_g7349.t2"; exon_number "9"; FPKM "0.0000000000"; frac "0.000000"; conf_lo "0.000000"; conf_hi "0.000000"; cov "0.000000";
CARPO_1000	Cufflinks	exon	165170	165602	1	+	.	gene_id "CUFF.13"; transcript_id "L596_g7349.t2"; exon_number "10"; FPKM "0.0000000000"; frac "0.000000"; conf_lo "0.000000"; conf_hi "0.000000"; cov "0.000000";
CARPO_1000	Cufflinks	exon	165706	165914	1	+	.	gene_id "CUFF.13"; transcript_id "L596_g7349.t2"; exon_number "11"; FPKM "0.0000000000"; frac "0.000000"; conf_lo "0.000000"; conf_hi "0.000000"; cov "0.000000";
CARPO_1000	Cufflinks	exon	166300	166404	1	+	.	gene_id "CUFF.13"; transcript_id "L596_g7349.t2"; exon_number "12"; FPKM "0.0000000000"; frac "0.000000"; conf_lo "0.000000"; conf_hi "0.000000"; cov "0.000000";
CARPO_1000	Cufflinks	exon	166547	167281	1	+	.	gene_id "CUFF.13"; transcript_id "L596_g7349.t2"; exon_number "13"; FPKM "0.0000000000"; frac "0.000000"; conf_lo "0.000000"; conf_hi "0.000000"; cov "0.000000";
CARPO_1000	Cufflinks	exon	167661	167752	1	+	.	gene_id "CUFF.13"; transcript_id "L596_g7349.t2"; exon_number "14"; FPKM "0.0000000000"; frac "0.000000"; conf_lo "0.000000"; conf_hi "0.000000"; cov "0.000000";
CARPO_1000	Cufflinks	exon	167803	168193	1	+	.	gene_id "CUFF.13"; transcript_id "L596_g7349.t2"; exon_number "15"; FPKM "0.0000000000"; frac "0.000000"; conf_lo "0.000000"; conf_hi "0.000000"; cov "0.000000";
CARPO_1000	Cufflinks	transcript	161957	168193	1	+	.	gene_id "CUFF.13"; transcript_id "L596_g7349.t1"; FPKM "0.0000000000"; frac "0.000000"; conf_lo "0.000000"; conf_hi "0.000000"; cov "0.000000"; full_read_support "yes";
CARPO_1000	Cufflinks	exon	161957	162622	1	+	.	gene_id "CUFF.13"; transcript_id "L596_g7349.t1"; exon_number "1"; FPKM "0.0000000000"; frac "0.000000"; conf_lo "0.000000"; conf_hi "0.000000"; cov "0.000000";
CARPO_1000	Cufflinks	exon	162697	163030	1	+	.	gene_id "CUFF.13"; transcript_id "L596_g7349.t1"; exon_number "2"; FPKM "0.0000000000"; frac "0.000000"; conf_lo "0.000000"; conf_hi "0.000000"; cov "0.000000";
CARPO_1000	Cufflinks	exon	163080	163271	1	+	.	gene_id "CUFF.13"; transcript_id "L596_g7349.t1"; exon_number "3"; FPKM "0.0000000000"; frac "0.000000"; conf_lo "0.000000"; conf_hi "0.000000"; cov "0.000000";
CARPO_1000	Cufflinks	exon	163318	163469	1	+	.	gene_id "CUFF.13"; transcript_id "L596_g7349.t1"; exon_number "4"; FPKM "0.0000000000"; frac "0.000000"; conf_lo "0.000000"; conf_hi "0.000000"; cov "0.000000";
CARPO_1000	Cufflinks	exon	163520	163720	1	+	.	gene_id "CUFF.13"; transcript_id "L596_g7349.t1"; exon_number "5"; FPKM "0.0000000000"; frac "0.000000"; conf_lo "0.000000"; conf_hi "0.000000"; cov "0.000000";
CARPO_1000	Cufflinks	exon	163767	163990	1	+	.	gene_id "CUFF.13"; transcript_id "L596_g7349.t1"; exon_number "6"; FPKM "0.0000000000"; frac "0.000000"; conf_lo "0.000000"; conf_hi "0.000000"; cov "0.000000";
CARPO_1000	Cufflinks	exon	164036	164112	1	+	.	gene_id "CUFF.13"; transcript_id "L596_g7349.t1"; exon_number "7"; FPKM "0.0000000000"; frac "0.000000"; conf_lo "0.000000"; conf_hi "0.000000"; cov "0.000000";
CARPO_1000	Cufflinks	exon	164499	164832	1	+	.	gene_id "CUFF.13"; transcript_id "L596_g7349.t1"; exon_number "8"; FPKM "0.0000000000"; frac "0.000000"; conf_lo "0.000000"; conf_hi "0.000000"; cov "0.000000";
CARPO_1000	Cufflinks	exon	164876	165058	1	+	.	gene_id "CUFF.13"; transcript_id "L596_g7349.t1"; exon_number "9"; FPKM "0.0000000000"; frac "0.000000"; conf_lo "0.000000"; conf_hi "0.000000"; cov "0.000000";
CARPO_1000	Cufflinks	exon	165170	165602	1	+	.	gene_id "CUFF.13"; transcript_id "L596_g7349.t1"; exon_number "10"; FPKM "0.0000000000"; frac "0.000000"; conf_lo "0.000000"; conf_hi "0.000000"; cov "0.000000";
CARPO_1000	Cufflinks	exon	165706	165914	1	+	.	gene_id "CUFF.13"; transcript_id "L596_g7349.t1"; exon_number "11"; FPKM "0.0000000000"; frac "0.000000"; conf_lo "0.000000"; conf_hi "0.000000"; cov "0.000000";
CARPO_1000	Cufflinks	exon	166041	166208	1	+	.	gene_id "CUFF.13"; transcript_id "L596_g7349.t1"; exon_number "12"; FPKM "0.0000000000"; frac "0.000000"; conf_lo "0.000000"; conf_hi "0.000000"; cov "0.000000";
CARPO_1000	Cufflinks	exon	166300	166404	1	+	.	gene_id "CUFF.13"; transcript_id "L596_g7349.t1"; exon_number "13"; FPKM "0.0000000000"; frac "0.000000"; conf_lo "0.000000"; conf_hi "0.000000"; cov "0.000000";
CARPO_1000	Cufflinks	exon	166547	167281	1	+	.	gene_id "CUFF.13"; transcript_id "L596_g7349.t1"; exon_number "14"; FPKM "0.0000000000"; frac "0.000000"; conf_lo "0.000000"; conf_hi "0.000000"; cov "0.000000";
CARPO_1000	Cufflinks	exon	167661	167752	1	+	.	gene_id "CUFF.13"; transcript_id "L596_g7349.t1"; exon_number "15"; FPKM "0.0000000000"; frac "0.000000"; conf_lo "0.000000"; conf_hi "0.000000"; cov "0.000000";
CARPO_1000	Cufflinks	exon	167803	168193	1	+	.	gene_id "CUFF.13"; transcript_id "L596_g7349.t1"; exon_number "16"; FPKM "0.0000000000"; frac "0.000000"; conf_lo "0.000000"; conf_hi "0.000000"; cov "0.000000";
CARPO_1000	Cufflinks	transcript	161957	168193	1	+	.	gene_id "CUFF.13"; transcript_id "L596_g7349.t3"; FPKM "0.0000000000"; frac "0.000000"; conf_lo "0.000000"; conf_hi "0.000000"; cov "0.000000"; full_read_support "yes";
CARPO_1000	Cufflinks	exon	161957	162622	1	+	.	gene_id "CUFF.13"; transcript_id "L596_g7349.t3"; exon_number "1"; FPKM "0.0000000000"; frac "0.000000"; conf_lo "0.000000"; conf_hi "0.000000"; cov "0.000000";
CARPO_1000	Cufflinks	exon	162697	163030	1	+	.	gene_id "CUFF.13"; transcript_id "L596_g7349.t3"; exon_number "2"; FPKM "0.0000000000"; frac "0.000000"; conf_lo "0.000000"; conf_hi "0.000000"; cov "0.000000";
CARPO_1000	Cufflinks	exon	163080	163271	1	+	.	gene_id "CUFF.13"; transcript_id "L596_g7349.t3"; exon_number "3"; FPKM "0.0000000000"; frac "0.000000"; conf_lo "0.000000"; conf_hi "0.000000"; cov "0.000000";
CARPO_1000	Cufflinks	exon	163318	163469	1	+	.	gene_id "CUFF.13"; transcript_id "L596_g7349.t3"; exon_number "4"; FPKM "0.0000000000"; frac "0.000000"; conf_lo "0.000000"; conf_hi "0.000000"; cov "0.000000";
CARPO_1000	Cufflinks	exon	163520	163720	1	+	.	gene_id "CUFF.13"; transcript_id "L596_g7349.t3"; exon_number "5"; FPKM "0.0000000000"; frac "0.000000"; conf_lo "0.000000"; conf_hi "0.000000"; cov "0.000000";
CARPO_1000	Cufflinks	exon	163767	163990	1	+	.	gene_id "CUFF.13"; transcript_id "L596_g7349.t3"; exon_number "6"; FPKM "0.0000000000"; frac "0.000000"; conf_lo "0.000000"; conf_hi "0.000000"; cov "0.000000";
CARPO_1000	Cufflinks	exon	164036	164112	1	+	.	gene_id "CUFF.13"; transcript_id "L596_g7349.t3"; exon_number "7"; FPKM "0.0000000000"; frac "0.000000"; conf_lo "0.000000"; conf_hi "0.000000"; cov "0.000000";
CARPO_1000	Cufflinks	exon	164499	164832	1	+	.	gene_id "CUFF.13"; transcript_id "L596_g7349.t3"; exon_number "8"; FPKM "0.0000000000"; frac "0.000000"; conf_lo "0.000000"; conf_hi "0.000000"; cov "0.000000";
CARPO_1000	Cufflinks	exon	164876	165058	1	+	.	gene_id "CUFF.13"; transcript_id "L596_g7349.t3"; exon_number "9"; FPKM "0.0000000000"; frac "0.000000"; conf_lo "0.000000"; conf_hi "0.000000"; cov "0.000000";
CARPO_1000	Cufflinks	exon	165170	165602	1	+	.	gene_id "CUFF.13"; transcript_id "L596_g7349.t3"; exon_number "10"; FPKM "0.0000000000"; frac "0.000000"; conf_lo "0.000000"; conf_hi "0.000000"; cov "0.000000";
CARPO_1000	Cufflinks	exon	165706	165914	1	+	.	gene_id "CUFF.13"; transcript_id "L596_g7349.t3"; exon_number "11"; FPKM "0.0000000000"; frac "0.000000"; conf_lo "0.000000"; conf_hi "0.000000"; cov "0.000000";
CARPO_1000	Cufflinks	exon	166041	166208	1	+	.	gene_id "CUFF.13"; transcript_id "L596_g7349.t3"; exon_number "12"; FPKM "0.0000000000"; frac "0.000000"; conf_lo "0.000000"; conf_hi "0.000000"; cov "0.000000";
CARPO_1000	Cufflinks	exon	166300	166404	1	+	.	gene_id "CUFF.13"; transcript_id "L596_g7349.t3"; exon_number "13"; FPKM "0.0000000000"; frac "0.000000"; conf_lo "0.000000"; conf_hi "0.000000"; cov "0.000000";
CARPO_1000	Cufflinks	exon	166547	167281	1	+	.	gene_id "CUFF.13"; transcript_id "L596_g7349.t3"; exon_number "14"; FPKM "0.0000000000"; frac "0.000000"; conf_lo "0.000000"; conf_hi "0.000000"; cov "0.000000";
CARPO_1000	Cufflinks	exon	167550	167576	1	+	.	gene_id "CUFF.13"; transcript_id "L596_g7349.t3"; exon_number "15"; FPKM "0.0000000000"; frac "0.000000"; conf_lo "0.000000"; conf_hi "0.000000"; cov "0.000000";
CARPO_1000	Cufflinks	exon	167661	167752	1	+	.	gene_id "CUFF.13"; transcript_id "L596_g7349.t3"; exon_number "16"; FPKM "0.0000000000"; frac "0.000000"; conf_lo "0.000000"; conf_hi "0.000000"; cov "0.000000";
CARPO_1000	Cufflinks	exon	167803	168193	1	+	.	gene_id "CUFF.13"; transcript_id "L596_g7349.t3"; exon_number "17"; FPKM "0.0000000000"; frac "0.000000"; conf_lo "0.000000"; conf_hi "0.000000"; cov "0.000000";
CARPO_1000	Cufflinks	transcript	161957	168193	1000	+	.	gene_id "CUFF.13"; transcript_id "CUFF.13.4"; FPKM "0.0000000000"; frac "0.000000"; conf_lo "0.000000"; conf_hi "0.000000"; cov "0.000000"; full_read_support "no";
CARPO_1000	Cufflinks	exon	161957	162622	1000	+	.	gene_id "CUFF.13"; transcript_id "CUFF.13.4"; exon_number "1"; FPKM "0.0000000000"; frac "0.000000"; conf_lo "0.000000"; conf_hi "0.000000"; cov "0.000000";
CARPO_1000	Cufflinks	exon	162697	163030	1000	+	.	gene_id "CUFF.13"; transcript_id "CUFF.13.4"; exon_number "2"; FPKM "0.0000000000"; frac "0.000000"; conf_lo "0.000000"; conf_hi "0.000000"; cov "0.000000";
CARPO_1000	Cufflinks	exon	163080	163271	1000	+	.	gene_id "CUFF.13"; transcript_id "CUFF.13.4"; exon_number "3"; FPKM "0.0000000000"; frac "0.000000"; conf_lo "0.000000"; conf_hi "0.000000"; cov "0.000000";
CARPO_1000	Cufflinks	exon	163318	163469	1000	+	.	gene_id "CUFF.13"; transcript_id "CUFF.13.4"; exon_number "4"; FPKM "0.0000000000"; frac "0.000000"; conf_lo "0.000000"; conf_hi "0.000000"; cov "0.000000";
CARPO_1000	Cufflinks	exon	163520	163720	1000	+	.	gene_id "CUFF.13"; transcript_id "CUFF.13.4"; exon_number "5"; FPKM "0.0000000000"; frac "0.000000"; conf_lo "0.000000"; conf_hi "0.000000"; cov "0.000000";
CARPO_1000	Cufflinks	exon	163767	163990	1000	+	.	gene_id "CUFF.13"; transcript_id "CUFF.13.4"; exon_number "6"; FPKM "0.0000000000"; frac "0.000000"; conf_lo "0.000000"; conf_hi "0.000000"; cov "0.000000";
CARPO_1000	Cufflinks	exon	164036	164112	1000	+	.	gene_id "CUFF.13"; transcript_id "CUFF.13.4"; exon_number "7"; FPKM "0.0000000000"; frac "0.000000"; conf_lo "0.000000"; conf_hi "0.000000"; cov "0.000000";
CARPO_1000	Cufflinks	exon	164499	164832	1000	+	.	gene_id "CUFF.13"; transcript_id "CUFF.13.4"; exon_number "8"; FPKM "0.0000000000"; frac "0.000000"; conf_lo "0.000000"; conf_hi "0.000000"; cov "0.000000";
CARPO_1000	Cufflinks	exon	164876	165058	1000	+	.	gene_id "CUFF.13"; transcript_id "CUFF.13.4"; exon_number "9"; FPKM "0.0000000000"; frac "0.000000"; conf_lo "0.000000"; conf_hi "0.000000"; cov "0.000000";
CARPO_1000	Cufflinks	exon	165170	165602	1000	+	.	gene_id "CUFF.13"; transcript_id "CUFF.13.4"; exon_number "10"; FPKM "0.0000000000"; frac "0.000000"; conf_lo "0.000000"; conf_hi "0.000000"; cov "0.000000";
CARPO_1000	Cufflinks	exon	165706	165914	1000	+	.	gene_id "CUFF.13"; transcript_id "CUFF.13.4"; exon_number "11"; FPKM "0.0000000000"; frac "0.000000"; conf_lo "0.000000"; conf_hi "0.000000"; cov "0.000000";
CARPO_1000	Cufflinks	exon	166300	166404	1000	+	.	gene_id "CUFF.13"; transcript_id "CUFF.13.4"; exon_number "12"; FPKM "0.0000000000"; frac "0.000000"; conf_lo "0.000000"; conf_hi "0.000000"; cov "0.000000";
CARPO_1000	Cufflinks	exon	166547	167281	1000	+	.	gene_id "CUFF.13"; transcript_id "CUFF.13.4"; exon_number "13"; FPKM "0.0000000000"; frac "0.000000"; conf_lo "0.000000"; conf_hi "0.000000"; cov "0.000000";
CARPO_1000	Cufflinks	exon	167550	167576	1000	+	.	gene_id "CUFF.13"; transcript_id "CUFF.13.4"; exon_number "14"; FPKM "0.0000000000"; frac "0.000000"; conf_lo "0.000000"; conf_hi "0.000000"; cov "0.000000";
CARPO_1000	Cufflinks	exon	167661	167752	1000	+	.	gene_id "CUFF.13"; transcript_id "CUFF.13.4"; exon_number "15"; FPKM "0.0000000000"; frac "0.000000"; conf_lo "0.000000"; conf_hi "0.000000"; cov "0.000000";
CARPO_1000	Cufflinks	exon	167803	168193	1000	+	.	gene_id "CUFF.13"; transcript_id "CUFF.13.4"; exon_number "16"; FPKM "0.0000000000"; frac "0.000000"; conf_lo "0.000000"; conf_hi "0.000000"; cov "0.000000";
CARPO_1001	Cufflinks	transcript	164646	166064	1000	+	.	gene_id "L596_g7427"; transcript_id "L596_g7427.t1"; FPKM "0.0000000000"; frac "0.000000"; conf_lo "0.000000"; conf_hi "0.000000"; cov "0.000000"; full_read_support "yes";
CARPO_1001	Cufflinks	exon	164646	164947	1000	+	.	gene_id "L596_g7427"; transcript_id "L596_g7427.t1"; exon_number "1"; FPKM "0.0000000000"; frac "0.000000"; conf_lo "0.000000"; conf_hi "0.000000"; cov "0.000000";
CARPO_1001	Cufflinks	exon	164991	165091	1000	+	.	gene_id "L596_g7427"; transcript_id "L596_g7427.t1"; exon_number "2"; FPKM "0.0000000000"; frac "0.000000"; conf_lo "0.000000"; conf_hi "0.000000"; cov "0.000000";
CARPO_1001	Cufflinks	exon	165137	165308	1000	+	.	gene_id "L596_g7427"; transcript_id "L596_g7427.t1"; exon_number "3"; FPKM "0.0000000000"; frac "0.000000"; conf_lo "0.000000"; conf_hi "0.000000"; cov "0.000000";
CARPO_1001	Cufflinks	exon	165350	165760	1000	+	.	gene_id "L596_g7427"; transcript_id "L596_g7427.t1"; exon_number "4"; FPKM "0.0000000000"; frac "0.000000"; conf_lo "0.000000"; conf_hi "0.000000"; cov "0.000000";
CARPO_1001	Cufflinks	exon	165811	166064	1000	+	.	gene_id "L596_g7427"; transcript_id "L596_g7427.t1"; exon_number "5"; FPKM "0.0000000000"; frac "0.000000"; conf_lo "0.000000"; conf_hi "0.000000"; cov "0.000000";
CARPO_1001	Cufflinks	transcript	166246	168080	1000	+	.	gene_id "L596_g7428"; transcript_id "L596_g7428.t1"; FPKM "0.0000000000"; frac "0.000000"; conf_lo "0.000000"; conf_hi "0.000000"; cov "0.000000"; full_read_support "yes";
CARPO_1001	Cufflinks	exon	166246	166362	1000	+	.	gene_id "L596_g7428"; transcript_id "L596_g7428.t1"; exon_number "1"; FPKM "0.0000000000"; frac "0.000000"; conf_lo "0.000000"; conf_hi "0.000000"; cov "0.000000";
CARPO_1001	Cufflinks	exon	166680	166890	1000	+	.	gene_id "L596_g7428"; transcript_id "L596_g7428.t1"; exon_number "2"; FPKM "0.0000000000"; frac "0.000000"; conf_lo "0.000000"; conf_hi "0.000000"; cov "0.000000";
CARPO_1001	Cufflinks	exon	166934	167009	1000	+	.	gene_id "L596_g7428"; transcript_id "L596_g7428.t1"; exon_number "3"; FPKM "0.0000000000"; frac "0.000000"; conf_lo "0.000000"; conf_hi "0.000000"; cov "0.000000";
CARPO_1001	Cufflinks	exon	167054	167216	1000	+	.	gene_id "L596_g7428"; transcript_id "L596_g7428.t1"; exon_number "4"; FPKM "0.0000000000"; frac "0.000000"; conf_lo "0.000000"; conf_hi "0.000000"; cov "0.000000";
CARPO_1001	Cufflinks	exon	167258	167452	1000	+	.	gene_id "L596_g7428"; transcript_id "L596_g7428.t1"; exon_number "5"; FPKM "0.0000000000"; frac "0.000000"; conf_lo "0.000000"; conf_hi "0.000000"; cov "0.000000";
CARPO_1001	Cufflinks	exon	167498	167751	1000	+	.	gene_id "L596_g7428"; transcript_id "L596_g7428.t1"; exon_number "6"; FPKM "0.0000000000"; frac "0.000000"; conf_lo "0.000000"; conf_hi "0.000000"; cov "0.000000";
CARPO_1001	Cufflinks	exon	167943	168080	1000	+	.	gene_id "L596_g7428"; transcript_id "L596_g7428.t1"; exon_number "7"; FPKM "0.0000000000"; frac "0.000000"; conf_lo "0.000000"; conf_hi "0.000000"; cov "0.000000";
CARPO_1000	Cufflinks	transcript	196308	197646	1000	-	.	gene_id "L596_g7360"; transcript_id "L596_g7360.t2"; FPKM "0.0000000000"; frac "0.000000"; conf_lo "0.000000"; conf_hi "0.000000"; cov "0.000000"; full_read_support "yes";
CARPO_1000	Cufflinks	exon	196308	196591	1000	-	.	gene_id "L596_g7360"; transcript_id "L596_g7360.t2"; exon_number "1"; FPKM "0.0000000000"; frac "0.000000"; conf_lo "0.000000"; conf_hi "0.000000"; cov "0.000000";
CARPO_1000	Cufflinks	exon	196634	196802	1000	-	.	gene_id "L596_g7360"; transcript_id "L596_g7360.t2"; exon_number "2"; FPKM "0.0000000000"; frac "0.000000"; conf_lo "0.000000"; conf_hi "0.000000"; cov "0.000000";
CARPO_1000	Cufflinks	exon	196850	197055	1000	-	.	gene_id "L596_g7360"; transcript_id "L596_g7360.t2"; exon_number "3"; FPKM "0.0000000000"; frac "0.000000"; conf_lo "0.000000"; conf_hi "0.000000"; cov "0.000000";
CARPO_1000	Cufflinks	exon	197141	197320	1000	-	.	gene_id "L596_g7360"; transcript_id "L596_g7360.t2"; exon_number "4"; FPKM "0.0000000000"; frac "0.000000"; conf_lo "0.000000"; conf_hi "0.000000"; cov "0.000000";
CARPO_1000	Cufflinks	exon	197365	197646	1000	-	.	gene_id "L596_g7360"; transcript_id "L596_g7360.t2"; exon_number "5"; FPKM "0.0000000000"; frac "0.000000"; conf_lo "0.000000"; conf_hi "0.000000"; cov "0.000000";
CARPO_1000	Cufflinks	transcript	196308	198576	1000	-	.	gene_id "L596_g7360"; transcript_id "L596_g7360.t1"; FPKM "0.0000000000"; frac "0.000000"; conf_lo "0.000000"; conf_hi "0.000000"; cov "0.000000"; full_read_support "yes";
CARPO_1000	Cufflinks	exon	196308	196591	1000	-	.	gene_id "L596_g7360"; transcript_id "L596_g7360.t1"; exon_number "1"; FPKM "0.0000000000"; frac "0.000000"; conf_lo "0.000000"; conf_hi "0.000000"; cov "0.000000";
CARPO_1000	Cufflinks	exon	196634	196802	1000	-	.	gene_id "L596_g7360"; transcript_id "L596_g7360.t1"; exon_number "2"; FPKM "0.0000000000"; frac "0.000000"; conf_lo "0.000000"; conf_hi "0.000000"; cov "0.000000";
CARPO_1000	Cufflinks	exon	196850	197055	1000	-	.	gene_id "L596_g7360"; transcript_id "L596_g7360.t1"; exon_number "3"; FPKM "0.0000000000"; frac "0.000000"; conf_lo "0.000000"; conf_hi "0.000000"; cov "0.000000";
CARPO_1000	Cufflinks	exon	197141	197320	1000	-	.	gene_id "L596_g7360"; transcript_id "L596_g7360.t1"; exon_number "4"; FPKM "0.0000000000"; frac "0.000000"; conf_lo "0.000000"; conf_hi "0.000000"; cov "0.000000";
CARPO_1000	Cufflinks	exon	197365	197573	1000	-	.	gene_id "L596_g7360"; transcript_id "L596_g7360.t1"; exon_number "5"; FPKM "0.0000000000"; frac "0.000000"; conf_lo "0.000000"; conf_hi "0.000000"; cov "0.000000";
CARPO_1000	Cufflinks	exon	198022	198164	1000	-	.	gene_id "L596_g7360"; transcript_id "L596_g7360.t1"; exon_number "6"; FPKM "0.0000000000"; frac "0.000000"; conf_lo "0.000000"; conf_hi "0.000000"; cov "0.000000";
CARPO_1000	Cufflinks	exon	198212	198576	1000	-	.	gene_id "L596_g7360"; transcript_id "L596_g7360.t1"; exon_number "7"; FPKM "0.0000000000"; frac "0.000000"; conf_lo "0.000000"; conf_hi "0.000000"; cov "0.000000";
CARPO_1001	Cufflinks	transcript	168697	169145	1000	-	.	gene_id "L596_g7429"; transcript_id "L596_g7429.t1"; FPKM "0.0000000000"; frac "0.000000"; conf_lo "0.000000"; conf_hi "0.000000"; cov "0.000000"; full_read_support "yes";
CARPO_1001	Cufflinks	exon	168697	168967	1000	-	.	gene_id "L596_g7429"; transcript_id "L596_g7429.t1"; exon_number "1"; FPKM "0.0000000000"; frac "0.000000"; conf_lo "0.000000"; conf_hi "0.000000"; cov "0.000000";
CARPO_1001	Cufflinks	exon	169014	169145	1000	-	.	gene_id "L596_g7429"; transcript_id "L596_g7429.t1"; exon_number "2"; FPKM "0.0000000000"; frac "0.000000"; conf_lo "0.000000"; conf_hi "0.000000"; cov "0.000000";
CARPO_1000	Cufflinks	transcript	187617	190386	1000	-	.	gene_id "L596_g7355"; transcript_id "L596_g7355.t1"; FPKM "0.0000000000"; frac "0.000000"; conf_lo "0.000000"; conf_hi "0.000000"; cov "0.000000"; full_read_support "yes";
CARPO_1000	Cufflinks	exon	187617	188473	1000	-	.	gene_id "L596_g7355"; transcript_id "L596_g7355.t1"; exon_number "1"; FPKM "0.0000000000"; frac "0.000000"; conf_lo "0.000000"; conf_hi "0.000000"; cov "0.000000";
CARPO_1000	Cufflinks	exon	188528	188754	1000	-	.	gene_id "L596_g7355"; transcript_id "L596_g7355.t1"; exon_number "2"; FPKM "0.0000000000"; frac "0.000000"; conf_lo "0.000000"; conf_hi "0.000000"; cov "0.000000";
CARPO_1000	Cufflinks	exon	188799	189014	1000	-	.	gene_id "L596_g7355"; transcript_id "L596_g7355.t1"; exon_number "3"; FPKM "0.0000000000"; frac "0.000000"; conf_lo "0.000000"; conf_hi "0.000000"; cov "0.000000";
CARPO_1000	Cufflinks	exon	189063	189291	1000	-	.	gene_id "L596_g7355"; transcript_id "L596_g7355.t1"; exon_number "4"; FPKM "0.0000000000"; frac "0.000000"; conf_lo "0.000000"; conf_hi "0.000000"; cov "0.000000";
CARPO_1000	Cufflinks	exon	189670	189741	1000	-	.	gene_id "L596_g7355"; transcript_id "L596_g7355.t1"; exon_number "5"; FPKM "0.0000000000"; frac "0.000000"; conf_lo "0.000000"; conf_hi "0.000000"; cov "0.000000";
CARPO_1000	Cufflinks	exon	190045	190386	1000	-	.	gene_id "L596_g7355"; transcript_id "L596_g7355.t1"; exon_number "6"; FPKM "0.0000000000"; frac "0.000000"; conf_lo "0.000000"; conf_hi "0.000000"; cov "0.000000";
CARPO_1000	Cufflinks	transcript	189750	193321	1000	+	.	gene_id "CUFF.14"; transcript_id "CUFF.14.1"; FPKM "0.5000000000"; frac "0.000000"; conf_lo "0.500000"; conf_hi "0.500000"; cov "0.110160"; full_read_support "yes";
CARPO_1000	Cufflinks	exon	189750	190365	1000	+	.	gene_id "CUFF.14"; transcript_id "CUFF.14.1"; exon_number "1"; FPKM "0.5000000000"; frac "0.000000"; conf_lo "0.500000"; conf_hi "0.500000"; cov "0.110160";
CARPO_1000	Cufflinks	exon	190818	190896	1000	+	.	gene_id "CUFF.14"; transcript_id "CUFF.14.1"; exon_number "2"; FPKM "0.5000000000"; frac "0.000000"; conf_lo "0.500000"; conf_hi "0.500000"; cov "0.110160";
CARPO_1000	Cufflinks	exon	192369	192506	1000	+	.	gene_id "CUFF.14"; transcript_id "CUFF.14.1"; exon_number "3"; FPKM "0.5000000000"; frac "0.000000"; conf_lo "0.500000"; conf_hi "0.500000"; cov "0.110160";
CARPO_1000	Cufflinks	exon	192557	192847	1000	+	.	gene_id "CUFF.14"; transcript_id "CUFF.14.1"; exon_number "4"; FPKM "0.5000000000"; frac "0.000000"; conf_lo "0.500000"; conf_hi "0.500000"; cov "0.110160";
CARPO_1000	Cufflinks	exon	192896	193321	1000	+	.	gene_id "CUFF.14"; transcript_id "CUFF.14.1"; exon_number "5"; FPKM "0.5000000000"; frac "0.000000"; conf_lo "0.500000"; conf_hi "0.500000"; cov "0.110160";
CARPO_1000	Cufflinks	transcript	191317	193321	1	+	.	gene_id "CUFF.14"; transcript_id "L596_g7356.t1"; FPKM "0.0000000000"; frac "0.000000"; conf_lo "0.000000"; conf_hi "0.000000"; cov "0.000000"; full_read_support "yes";
CARPO_1000	Cufflinks	exon	191317	191474	1	+	.	gene_id "CUFF.14"; transcript_id "L596_g7356.t1"; exon_number "1"; FPKM "0.0000000000"; frac "0.000000"; conf_lo "0.000000"; conf_hi "0.000000"; cov "0.000000";
CARPO_1000	Cufflinks	exon	192369	192506	1	+	.	gene_id "CUFF.14"; transcript_id "L596_g7356.t1"; exon_number "2"; FPKM "0.0000000000"; frac "0.000000"; conf_lo "0.000000"; conf_hi "0.000000"; cov "0.000000";
CARPO_1000	Cufflinks	exon	192557	192847	1	+	.	gene_id "CUFF.14"; transcript_id "L596_g7356.t1"; exon_number "3"; FPKM "0.0000000000"; frac "0.000000"; conf_lo "0.000000"; conf_hi "0.000000"; cov "0.000000";
CARPO_1000	Cufflinks	exon	192896	193321	1	+	.	gene_id "CUFF.14"; transcript_id "L596_g7356.t1"; exon_number "4"; FPKM "0.0000000000"; frac "0.000000"; conf_lo "0.000000"; conf_hi "0.000000"; cov "0.000000";
CARPO_1001	Cufflinks	transcript	169527	172245	1000	-	.	gene_id "L596_g7430"; transcript_id "L596_g7430.t1"; FPKM "0.0000000000"; frac "0.000000"; conf_lo "0.000000"; conf_hi "0.000000"; cov "0.000000"; full_read_support "yes";
CARPO_1001	Cufflinks	exon	169527	170013	1000	-	.	gene_id "L596_g7430"; transcript_id "L596_g7430.t1"; exon_number "1"; FPKM "0.0000000000"; frac "0.000000"; conf_lo "0.000000"; conf_hi "0.000000"; cov "0.000000";
CARPO_1001	Cufflinks	exon	170507	170813	1000	-	.	gene_id "L596_g7430"; transcript_id "L596_g7430.t1"; exon_number "2"; FPKM "0.0000000000"; frac "0.000000"; conf_lo "0.000000"; conf_hi "0.000000"; cov "0.000000";
CARPO_1001	Cufflinks	exon	170856	171035	1000	-	.	gene_id "L596_g7430"; transcript_id "L596_g7430.t1"; exon_number "3"; FPKM "0.0000000000"; frac "0.000000"; conf_lo "0.000000"; conf_hi "0.000000"; cov "0.000000";
CARPO_1001	Cufflinks	exon	171080	171192	1000	-	.	gene_id "L596_g7430"; transcript_id "L596_g7430.t1"; exon_number "4"; FPKM "0.0000000000"; frac "0.000000"; conf_lo "0.000000"; conf_hi "0.000000"; cov "0.000000";
CARPO_1001	Cufflinks	exon	171240	171440	1000	-	.	gene_id "L596_g7430"; transcript_id "L596_g7430.t1"; exon_number "5"; FPKM "0.0000000000"; frac "0.000000"; conf_lo "0.000000"; conf_hi "0.000000"; cov "0.000000";
CARPO_1001	Cufflinks	exon	171487	171673	1000	-	.	gene_id "L596_g7430"; transcript_id "L596_g7430.t1"; exon_number "6"; FPKM "0.0000000000"; frac "0.000000"; conf_lo "0.000000"; conf_hi "0.000000"; cov "0.000000";
CARPO_1001	Cufflinks	exon	171771	171942	1000	-	.	gene_id "L596_g7430"; transcript_id "L596_g7430.t1"; exon_number "7"; FPKM "0.0000000000"; frac "0.000000"; conf_lo "0.000000"; conf_hi "0.000000"; cov "0.000000";
CARPO_1001	Cufflinks	exon	172088	172245	1000	-	.	gene_id "L596_g7430"; transcript_id "L596_g7430.t1"; exon_number "8"; FPKM "0.0000000000"; frac "0.000000"; conf_lo "0.000000"; conf_hi "0.000000"; cov "0.000000";
CARPO_1000	Cufflinks	transcript	150282	151225	1000	-	.	gene_id "L596_g7343"; transcript_id "L596_g7343.t1"; FPKM "0.0000000000"; frac "0.000000"; conf_lo "0.000000"; conf_hi "0.000000"; cov "0.000000"; full_read_support "yes";
CARPO_1000	Cufflinks	exon	150282	150369	1000	-	.	gene_id "L596_g7343"; transcript_id "L596_g7343.t1"; exon_number "1"; FPKM "0.0000000000"; frac "0.000000"; conf_lo "0.000000"; conf_hi "0.000000"; cov "0.000000";
CARPO_1000	Cufflinks	exon	151005	151225	1000	-	.	gene_id "L596_g7343"; transcript_id "L596_g7343.t1"; exon_number "2"; FPKM "0.0000000000"; frac "0.000000"; conf_lo "0.000000"; conf_hi "0.000000"; cov "0.000000";
CARPO_1000	Cufflinks	transcript	151301	153601	1000	+	.	gene_id "CUFF.12"; transcript_id "CUFF.12.1"; FPKM "1.0000000000"; frac "0.000000"; conf_lo "1.000000"; conf_hi "1.000000"; cov "0.196192"; full_read_support "yes";
CARPO_1000	Cufflinks	exon	151301	151452	1000	+	.	gene_id "CUFF.12"; transcript_id "CUFF.12.1"; exon_number "1"; FPKM "1.0000000000"; frac "0.000000"; conf_lo "1.000000"; conf_hi "1.000000"; cov "0.196192";
CARPO_1000	Cufflinks	exon	151511	152232	1000	+	.	gene_id "CUFF.12"; transcript_id "CUFF.12.1"; exon_number "2"; FPKM "1.0000000000"; frac "0.000000"; conf_lo "1.000000"; conf_hi "1.000000"; cov "0.196192";
CARPO_1000	Cufflinks	exon	152312	152407	1000	+	.	gene_id "CUFF.12"; transcript_id "CUFF.12.1"; exon_number "3"; FPKM "1.0000000000"; frac "0.000000"; conf_lo "1.000000"; conf_hi "1.000000"; cov "0.196192";
CARPO_1000	Cufflinks	exon	153033	153299	1000	+	.	gene_id "CUFF.12"; transcript_id "CUFF.12.1"; exon_number "4"; FPKM "1.0000000000"; frac "0.000000"; conf_lo "1.000000"; conf_hi "1.000000"; cov "0.196192";
CARPO_1000	Cufflinks	exon	153345	153601	1000	+	.	gene_id "CUFF.12"; transcript_id "CUFF.12.1"; exon_number "5"; FPKM "1.0000000000"; frac "0.000000"; conf_lo "1.000000"; conf_hi "1.000000"; cov "0.196192";
CARPO_1000	Cufflinks	transcript	151336	153601	1	+	.	gene_id "CUFF.12"; transcript_id "L596_g7344.t1"; FPKM "0.0000000000"; frac "0.000000"; conf_lo "0.000000"; conf_hi "0.000000"; cov "0.000000"; full_read_support "yes";
CARPO_1000	Cufflinks	exon	151336	151452	1	+	.	gene_id "CUFF.12"; transcript_id "L596_g7344.t1"; exon_number "1"; FPKM "0.0000000000"; frac "0.000000"; conf_lo "0.000000"; conf_hi "0.000000"; cov "0.000000";
CARPO_1000	Cufflinks	exon	151511	152232	1	+	.	gene_id "CUFF.12"; transcript_id "L596_g7344.t1"; exon_number "2"; FPKM "0.0000000000"; frac "0.000000"; conf_lo "0.000000"; conf_hi "0.000000"; cov "0.000000";
CARPO_1000	Cufflinks	exon	152312	152407	1	+	.	gene_id "CUFF.12"; transcript_id "L596_g7344.t1"; exon_number "3"; FPKM "0.0000000000"; frac "0.000000"; conf_lo "0.000000"; conf_hi "0.000000"; cov "0.000000";
CARPO_1000	Cufflinks	exon	153120	153299	1	+	.	gene_id "CUFF.12"; transcript_id "L596_g7344.t1"; exon_number "4"; FPKM "0.0000000000"; frac "0.000000"; conf_lo "0.000000"; conf_hi "0.000000"; cov "0.000000";
CARPO_1000	Cufflinks	exon	153345	153601	1	+	.	gene_id "CUFF.12"; transcript_id "L596_g7344.t1"; exon_number "5"; FPKM "0.0000000000"; frac "0.000000"; conf_lo "0.000000"; conf_hi "0.000000"; cov "0.000000";
CARPO_1000	Cufflinks	transcript	151336	153601	1	+	.	gene_id "CUFF.12"; transcript_id "L596_g7344.t2"; FPKM "0.0000000000"; frac "0.000000"; conf_lo "0.000000"; conf_hi "0.000000"; cov "0.000000"; full_read_support "yes";
CARPO_1000	Cufflinks	exon	151336	151452	1	+	.	gene_id "CUFF.12"; transcript_id "L596_g7344.t2"; exon_number "1"; FPKM "0.0000000000"; frac "0.000000"; conf_lo "0.000000"; conf_hi "0.000000"; cov "0.000000";
CARPO_1000	Cufflinks	exon	151511	152265	1	+	.	gene_id "CUFF.12"; transcript_id "L596_g7344.t2"; exon_number "2"; FPKM "0.0000000000"; frac "0.000000"; conf_lo "0.000000"; conf_hi "0.000000"; cov "0.000000";
CARPO_1000	Cufflinks	exon	152312	152407	1	+	.	gene_id "CUFF.12"; transcript_id "L596_g7344.t2"; exon_number "3"; FPKM "0.0000000000"; frac "0.000000"; conf_lo "0.000000"; conf_hi "0.000000"; cov "0.000000";
CARPO_1000	Cufflinks	exon	153120	153299	1	+	.	gene_id "CUFF.12"; transcript_id "L596_g7344.t2"; exon_number "4"; FPKM "0.0000000000"; frac "0.000000"; conf_lo "0.000000"; conf_hi "0.000000"; cov "0.000000";
CARPO_1000	Cufflinks	exon	153345	153601	1	+	.	gene_id "CUFF.12"; transcript_id "L596_g7344.t2"; exon_number "5"; FPKM "0.0000000000"; frac "0.000000"; conf_lo "0.000000"; conf_hi "0.000000"; cov "0.000000";
CARPO_1000	Cufflinks	transcript	152802	153601	1000	+	.	gene_id "CUFF.12"; transcript_id "CUFF.12.4"; FPKM "1.0000000000"; frac "0.000000"; conf_lo "1.000000"; conf_hi "1.000000"; cov "0.196192"; full_read_support "yes";
CARPO_1000	Cufflinks	exon	152802	152829	1000	+	.	gene_id "CUFF.12"; transcript_id "CUFF.12.4"; exon_number "1"; FPKM "1.0000000000"; frac "0.000000"; conf_lo "1.000000"; conf_hi "1.000000"; cov "0.196192";
CARPO_1000	Cufflinks	exon	153120	153299	1000	+	.	gene_id "CUFF.12"; transcript_id "CUFF.12.4"; exon_number "2"; FPKM "1.0000000000"; frac "0.000000"; conf_lo "1.000000"; conf_hi "1.000000"; cov "0.196192";
CARPO_1000	Cufflinks	exon	153345	153601	1000	+	.	gene_id "CUFF.12"; transcript_id "CUFF.12.4"; exon_number "3"; FPKM "1.0000000000"; frac "0.000000"; conf_lo "1.000000"; conf_hi "1.000000"; cov "0.196192";
CARPO_1000	Cufflinks	transcript	153607	155345	1000	-	.	gene_id "L596_g7345"; transcript_id "L596_g7345.t1"; FPKM "0.0000000000"; frac "0.000000"; conf_lo "0.000000"; conf_hi "0.000000"; cov "0.000000"; full_read_support "yes";
CARPO_1000	Cufflinks	exon	153607	153940	1000	-	.	gene_id "L596_g7345"; transcript_id "L596_g7345.t1"; exon_number "1"; FPKM "0.0000000000"; frac "0.000000"; conf_lo "0.000000"; conf_hi "0.000000"; cov "0.000000";
CARPO_1000	Cufflinks	exon	153991	154284	1000	-	.	gene_id "L596_g7345"; transcript_id "L596_g7345.t1"; exon_number "2"; FPKM "0.0000000000"; frac "0.000000"; conf_lo "0.000000"; conf_hi "0.000000"; cov "0.000000";
CARPO_1000	Cufflinks	exon	154330	154616	1000	-	.	gene_id "L596_g7345"; transcript_id "L596_g7345.t1"; exon_number "3"; FPKM "0.0000000000"; frac "0.000000"; conf_lo "0.000000"; conf_hi "0.000000"; cov "0.000000";
CARPO_1000	Cufflinks	exon	154666	154803	1000	-	.	gene_id "L596_g7345"; transcript_id "L596_g7345.t1"; exon_number "4"; FPKM "0.0000000000"; frac "0.000000"; conf_lo "0.000000"; conf_hi "0.000000"; cov "0.000000";
CARPO_1000	Cufflinks	exon	155231	155345	1000	-	.	gene_id "L596_g7345"; transcript_id "L596_g7345.t1"; exon_number "5"; FPKM "0.0000000000"; frac "0.000000"; conf_lo "0.000000"; conf_hi "0.000000"; cov "0.000000";
CARPO_1001	Cufflinks	transcript	178856	179268	1000	+	.	gene_id "L596_g7433"; transcript_id "L596_g7433.t1"; FPKM "0.0000000000"; frac "0.000000"; conf_lo "0.000000"; conf_hi "0.000000"; cov "0.000000"; full_read_support "yes";
CARPO_1001	Cufflinks	exon	178856	178996	1000	+	.	gene_id "L596_g7433"; transcript_id "L596_g7433.t1"; exon_number "1"; FPKM "0.0000000000"; frac "0.000000"; conf_lo "0.000000"; conf_hi "0.000000"; cov "0.000000";
CARPO_1001	Cufflinks	exon	179042	179268	1000	+	.	gene_id "L596_g7433"; transcript_id "L596_g7433.t1"; exon_number "2"; FPKM "0.0000000000"; frac "0.000000"; conf_lo "0.000000"; conf_hi "0.000000"; cov "0.000000";
CARPO_1001	Cufflinks	transcript	179856	180443	1000	+	.	gene_id "L596_g7434"; transcript_id "L596_g7434.t1"; FPKM "0.0000000000"; frac "0.000000"; conf_lo "0.000000"; conf_hi "0.000000"; cov "0.000000"; full_read_support "yes";
CARPO_1001	Cufflinks	exon	179856	180145	1000	+	.	gene_id "L596_g7434"; transcript_id "L596_g7434.t1"; exon_number "1"; FPKM "0.0000000000"; frac "0.000000"; conf_lo "0.000000"; conf_hi "0.000000"; cov "0.000000";
CARPO_1001	Cufflinks	exon	180194	180443	1000	+	.	gene_id "L596_g7434"; transcript_id "L596_g7434.t1"; exon_number "2"; FPKM "0.0000000000"; frac "0.000000"; conf_lo "0.000000"; conf_hi "0.000000"; cov "0.000000";
CARPO_1002	Cufflinks	transcript	2	600	1000	+	.	gene_id "L596_g7436"; transcript_id "L596_g7436.t1"; FPKM "0.0000000000"; frac "0.000000"; conf_lo "0.000000"; conf_hi "0.000000"; cov "0.000000"; full_read_support "yes";
CARPO_1002	Cufflinks	exon	2	600	1000	+	.	gene_id "L596_g7436"; transcript_id "L596_g7436.t1"; exon_number "1"; FPKM "0.0000000000"; frac "0.000000"; conf_lo "0.000000"; conf_hi "0.000000"; cov "0.000000";
CARPO_1001	Cufflinks	transcript	181952	183115	1000	-	.	gene_id "L596_g7435"; transcript_id "L596_g7435.t1"; FPKM "0.0000000000"; frac "0.000000"; conf_lo "0.000000"; conf_hi "0.000000"; cov "0.000000"; full_read_support "yes";
CARPO_1001	Cufflinks	exon	181952	182275	1000	-	.	gene_id "L596_g7435"; transcript_id "L596_g7435.t1"; exon_number "1"; FPKM "0.0000000000"; frac "0.000000"; conf_lo "0.000000"; conf_hi "0.000000"; cov "0.000000";
CARPO_1001	Cufflinks	exon	182489	182726	1000	-	.	gene_id "L596_g7435"; transcript_id "L596_g7435.t1"; exon_number "2"; FPKM "0.0000000000"; frac "0.000000"; conf_lo "0.000000"; conf_hi "0.000000"; cov "0.000000";
CARPO_1001	Cufflinks	exon	182770	183115	1000	-	.	gene_id "L596_g7435"; transcript_id "L596_g7435.t1"; exon_number "3"; FPKM "0.0000000000"; frac "0.000000"; conf_lo "0.000000"; conf_hi "0.000000"; cov "0.000000";
CARPO_1002	Cufflinks	transcript	3476	5068	1000	+	.	gene_id "L596_g7438"; transcript_id "L596_g7438.t1"; FPKM "0.0000000000"; frac "0.000000"; conf_lo "0.000000"; conf_hi "0.000000"; cov "0.000000"; full_read_support "yes";
CARPO_1002	Cufflinks	exon	3476	3603	1000	+	.	gene_id "L596_g7438"; transcript_id "L596_g7438.t1"; exon_number "1"; FPKM "0.0000000000"; frac "0.000000"; conf_lo "0.000000"; conf_hi "0.000000"; cov "0.000000";
CARPO_1002	Cufflinks	exon	4370	4608	1000	+	.	gene_id "L596_g7438"; transcript_id "L596_g7438.t1"; exon_number "2"; FPKM "0.0000000000"; frac "0.000000"; conf_lo "0.000000"; conf_hi "0.000000"; cov "0.000000";
CARPO_1002	Cufflinks	exon	4992	5068	1000	+	.	gene_id "L596_g7438"; transcript_id "L596_g7438.t1"; exon_number "3"; FPKM "0.0000000000"; frac "0.000000"; conf_lo "0.000000"; conf_hi "0.000000"; cov "0.000000";
CARPO_1002	Cufflinks	transcript	662	2095	1000	-	.	gene_id "L596_g7437"; transcript_id "L596_g7437.t1"; FPKM "0.0000000000"; frac "0.000000"; conf_lo "0.000000"; conf_hi "0.000000"; cov "0.000000"; full_read_support "yes";
CARPO_1002	Cufflinks	exon	662	915	1000	-	.	gene_id "L596_g7437"; transcript_id "L596_g7437.t1"; exon_number "1"; FPKM "0.0000000000"; frac "0.000000"; conf_lo "0.000000"; conf_hi "0.000000"; cov "0.000000";
CARPO_1002	Cufflinks	exon	959	1068	1000	-	.	gene_id "L596_g7437"; transcript_id "L596_g7437.t1"; exon_number "2"; FPKM "0.0000000000"; frac "0.000000"; conf_lo "0.000000"; conf_hi "0.000000"; cov "0.000000";
CARPO_1002	Cufflinks	exon	1114	1212	1000	-	.	gene_id "L596_g7437"; transcript_id "L596_g7437.t1"; exon_number "3"; FPKM "0.0000000000"; frac "0.000000"; conf_lo "0.000000"; conf_hi "0.000000"; cov "0.000000";
CARPO_1002	Cufflinks	exon	1308	1432	1000	-	.	gene_id "L596_g7437"; transcript_id "L596_g7437.t1"; exon_number "4"; FPKM "0.0000000000"; frac "0.000000"; conf_lo "0.000000"; conf_hi "0.000000"; cov "0.000000";
CARPO_1002	Cufflinks	exon	1479	1619	1000	-	.	gene_id "L596_g7437"; transcript_id "L596_g7437.t1"; exon_number "5"; FPKM "0.0000000000"; frac "0.000000"; conf_lo "0.000000"; conf_hi "0.000000"; cov "0.000000";
CARPO_1002	Cufflinks	exon	1670	2095	1000	-	.	gene_id "L596_g7437"; transcript_id "L596_g7437.t1"; exon_number "6"; FPKM "0.0000000000"; frac "0.000000"; conf_lo "0.000000"; conf_hi "0.000000"; cov "0.000000";
CARPO_1001	Cufflinks	transcript	173136	174980	1000	+	.	gene_id "L596_g7431"; transcript_id "L596_g7431.t1"; FPKM "0.0000000000"; frac "0.000000"; conf_lo "0.000000"; conf_hi "0.000000"; cov "0.000000"; full_read_support "yes";
CARPO_1001	Cufflinks	exon	173136	173832	1000	+	.	gene_id "L596_g7431"; transcript_id "L596_g7431.t1"; exon_number "1"; FPKM "0.0000000000"; frac "0.000000"; conf_lo "0.000000"; conf_hi "0.000000"; cov "0.000000";
CARPO_1001	Cufflinks	exon	174118	174232	1000	+	.	gene_id "L596_g7431"; transcript_id "L596_g7431.t1"; exon_number "2"; FPKM "0.0000000000"; frac "0.000000"; conf_lo "0.000000"; conf_hi "0.000000"; cov "0.000000";
CARPO_1001	Cufflinks	exon	174278	174421	1000	+	.	gene_id "L596_g7431"; transcript_id "L596_g7431.t1"; exon_number "3"; FPKM "0.0000000000"; frac "0.000000"; conf_lo "0.000000"; conf_hi "0.000000"; cov "0.000000";
CARPO_1001	Cufflinks	exon	174512	174615	1000	+	.	gene_id "L596_g7431"; transcript_id "L596_g7431.t1"; exon_number "4"; FPKM "0.0000000000"; frac "0.000000"; conf_lo "0.000000"; conf_hi "0.000000"; cov "0.000000";
CARPO_1001	Cufflinks	exon	174661	174980	1000	+	.	gene_id "L596_g7431"; transcript_id "L596_g7431.t1"; exon_number "5"; FPKM "0.0000000000"; frac "0.000000"; conf_lo "0.000000"; conf_hi "0.000000"; cov "0.000000";
CARPO_1001	Cufflinks	transcript	174987	175535	1000	-	.	gene_id "L596_g7432"; transcript_id "L596_g7432.t1"; FPKM "0.0000000000"; frac "0.000000"; conf_lo "0.000000"; conf_hi "0.000000"; cov "0.000000"; full_read_support "yes";
CARPO_1001	Cufflinks	exon	174987	175197	1000	-	.	gene_id "L596_g7432"; transcript_id "L596_g7432.t1"; exon_number "1"; FPKM "0.0000000000"; frac "0.000000"; conf_lo "0.000000"; conf_hi "0.000000"; cov "0.000000";
CARPO_1001	Cufflinks	exon	175246	175535	1000	-	.	gene_id "L596_g7432"; transcript_id "L596_g7432.t1"; exon_number "2"; FPKM "0.0000000000"; frac "0.000000"; conf_lo "0.000000"; conf_hi "0.000000"; cov "0.000000";
CARPO_1002	Cufflinks	transcript	9304	10105	1000	-	.	gene_id "L596_g7441"; transcript_id "L596_g7441.t1"; FPKM "0.0000000000"; frac "0.000000"; conf_lo "0.000000"; conf_hi "0.000000"; cov "0.000000"; full_read_support "yes";
CARPO_1002	Cufflinks	exon	9304	9501	1000	-	.	gene_id "L596_g7441"; transcript_id "L596_g7441.t1"; exon_number "1"; FPKM "0.0000000000"; frac "0.000000"; conf_lo "0.000000"; conf_hi "0.000000"; cov "0.000000";
CARPO_1002	Cufflinks	exon	9550	9624	1000	-	.	gene_id "L596_g7441"; transcript_id "L596_g7441.t1"; exon_number "2"; FPKM "0.0000000000"; frac "0.000000"; conf_lo "0.000000"; conf_hi "0.000000"; cov "0.000000";
CARPO_1002	Cufflinks	exon	9671	10105	1000	-	.	gene_id "L596_g7441"; transcript_id "L596_g7441.t1"; exon_number "3"; FPKM "0.0000000000"; frac "0.000000"; conf_lo "0.000000"; conf_hi "0.000000"; cov "0.000000";
CARPO_1002	Cufflinks	transcript	21156	23130	1000	+	.	gene_id "L596_g7444"; transcript_id "L596_g7444.t1"; FPKM "0.0000000000"; frac "0.000000"; conf_lo "0.000000"; conf_hi "0.000000"; cov "0.000000"; full_read_support "yes";
CARPO_1002	Cufflinks	exon	21156	21617	1000	+	.	gene_id "L596_g7444"; transcript_id "L596_g7444.t1"; exon_number "1"; FPKM "0.0000000000"; frac "0.000000"; conf_lo "0.000000"; conf_hi "0.000000"; cov "0.000000";
CARPO_1002	Cufflinks	exon	21663	21823	1000	+	.	gene_id "L596_g7444"; transcript_id "L596_g7444.t1"; exon_number "2"; FPKM "0.0000000000"; frac "0.000000"; conf_lo "0.000000"; conf_hi "0.000000"; cov "0.000000";
CARPO_1002	Cufflinks	exon	21864	22087	1000	+	.	gene_id "L596_g7444"; transcript_id "L596_g7444.t1"; exon_number "3"; FPKM "0.0000000000"; frac "0.000000"; conf_lo "0.000000"; conf_hi "0.000000"; cov "0.000000";
CARPO_1002	Cufflinks	exon	22133	22488	1000	+	.	gene_id "L596_g7444"; transcript_id "L596_g7444.t1"; exon_number "4"; FPKM "0.0000000000"; frac "0.000000"; conf_lo "0.000000"; conf_hi "0.000000"; cov "0.000000";
CARPO_1002	Cufflinks	exon	22562	22642	1000	+	.	gene_id "L596_g7444"; transcript_id "L596_g7444.t1"; exon_number "5"; FPKM "0.0000000000"; frac "0.000000"; conf_lo "0.000000"; conf_hi "0.000000"; cov "0.000000";
CARPO_1002	Cufflinks	exon	22834	23130	1000	+	.	gene_id "L596_g7444"; transcript_id "L596_g7444.t1"; exon_number "6"; FPKM "0.0000000000"; frac "0.000000"; conf_lo "0.000000"; conf_hi "0.000000"; cov "0.000000";
CARPO_1001	Cufflinks	transcript	3256	4549	1000	+	.	gene_id "L596_g7366"; transcript_id "L596_g7366.t1"; FPKM "0.0000000000"; frac "0.000000"; conf_lo "0.000000"; conf_hi "0.000000"; cov "0.000000"; full_read_support "yes";
CARPO_1001	Cufflinks	exon	3256	3662	1000	+	.	gene_id "L596_g7366"; transcript_id "L596_g7366.t1"; exon_number "1"; FPKM "0.0000000000"; frac "0.000000"; conf_lo "0.000000"; conf_hi "0.000000"; cov "0.000000";
CARPO_1001	Cufflinks	exon	3778	4549	1000	+	.	gene_id "L596_g7366"; transcript_id "L596_g7366.t1"; exon_number "2"; FPKM "0.0000000000"; frac "0.000000"; conf_lo "0.000000"; conf_hi "0.000000"; cov "0.000000";
CARPO_1001	Cufflinks	transcript	3782	4975	1000	-	.	gene_id "CUFF.16"; transcript_id "CUFF.16.1"; FPKM "1.0000000000"; frac "0.000000"; conf_lo "1.000000"; conf_hi "1.000000"; cov "0.124408"; full_read_support "yes";
CARPO_1001	Cufflinks	exon	3782	4756	1000	-	.	gene_id "CUFF.16"; transcript_id "CUFF.16.1"; exon_number "1"; FPKM "1.0000000000"; frac "0.000000"; conf_lo "1.000000"; conf_hi "1.000000"; cov "0.124408";
CARPO_1001	Cufflinks	exon	4799	4975	1000	-	.	gene_id "CUFF.16"; transcript_id "CUFF.16.1"; exon_number "2"; FPKM "1.0000000000"; frac "0.000000"; conf_lo "1.000000"; conf_hi "1.000000"; cov "0.124408";
CARPO_1001	Cufflinks	transcript	4587	4975	1	-	.	gene_id "CUFF.16"; transcript_id "L596_g7367.t1"; FPKM "0.0000000000"; frac "0.000000"; conf_lo "0.000000"; conf_hi "0.000000"; cov "0.000000"; full_read_support "yes";
CARPO_1001	Cufflinks	exon	4587	4756	1	-	.	gene_id "CUFF.16"; transcript_id "L596_g7367.t1"; exon_number "1"; FPKM "0.0000000000"; frac "0.000000"; conf_lo "0.000000"; conf_hi "0.000000"; cov "0.000000";
CARPO_1001	Cufflinks	exon	4799	4975	1	-	.	gene_id "CUFF.16"; transcript_id "L596_g7367.t1"; exon_number "2"; FPKM "0.0000000000"; frac "0.000000"; conf_lo "0.000000"; conf_hi "0.000000"; cov "0.000000";
CARPO_1000	Cufflinks	transcript	193397	194885	1	+	.	gene_id "CUFF.15"; transcript_id "L596_g7357.t1"; FPKM "0.0000000000"; frac "0.000000"; conf_lo "0.000000"; conf_hi "0.000000"; cov "0.000000"; full_read_support "yes";
CARPO_1000	Cufflinks	exon	193397	193858	1	+	.	gene_id "CUFF.15"; transcript_id "L596_g7357.t1"; exon_number "1"; FPKM "0.0000000000"; frac "0.000000"; conf_lo "0.000000"; conf_hi "0.000000"; cov "0.000000";
CARPO_1000	Cufflinks	exon	193910	194138	1	+	.	gene_id "CUFF.15"; transcript_id "L596_g7357.t1"; exon_number "2"; FPKM "0.0000000000"; frac "0.000000"; conf_lo "0.000000"; conf_hi "0.000000"; cov "0.000000";
CARPO_1000	Cufflinks	exon	194291	194383	1	+	.	gene_id "CUFF.15"; transcript_id "L596_g7357.t1"; exon_number "3"; FPKM "0.0000000000"; frac "0.000000"; conf_lo "0.000000"; conf_hi "0.000000"; cov "0.000000";
CARPO_1000	Cufflinks	exon	194431	194597	1	+	.	gene_id "CUFF.15"; transcript_id "L596_g7357.t1"; exon_number "4"; FPKM "0.0000000000"; frac "0.000000"; conf_lo "0.000000"; conf_hi "0.000000"; cov "0.000000";
CARPO_1000	Cufflinks	exon	194645	194885	1	+	.	gene_id "CUFF.15"; transcript_id "L596_g7357.t1"; exon_number "5"; FPKM "0.0000000000"; frac "0.000000"; conf_lo "0.000000"; conf_hi "0.000000"; cov "0.000000";
CARPO_1000	Cufflinks	transcript	193397	195890	1000	+	.	gene_id "CUFF.15"; transcript_id "CUFF.15.2"; FPKM "0.0625000000"; frac "0.000000"; conf_lo "0.062500"; conf_hi "0.062500"; cov "0.008103"; full_read_support "yes";
CARPO_1000	Cufflinks	exon	193397	193858	1000	+	.	gene_id "CUFF.15"; transcript_id "CUFF.15.2"; exon_number "1"; FPKM "0.0625000000"; frac "0.000000"; conf_lo "0.062500"; conf_hi "0.062500"; cov "0.008103";
CARPO_1000	Cufflinks	exon	193910	194138	1000	+	.	gene_id "CUFF.15"; transcript_id "CUFF.15.2"; exon_number "2"; FPKM "0.0625000000"; frac "0.000000"; conf_lo "0.062500"; conf_hi "0.062500"; cov "0.008103";
CARPO_1000	Cufflinks	exon	194291	194383	1000	+	.	gene_id "CUFF.15"; transcript_id "CUFF.15.2"; exon_number "3"; FPKM "0.0625000000"; frac "0.000000"; conf_lo "0.062500"; conf_hi "0.062500"; cov "0.008103";
CARPO_1000	Cufflinks	exon	194431	194597	1000	+	.	gene_id "CUFF.15"; transcript_id "CUFF.15.2"; exon_number "4"; FPKM "0.0625000000"; frac "0.000000"; conf_lo "0.062500"; conf_hi "0.062500"; cov "0.008103";
CARPO_1000	Cufflinks	exon	194645	195890	1000	+	.	gene_id "CUFF.15"; transcript_id "CUFF.15.2"; exon_number "5"; FPKM "0.0625000000"; frac "0.000000"; conf_lo "0.062500"; conf_hi "0.062500"; cov "0.008103";
CARPO_1000	Cufflinks	transcript	194908	195476	1000	-	.	gene_id "L596_g7358"; transcript_id "L596_g7358.t1"; FPKM "0.0000000000"; frac "0.000000"; conf_lo "0.000000"; conf_hi "0.000000"; cov "0.000000"; full_read_support "yes";
CARPO_1000	Cufflinks	exon	194908	195018	1000	-	.	gene_id "L596_g7358"; transcript_id "L596_g7358.t1"; exon_number "1"; FPKM "0.0000000000"; frac "0.000000"; conf_lo "0.000000"; conf_hi "0.000000"; cov "0.000000";
CARPO_1000	Cufflinks	exon	195062	195222	1000	-	.	gene_id "L596_g7358"; transcript_id "L596_g7358.t1"; exon_number "2"; FPKM "0.0000000000"; frac "0.000000"; conf_lo "0.000000"; conf_hi "0.000000"; cov "0.000000";
CARPO_1000	Cufflinks	exon	195267	195281	1000	-	.	gene_id "L596_g7358"; transcript_id "L596_g7358.t1"; exon_number "3"; FPKM "0.0000000000"; frac "0.000000"; conf_lo "0.000000"; conf_hi "0.000000"; cov "0.000000";
CARPO_1000	Cufflinks	exon	195334	195476	1000	-	.	gene_id "L596_g7358"; transcript_id "L596_g7358.t1"; exon_number "4"; FPKM "0.0000000000"; frac "0.000000"; conf_lo "0.000000"; conf_hi "0.000000"; cov "0.000000";
CARPO_1000	Cufflinks	transcript	195578	196026	1000	-	.	gene_id "L596_g7359"; transcript_id "L596_g7359.t1"; FPKM "0.0000000000"; frac "0.000000"; conf_lo "0.000000"; conf_hi "0.000000"; cov "0.000000"; full_read_support "yes";
CARPO_1000	Cufflinks	exon	195578	195705	1000	-	.	gene_id "L596_g7359"; transcript_id "L596_g7359.t1"; exon_number "1"; FPKM "0.0000000000"; frac "0.000000"; conf_lo "0.000000"; conf_hi "0.000000"; cov "0.000000";
CARPO_1000	Cufflinks	exon	195752	195894	1000	-	.	gene_id "L596_g7359"; transcript_id "L596_g7359.t1"; exon_number "2"; FPKM "0.0000000000"; frac "0.000000"; conf_lo "0.000000"; conf_hi "0.000000"; cov "0.000000";
CARPO_1000	Cufflinks	exon	195941	196026	1000	-	.	gene_id "L596_g7359"; transcript_id "L596_g7359.t1"; exon_number "3"; FPKM "0.0000000000"; frac "0.000000"; conf_lo "0.000000"; conf_hi "0.000000"; cov "0.000000";
CARPO_1002	Cufflinks	transcript	42546	46435	1000	+	.	gene_id "L596_g7451"; transcript_id "L596_g7451.t1"; FPKM "0.0000000000"; frac "0.000000"; conf_lo "0.000000"; conf_hi "0.000000"; cov "0.000000"; full_read_support "yes";
CARPO_1002	Cufflinks	exon	42546	42659	1000	+	.	gene_id "L596_g7451"; transcript_id "L596_g7451.t1"; exon_number "1"; FPKM "0.0000000000"; frac "0.000000"; conf_lo "0.000000"; conf_hi "0.000000"; cov "0.000000";
CARPO_1002	Cufflinks	exon	42890	42991	1000	+	.	gene_id "L596_g7451"; transcript_id "L596_g7451.t1"; exon_number "2"; FPKM "0.0000000000"; frac "0.000000"; conf_lo "0.000000"; conf_hi "0.000000"; cov "0.000000";
CARPO_1002	Cufflinks	exon	43038	43418	1000	+	.	gene_id "L596_g7451"; transcript_id "L596_g7451.t1"; exon_number "3"; FPKM "0.0000000000"; frac "0.000000"; conf_lo "0.000000"; conf_hi "0.000000"; cov "0.000000";
CARPO_1002	Cufflinks	exon	43463	44602	1000	+	.	gene_id "L596_g7451"; transcript_id "L596_g7451.t1"; exon_number "4"; FPKM "0.0000000000"; frac "0.000000"; conf_lo "0.000000"; conf_hi "0.000000"; cov "0.000000";
CARPO_1002	Cufflinks	exon	44648	44731	1000	+	.	gene_id "L596_g7451"; transcript_id "L596_g7451.t1"; exon_number "5"; FPKM "0.0000000000"; frac "0.000000"; conf_lo "0.000000"; conf_hi "0.000000"; cov "0.000000";
CARPO_1002	Cufflinks	exon	44777	44902	1000	+	.	gene_id "L596_g7451"; transcript_id "L596_g7451.t1"; exon_number "6"; FPKM "0.0000000000"; frac "0.000000"; conf_lo "0.000000"; conf_hi "0.000000"; cov "0.000000";
CARPO_1002	Cufflinks	exon	44944	45033	1000	+	.	gene_id "L596_g7451"; transcript_id "L596_g7451.t1"; exon_number "7"; FPKM "0.0000000000"; frac "0.000000"; conf_lo "0.000000"; conf_hi "0.000000"; cov "0.000000";
CARPO_1002	Cufflinks	exon	45077	45124	1000	+	.	gene_id "L596_g7451"; transcript_id "L596_g7451.t1"; exon_number "8"; FPKM "0.0000000000"; frac "0.000000"; conf_lo "0.000000"; conf_hi "0.000000"; cov "0.000000";
CARPO_1002	Cufflinks	exon	45171	45467	1000	+	.	gene_id "L596_g7451"; transcript_id "L596_g7451.t1"; exon_number "9"; FPKM "0.0000000000"; frac "0.000000"; conf_lo "0.000000"; conf_hi "0.000000"; cov "0.000000";
CARPO_1002	Cufflinks	exon	45518	45622	1000	+	.	gene_id "L596_g7451"; transcript_id "L596_g7451.t1"; exon_number "10"; FPKM "0.0000000000"; frac "0.000000"; conf_lo "0.000000"; conf_hi "0.000000"; cov "0.000000";
CARPO_1002	Cufflinks	exon	45668	45736	1000	+	.	gene_id "L596_g7451"; transcript_id "L596_g7451.t1"; exon_number "11"; FPKM "0.0000000000"; frac "0.000000"; conf_lo "0.000000"; conf_hi "0.000000"; cov "0.000000";
CARPO_1002	Cufflinks	exon	45787	45864	1000	+	.	gene_id "L596_g7451"; transcript_id "L596_g7451.t1"; exon_number "12"; FPKM "0.0000000000"; frac "0.000000"; conf_lo "0.000000"; conf_hi "0.000000"; cov "0.000000";
CARPO_1002	Cufflinks	exon	45911	46435	1000	+	.	gene_id "L596_g7451"; transcript_id "L596_g7451.t1"; exon_number "13"; FPKM "0.0000000000"; frac "0.000000"; conf_lo "0.000000"; conf_hi "0.000000"; cov "0.000000";
CARPO_1001	Cufflinks	transcript	149086	150640	1	+	.	gene_id "CUFF.17"; transcript_id "L596_g7423.t1"; FPKM "0.0000000000"; frac "0.000000"; conf_lo "0.000000"; conf_hi "0.000000"; cov "0.000000"; full_read_support "yes";
CARPO_1001	Cufflinks	exon	149086	149804	1	+	.	gene_id "CUFF.17"; transcript_id "L596_g7423.t1"; exon_number "1"; FPKM "0.0000000000"; frac "0.000000"; conf_lo "0.000000"; conf_hi "0.000000"; cov "0.000000";
CARPO_1001	Cufflinks	exon	149850	150033	1	+	.	gene_id "CUFF.17"; transcript_id "L596_g7423.t1"; exon_number "2"; FPKM "0.0000000000"; frac "0.000000"; conf_lo "0.000000"; conf_hi "0.000000"; cov "0.000000";
CARPO_1001	Cufflinks	exon	150208	150640	1	+	.	gene_id "CUFF.17"; transcript_id "L596_g7423.t1"; exon_number "3"; FPKM "0.0000000000"; frac "0.000000"; conf_lo "0.000000"; conf_hi "0.000000"; cov "0.000000";
CARPO_1001	Cufflinks	transcript	149086	150640	1000	+	.	gene_id "CUFF.17"; transcript_id "CUFF.17.2"; FPKM "1.0000000000"; frac "0.000000"; conf_lo "1.000000"; conf_hi "1.000000"; cov "0.199510"; full_read_support "yes";
CARPO_1001	Cufflinks	exon	149086	149519	1000	+	.	gene_id "CUFF.17"; transcript_id "CUFF.17.2"; exon_number "1"; FPKM "1.0000000000"; frac "0.000000"; conf_lo "1.000000"; conf_hi "1.000000"; cov "0.199510";
CARPO_1001	Cufflinks	exon	149730	149804	1000	+	.	gene_id "CUFF.17"; transcript_id "CUFF.17.2"; exon_number "2"; FPKM "1.0000000000"; frac "0.000000"; conf_lo "1.000000"; conf_hi "1.000000"; cov "0.199510";
CARPO_1001	Cufflinks	exon	149850	150640	1000	+	.	gene_id "CUFF.17"; transcript_id "CUFF.17.2"; exon_number "3"; FPKM "1.0000000000"; frac "0.000000"; conf_lo "1.000000"; conf_hi "1.000000"; cov "0.199510";
CARPO_1002	Cufflinks	transcript	5206	7586	1000	+	.	gene_id "L596_g7439"; transcript_id "L596_g7439.t1"; FPKM "0.0000000000"; frac "0.000000"; conf_lo "0.000000"; conf_hi "0.000000"; cov "0.000000"; full_read_support "yes";
CARPO_1002	Cufflinks	exon	5206	5295	1000	+	.	gene_id "L596_g7439"; transcript_id "L596_g7439.t1"; exon_number "1"; FPKM "0.0000000000"; frac "0.000000"; conf_lo "0.000000"; conf_hi "0.000000"; cov "0.000000";
CARPO_1002	Cufflinks	exon	5342	5461	1000	+	.	gene_id "L596_g7439"; transcript_id "L596_g7439.t1"; exon_number "2"; FPKM "0.0000000000"; frac "0.000000"; conf_lo "0.000000"; conf_hi "0.000000"; cov "0.000000";
CARPO_1002	Cufflinks	exon	5508	5865	1000	+	.	gene_id "L596_g7439"; transcript_id "L596_g7439.t1"; exon_number "3"; FPKM "0.0000000000"; frac "0.000000"; conf_lo "0.000000"; conf_hi "0.000000"; cov "0.000000";
CARPO_1002	Cufflinks	exon	5913	6148	1000	+	.	gene_id "L596_g7439"; transcript_id "L596_g7439.t1"; exon_number "4"; FPKM "0.0000000000"; frac "0.000000"; conf_lo "0.000000"; conf_hi "0.000000"; cov "0.000000";
CARPO_1002	Cufflinks	exon	6195	6420	1000	+	.	gene_id "L596_g7439"; transcript_id "L596_g7439.t1"; exon_number "5"; FPKM "0.0000000000"; frac "0.000000"; conf_lo "0.000000"; conf_hi "0.000000"; cov "0.000000";
CARPO_1002	Cufflinks	exon	6464	6692	1000	+	.	gene_id "L596_g7439"; transcript_id "L596_g7439.t1"; exon_number "6"; FPKM "0.0000000000"; frac "0.000000"; conf_lo "0.000000"; conf_hi "0.000000"; cov "0.000000";
CARPO_1002	Cufflinks	exon	6731	6949	1000	+	.	gene_id "L596_g7439"; transcript_id "L596_g7439.t1"; exon_number "7"; FPKM "0.0000000000"; frac "0.000000"; conf_lo "0.000000"; conf_hi "0.000000"; cov "0.000000";
CARPO_1002	Cufflinks	exon	6990	7586	1000	+	.	gene_id "L596_g7439"; transcript_id "L596_g7439.t1"; exon_number "8"; FPKM "0.0000000000"; frac "0.000000"; conf_lo "0.000000"; conf_hi "0.000000"; cov "0.000000";
CARPO_1002	Cufflinks	transcript	7607	8155	1000	-	.	gene_id "L596_g7440"; transcript_id "L596_g7440.t1"; FPKM "0.0000000000"; frac "0.000000"; conf_lo "0.000000"; conf_hi "0.000000"; cov "0.000000"; full_read_support "yes";
CARPO_1002	Cufflinks	exon	7607	7803	1000	-	.	gene_id "L596_g7440"; transcript_id "L596_g7440.t1"; exon_number "1"; FPKM "0.0000000000"; frac "0.000000"; conf_lo "0.000000"; conf_hi "0.000000"; cov "0.000000";
CARPO_1002	Cufflinks	exon	7856	7927	1000	-	.	gene_id "L596_g7440"; transcript_id "L596_g7440.t1"; exon_number "2"; FPKM "0.0000000000"; frac "0.000000"; conf_lo "0.000000"; conf_hi "0.000000"; cov "0.000000";
CARPO_1002	Cufflinks	exon	7972	8155	1000	-	.	gene_id "L596_g7440"; transcript_id "L596_g7440.t1"; exon_number "3"; FPKM "0.0000000000"; frac "0.000000"; conf_lo "0.000000"; conf_hi "0.000000"; cov "0.000000";
CARPO_1002	Cufflinks	transcript	51156	52287	1000	+	.	gene_id "L596_g7453"; transcript_id "L596_g7453.t1"; FPKM "0.0000000000"; frac "0.000000"; conf_lo "0.000000"; conf_hi "0.000000"; cov "0.000000"; full_read_support "yes";
CARPO_1002	Cufflinks	exon	51156	51395	1000	+	.	gene_id "L596_g7453"; transcript_id "L596_g7453.t1"; exon_number "1"; FPKM "0.0000000000"; frac "0.000000"; conf_lo "0.000000"; conf_hi "0.000000"; cov "0.000000";
CARPO_1002	Cufflinks	exon	51443	51776	1000	+	.	gene_id "L596_g7453"; transcript_id "L596_g7453.t1"; exon_number "2"; FPKM "0.0000000000"; frac "0.000000"; conf_lo "0.000000"; conf_hi "0.000000"; cov "0.000000";
CARPO_1002	Cufflinks	exon	51821	52287	1000	+	.	gene_id "L596_g7453"; transcript_id "L596_g7453.t1"; exon_number "3"; FPKM "0.0000000000"; frac "0.000000"; conf_lo "0.000000"; conf_hi "0.000000"; cov "0.000000";
CARPO_1002	Cufflinks	transcript	47506	49770	1000	+	.	gene_id "L596_g7452"; transcript_id "L596_g7452.t1"; FPKM "0.0000000000"; frac "0.000000"; conf_lo "0.000000"; conf_hi "0.000000"; cov "0.000000"; full_read_support "yes";
CARPO_1002	Cufflinks	exon	47506	48096	1000	+	.	gene_id "L596_g7452"; transcript_id "L596_g7452.t1"; exon_number "1"; FPKM "0.0000000000"; frac "0.000000"; conf_lo "0.000000"; conf_hi "0.000000"; cov "0.000000";
CARPO_1002	Cufflinks	exon	48146	48212	1000	+	.	gene_id "L596_g7452"; transcript_id "L596_g7452.t1"; exon_number "2"; FPKM "0.0000000000"; frac "0.000000"; conf_lo "0.000000"; conf_hi "0.000000"; cov "0.000000";
CARPO_1002	Cufflinks	exon	48255	48461	1000	+	.	gene_id "L596_g7452"; transcript_id "L596_g7452.t1"; exon_number "3"; FPKM "0.0000000000"; frac "0.000000"; conf_lo "0.000000"; conf_hi "0.000000"; cov "0.000000";
CARPO_1002	Cufflinks	exon	48507	48653	1000	+	.	gene_id "L596_g7452"; transcript_id "L596_g7452.t1"; exon_number "4"; FPKM "0.0000000000"; frac "0.000000"; conf_lo "0.000000"; conf_hi "0.000000"; cov "0.000000";
CARPO_1002	Cufflinks	exon	48700	49113	1000	+	.	gene_id "L596_g7452"; transcript_id "L596_g7452.t1"; exon_number "5"; FPKM "0.0000000000"; frac "0.000000"; conf_lo "0.000000"; conf_hi "0.000000"; cov "0.000000";
CARPO_1002	Cufflinks	exon	49157	49324	1000	+	.	gene_id "L596_g7452"; transcript_id "L596_g7452.t1"; exon_number "6"; FPKM "0.0000000000"; frac "0.000000"; conf_lo "0.000000"; conf_hi "0.000000"; cov "0.000000";
CARPO_1002	Cufflinks	exon	49372	49770	1000	+	.	gene_id "L596_g7452"; transcript_id "L596_g7452.t1"; exon_number "7"; FPKM "0.0000000000"; frac "0.000000"; conf_lo "0.000000"; conf_hi "0.000000"; cov "0.000000";
CARPO_1002	Cufflinks	transcript	32956	36730	1000	+	.	gene_id "L596_g7447"; transcript_id "L596_g7447.t1"; FPKM "0.0000000000"; frac "0.000000"; conf_lo "0.000000"; conf_hi "0.000000"; cov "0.000000"; full_read_support "yes";
CARPO_1002	Cufflinks	exon	32956	33269	1000	+	.	gene_id "L596_g7447"; transcript_id "L596_g7447.t1"; exon_number "1"; FPKM "0.0000000000"; frac "0.000000"; conf_lo "0.000000"; conf_hi "0.000000"; cov "0.000000";
CARPO_1002	Cufflinks	exon	34374	34449	1000	+	.	gene_id "L596_g7447"; transcript_id "L596_g7447.t1"; exon_number "2"; FPKM "0.0000000000"; frac "0.000000"; conf_lo "0.000000"; conf_hi "0.000000"; cov "0.000000";
CARPO_1002	Cufflinks	exon	34498	34688	1000	+	.	gene_id "L596_g7447"; transcript_id "L596_g7447.t1"; exon_number "3"; FPKM "0.0000000000"; frac "0.000000"; conf_lo "0.000000"; conf_hi "0.000000"; cov "0.000000";
CARPO_1002	Cufflinks	exon	34731	34973	1000	+	.	gene_id "L596_g7447"; transcript_id "L596_g7447.t1"; exon_number "4"; FPKM "0.0000000000"; frac "0.000000"; conf_lo "0.000000"; conf_hi "0.000000"; cov "0.000000";
CARPO_1002	Cufflinks	exon	35025	35137	1000	+	.	gene_id "L596_g7447"; transcript_id "L596_g7447.t1"; exon_number "5"; FPKM "0.0000000000"; frac "0.000000"; conf_lo "0.000000"; conf_hi "0.000000"; cov "0.000000";
CARPO_1002	Cufflinks	exon	35180	35609	1000	+	.	gene_id "L596_g7447"; transcript_id "L596_g7447.t1"; exon_number "6"; FPKM "0.0000000000"; frac "0.000000"; conf_lo "0.000000"; conf_hi "0.000000"; cov "0.000000";
CARPO_1002	Cufflinks	exon	35661	35908	1000	+	.	gene_id "L596_g7447"; transcript_id "L596_g7447.t1"; exon_number "7"; FPKM "0.0000000000"; frac "0.000000"; conf_lo "0.000000"; conf_hi "0.000000"; cov "0.000000";
CARPO_1002	Cufflinks	exon	35958	36090	1000	+	.	gene_id "L596_g7447"; transcript_id "L596_g7447.t1"; exon_number "8"; FPKM "0.0000000000"; frac "0.000000"; conf_lo "0.000000"; conf_hi "0.000000"; cov "0.000000";
CARPO_1002	Cufflinks	exon	36133	36239	1000	+	.	gene_id "L596_g7447"; transcript_id "L596_g7447.t1"; exon_number "9"; FPKM "0.0000000000"; frac "0.000000"; conf_lo "0.000000"; conf_hi "0.000000"; cov "0.000000";
CARPO_1002	Cufflinks	exon	36288	36730	1000	+	.	gene_id "L596_g7447"; transcript_id "L596_g7447.t1"; exon_number "10"; FPKM "0.0000000000"; frac "0.000000"; conf_lo "0.000000"; conf_hi "0.000000"; cov "0.000000";
CARPO_1002	Cufflinks	transcript	36737	37285	1000	-	.	gene_id "L596_g7448"; transcript_id "L596_g7448.t1"; FPKM "0.0000000000"; frac "0.000000"; conf_lo "0.000000"; conf_hi "0.000000"; cov "0.000000"; full_read_support "yes";
CARPO_1002	Cufflinks	exon	36737	36834	1000	-	.	gene_id "L596_g7448"; transcript_id "L596_g7448.t1"; exon_number "1"; FPKM "0.0000000000"; frac "0.000000"; conf_lo "0.000000"; conf_hi "0.000000"; cov "0.000000";
CARPO_1002	Cufflinks	exon	36883	37062	1000	-	.	gene_id "L596_g7448"; transcript_id "L596_g7448.t1"; exon_number "2"; FPKM "0.0000000000"; frac "0.000000"; conf_lo "0.000000"; conf_hi "0.000000"; cov "0.000000";
CARPO_1002	Cufflinks	exon	37109	37285	1000	-	.	gene_id "L596_g7448"; transcript_id "L596_g7448.t1"; exon_number "3"; FPKM "0.0000000000"; frac "0.000000"; conf_lo "0.000000"; conf_hi "0.000000"; cov "0.000000";
CARPO_1002	Cufflinks	transcript	67133	68705	1000	-	.	gene_id "L596_g7460"; transcript_id "L596_g7460.t1"; FPKM "0.0000000000"; frac "0.000000"; conf_lo "0.000000"; conf_hi "0.000000"; cov "0.000000"; full_read_support "yes";
CARPO_1002	Cufflinks	exon	67133	67497	1000	-	.	gene_id "L596_g7460"; transcript_id "L596_g7460.t1"; exon_number "1"; FPKM "0.0000000000"; frac "0.000000"; conf_lo "0.000000"; conf_hi "0.000000"; cov "0.000000";
CARPO_1002	Cufflinks	exon	67544	67651	1000	-	.	gene_id "L596_g7460"; transcript_id "L596_g7460.t1"; exon_number "2"; FPKM "0.0000000000"; frac "0.000000"; conf_lo "0.000000"; conf_hi "0.000000"; cov "0.000000";
CARPO_1002	Cufflinks	exon	67706	67907	1000	-	.	gene_id "L596_g7460"; transcript_id "L596_g7460.t1"; exon_number "3"; FPKM "0.0000000000"; frac "0.000000"; conf_lo "0.000000"; conf_hi "0.000000"; cov "0.000000";
CARPO_1002	Cufflinks	exon	67947	68162	1000	-	.	gene_id "L596_g7460"; transcript_id "L596_g7460.t1"; exon_number "4"; FPKM "0.0000000000"; frac "0.000000"; conf_lo "0.000000"; conf_hi "0.000000"; cov "0.000000";
CARPO_1002	Cufflinks	exon	68211	68475	1000	-	.	gene_id "L596_g7460"; transcript_id "L596_g7460.t1"; exon_number "5"; FPKM "0.0000000000"; frac "0.000000"; conf_lo "0.000000"; conf_hi "0.000000"; cov "0.000000";
CARPO_1002	Cufflinks	exon	68520	68705	1000	-	.	gene_id "L596_g7460"; transcript_id "L596_g7460.t1"; exon_number "6"; FPKM "0.0000000000"; frac "0.000000"; conf_lo "0.000000"; conf_hi "0.000000"; cov "0.000000";
CARPO_1001	Cufflinks	transcript	139837	140275	1	-	.	gene_id "CUFF.18"; transcript_id "L596_g7419.t1"; FPKM "0.0000000000"; frac "0.000000"; conf_lo "0.000000"; conf_hi "0.000000"; cov "0.000000"; full_read_support "yes";
CARPO_1001	Cufflinks	exon	139837	140127	1	-	.	gene_id "CUFF.18"; transcript_id "L596_g7419.t1"; exon_number "1"; FPKM "0.0000000000"; frac "0.000000"; conf_lo "0.000000"; conf_hi "0.000000"; cov "0.000000";
CARPO_1001	Cufflinks	exon	140170	140275	1	-	.	gene_id "CUFF.18"; transcript_id "L596_g7419.t1"; exon_number "2"; FPKM "0.0000000000"; frac "0.000000"; conf_lo "0.000000"; conf_hi "0.000000"; cov "0.000000";
CARPO_1001	Cufflinks	transcript	139837	142088	1000	-	.	gene_id "CUFF.18"; transcript_id "CUFF.18.2"; FPKM "0.5000000000"; frac "0.000000"; conf_lo "0.500000"; conf_hi "0.500000"; cov "0.104848"; full_read_support "no";
CARPO_1001	Cufflinks	exon	139837	140127	1000	-	.	gene_id "CUFF.18"; transcript_id "CUFF.18.2"; exon_number "1"; FPKM "0.5000000000"; frac "0.000000"; conf_lo "0.500000"; conf_hi "0.500000"; cov "0.104848";
CARPO_1001	Cufflinks	exon	140170	140449	1000	-	.	gene_id "CUFF.18"; transcript_id "CUFF.18.2"; exon_number "2"; FPKM "0.5000000000"; frac "0.000000"; conf_lo "0.500000"; conf_hi "0.500000"; cov "0.104848";
CARPO_1001	Cufflinks	exon	140495	140862	1000	-	.	gene_id "CUFF.18"; transcript_id "CUFF.18.2"; exon_number "3"; FPKM "0.5000000000"; frac "0.000000"; conf_lo "0.500000"; conf_hi "0.500000"; cov "0.104848";
CARPO_1001	Cufflinks	exon	140911	141116	1000	-	.	gene_id "CUFF.18"; transcript_id "CUFF.18.2"; exon_number "4"; FPKM "0.5000000000"; frac "0.000000"; conf_lo "0.500000"; conf_hi "0.500000"; cov "0.104848";
CARPO_1001	Cufflinks	exon	141159	141430	1000	-	.	gene_id "CUFF.18"; transcript_id "CUFF.18.2"; exon_number "5"; FPKM "0.5000000000"; frac "0.000000"; conf_lo "0.500000"; conf_hi "0.500000"; cov "0.104848";
CARPO_1001	Cufflinks	exon	141474	141555	1000	-	.	gene_id "CUFF.18"; transcript_id "CUFF.18.2"; exon_number "6"; FPKM "0.5000000000"; frac "0.000000"; conf_lo "0.500000"; conf_hi "0.500000"; cov "0.104848";
CARPO_1001	Cufflinks	exon	141598	141770	1000	-	.	gene_id "CUFF.18"; transcript_id "CUFF.18.2"; exon_number "7"; FPKM "0.5000000000"; frac "0.000000"; conf_lo "0.500000"; conf_hi "0.500000"; cov "0.104848";
CARPO_1001	Cufflinks	exon	141817	141988	1000	-	.	gene_id "CUFF.18"; transcript_id "CUFF.18.2"; exon_number "8"; FPKM "0.5000000000"; frac "0.000000"; conf_lo "0.500000"; conf_hi "0.500000"; cov "0.104848";
CARPO_1001	Cufflinks	exon	142043	142088	1000	-	.	gene_id "CUFF.18"; transcript_id "CUFF.18.2"; exon_number "9"; FPKM "0.5000000000"; frac "0.000000"; conf_lo "0.500000"; conf_hi "0.500000"; cov "0.104848";
CARPO_1001	Cufflinks	transcript	139837	143195	750	-	.	gene_id "CUFF.18"; transcript_id "CUFF.18.3"; FPKM "0.3750000000"; frac "0.000000"; conf_lo "0.375000"; conf_hi "0.375000"; cov "0.078636"; full_read_support "yes";
CARPO_1001	Cufflinks	exon	139837	140127	750	-	.	gene_id "CUFF.18"; transcript_id "CUFF.18.3"; exon_number "1"; FPKM "0.3750000000"; frac "0.000000"; conf_lo "0.375000"; conf_hi "0.375000"; cov "0.078636";
CARPO_1001	Cufflinks	exon	140170	140449	750	-	.	gene_id "CUFF.18"; transcript_id "CUFF.18.3"; exon_number "2"; FPKM "0.3750000000"; frac "0.000000"; conf_lo "0.375000"; conf_hi "0.375000"; cov "0.078636";
CARPO_1001	Cufflinks	exon	140495	140862	750	-	.	gene_id "CUFF.18"; transcript_id "CUFF.18.3"; exon_number "3"; FPKM "0.3750000000"; frac "0.000000"; conf_lo "0.375000"; conf_hi "0.375000"; cov "0.078636";
CARPO_1001	Cufflinks	exon	140911	141116	750	-	.	gene_id "CUFF.18"; transcript_id "CUFF.18.3"; exon_number "4"; FPKM "0.3750000000"; frac "0.000000"; conf_lo "0.375000"; conf_hi "0.375000"; cov "0.078636";
CARPO_1001	Cufflinks	exon	141159	141430	750	-	.	gene_id "CUFF.18"; transcript_id "CUFF.18.3"; exon_number "5"; FPKM "0.3750000000"; frac "0.000000"; conf_lo "0.375000"; conf_hi "0.375000"; cov "0.078636";
CARPO_1001	Cufflinks	exon	141474	141555	750	-	.	gene_id "CUFF.18"; transcript_id "CUFF.18.3"; exon_number "6"; FPKM "0.3750000000"; frac "0.000000"; conf_lo "0.375000"; conf_hi "0.375000"; cov "0.078636";
CARPO_1001	Cufflinks	exon	141598	141770	750	-	.	gene_id "CUFF.18"; transcript_id "CUFF.18.3"; exon_number "7"; FPKM "0.3750000000"; frac "0.000000"; conf_lo "0.375000"; conf_hi "0.375000"; cov "0.078636";
CARPO_1001	Cufflinks	exon	141817	141988	750	-	.	gene_id "CUFF.18"; transcript_id "CUFF.18.3"; exon_number "8"; FPKM "0.3750000000"; frac "0.000000"; conf_lo "0.375000"; conf_hi "0.375000"; cov "0.078636";
CARPO_1001	Cufflinks	exon	142607	143195	750	-	.	gene_id "CUFF.18"; transcript_id "CUFF.18.3"; exon_number "9"; FPKM "0.3750000000"; frac "0.000000"; conf_lo "0.375000"; conf_hi "0.375000"; cov "0.078636";
CARPO_1001	Cufflinks	transcript	140324	143195	1	-	.	gene_id "CUFF.18"; transcript_id "L596_g7420.t1"; FPKM "0.0000000000"; frac "0.000000"; conf_lo "0.000000"; conf_hi "0.000000"; cov "0.000000"; full_read_support "yes";
CARPO_1001	Cufflinks	exon	140324	140449	1	-	.	gene_id "CUFF.18"; transcript_id "L596_g7420.t1"; exon_number "1"; FPKM "0.0000000000"; frac "0.000000"; conf_lo "0.000000"; conf_hi "0.000000"; cov "0.000000";
CARPO_1001	Cufflinks	exon	140495	140862	1	-	.	gene_id "CUFF.18"; transcript_id "L596_g7420.t1"; exon_number "2"; FPKM "0.0000000000"; frac "0.000000"; conf_lo "0.000000"; conf_hi "0.000000"; cov "0.000000";
CARPO_1001	Cufflinks	exon	140911	141116	1	-	.	gene_id "CUFF.18"; transcript_id "L596_g7420.t1"; exon_number "3"; FPKM "0.0000000000"; frac "0.000000"; conf_lo "0.000000"; conf_hi "0.000000"; cov "0.000000";
CARPO_1001	Cufflinks	exon	141159	141430	1	-	.	gene_id "CUFF.18"; transcript_id "L596_g7420.t1"; exon_number "4"; FPKM "0.0000000000"; frac "0.000000"; conf_lo "0.000000"; conf_hi "0.000000"; cov "0.000000";
CARPO_1001	Cufflinks	exon	141474	141555	1	-	.	gene_id "CUFF.18"; transcript_id "L596_g7420.t1"; exon_number "5"; FPKM "0.0000000000"; frac "0.000000"; conf_lo "0.000000"; conf_hi "0.000000"; cov "0.000000";
CARPO_1001	Cufflinks	exon	141598	141770	1	-	.	gene_id "CUFF.18"; transcript_id "L596_g7420.t1"; exon_number "6"; FPKM "0.0000000000"; frac "0.000000"; conf_lo "0.000000"; conf_hi "0.000000"; cov "0.000000";
CARPO_1001	Cufflinks	exon	141817	141988	1	-	.	gene_id "CUFF.18"; transcript_id "L596_g7420.t1"; exon_number "7"; FPKM "0.0000000000"; frac "0.000000"; conf_lo "0.000000"; conf_hi "0.000000"; cov "0.000000";
CARPO_1001	Cufflinks	exon	142607	143195	1	-	.	gene_id "CUFF.18"; transcript_id "L596_g7420.t1"; exon_number "8"; FPKM "0.0000000000"; frac "0.000000"; conf_lo "0.000000"; conf_hi "0.000000"; cov "0.000000";
CARPO_1002	Cufflinks	transcript	68830	71585	1000	-	.	gene_id "L596_g7461"; transcript_id "L596_g7461.t1"; FPKM "0.0000000000"; frac "0.000000"; conf_lo "0.000000"; conf_hi "0.000000"; cov "0.000000"; full_read_support "yes";
CARPO_1002	Cufflinks	exon	68830	69143	1000	-	.	gene_id "L596_g7461"; transcript_id "L596_g7461.t1"; exon_number "1"; FPKM "0.0000000000"; frac "0.000000"; conf_lo "0.000000"; conf_hi "0.000000"; cov "0.000000";
CARPO_1002	Cufflinks	exon	69192	69290	1000	-	.	gene_id "L596_g7461"; transcript_id "L596_g7461.t1"; exon_number "2"; FPKM "0.0000000000"; frac "0.000000"; conf_lo "0.000000"; conf_hi "0.000000"; cov "0.000000";
CARPO_1002	Cufflinks	exon	69339	69395	1000	-	.	gene_id "L596_g7461"; transcript_id "L596_g7461.t1"; exon_number "3"; FPKM "0.0000000000"; frac "0.000000"; conf_lo "0.000000"; conf_hi "0.000000"; cov "0.000000";
CARPO_1002	Cufflinks	exon	69439	69630	1000	-	.	gene_id "L596_g7461"; transcript_id "L596_g7461.t1"; exon_number "4"; FPKM "0.0000000000"; frac "0.000000"; conf_lo "0.000000"; conf_hi "0.000000"; cov "0.000000";
CARPO_1002	Cufflinks	exon	69674	69988	1000	-	.	gene_id "L596_g7461"; transcript_id "L596_g7461.t1"; exon_number "5"; FPKM "0.0000000000"; frac "0.000000"; conf_lo "0.000000"; conf_hi "0.000000"; cov "0.000000";
CARPO_1002	Cufflinks	exon	70035	70536	1000	-	.	gene_id "L596_g7461"; transcript_id "L596_g7461.t1"; exon_number "6"; FPKM "0.0000000000"; frac "0.000000"; conf_lo "0.000000"; conf_hi "0.000000"; cov "0.000000";
CARPO_1002	Cufflinks	exon	70584	70702	1000	-	.	gene_id "L596_g7461"; transcript_id "L596_g7461.t1"; exon_number "7"; FPKM "0.0000000000"; frac "0.000000"; conf_lo "0.000000"; conf_hi "0.000000"; cov "0.000000";
CARPO_1002	Cufflinks	exon	70752	70946	1000	-	.	gene_id "L596_g7461"; transcript_id "L596_g7461.t1"; exon_number "8"; FPKM "0.0000000000"; frac "0.000000"; conf_lo "0.000000"; conf_hi "0.000000"; cov "0.000000";
CARPO_1002	Cufflinks	exon	70994	71283	1000	-	.	gene_id "L596_g7461"; transcript_id "L596_g7461.t1"; exon_number "9"; FPKM "0.0000000000"; frac "0.000000"; conf_lo "0.000000"; conf_hi "0.000000"; cov "0.000000";
CARPO_1002	Cufflinks	exon	71396	71585	1000	-	.	gene_id "L596_g7461"; transcript_id "L596_g7461.t1"; exon_number "10"; FPKM "0.0000000000"; frac "0.000000"; conf_lo "0.000000"; conf_hi "0.000000"; cov "0.000000";
CARPO_1002	Cufflinks	transcript	52766	57838	1000	+	.	gene_id "L596_g7454"; transcript_id "L596_g7454.t1"; FPKM "0.0000000000"; frac "0.000000"; conf_lo "0.000000"; conf_hi "0.000000"; cov "0.000000"; full_read_support "yes";
CARPO_1002	Cufflinks	exon	52766	54330	1000	+	.	gene_id "L596_g7454"; transcript_id "L596_g7454.t1"; exon_number "1"; FPKM "0.0000000000"; frac "0.000000"; conf_lo "0.000000"; conf_hi "0.000000"; cov "0.000000";
CARPO_1002	Cufflinks	exon	54374	54586	1000	+	.	gene_id "L596_g7454"; transcript_id "L596_g7454.t1"; exon_number "2"; FPKM "0.0000000000"; frac "0.000000"; conf_lo "0.000000"; conf_hi "0.000000"; cov "0.000000";
CARPO_1002	Cufflinks	exon	56281	56552	1000	+	.	gene_id "L596_g7454"; transcript_id "L596_g7454.t1"; exon_number "3"; FPKM "0.0000000000"; frac "0.000000"; conf_lo "0.000000"; conf_hi "0.000000"; cov "0.000000";
CARPO_1002	Cufflinks	exon	56600	56882	1000	+	.	gene_id "L596_g7454"; transcript_id "L596_g7454.t1"; exon_number "4"; FPKM "0.0000000000"; frac "0.000000"; conf_lo "0.000000"; conf_hi "0.000000"; cov "0.000000";
CARPO_1002	Cufflinks	exon	57559	57838	1000	+	.	gene_id "L596_g7454"; transcript_id "L596_g7454.t1"; exon_number "5"; FPKM "0.0000000000"; frac "0.000000"; conf_lo "0.000000"; conf_hi "0.000000"; cov "0.000000";
CARPO_1002	Cufflinks	transcript	55505	55825	1000	-	.	gene_id "L596_g7455"; transcript_id "L596_g7455.t1"; FPKM "0.0000000000"; frac "0.000000"; conf_lo "0.000000"; conf_hi "0.000000"; cov "0.000000"; full_read_support "yes";
CARPO_1002	Cufflinks	exon	55505	55825	1000	-	.	gene_id "L596_g7455"; transcript_id "L596_g7455.t1"; exon_number "1"; FPKM "0.0000000000"; frac "0.000000"; conf_lo "0.000000"; conf_hi "0.000000"; cov "0.000000";
CARPO_1002	Cufflinks	transcript	75222	75679	1000	.	.	gene_id "CUFF.19"; transcript_id "CUFF.19.1"; FPKM "1.0000000000"; frac "0.000000"; conf_lo "1.000000"; conf_hi "1.000000"; cov "0.057104"; full_read_support "yes";
CARPO_1002	Cufflinks	exon	75222	75679	1000	.	.	gene_id "CUFF.19"; transcript_id "CUFF.19.1"; exon_number "1"; FPKM "1.0000000000"; frac "0.000000"; conf_lo "1.000000"; conf_hi "1.000000"; cov "0.057104";
CARPO_1002	Cufflinks	transcript	74124	74765	1000	-	.	gene_id "L596_g7463"; transcript_id "L596_g7463.t1"; FPKM "0.0000000000"; frac "0.000000"; conf_lo "0.000000"; conf_hi "0.000000"; cov "0.000000"; full_read_support "yes";
CARPO_1002	Cufflinks	exon	74124	74327	1000	-	.	gene_id "L596_g7463"; transcript_id "L596_g7463.t1"; exon_number "1"; FPKM "0.0000000000"; frac "0.000000"; conf_lo "0.000000"; conf_hi "0.000000"; cov "0.000000";
CARPO_1002	Cufflinks	exon	74372	74546	1000	-	.	gene_id "L596_g7463"; transcript_id "L596_g7463.t1"; exon_number "2"; FPKM "0.0000000000"; frac "0.000000"; conf_lo "0.000000"; conf_hi "0.000000"; cov "0.000000";
CARPO_1002	Cufflinks	exon	74596	74765	1000	-	.	gene_id "L596_g7463"; transcript_id "L596_g7463.t1"; exon_number "3"; FPKM "0.0000000000"; frac "0.000000"; conf_lo "0.000000"; conf_hi "0.000000"; cov "0.000000";
CARPO_1002	Cufflinks	transcript	80626	81810	1000	+	.	gene_id "L596_g7465"; transcript_id "L596_g7465.t1"; FPKM "0.0000000000"; frac "0.000000"; conf_lo "0.000000"; conf_hi "0.000000"; cov "0.000000"; full_read_support "yes";
CARPO_1002	Cufflinks	exon	80626	80741	1000	+	.	gene_id "L596_g7465"; transcript_id "L596_g7465.t1"; exon_number "1"; FPKM "0.0000000000"; frac "0.000000"; conf_lo "0.000000"; conf_hi "0.000000"; cov "0.000000";
CARPO_1002	Cufflinks	exon	80791	80967	1000	+	.	gene_id "L596_g7465"; transcript_id "L596_g7465.t1"; exon_number "2"; FPKM "0.0000000000"; frac "0.000000"; conf_lo "0.000000"; conf_hi "0.000000"; cov "0.000000";
CARPO_1002	Cufflinks	exon	81019	81162	1000	+	.	gene_id "L596_g7465"; transcript_id "L596_g7465.t1"; exon_number "3"; FPKM "0.0000000000"; frac "0.000000"; conf_lo "0.000000"; conf_hi "0.000000"; cov "0.000000";
CARPO_1002	Cufflinks	exon	81212	81550	1000	+	.	gene_id "L596_g7465"; transcript_id "L596_g7465.t1"; exon_number "4"; FPKM "0.0000000000"; frac "0.000000"; conf_lo "0.000000"; conf_hi "0.000000"; cov "0.000000";
CARPO_1002	Cufflinks	exon	81599	81810	1000	+	.	gene_id "L596_g7465"; transcript_id "L596_g7465.t1"; exon_number "5"; FPKM "0.0000000000"; frac "0.000000"; conf_lo "0.000000"; conf_hi "0.000000"; cov "0.000000";
CARPO_1002	Cufflinks	transcript	75817	80125	1000	-	.	gene_id "L596_g7464"; transcript_id "L596_g7464.t1"; FPKM "0.0000000000"; frac "0.000000"; conf_lo "0.000000"; conf_hi "0.000000"; cov "0.000000"; full_read_support "yes";
CARPO_1002	Cufflinks	exon	75817	76311	1000	-	.	gene_id "L596_g7464"; transcript_id "L596_g7464.t1"; exon_number "1"; FPKM "0.0000000000"; frac "0.000000"; conf_lo "0.000000"; conf_hi "0.000000"; cov "0.000000";
CARPO_1002	Cufflinks	exon	76354	76481	1000	-	.	gene_id "L596_g7464"; transcript_id "L596_g7464.t1"; exon_number "2"; FPKM "0.0000000000"; frac "0.000000"; conf_lo "0.000000"; conf_hi "0.000000"; cov "0.000000";
CARPO_1002	Cufflinks	exon	76522	76657	1000	-	.	gene_id "L596_g7464"; transcript_id "L596_g7464.t1"; exon_number "3"; FPKM "0.0000000000"; frac "0.000000"; conf_lo "0.000000"; conf_hi "0.000000"; cov "0.000000";
CARPO_1002	Cufflinks	exon	76702	77117	1000	-	.	gene_id "L596_g7464"; transcript_id "L596_g7464.t1"; exon_number "4"; FPKM "0.0000000000"; frac "0.000000"; conf_lo "0.000000"; conf_hi "0.000000"; cov "0.000000";
CARPO_1002	Cufflinks	exon	77159	77422	1000	-	.	gene_id "L596_g7464"; transcript_id "L596_g7464.t1"; exon_number "5"; FPKM "0.0000000000"; frac "0.000000"; conf_lo "0.000000"; conf_hi "0.000000"; cov "0.000000";
CARPO_1002	Cufflinks	exon	77463	77628	1000	-	.	gene_id "L596_g7464"; transcript_id "L596_g7464.t1"; exon_number "6"; FPKM "0.0000000000"; frac "0.000000"; conf_lo "0.000000"; conf_hi "0.000000"; cov "0.000000";
CARPO_1002	Cufflinks	exon	77674	78373	1000	-	.	gene_id "L596_g7464"; transcript_id "L596_g7464.t1"; exon_number "7"; FPKM "0.0000000000"; frac "0.000000"; conf_lo "0.000000"; conf_hi "0.000000"; cov "0.000000";
CARPO_1002	Cufflinks	exon	78418	78661	1000	-	.	gene_id "L596_g7464"; transcript_id "L596_g7464.t1"; exon_number "8"; FPKM "0.0000000000"; frac "0.000000"; conf_lo "0.000000"; conf_hi "0.000000"; cov "0.000000";
CARPO_1002	Cufflinks	exon	79469	79609	1000	-	.	gene_id "L596_g7464"; transcript_id "L596_g7464.t1"; exon_number "9"; FPKM "0.0000000000"; frac "0.000000"; conf_lo "0.000000"; conf_hi "0.000000"; cov "0.000000";
CARPO_1002	Cufflinks	exon	79651	80125	1000	-	.	gene_id "L596_g7464"; transcript_id "L596_g7464.t1"; exon_number "10"; FPKM "0.0000000000"; frac "0.000000"; conf_lo "0.000000"; conf_hi "0.000000"; cov "0.000000";
CARPO_1002	Cufflinks	transcript	104809	105004	1000	.	.	gene_id "CUFF.20"; transcript_id "CUFF.20.1"; FPKM "1.0000000000"; frac "0.000000"; conf_lo "1.000000"; conf_hi "1.000000"; cov "0.029428"; full_read_support "yes";
CARPO_1002	Cufflinks	exon	104809	105004	1000	.	.	gene_id "CUFF.20"; transcript_id "CUFF.20.1"; exon_number "1"; FPKM "1.0000000000"; frac "0.000000"; conf_lo "1.000000"; conf_hi "1.000000"; cov "0.029428";
CARPO_1002	Cufflinks	transcript	17472	20745	1000	-	.	gene_id "L596_g7443"; transcript_id "L596_g7443.t2"; FPKM "0.0000000000"; frac "0.000000"; conf_lo "0.000000"; conf_hi "0.000000"; cov "0.000000"; full_read_support "yes";
CARPO_1002	Cufflinks	exon	17472	17739	1000	-	.	gene_id "L596_g7443"; transcript_id "L596_g7443.t2"; exon_number "1"; FPKM "0.0000000000"; frac "0.000000"; conf_lo "0.000000"; conf_hi "0.000000"; cov "0.000000";
CARPO_1002	Cufflinks	exon	17786	17902	1000	-	.	gene_id "L596_g7443"; transcript_id "L596_g7443.t2"; exon_number "2"; FPKM "0.0000000000"; frac "0.000000"; conf_lo "0.000000"; conf_hi "0.000000"; cov "0.000000";
CARPO_1002	Cufflinks	exon	17993	18096	1000	-	.	gene_id "L596_g7443"; transcript_id "L596_g7443.t2"; exon_number "3"; FPKM "0.0000000000"; frac "0.000000"; conf_lo "0.000000"; conf_hi "0.000000"; cov "0.000000";
CARPO_1002	Cufflinks	exon	18143	18290	1000	-	.	gene_id "L596_g7443"; transcript_id "L596_g7443.t2"; exon_number "4"; FPKM "0.0000000000"; frac "0.000000"; conf_lo "0.000000"; conf_hi "0.000000"; cov "0.000000";
CARPO_1002	Cufflinks	exon	18345	18525	1000	-	.	gene_id "L596_g7443"; transcript_id "L596_g7443.t2"; exon_number "5"; FPKM "0.0000000000"; frac "0.000000"; conf_lo "0.000000"; conf_hi "0.000000"; cov "0.000000";
CARPO_1002	Cufflinks	exon	18567	18929	1000	-	.	gene_id "L596_g7443"; transcript_id "L596_g7443.t2"; exon_number "6"; FPKM "0.0000000000"; frac "0.000000"; conf_lo "0.000000"; conf_hi "0.000000"; cov "0.000000";
CARPO_1002	Cufflinks	exon	20326	20441	1000	-	.	gene_id "L596_g7443"; transcript_id "L596_g7443.t2"; exon_number "7"; FPKM "0.0000000000"; frac "0.000000"; conf_lo "0.000000"; conf_hi "0.000000"; cov "0.000000";
CARPO_1002	Cufflinks	exon	20490	20745	1000	-	.	gene_id "L596_g7443"; transcript_id "L596_g7443.t2"; exon_number "8"; FPKM "0.0000000000"; frac "0.000000"; conf_lo "0.000000"; conf_hi "0.000000"; cov "0.000000";
CARPO_1002	Cufflinks	transcript	18471	18955	1000	-	.	gene_id "L596_g7443"; transcript_id "L596_g7443.t1"; FPKM "0.0000000000"; frac "0.000000"; conf_lo "0.000000"; conf_hi "0.000000"; cov "0.000000"; full_read_support "yes";
CARPO_1002	Cufflinks	exon	18471	18955	1000	-	.	gene_id "L596_g7443"; transcript_id "L596_g7443.t1"; exon_number "1"; FPKM "0.0000000000"; frac "0.000000"; conf_lo "0.000000"; conf_hi "0.000000"; cov "0.000000";
CARPO_1002	Cufflinks	transcript	105086	105870	1000	+	.	gene_id "L596_g7468"; transcript_id "L596_g7468.t1"; FPKM "0.0000000000"; frac "0.000000"; conf_lo "0.000000"; conf_hi "0.000000"; cov "0.000000"; full_read_support "yes";
CARPO_1002	Cufflinks	exon	105086	105870	1000	+	.	gene_id "L596_g7468"; transcript_id "L596_g7468.t1"; exon_number "1"; FPKM "0.0000000000"; frac "0.000000"; conf_lo "0.000000"; conf_hi "0.000000"; cov "0.000000";
CARPO_1002	Cufflinks	transcript	106636	107540	1000	+	.	gene_id "L596_g7469"; transcript_id "L596_g7469.t1"; FPKM "0.0000000000"; frac "0.000000"; conf_lo "0.000000"; conf_hi "0.000000"; cov "0.000000"; full_read_support "yes";
CARPO_1002	Cufflinks	exon	106636	106790	1000	+	.	gene_id "L596_g7469"; transcript_id "L596_g7469.t1"; exon_number "1"; FPKM "0.0000000000"; frac "0.000000"; conf_lo "0.000000"; conf_hi "0.000000"; cov "0.000000";
CARPO_1002	Cufflinks	exon	106842	106994	1000	+	.	gene_id "L596_g7469"; transcript_id "L596_g7469.t1"; exon_number "2"; FPKM "0.0000000000"; frac "0.000000"; conf_lo "0.000000"; conf_hi "0.000000"; cov "0.000000";
CARPO_1002	Cufflinks	exon	107040	107180	1000	+	.	gene_id "L596_g7469"; transcript_id "L596_g7469.t1"; exon_number "3"; FPKM "0.0000000000"; frac "0.000000"; conf_lo "0.000000"; conf_hi "0.000000"; cov "0.000000";
CARPO_1002	Cufflinks	exon	107228	107540	1000	+	.	gene_id "L596_g7469"; transcript_id "L596_g7469.t1"; exon_number "4"; FPKM "0.0000000000"; frac "0.000000"; conf_lo "0.000000"; conf_hi "0.000000"; cov "0.000000";
CARPO_1002	Cufflinks	transcript	108576	111350	1000	+	.	gene_id "L596_g7470"; transcript_id "L596_g7470.t1"; FPKM "0.0000000000"; frac "0.000000"; conf_lo "0.000000"; conf_hi "0.000000"; cov "0.000000"; full_read_support "yes";
CARPO_1002	Cufflinks	exon	108576	108685	1000	+	.	gene_id "L596_g7470"; transcript_id "L596_g7470.t1"; exon_number "1"; FPKM "0.0000000000"; frac "0.000000"; conf_lo "0.000000"; conf_hi "0.000000"; cov "0.000000";
CARPO_1002	Cufflinks	exon	108892	109044	1000	+	.	gene_id "L596_g7470"; transcript_id "L596_g7470.t1"; exon_number "2"; FPKM "0.0000000000"; frac "0.000000"; conf_lo "0.000000"; conf_hi "0.000000"; cov "0.000000";
CARPO_1002	Cufflinks	exon	109788	109965	1000	+	.	gene_id "L596_g7470"; transcript_id "L596_g7470.t1"; exon_number "3"; FPKM "0.0000000000"; frac "0.000000"; conf_lo "0.000000"; conf_hi "0.000000"; cov "0.000000";
CARPO_1002	Cufflinks	exon	110010	110274	1000	+	.	gene_id "L596_g7470"; transcript_id "L596_g7470.t1"; exon_number "4"; FPKM "0.0000000000"; frac "0.000000"; conf_lo "0.000000"; conf_hi "0.000000"; cov "0.000000";
CARPO_1002	Cufflinks	exon	110319	110534	1000	+	.	gene_id "L596_g7470"; transcript_id "L596_g7470.t1"; exon_number "5"; FPKM "0.0000000000"; frac "0.000000"; conf_lo "0.000000"; conf_hi "0.000000"; cov "0.000000";
CARPO_1002	Cufflinks	exon	110577	110778	1000	+	.	gene_id "L596_g7470"; transcript_id "L596_g7470.t1"; exon_number "6"; FPKM "0.0000000000"; frac "0.000000"; conf_lo "0.000000"; conf_hi "0.000000"; cov "0.000000";
CARPO_1002	Cufflinks	exon	110821	110928	1000	+	.	gene_id "L596_g7470"; transcript_id "L596_g7470.t1"; exon_number "7"; FPKM "0.0000000000"; frac "0.000000"; conf_lo "0.000000"; conf_hi "0.000000"; cov "0.000000";
CARPO_1002	Cufflinks	exon	110974	111350	1000	+	.	gene_id "L596_g7470"; transcript_id "L596_g7470.t1"; exon_number "8"; FPKM "0.0000000000"; frac "0.000000"; conf_lo "0.000000"; conf_hi "0.000000"; cov "0.000000";
CARPO_1002	Cufflinks	transcript	11062	14745	1000	-	.	gene_id "L596_g7442"; transcript_id "L596_g7442.t1"; FPKM "0.0000000000"; frac "0.000000"; conf_lo "0.000000"; conf_hi "0.000000"; cov "0.000000"; full_read_support "yes";
CARPO_1002	Cufflinks	exon	11062	11253	1000	-	.	gene_id "L596_g7442"; transcript_id "L596_g7442.t1"; exon_number "1"; FPKM "0.0000000000"; frac "0.000000"; conf_lo "0.000000"; conf_hi "0.000000"; cov "0.000000";
CARPO_1002	Cufflinks	exon	11295	11410	1000	-	.	gene_id "L596_g7442"; transcript_id "L596_g7442.t1"; exon_number "2"; FPKM "0.0000000000"; frac "0.000000"; conf_lo "0.000000"; conf_hi "0.000000"; cov "0.000000";
CARPO_1002	Cufflinks	exon	11458	11590	1000	-	.	gene_id "L596_g7442"; transcript_id "L596_g7442.t1"; exon_number "3"; FPKM "0.0000000000"; frac "0.000000"; conf_lo "0.000000"; conf_hi "0.000000"; cov "0.000000";
CARPO_1002	Cufflinks	exon	11633	11813	1000	-	.	gene_id "L596_g7442"; transcript_id "L596_g7442.t1"; exon_number "4"; FPKM "0.0000000000"; frac "0.000000"; conf_lo "0.000000"; conf_hi "0.000000"; cov "0.000000";
CARPO_1002	Cufflinks	exon	11869	12021	1000	-	.	gene_id "L596_g7442"; transcript_id "L596_g7442.t1"; exon_number "5"; FPKM "0.0000000000"; frac "0.000000"; conf_lo "0.000000"; conf_hi "0.000000"; cov "0.000000";
CARPO_1002	Cufflinks	exon	12070	12129	1000	-	.	gene_id "L596_g7442"; transcript_id "L596_g7442.t1"; exon_number "6"; FPKM "0.0000000000"; frac "0.000000"; conf_lo "0.000000"; conf_hi "0.000000"; cov "0.000000";
CARPO_1002	Cufflinks	exon	14592	14745	1000	-	.	gene_id "L596_g7442"; transcript_id "L596_g7442.t1"; exon_number "7"; FPKM "0.0000000000"; frac "0.000000"; conf_lo "0.000000"; conf_hi "0.000000"; cov "0.000000";
CARPO_1002	Cufflinks	transcript	11062	16145	1000	-	.	gene_id "L596_g7442"; transcript_id "L596_g7442.t2"; FPKM "0.0000000000"; frac "0.000000"; conf_lo "0.000000"; conf_hi "0.000000"; cov "0.000000"; full_read_support "yes";
CARPO_1002	Cufflinks	exon	11062	11253	1000	-	.	gene_id "L596_g7442"; transcript_id "L596_g7442.t2"; exon_number "1"; FPKM "0.0000000000"; frac "0.000000"; conf_lo "0.000000"; conf_hi "0.000000"; cov "0.000000";
CARPO_1002	Cufflinks	exon	11295	11410	1000	-	.	gene_id "L596_g7442"; transcript_id "L596_g7442.t2"; exon_number "2"; FPKM "0.0000000000"; frac "0.000000"; conf_lo "0.000000"; conf_hi "0.000000"; cov "0.000000";
CARPO_1002	Cufflinks	exon	11458	11590	1000	-	.	gene_id "L596_g7442"; transcript_id "L596_g7442.t2"; exon_number "3"; FPKM "0.0000000000"; frac "0.000000"; conf_lo "0.000000"; conf_hi "0.000000"; cov "0.000000";
CARPO_1002	Cufflinks	exon	11633	11813	1000	-	.	gene_id "L596_g7442"; transcript_id "L596_g7442.t2"; exon_number "4"; FPKM "0.0000000000"; frac "0.000000"; conf_lo "0.000000"; conf_hi "0.000000"; cov "0.000000";
CARPO_1002	Cufflinks	exon	11869	12021	1000	-	.	gene_id "L596_g7442"; transcript_id "L596_g7442.t2"; exon_number "5"; FPKM "0.0000000000"; frac "0.000000"; conf_lo "0.000000"; conf_hi "0.000000"; cov "0.000000";
CARPO_1002	Cufflinks	exon	12070	12129	1000	-	.	gene_id "L596_g7442"; transcript_id "L596_g7442.t2"; exon_number "6"; FPKM "0.0000000000"; frac "0.000000"; conf_lo "0.000000"; conf_hi "0.000000"; cov "0.000000";
CARPO_1002	Cufflinks	exon	14592	14759	1000	-	.	gene_id "L596_g7442"; transcript_id "L596_g7442.t2"; exon_number "7"; FPKM "0.0000000000"; frac "0.000000"; conf_lo "0.000000"; conf_hi "0.000000"; cov "0.000000";
CARPO_1002	Cufflinks	exon	14816	14906	1000	-	.	gene_id "L596_g7442"; transcript_id "L596_g7442.t2"; exon_number "8"; FPKM "0.0000000000"; frac "0.000000"; conf_lo "0.000000"; conf_hi "0.000000"; cov "0.000000";
CARPO_1002	Cufflinks	exon	14951	15086	1000	-	.	gene_id "L596_g7442"; transcript_id "L596_g7442.t2"; exon_number "9"; FPKM "0.0000000000"; frac "0.000000"; conf_lo "0.000000"; conf_hi "0.000000"; cov "0.000000";
CARPO_1002	Cufflinks	exon	15134	15308	1000	-	.	gene_id "L596_g7442"; transcript_id "L596_g7442.t2"; exon_number "10"; FPKM "0.0000000000"; frac "0.000000"; conf_lo "0.000000"; conf_hi "0.000000"; cov "0.000000";
CARPO_1002	Cufflinks	exon	15354	15497	1000	-	.	gene_id "L596_g7442"; transcript_id "L596_g7442.t2"; exon_number "11"; FPKM "0.0000000000"; frac "0.000000"; conf_lo "0.000000"; conf_hi "0.000000"; cov "0.000000";
CARPO_1002	Cufflinks	exon	15543	16145	1000	-	.	gene_id "L596_g7442"; transcript_id "L596_g7442.t2"; exon_number "12"; FPKM "0.0000000000"; frac "0.000000"; conf_lo "0.000000"; conf_hi "0.000000"; cov "0.000000";
CARPO_1002	Cufflinks	transcript	112066	114990	1000	+	.	gene_id "L596_g7471"; transcript_id "L596_g7471.t1"; FPKM "0.0000000000"; frac "0.000000"; conf_lo "0.000000"; conf_hi "0.000000"; cov "0.000000"; full_read_support "yes";
CARPO_1002	Cufflinks	exon	112066	112278	1000	+	.	gene_id "L596_g7471"; transcript_id "L596_g7471.t1"; exon_number "1"; FPKM "0.0000000000"; frac "0.000000"; conf_lo "0.000000"; conf_hi "0.000000"; cov "0.000000";
CARPO_1002	Cufflinks	exon	112322	112491	1000	+	.	gene_id "L596_g7471"; transcript_id "L596_g7471.t1"; exon_number "2"; FPKM "0.0000000000"; frac "0.000000"; conf_lo "0.000000"; conf_hi "0.000000"; cov "0.000000";
CARPO_1002	Cufflinks	exon	112541	112899	1000	+	.	gene_id "L596_g7471"; transcript_id "L596_g7471.t1"; exon_number "3"; FPKM "0.0000000000"; frac "0.000000"; conf_lo "0.000000"; conf_hi "0.000000"; cov "0.000000";
CARPO_1002	Cufflinks	exon	112943	113235	1000	+	.	gene_id "L596_g7471"; transcript_id "L596_g7471.t1"; exon_number "4"; FPKM "0.0000000000"; frac "0.000000"; conf_lo "0.000000"; conf_hi "0.000000"; cov "0.000000";
CARPO_1002	Cufflinks	exon	114348	114504	1000	+	.	gene_id "L596_g7471"; transcript_id "L596_g7471.t1"; exon_number "5"; FPKM "0.0000000000"; frac "0.000000"; conf_lo "0.000000"; conf_hi "0.000000"; cov "0.000000";
CARPO_1002	Cufflinks	exon	114545	114680	1000	+	.	gene_id "L596_g7471"; transcript_id "L596_g7471.t1"; exon_number "6"; FPKM "0.0000000000"; frac "0.000000"; conf_lo "0.000000"; conf_hi "0.000000"; cov "0.000000";
CARPO_1002	Cufflinks	exon	114726	114990	1000	+	.	gene_id "L596_g7471"; transcript_id "L596_g7471.t1"; exon_number "7"; FPKM "0.0000000000"; frac "0.000000"; conf_lo "0.000000"; conf_hi "0.000000"; cov "0.000000";
CARPO_1002	Cufflinks	transcript	124205	124715	1000	-	.	gene_id "L596_g7476"; transcript_id "L596_g7476.t1"; FPKM "0.0000000000"; frac "0.000000"; conf_lo "0.000000"; conf_hi "0.000000"; cov "0.000000"; full_read_support "yes";
CARPO_1002	Cufflinks	exon	124205	124715	1000	-	.	gene_id "L596_g7476"; transcript_id "L596_g7476.t1"; exon_number "1"; FPKM "0.0000000000"; frac "0.000000"; conf_lo "0.000000"; conf_hi "0.000000"; cov "0.000000";
CARPO_1002	Cufflinks	transcript	124886	125322	1000	+	.	gene_id "L596_g7477"; transcript_id "L596_g7477.t1"; FPKM "0.0000000000"; frac "0.000000"; conf_lo "0.000000"; conf_hi "0.000000"; cov "0.000000"; full_read_support "yes";
CARPO_1002	Cufflinks	exon	124886	125322	1000	+	.	gene_id "L596_g7477"; transcript_id "L596_g7477.t1"; exon_number "1"; FPKM "0.0000000000"; frac "0.000000"; conf_lo "0.000000"; conf_hi "0.000000"; cov "0.000000";
CARPO_1002	Cufflinks	transcript	38176	40660	1000	+	.	gene_id "L596_g7449"; transcript_id "L596_g7449.t1"; FPKM "0.0000000000"; frac "0.000000"; conf_lo "0.000000"; conf_hi "0.000000"; cov "0.000000"; full_read_support "yes";
CARPO_1002	Cufflinks	exon	38176	38376	1000	+	.	gene_id "L596_g7449"; transcript_id "L596_g7449.t1"; exon_number "1"; FPKM "0.0000000000"; frac "0.000000"; conf_lo "0.000000"; conf_hi "0.000000"; cov "0.000000";
CARPO_1002	Cufflinks	exon	38422	38523	1000	+	.	gene_id "L596_g7449"; transcript_id "L596_g7449.t1"; exon_number "2"; FPKM "0.0000000000"; frac "0.000000"; conf_lo "0.000000"; conf_hi "0.000000"; cov "0.000000";
CARPO_1002	Cufflinks	exon	38568	38997	1000	+	.	gene_id "L596_g7449"; transcript_id "L596_g7449.t1"; exon_number "3"; FPKM "0.0000000000"; frac "0.000000"; conf_lo "0.000000"; conf_hi "0.000000"; cov "0.000000";
CARPO_1002	Cufflinks	exon	39046	39281	1000	+	.	gene_id "L596_g7449"; transcript_id "L596_g7449.t1"; exon_number "4"; FPKM "0.0000000000"; frac "0.000000"; conf_lo "0.000000"; conf_hi "0.000000"; cov "0.000000";
CARPO_1002	Cufflinks	exon	39325	39550	1000	+	.	gene_id "L596_g7449"; transcript_id "L596_g7449.t1"; exon_number "5"; FPKM "0.0000000000"; frac "0.000000"; conf_lo "0.000000"; conf_hi "0.000000"; cov "0.000000";
CARPO_1002	Cufflinks	exon	39591	40038	1000	+	.	gene_id "L596_g7449"; transcript_id "L596_g7449.t1"; exon_number "6"; FPKM "0.0000000000"; frac "0.000000"; conf_lo "0.000000"; conf_hi "0.000000"; cov "0.000000";
CARPO_1002	Cufflinks	exon	40079	40660	1000	+	.	gene_id "L596_g7449"; transcript_id "L596_g7449.t1"; exon_number "7"; FPKM "0.0000000000"; frac "0.000000"; conf_lo "0.000000"; conf_hi "0.000000"; cov "0.000000";
CARPO_1002	Cufflinks	transcript	39708	42255	1000	-	.	gene_id "CUFF.21"; transcript_id "CUFF.21.1"; FPKM "0.0423728814"; frac "0.000000"; conf_lo "0.042373"; conf_hi "0.042373"; cov "0.011607"; full_read_support "yes";
CARPO_1002	Cufflinks	exon	39708	40834	1000	-	.	gene_id "CUFF.21"; transcript_id "CUFF.21.1"; exon_number "1"; FPKM "0.0423728814"; frac "0.000000"; conf_lo "0.042373"; conf_hi "0.042373"; cov "0.011607";
CARPO_1002	Cufflinks	exon	40876	41152	1000	-	.	gene_id "CUFF.21"; transcript_id "CUFF.21.1"; exon_number "2"; FPKM "0.0423728814"; frac "0.000000"; conf_lo "0.042373"; conf_hi "0.042373"; cov "0.011607";
CARPO_1002	Cufflinks	exon	41196	41294	1000	-	.	gene_id "CUFF.21"; transcript_id "CUFF.21.1"; exon_number "3"; FPKM "0.0423728814"; frac "0.000000"; conf_lo "0.042373"; conf_hi "0.042373"; cov "0.011607";
CARPO_1002	Cufflinks	exon	41341	41422	1000	-	.	gene_id "CUFF.21"; transcript_id "CUFF.21.1"; exon_number "4"; FPKM "0.0423728814"; frac "0.000000"; conf_lo "0.042373"; conf_hi "0.042373"; cov "0.011607";
CARPO_1002	Cufflinks	exon	41472	41679	1000	-	.	gene_id "CUFF.21"; transcript_id "CUFF.21.1"; exon_number "5"; FPKM "0.0423728814"; frac "0.000000"; conf_lo "0.042373"; conf_hi "0.042373"; cov "0.011607";
CARPO_1002	Cufflinks	exon	41728	41847	1000	-	.	gene_id "CUFF.21"; transcript_id "CUFF.21.1"; exon_number "6"; FPKM "0.0423728814"; frac "0.000000"; conf_lo "0.042373"; conf_hi "0.042373"; cov "0.011607";
CARPO_1002	Cufflinks	exon	41893	42255	1000	-	.	gene_id "CUFF.21"; transcript_id "CUFF.21.1"; exon_number "7"; FPKM "0.0423728814"; frac "0.000000"; conf_lo "0.042373"; conf_hi "0.042373"; cov "0.011607";
CARPO_1002	Cufflinks	transcript	40673	42255	1	-	.	gene_id "CUFF.21"; transcript_id "L596_g7450.t1"; FPKM "0.0000000000"; frac "0.000000"; conf_lo "0.000000"; conf_hi "0.000000"; cov "0.000000"; full_read_support "yes";
CARPO_1002	Cufflinks	exon	40673	40834	1	-	.	gene_id "CUFF.21"; transcript_id "L596_g7450.t1"; exon_number "1"; FPKM "0.0000000000"; frac "0.000000"; conf_lo "0.000000"; conf_hi "0.000000"; cov "0.000000";
CARPO_1002	Cufflinks	exon	40876	41152	1	-	.	gene_id "CUFF.21"; transcript_id "L596_g7450.t1"; exon_number "2"; FPKM "0.0000000000"; frac "0.000000"; conf_lo "0.000000"; conf_hi "0.000000"; cov "0.000000";
CARPO_1002	Cufflinks	exon	41196	41294	1	-	.	gene_id "CUFF.21"; transcript_id "L596_g7450.t1"; exon_number "3"; FPKM "0.0000000000"; frac "0.000000"; conf_lo "0.000000"; conf_hi "0.000000"; cov "0.000000";
CARPO_1002	Cufflinks	exon	41341	41422	1	-	.	gene_id "CUFF.21"; transcript_id "L596_g7450.t1"; exon_number "4"; FPKM "0.0000000000"; frac "0.000000"; conf_lo "0.000000"; conf_hi "0.000000"; cov "0.000000";
CARPO_1002	Cufflinks	exon	41472	41679	1	-	.	gene_id "CUFF.21"; transcript_id "L596_g7450.t1"; exon_number "5"; FPKM "0.0000000000"; frac "0.000000"; conf_lo "0.000000"; conf_hi "0.000000"; cov "0.000000";
CARPO_1002	Cufflinks	exon	41728	41847	1	-	.	gene_id "CUFF.21"; transcript_id "L596_g7450.t1"; exon_number "6"; FPKM "0.0000000000"; frac "0.000000"; conf_lo "0.000000"; conf_hi "0.000000"; cov "0.000000";
CARPO_1002	Cufflinks	exon	41893	42255	1	-	.	gene_id "CUFF.21"; transcript_id "L596_g7450.t1"; exon_number "7"; FPKM "0.0000000000"; frac "0.000000"; conf_lo "0.000000"; conf_hi "0.000000"; cov "0.000000";
CARPO_1002	Cufflinks	transcript	141735	143355	1000	-	.	gene_id "L596_g7482"; transcript_id "L596_g7482.t1"; FPKM "0.0000000000"; frac "0.000000"; conf_lo "0.000000"; conf_hi "0.000000"; cov "0.000000"; full_read_support "yes";
CARPO_1002	Cufflinks	exon	141735	141897	1000	-	.	gene_id "L596_g7482"; transcript_id "L596_g7482.t1"; exon_number "1"; FPKM "0.0000000000"; frac "0.000000"; conf_lo "0.000000"; conf_hi "0.000000"; cov "0.000000";
CARPO_1002	Cufflinks	exon	141942	142207	1000	-	.	gene_id "L596_g7482"; transcript_id "L596_g7482.t1"; exon_number "2"; FPKM "0.0000000000"; frac "0.000000"; conf_lo "0.000000"; conf_hi "0.000000"; cov "0.000000";
CARPO_1002	Cufflinks	exon	142546	142637	1000	-	.	gene_id "L596_g7482"; transcript_id "L596_g7482.t1"; exon_number "3"; FPKM "0.0000000000"; frac "0.000000"; conf_lo "0.000000"; conf_hi "0.000000"; cov "0.000000";
CARPO_1002	Cufflinks	exon	142683	142809	1000	-	.	gene_id "L596_g7482"; transcript_id "L596_g7482.t1"; exon_number "4"; FPKM "0.0000000000"; frac "0.000000"; conf_lo "0.000000"; conf_hi "0.000000"; cov "0.000000";
CARPO_1002	Cufflinks	exon	142858	143077	1000	-	.	gene_id "L596_g7482"; transcript_id "L596_g7482.t1"; exon_number "5"; FPKM "0.0000000000"; frac "0.000000"; conf_lo "0.000000"; conf_hi "0.000000"; cov "0.000000";
CARPO_1002	Cufflinks	exon	143198	143355	1000	-	.	gene_id "L596_g7482"; transcript_id "L596_g7482.t1"; exon_number "6"; FPKM "0.0000000000"; frac "0.000000"; conf_lo "0.000000"; conf_hi "0.000000"; cov "0.000000";
CARPO_1002	Cufflinks	transcript	23226	32211	1	+	.	gene_id "CUFF.22"; transcript_id "L596_g7445.t1"; FPKM "0.0000000000"; frac "0.000000"; conf_lo "0.000000"; conf_hi "0.000000"; cov "0.000000"; full_read_support "yes";
CARPO_1002	Cufflinks	exon	23226	25060	1	+	.	gene_id "CUFF.22"; transcript_id "L596_g7445.t1"; exon_number "1"; FPKM "0.0000000000"; frac "0.000000"; conf_lo "0.000000"; conf_hi "0.000000"; cov "0.000000";
CARPO_1002	Cufflinks	exon	25108	25235	1	+	.	gene_id "CUFF.22"; transcript_id "L596_g7445.t1"; exon_number "2"; FPKM "0.0000000000"; frac "0.000000"; conf_lo "0.000000"; conf_hi "0.000000"; cov "0.000000";
CARPO_1002	Cufflinks	exon	25280	25343	1	+	.	gene_id "CUFF.22"; transcript_id "L596_g7445.t1"; exon_number "3"; FPKM "0.0000000000"; frac "0.000000"; conf_lo "0.000000"; conf_hi "0.000000"; cov "0.000000";
CARPO_1002	Cufflinks	exon	25739	26005	1	+	.	gene_id "CUFF.22"; transcript_id "L596_g7445.t1"; exon_number "4"; FPKM "0.0000000000"; frac "0.000000"; conf_lo "0.000000"; conf_hi "0.000000"; cov "0.000000";
CARPO_1002	Cufflinks	exon	26048	26429	1	+	.	gene_id "CUFF.22"; transcript_id "L596_g7445.t1"; exon_number "5"; FPKM "0.0000000000"; frac "0.000000"; conf_lo "0.000000"; conf_hi "0.000000"; cov "0.000000";
CARPO_1002	Cufflinks	exon	26483	26862	1	+	.	gene_id "CUFF.22"; transcript_id "L596_g7445.t1"; exon_number "6"; FPKM "0.0000000000"; frac "0.000000"; conf_lo "0.000000"; conf_hi "0.000000"; cov "0.000000";
CARPO_1002	Cufflinks	exon	26909	31807	1	+	.	gene_id "CUFF.22"; transcript_id "L596_g7445.t1"; exon_number "7"; FPKM "0.0000000000"; frac "0.000000"; conf_lo "0.000000"; conf_hi "0.000000"; cov "0.000000";
CARPO_1002	Cufflinks	exon	31848	31961	1	+	.	gene_id "CUFF.22"; transcript_id "L596_g7445.t1"; exon_number "8"; FPKM "0.0000000000"; frac "0.000000"; conf_lo "0.000000"; conf_hi "0.000000"; cov "0.000000";
CARPO_1002	Cufflinks	exon	32006	32211	1	+	.	gene_id "CUFF.22"; transcript_id "L596_g7445.t1"; exon_number "9"; FPKM "0.0000000000"; frac "0.000000"; conf_lo "0.000000"; conf_hi "0.000000"; cov "0.000000";
CARPO_1002	Cufflinks	transcript	23226	32882	1000	+	.	gene_id "CUFF.22"; transcript_id "CUFF.22.2"; FPKM "0.0154083205"; frac "0.000000"; conf_lo "0.015408"; conf_hi "0.015408"; cov "0.011632"; full_read_support "yes";
CARPO_1002	Cufflinks	exon	23226	25060	1000	+	.	gene_id "CUFF.22"; transcript_id "CUFF.22.2"; exon_number "1"; FPKM "0.0154083205"; frac "0.000000"; conf_lo "0.015408"; conf_hi "0.015408"; cov "0.011632";
CARPO_1002	Cufflinks	exon	25108	25235	1000	+	.	gene_id "CUFF.22"; transcript_id "CUFF.22.2"; exon_number "2"; FPKM "0.0154083205"; frac "0.000000"; conf_lo "0.015408"; conf_hi "0.015408"; cov "0.011632";
CARPO_1002	Cufflinks	exon	25280	25343	1000	+	.	gene_id "CUFF.22"; transcript_id "CUFF.22.2"; exon_number "3"; FPKM "0.0154083205"; frac "0.000000"; conf_lo "0.015408"; conf_hi "0.015408"; cov "0.011632";
CARPO_1002	Cufflinks	exon	25739	26005	1000	+	.	gene_id "CUFF.22"; transcript_id "CUFF.22.2"; exon_number "4"; FPKM "0.0154083205"; frac "0.000000"; conf_lo "0.015408"; conf_hi "0.015408"; cov "0.011632";
CARPO_1002	Cufflinks	exon	26048	26429	1000	+	.	gene_id "CUFF.22"; transcript_id "CUFF.22.2"; exon_number "5"; FPKM "0.0154083205"; frac "0.000000"; conf_lo "0.015408"; conf_hi "0.015408"; cov "0.011632";
CARPO_1002	Cufflinks	exon	26483	26862	1000	+	.	gene_id "CUFF.22"; transcript_id "CUFF.22.2"; exon_number "6"; FPKM "0.0154083205"; frac "0.000000"; conf_lo "0.015408"; conf_hi "0.015408"; cov "0.011632";
CARPO_1002	Cufflinks	exon	26909	31807	1000	+	.	gene_id "CUFF.22"; transcript_id "CUFF.22.2"; exon_number "7"; FPKM "0.0154083205"; frac "0.000000"; conf_lo "0.015408"; conf_hi "0.015408"; cov "0.011632";
CARPO_1002	Cufflinks	exon	31848	31961	1000	+	.	gene_id "CUFF.22"; transcript_id "CUFF.22.2"; exon_number "8"; FPKM "0.0154083205"; frac "0.000000"; conf_lo "0.015408"; conf_hi "0.015408"; cov "0.011632";
CARPO_1002	Cufflinks	exon	32006	32086	1000	+	.	gene_id "CUFF.22"; transcript_id "CUFF.22.2"; exon_number "9"; FPKM "0.0154083205"; frac "0.000000"; conf_lo "0.015408"; conf_hi "0.015408"; cov "0.011632";
CARPO_1002	Cufflinks	exon	32333	32474	1000	+	.	gene_id "CUFF.22"; transcript_id "CUFF.22.2"; exon_number "10"; FPKM "0.0154083205"; frac "0.000000"; conf_lo "0.015408"; conf_hi "0.015408"; cov "0.011632";
CARPO_1002	Cufflinks	exon	32519	32882	1000	+	.	gene_id "CUFF.22"; transcript_id "CUFF.22.2"; exon_number "11"; FPKM "0.0154083205"; frac "0.000000"; conf_lo "0.015408"; conf_hi "0.015408"; cov "0.011632";
CARPO_1002	Cufflinks	transcript	32296	32882	1	+	.	gene_id "CUFF.22"; transcript_id "L596_g7446.t1"; FPKM "0.0000000000"; frac "0.000000"; conf_lo "0.000000"; conf_hi "0.000000"; cov "0.000000"; full_read_support "yes";
CARPO_1002	Cufflinks	exon	32296	32474	1	+	.	gene_id "CUFF.22"; transcript_id "L596_g7446.t1"; exon_number "1"; FPKM "0.0000000000"; frac "0.000000"; conf_lo "0.000000"; conf_hi "0.000000"; cov "0.000000";
CARPO_1002	Cufflinks	exon	32519	32882	1	+	.	gene_id "CUFF.22"; transcript_id "L596_g7446.t1"; exon_number "2"; FPKM "0.0000000000"; frac "0.000000"; conf_lo "0.000000"; conf_hi "0.000000"; cov "0.000000";
CARPO_1002	Cufflinks	transcript	120206	122160	1000	+	.	gene_id "L596_g7474"; transcript_id "L596_g7474.t1"; FPKM "0.0000000000"; frac "0.000000"; conf_lo "0.000000"; conf_hi "0.000000"; cov "0.000000"; full_read_support "yes";
CARPO_1002	Cufflinks	exon	120206	120387	1000	+	.	gene_id "L596_g7474"; transcript_id "L596_g7474.t1"; exon_number "1"; FPKM "0.0000000000"; frac "0.000000"; conf_lo "0.000000"; conf_hi "0.000000"; cov "0.000000";
CARPO_1002	Cufflinks	exon	120627	120985	1000	+	.	gene_id "L596_g7474"; transcript_id "L596_g7474.t1"; exon_number "2"; FPKM "0.0000000000"; frac "0.000000"; conf_lo "0.000000"; conf_hi "0.000000"; cov "0.000000";
CARPO_1002	Cufflinks	exon	121030	121152	1000	+	.	gene_id "L596_g7474"; transcript_id "L596_g7474.t1"; exon_number "3"; FPKM "0.0000000000"; frac "0.000000"; conf_lo "0.000000"; conf_hi "0.000000"; cov "0.000000";
CARPO_1002	Cufflinks	exon	121198	121428	1000	+	.	gene_id "L596_g7474"; transcript_id "L596_g7474.t1"; exon_number "4"; FPKM "0.0000000000"; frac "0.000000"; conf_lo "0.000000"; conf_hi "0.000000"; cov "0.000000";
CARPO_1002	Cufflinks	exon	121478	121797	1000	+	.	gene_id "L596_g7474"; transcript_id "L596_g7474.t1"; exon_number "5"; FPKM "0.0000000000"; frac "0.000000"; conf_lo "0.000000"; conf_hi "0.000000"; cov "0.000000";
CARPO_1002	Cufflinks	exon	121843	122160	1000	+	.	gene_id "L596_g7474"; transcript_id "L596_g7474.t1"; exon_number "6"; FPKM "0.0000000000"; frac "0.000000"; conf_lo "0.000000"; conf_hi "0.000000"; cov "0.000000";
CARPO_1002	Cufflinks	transcript	122207	123555	1000	-	.	gene_id "L596_g7475"; transcript_id "L596_g7475.t1"; FPKM "0.0000000000"; frac "0.000000"; conf_lo "0.000000"; conf_hi "0.000000"; cov "0.000000"; full_read_support "yes";
CARPO_1002	Cufflinks	exon	122207	122443	1000	-	.	gene_id "L596_g7475"; transcript_id "L596_g7475.t1"; exon_number "1"; FPKM "0.0000000000"; frac "0.000000"; conf_lo "0.000000"; conf_hi "0.000000"; cov "0.000000";
CARPO_1002	Cufflinks	exon	122487	122723	1000	-	.	gene_id "L596_g7475"; transcript_id "L596_g7475.t1"; exon_number "2"; FPKM "0.0000000000"; frac "0.000000"; conf_lo "0.000000"; conf_hi "0.000000"; cov "0.000000";
CARPO_1002	Cufflinks	exon	122774	122980	1000	-	.	gene_id "L596_g7475"; transcript_id "L596_g7475.t1"; exon_number "3"; FPKM "0.0000000000"; frac "0.000000"; conf_lo "0.000000"; conf_hi "0.000000"; cov "0.000000";
CARPO_1002	Cufflinks	exon	123027	123206	1000	-	.	gene_id "L596_g7475"; transcript_id "L596_g7475.t1"; exon_number "4"; FPKM "0.0000000000"; frac "0.000000"; conf_lo "0.000000"; conf_hi "0.000000"; cov "0.000000";
CARPO_1002	Cufflinks	exon	123249	123555	1000	-	.	gene_id "L596_g7475"; transcript_id "L596_g7475.t1"; exon_number "5"; FPKM "0.0000000000"; frac "0.000000"; conf_lo "0.000000"; conf_hi "0.000000"; cov "0.000000";
CARPO_1002	Cufflinks	transcript	71649	74015	1	-	.	gene_id "CUFF.23"; transcript_id "L596_g7462.t1"; FPKM "0.0000000000"; frac "0.000000"; conf_lo "0.000000"; conf_hi "0.000000"; cov "0.000000"; full_read_support "yes";
CARPO_1002	Cufflinks	exon	71649	71869	1	-	.	gene_id "CUFF.23"; transcript_id "L596_g7462.t1"; exon_number "1"; FPKM "0.0000000000"; frac "0.000000"; conf_lo "0.000000"; conf_hi "0.000000"; cov "0.000000";
CARPO_1002	Cufflinks	exon	72047	72228	1	-	.	gene_id "CUFF.23"; transcript_id "L596_g7462.t1"; exon_number "2"; FPKM "0.0000000000"; frac "0.000000"; conf_lo "0.000000"; conf_hi "0.000000"; cov "0.000000";
CARPO_1002	Cufflinks	exon	72313	74015	1	-	.	gene_id "CUFF.23"; transcript_id "L596_g7462.t1"; exon_number "3"; FPKM "0.0000000000"; frac "0.000000"; conf_lo "0.000000"; conf_hi "0.000000"; cov "0.000000";
CARPO_1002	Cufflinks	transcript	71649	74015	1000	-	.	gene_id "CUFF.23"; transcript_id "CUFF.23.2"; FPKM "0.7500000000"; frac "0.000000"; conf_lo "0.750000"; conf_hi "0.750000"; cov "0.152245"; full_read_support "yes";
CARPO_1002	Cufflinks	exon	71649	71869	1000	-	.	gene_id "CUFF.23"; transcript_id "CUFF.23.2"; exon_number "1"; FPKM "0.7500000000"; frac "0.000000"; conf_lo "0.750000"; conf_hi "0.750000"; cov "0.152245";
CARPO_1002	Cufflinks	exon	72047	72220	1000	-	.	gene_id "CUFF.23"; transcript_id "CUFF.23.2"; exon_number "2"; FPKM "0.7500000000"; frac "0.000000"; conf_lo "0.750000"; conf_hi "0.750000"; cov "0.152245";
CARPO_1002	Cufflinks	exon	72313	74015	1000	-	.	gene_id "CUFF.23"; transcript_id "CUFF.23.2"; exon_number "3"; FPKM "0.7500000000"; frac "0.000000"; conf_lo "0.750000"; conf_hi "0.750000"; cov "0.152245";
CARPO_1002	Cufflinks	transcript	144456	147036	1000	+	.	gene_id "L596_g7485"; transcript_id "L596_g7485.t1"; FPKM "0.0000000000"; frac "0.000000"; conf_lo "0.000000"; conf_hi "0.000000"; cov "0.000000"; full_read_support "yes";
CARPO_1002	Cufflinks	exon	144456	146153	1000	+	.	gene_id "L596_g7485"; transcript_id "L596_g7485.t1"; exon_number "1"; FPKM "0.0000000000"; frac "0.000000"; conf_lo "0.000000"; conf_hi "0.000000"; cov "0.000000";
CARPO_1002	Cufflinks	exon	146204	147036	1000	+	.	gene_id "L596_g7485"; transcript_id "L596_g7485.t1"; exon_number "2"; FPKM "0.0000000000"; frac "0.000000"; conf_lo "0.000000"; conf_hi "0.000000"; cov "0.000000";
CARPO_1002	Cufflinks	transcript	147041	148265	1000	-	.	gene_id "L596_g7486"; transcript_id "L596_g7486.t1"; FPKM "0.0000000000"; frac "0.000000"; conf_lo "0.000000"; conf_hi "0.000000"; cov "0.000000"; full_read_support "yes";
CARPO_1002	Cufflinks	exon	147041	147741	1000	-	.	gene_id "L596_g7486"; transcript_id "L596_g7486.t1"; exon_number "1"; FPKM "0.0000000000"; frac "0.000000"; conf_lo "0.000000"; conf_hi "0.000000"; cov "0.000000";
CARPO_1002	Cufflinks	exon	147784	148006	1000	-	.	gene_id "L596_g7486"; transcript_id "L596_g7486.t1"; exon_number "2"; FPKM "0.0000000000"; frac "0.000000"; conf_lo "0.000000"; conf_hi "0.000000"; cov "0.000000";
CARPO_1002	Cufflinks	exon	148050	148265	1000	-	.	gene_id "L596_g7486"; transcript_id "L596_g7486.t1"; exon_number "3"; FPKM "0.0000000000"; frac "0.000000"; conf_lo "0.000000"; conf_hi "0.000000"; cov "0.000000";
CARPO_1002	Cufflinks	transcript	157401	160685	1000	-	.	gene_id "L596_g7489"; transcript_id "L596_g7489.t1"; FPKM "0.0000000000"; frac "0.000000"; conf_lo "0.000000"; conf_hi "0.000000"; cov "0.000000"; full_read_support "yes";
CARPO_1002	Cufflinks	exon	157401	157677	1000	-	.	gene_id "L596_g7489"; transcript_id "L596_g7489.t1"; exon_number "1"; FPKM "0.0000000000"; frac "0.000000"; conf_lo "0.000000"; conf_hi "0.000000"; cov "0.000000";
CARPO_1002	Cufflinks	exon	157724	157916	1000	-	.	gene_id "L596_g7489"; transcript_id "L596_g7489.t1"; exon_number "2"; FPKM "0.0000000000"; frac "0.000000"; conf_lo "0.000000"; conf_hi "0.000000"; cov "0.000000";
CARPO_1002	Cufflinks	exon	157963	158260	1000	-	.	gene_id "L596_g7489"; transcript_id "L596_g7489.t1"; exon_number "3"; FPKM "0.0000000000"; frac "0.000000"; conf_lo "0.000000"; conf_hi "0.000000"; cov "0.000000";
CARPO_1002	Cufflinks	exon	158304	158509	1000	-	.	gene_id "L596_g7489"; transcript_id "L596_g7489.t1"; exon_number "4"; FPKM "0.0000000000"; frac "0.000000"; conf_lo "0.000000"; conf_hi "0.000000"; cov "0.000000";
CARPO_1002	Cufflinks	exon	159915	160685	1000	-	.	gene_id "L596_g7489"; transcript_id "L596_g7489.t1"; exon_number "5"; FPKM "0.0000000000"; frac "0.000000"; conf_lo "0.000000"; conf_hi "0.000000"; cov "0.000000";
CARPO_1002	Cufflinks	transcript	60096	63075	1000	+	.	gene_id "L596_g7458"; transcript_id "L596_g7458.t2"; FPKM "0.0000000000"; frac "0.000000"; conf_lo "0.000000"; conf_hi "0.000000"; cov "0.000000"; full_read_support "yes";
CARPO_1002	Cufflinks	exon	60096	60353	1000	+	.	gene_id "L596_g7458"; transcript_id "L596_g7458.t2"; exon_number "1"; FPKM "0.0000000000"; frac "0.000000"; conf_lo "0.000000"; conf_hi "0.000000"; cov "0.000000";
CARPO_1002	Cufflinks	exon	60403	60765	1000	+	.	gene_id "L596_g7458"; transcript_id "L596_g7458.t2"; exon_number "2"; FPKM "0.0000000000"; frac "0.000000"; conf_lo "0.000000"; conf_hi "0.000000"; cov "0.000000";
CARPO_1002	Cufflinks	exon	60961	61069	1000	+	.	gene_id "L596_g7458"; transcript_id "L596_g7458.t2"; exon_number "3"; FPKM "0.0000000000"; frac "0.000000"; conf_lo "0.000000"; conf_hi "0.000000"; cov "0.000000";
CARPO_1002	Cufflinks	exon	61115	61601	1000	+	.	gene_id "L596_g7458"; transcript_id "L596_g7458.t2"; exon_number "4"; FPKM "0.0000000000"; frac "0.000000"; conf_lo "0.000000"; conf_hi "0.000000"; cov "0.000000";
CARPO_1002	Cufflinks	exon	61646	61835	1000	+	.	gene_id "L596_g7458"; transcript_id "L596_g7458.t2"; exon_number "5"; FPKM "0.0000000000"; frac "0.000000"; conf_lo "0.000000"; conf_hi "0.000000"; cov "0.000000";
CARPO_1002	Cufflinks	exon	61881	62154	1000	+	.	gene_id "L596_g7458"; transcript_id "L596_g7458.t2"; exon_number "6"; FPKM "0.0000000000"; frac "0.000000"; conf_lo "0.000000"; conf_hi "0.000000"; cov "0.000000";
CARPO_1002	Cufflinks	exon	62306	62693	1000	+	.	gene_id "L596_g7458"; transcript_id "L596_g7458.t2"; exon_number "7"; FPKM "0.0000000000"; frac "0.000000"; conf_lo "0.000000"; conf_hi "0.000000"; cov "0.000000";
CARPO_1002	Cufflinks	exon	62739	63075	1000	+	.	gene_id "L596_g7458"; transcript_id "L596_g7458.t2"; exon_number "8"; FPKM "0.0000000000"; frac "0.000000"; conf_lo "0.000000"; conf_hi "0.000000"; cov "0.000000";
CARPO_1002	Cufflinks	transcript	60096	63075	1000	+	.	gene_id "L596_g7458"; transcript_id "L596_g7458.t1"; FPKM "0.0000000000"; frac "0.000000"; conf_lo "0.000000"; conf_hi "0.000000"; cov "0.000000"; full_read_support "yes";
CARPO_1002	Cufflinks	exon	60096	60353	1000	+	.	gene_id "L596_g7458"; transcript_id "L596_g7458.t1"; exon_number "1"; FPKM "0.0000000000"; frac "0.000000"; conf_lo "0.000000"; conf_hi "0.000000"; cov "0.000000";
CARPO_1002	Cufflinks	exon	60403	60765	1000	+	.	gene_id "L596_g7458"; transcript_id "L596_g7458.t1"; exon_number "2"; FPKM "0.0000000000"; frac "0.000000"; conf_lo "0.000000"; conf_hi "0.000000"; cov "0.000000";
CARPO_1002	Cufflinks	exon	60961	61069	1000	+	.	gene_id "L596_g7458"; transcript_id "L596_g7458.t1"; exon_number "3"; FPKM "0.0000000000"; frac "0.000000"; conf_lo "0.000000"; conf_hi "0.000000"; cov "0.000000";
CARPO_1002	Cufflinks	exon	61115	61601	1000	+	.	gene_id "L596_g7458"; transcript_id "L596_g7458.t1"; exon_number "4"; FPKM "0.0000000000"; frac "0.000000"; conf_lo "0.000000"; conf_hi "0.000000"; cov "0.000000";
CARPO_1002	Cufflinks	exon	61646	61835	1000	+	.	gene_id "L596_g7458"; transcript_id "L596_g7458.t1"; exon_number "5"; FPKM "0.0000000000"; frac "0.000000"; conf_lo "0.000000"; conf_hi "0.000000"; cov "0.000000";
CARPO_1002	Cufflinks	exon	61881	62196	1000	+	.	gene_id "L596_g7458"; transcript_id "L596_g7458.t1"; exon_number "6"; FPKM "0.0000000000"; frac "0.000000"; conf_lo "0.000000"; conf_hi "0.000000"; cov "0.000000";
CARPO_1002	Cufflinks	exon	62306	62693	1000	+	.	gene_id "L596_g7458"; transcript_id "L596_g7458.t1"; exon_number "7"; FPKM "0.0000000000"; frac "0.000000"; conf_lo "0.000000"; conf_hi "0.000000"; cov "0.000000";
CARPO_1002	Cufflinks	exon	62739	63075	1000	+	.	gene_id "L596_g7458"; transcript_id "L596_g7458.t1"; exon_number "8"; FPKM "0.0000000000"; frac "0.000000"; conf_lo "0.000000"; conf_hi "0.000000"; cov "0.000000";
CARPO_1002	Cufflinks	transcript	63077	64385	1000	-	.	gene_id "L596_g7459"; transcript_id "L596_g7459.t1"; FPKM "0.0000000000"; frac "0.000000"; conf_lo "0.000000"; conf_hi "0.000000"; cov "0.000000"; full_read_support "yes";
CARPO_1002	Cufflinks	exon	63077	63270	1000	-	.	gene_id "L596_g7459"; transcript_id "L596_g7459.t1"; exon_number "1"; FPKM "0.0000000000"; frac "0.000000"; conf_lo "0.000000"; conf_hi "0.000000"; cov "0.000000";
CARPO_1002	Cufflinks	exon	63315	63569	1000	-	.	gene_id "L596_g7459"; transcript_id "L596_g7459.t1"; exon_number "2"; FPKM "0.0000000000"; frac "0.000000"; conf_lo "0.000000"; conf_hi "0.000000"; cov "0.000000";
CARPO_1002	Cufflinks	exon	63615	63821	1000	-	.	gene_id "L596_g7459"; transcript_id "L596_g7459.t1"; exon_number "3"; FPKM "0.0000000000"; frac "0.000000"; conf_lo "0.000000"; conf_hi "0.000000"; cov "0.000000";
CARPO_1002	Cufflinks	exon	63865	64007	1000	-	.	gene_id "L596_g7459"; transcript_id "L596_g7459.t1"; exon_number "4"; FPKM "0.0000000000"; frac "0.000000"; conf_lo "0.000000"; conf_hi "0.000000"; cov "0.000000";
CARPO_1002	Cufflinks	exon	64087	64385	1000	-	.	gene_id "L596_g7459"; transcript_id "L596_g7459.t1"; exon_number "5"; FPKM "0.0000000000"; frac "0.000000"; conf_lo "0.000000"; conf_hi "0.000000"; cov "0.000000";
CARPO_1002	Cufflinks	transcript	173099	173759	1000	-	.	gene_id "L596_g7492"; transcript_id "L596_g7492.t1"; FPKM "0.0000000000"; frac "0.000000"; conf_lo "0.000000"; conf_hi "0.000000"; cov "0.000000"; full_read_support "yes";
CARPO_1002	Cufflinks	exon	173099	173759	1000	-	.	gene_id "L596_g7492"; transcript_id "L596_g7492.t1"; exon_number "1"; FPKM "0.0000000000"; frac "0.000000"; conf_lo "0.000000"; conf_hi "0.000000"; cov "0.000000";
CARPO_1002	Cufflinks	transcript	87386	97309	1000	+	.	gene_id "L596_g7466"; transcript_id "L596_g7466.t1"; FPKM "0.0000000000"; frac "0.000000"; conf_lo "0.000000"; conf_hi "0.000000"; cov "0.000000"; full_read_support "yes";
CARPO_1002	Cufflinks	exon	87386	87564	1000	+	.	gene_id "L596_g7466"; transcript_id "L596_g7466.t1"; exon_number "1"; FPKM "0.0000000000"; frac "0.000000"; conf_lo "0.000000"; conf_hi "0.000000"; cov "0.000000";
CARPO_1002	Cufflinks	exon	90253	90414	1000	+	.	gene_id "L596_g7466"; transcript_id "L596_g7466.t1"; exon_number "2"; FPKM "0.0000000000"; frac "0.000000"; conf_lo "0.000000"; conf_hi "0.000000"; cov "0.000000";
CARPO_1002	Cufflinks	exon	94368	94496	1000	+	.	gene_id "L596_g7466"; transcript_id "L596_g7466.t1"; exon_number "3"; FPKM "0.0000000000"; frac "0.000000"; conf_lo "0.000000"; conf_hi "0.000000"; cov "0.000000";
CARPO_1002	Cufflinks	exon	94982	95141	1000	+	.	gene_id "L596_g7466"; transcript_id "L596_g7466.t1"; exon_number "4"; FPKM "0.0000000000"; frac "0.000000"; conf_lo "0.000000"; conf_hi "0.000000"; cov "0.000000";
CARPO_1002	Cufflinks	exon	95380	95537	1000	+	.	gene_id "L596_g7466"; transcript_id "L596_g7466.t1"; exon_number "5"; FPKM "0.0000000000"; frac "0.000000"; conf_lo "0.000000"; conf_hi "0.000000"; cov "0.000000";
CARPO_1002	Cufflinks	exon	95877	96036	1000	+	.	gene_id "L596_g7466"; transcript_id "L596_g7466.t1"; exon_number "6"; FPKM "0.0000000000"; frac "0.000000"; conf_lo "0.000000"; conf_hi "0.000000"; cov "0.000000";
CARPO_1002	Cufflinks	exon	96083	96164	1000	+	.	gene_id "L596_g7466"; transcript_id "L596_g7466.t1"; exon_number "7"; FPKM "0.0000000000"; frac "0.000000"; conf_lo "0.000000"; conf_hi "0.000000"; cov "0.000000";
CARPO_1002	Cufflinks	exon	96353	96678	1000	+	.	gene_id "L596_g7466"; transcript_id "L596_g7466.t1"; exon_number "8"; FPKM "0.0000000000"; frac "0.000000"; conf_lo "0.000000"; conf_hi "0.000000"; cov "0.000000";
CARPO_1002	Cufflinks	exon	96724	96813	1000	+	.	gene_id "L596_g7466"; transcript_id "L596_g7466.t1"; exon_number "9"; FPKM "0.0000000000"; frac "0.000000"; conf_lo "0.000000"; conf_hi "0.000000"; cov "0.000000";
CARPO_1002	Cufflinks	exon	96861	97309	1000	+	.	gene_id "L596_g7466"; transcript_id "L596_g7466.t1"; exon_number "10"; FPKM "0.0000000000"; frac "0.000000"; conf_lo "0.000000"; conf_hi "0.000000"; cov "0.000000";
CARPO_1002	Cufflinks	transcript	87386	97309	1000	+	.	gene_id "L596_g7466"; transcript_id "L596_g7466.t2"; FPKM "0.0000000000"; frac "0.000000"; conf_lo "0.000000"; conf_hi "0.000000"; cov "0.000000"; full_read_support "yes";
CARPO_1002	Cufflinks	exon	87386	87564	1000	+	.	gene_id "L596_g7466"; transcript_id "L596_g7466.t2"; exon_number "1"; FPKM "0.0000000000"; frac "0.000000"; conf_lo "0.000000"; conf_hi "0.000000"; cov "0.000000";
CARPO_1002	Cufflinks	exon	90253	90414	1000	+	.	gene_id "L596_g7466"; transcript_id "L596_g7466.t2"; exon_number "2"; FPKM "0.0000000000"; frac "0.000000"; conf_lo "0.000000"; conf_hi "0.000000"; cov "0.000000";
CARPO_1002	Cufflinks	exon	94148	94216	1000	+	.	gene_id "L596_g7466"; transcript_id "L596_g7466.t2"; exon_number "3"; FPKM "0.0000000000"; frac "0.000000"; conf_lo "0.000000"; conf_hi "0.000000"; cov "0.000000";
CARPO_1002	Cufflinks	exon	94368	94496	1000	+	.	gene_id "L596_g7466"; transcript_id "L596_g7466.t2"; exon_number "4"; FPKM "0.0000000000"; frac "0.000000"; conf_lo "0.000000"; conf_hi "0.000000"; cov "0.000000";
CARPO_1002	Cufflinks	exon	94982	95141	1000	+	.	gene_id "L596_g7466"; transcript_id "L596_g7466.t2"; exon_number "5"; FPKM "0.0000000000"; frac "0.000000"; conf_lo "0.000000"; conf_hi "0.000000"; cov "0.000000";
CARPO_1002	Cufflinks	exon	95380	95537	1000	+	.	gene_id "L596_g7466"; transcript_id "L596_g7466.t2"; exon_number "6"; FPKM "0.0000000000"; frac "0.000000"; conf_lo "0.000000"; conf_hi "0.000000"; cov "0.000000";
CARPO_1002	Cufflinks	exon	95877	96036	1000	+	.	gene_id "L596_g7466"; transcript_id "L596_g7466.t2"; exon_number "7"; FPKM "0.0000000000"; frac "0.000000"; conf_lo "0.000000"; conf_hi "0.000000"; cov "0.000000";
CARPO_1002	Cufflinks	exon	96083	96164	1000	+	.	gene_id "L596_g7466"; transcript_id "L596_g7466.t2"; exon_number "8"; FPKM "0.0000000000"; frac "0.000000"; conf_lo "0.000000"; conf_hi "0.000000"; cov "0.000000";
CARPO_1002	Cufflinks	exon	96353	96678	1000	+	.	gene_id "L596_g7466"; transcript_id "L596_g7466.t2"; exon_number "9"; FPKM "0.0000000000"; frac "0.000000"; conf_lo "0.000000"; conf_hi "0.000000"; cov "0.000000";
CARPO_1002	Cufflinks	exon	96724	96813	1000	+	.	gene_id "L596_g7466"; transcript_id "L596_g7466.t2"; exon_number "10"; FPKM "0.0000000000"; frac "0.000000"; conf_lo "0.000000"; conf_hi "0.000000"; cov "0.000000";
CARPO_1002	Cufflinks	exon	96861	97309	1000	+	.	gene_id "L596_g7466"; transcript_id "L596_g7466.t2"; exon_number "11"; FPKM "0.0000000000"; frac "0.000000"; conf_lo "0.000000"; conf_hi "0.000000"; cov "0.000000";
CARPO_1002	Cufflinks	transcript	100276	104526	1000	+	.	gene_id "L596_g7467"; transcript_id "L596_g7467.t2"; FPKM "0.0000000000"; frac "0.000000"; conf_lo "0.000000"; conf_hi "0.000000"; cov "0.000000"; full_read_support "yes";
CARPO_1002	Cufflinks	exon	100276	100332	1000	+	.	gene_id "L596_g7467"; transcript_id "L596_g7467.t2"; exon_number "1"; FPKM "0.0000000000"; frac "0.000000"; conf_lo "0.000000"; conf_hi "0.000000"; cov "0.000000";
CARPO_1002	Cufflinks	exon	102124	102235	1000	+	.	gene_id "L596_g7467"; transcript_id "L596_g7467.t2"; exon_number "2"; FPKM "0.0000000000"; frac "0.000000"; conf_lo "0.000000"; conf_hi "0.000000"; cov "0.000000";
CARPO_1002	Cufflinks	exon	102282	102524	1000	+	.	gene_id "L596_g7467"; transcript_id "L596_g7467.t2"; exon_number "3"; FPKM "0.0000000000"; frac "0.000000"; conf_lo "0.000000"; conf_hi "0.000000"; cov "0.000000";
CARPO_1002	Cufflinks	exon	102697	102975	1000	+	.	gene_id "L596_g7467"; transcript_id "L596_g7467.t2"; exon_number "4"; FPKM "0.0000000000"; frac "0.000000"; conf_lo "0.000000"; conf_hi "0.000000"; cov "0.000000";
CARPO_1002	Cufflinks	exon	103021	103404	1000	+	.	gene_id "L596_g7467"; transcript_id "L596_g7467.t2"; exon_number "5"; FPKM "0.0000000000"; frac "0.000000"; conf_lo "0.000000"; conf_hi "0.000000"; cov "0.000000";
CARPO_1002	Cufflinks	exon	103735	103817	1000	+	.	gene_id "L596_g7467"; transcript_id "L596_g7467.t2"; exon_number "6"; FPKM "0.0000000000"; frac "0.000000"; conf_lo "0.000000"; conf_hi "0.000000"; cov "0.000000";
CARPO_1002	Cufflinks	exon	103869	104029	1000	+	.	gene_id "L596_g7467"; transcript_id "L596_g7467.t2"; exon_number "7"; FPKM "0.0000000000"; frac "0.000000"; conf_lo "0.000000"; conf_hi "0.000000"; cov "0.000000";
CARPO_1002	Cufflinks	exon	104079	104128	1000	+	.	gene_id "L596_g7467"; transcript_id "L596_g7467.t2"; exon_number "8"; FPKM "0.0000000000"; frac "0.000000"; conf_lo "0.000000"; conf_hi "0.000000"; cov "0.000000";
CARPO_1002	Cufflinks	exon	104173	104526	1000	+	.	gene_id "L596_g7467"; transcript_id "L596_g7467.t2"; exon_number "9"; FPKM "0.0000000000"; frac "0.000000"; conf_lo "0.000000"; conf_hi "0.000000"; cov "0.000000";
CARPO_1002	Cufflinks	transcript	100276	104526	1000	+	.	gene_id "L596_g7467"; transcript_id "L596_g7467.t1"; FPKM "0.0000000000"; frac "0.000000"; conf_lo "0.000000"; conf_hi "0.000000"; cov "0.000000"; full_read_support "yes";
CARPO_1002	Cufflinks	exon	100276	100332	1000	+	.	gene_id "L596_g7467"; transcript_id "L596_g7467.t1"; exon_number "1"; FPKM "0.0000000000"; frac "0.000000"; conf_lo "0.000000"; conf_hi "0.000000"; cov "0.000000";
CARPO_1002	Cufflinks	exon	102124	102235	1000	+	.	gene_id "L596_g7467"; transcript_id "L596_g7467.t1"; exon_number "2"; FPKM "0.0000000000"; frac "0.000000"; conf_lo "0.000000"; conf_hi "0.000000"; cov "0.000000";
CARPO_1002	Cufflinks	exon	102282	102524	1000	+	.	gene_id "L596_g7467"; transcript_id "L596_g7467.t1"; exon_number "3"; FPKM "0.0000000000"; frac "0.000000"; conf_lo "0.000000"; conf_hi "0.000000"; cov "0.000000";
CARPO_1002	Cufflinks	exon	102697	102975	1000	+	.	gene_id "L596_g7467"; transcript_id "L596_g7467.t1"; exon_number "4"; FPKM "0.0000000000"; frac "0.000000"; conf_lo "0.000000"; conf_hi "0.000000"; cov "0.000000";
CARPO_1002	Cufflinks	exon	103021	103404	1000	+	.	gene_id "L596_g7467"; transcript_id "L596_g7467.t1"; exon_number "5"; FPKM "0.0000000000"; frac "0.000000"; conf_lo "0.000000"; conf_hi "0.000000"; cov "0.000000";
CARPO_1002	Cufflinks	exon	103545	103586	1000	+	.	gene_id "L596_g7467"; transcript_id "L596_g7467.t1"; exon_number "6"; FPKM "0.0000000000"; frac "0.000000"; conf_lo "0.000000"; conf_hi "0.000000"; cov "0.000000";
CARPO_1002	Cufflinks	exon	103735	103817	1000	+	.	gene_id "L596_g7467"; transcript_id "L596_g7467.t1"; exon_number "7"; FPKM "0.0000000000"; frac "0.000000"; conf_lo "0.000000"; conf_hi "0.000000"; cov "0.000000";
CARPO_1002	Cufflinks	exon	103869	104029	1000	+	.	gene_id "L596_g7467"; transcript_id "L596_g7467.t1"; exon_number "8"; FPKM "0.0000000000"; frac "0.000000"; conf_lo "0.000000"; conf_hi "0.000000"; cov "0.000000";
CARPO_1002	Cufflinks	exon	104079	104128	1000	+	.	gene_id "L596_g7467"; transcript_id "L596_g7467.t1"; exon_number "9"; FPKM "0.0000000000"; frac "0.000000"; conf_lo "0.000000"; conf_hi "0.000000"; cov "0.000000";
CARPO_1002	Cufflinks	exon	104173	104526	1000	+	.	gene_id "L596_g7467"; transcript_id "L596_g7467.t1"; exon_number "10"; FPKM "0.0000000000"; frac "0.000000"; conf_lo "0.000000"; conf_hi "0.000000"; cov "0.000000";
CARPO_1002	Cufflinks	transcript	177055	178119	1000	-	.	gene_id "L596_g7493"; transcript_id "L596_g7493.t1"; FPKM "0.0000000000"; frac "0.000000"; conf_lo "0.000000"; conf_hi "0.000000"; cov "0.000000"; full_read_support "yes";
CARPO_1002	Cufflinks	exon	177055	177257	1000	-	.	gene_id "L596_g7493"; transcript_id "L596_g7493.t1"; exon_number "1"; FPKM "0.0000000000"; frac "0.000000"; conf_lo "0.000000"; conf_hi "0.000000"; cov "0.000000";
CARPO_1002	Cufflinks	exon	177300	177368	1000	-	.	gene_id "L596_g7493"; transcript_id "L596_g7493.t1"; exon_number "2"; FPKM "0.0000000000"; frac "0.000000"; conf_lo "0.000000"; conf_hi "0.000000"; cov "0.000000";
CARPO_1002	Cufflinks	exon	177411	178119	1000	-	.	gene_id "L596_g7493"; transcript_id "L596_g7493.t1"; exon_number "3"; FPKM "0.0000000000"; frac "0.000000"; conf_lo "0.000000"; conf_hi "0.000000"; cov "0.000000";
CARPO_1002	Cufflinks	transcript	178961	179939	1000	-	.	gene_id "L596_g7494"; transcript_id "L596_g7494.t1"; FPKM "0.0000000000"; frac "0.000000"; conf_lo "0.000000"; conf_hi "0.000000"; cov "0.000000"; full_read_support "yes";
CARPO_1002	Cufflinks	exon	178961	179215	1000	-	.	gene_id "L596_g7494"; transcript_id "L596_g7494.t1"; exon_number "1"; FPKM "0.0000000000"; frac "0.000000"; conf_lo "0.000000"; conf_hi "0.000000"; cov "0.000000";
CARPO_1002	Cufflinks	exon	179392	179550	1000	-	.	gene_id "L596_g7494"; transcript_id "L596_g7494.t1"; exon_number "2"; FPKM "0.0000000000"; frac "0.000000"; conf_lo "0.000000"; conf_hi "0.000000"; cov "0.000000";
CARPO_1002	Cufflinks	exon	179593	179939	1000	-	.	gene_id "L596_g7494"; transcript_id "L596_g7494.t1"; exon_number "3"; FPKM "0.0000000000"; frac "0.000000"; conf_lo "0.000000"; conf_hi "0.000000"; cov "0.000000";
CARPO_1002	Cufflinks	transcript	180109	181469	1000	-	.	gene_id "L596_g7495"; transcript_id "L596_g7495.t1"; FPKM "0.0000000000"; frac "0.000000"; conf_lo "0.000000"; conf_hi "0.000000"; cov "0.000000"; full_read_support "yes";
CARPO_1002	Cufflinks	exon	180109	180182	1000	-	.	gene_id "L596_g7495"; transcript_id "L596_g7495.t1"; exon_number "1"; FPKM "0.0000000000"; frac "0.000000"; conf_lo "0.000000"; conf_hi "0.000000"; cov "0.000000";
CARPO_1002	Cufflinks	exon	180241	180382	1000	-	.	gene_id "L596_g7495"; transcript_id "L596_g7495.t1"; exon_number "2"; FPKM "0.0000000000"; frac "0.000000"; conf_lo "0.000000"; conf_hi "0.000000"; cov "0.000000";
CARPO_1002	Cufflinks	exon	180426	180523	1000	-	.	gene_id "L596_g7495"; transcript_id "L596_g7495.t1"; exon_number "3"; FPKM "0.0000000000"; frac "0.000000"; conf_lo "0.000000"; conf_hi "0.000000"; cov "0.000000";
CARPO_1002	Cufflinks	exon	180567	180702	1000	-	.	gene_id "L596_g7495"; transcript_id "L596_g7495.t1"; exon_number "4"; FPKM "0.0000000000"; frac "0.000000"; conf_lo "0.000000"; conf_hi "0.000000"; cov "0.000000";
CARPO_1002	Cufflinks	exon	180747	180945	1000	-	.	gene_id "L596_g7495"; transcript_id "L596_g7495.t1"; exon_number "5"; FPKM "0.0000000000"; frac "0.000000"; conf_lo "0.000000"; conf_hi "0.000000"; cov "0.000000";
CARPO_1002	Cufflinks	exon	180987	181145	1000	-	.	gene_id "L596_g7495"; transcript_id "L596_g7495.t1"; exon_number "6"; FPKM "0.0000000000"; frac "0.000000"; conf_lo "0.000000"; conf_hi "0.000000"; cov "0.000000";
CARPO_1002	Cufflinks	exon	181188	181469	1000	-	.	gene_id "L596_g7495"; transcript_id "L596_g7495.t1"; exon_number "7"; FPKM "0.0000000000"; frac "0.000000"; conf_lo "0.000000"; conf_hi "0.000000"; cov "0.000000";
CARPO_1002	Cufflinks	transcript	188651	189939	1000	-	.	gene_id "L596_g7497"; transcript_id "L596_g7497.t1"; FPKM "0.0000000000"; frac "0.000000"; conf_lo "0.000000"; conf_hi "0.000000"; cov "0.000000"; full_read_support "yes";
CARPO_1002	Cufflinks	exon	188651	188844	1000	-	.	gene_id "L596_g7497"; transcript_id "L596_g7497.t1"; exon_number "1"; FPKM "0.0000000000"; frac "0.000000"; conf_lo "0.000000"; conf_hi "0.000000"; cov "0.000000";
CARPO_1002	Cufflinks	exon	188887	188984	1000	-	.	gene_id "L596_g7497"; transcript_id "L596_g7497.t1"; exon_number "2"; FPKM "0.0000000000"; frac "0.000000"; conf_lo "0.000000"; conf_hi "0.000000"; cov "0.000000";
CARPO_1002	Cufflinks	exon	189031	189160	1000	-	.	gene_id "L596_g7497"; transcript_id "L596_g7497.t1"; exon_number "3"; FPKM "0.0000000000"; frac "0.000000"; conf_lo "0.000000"; conf_hi "0.000000"; cov "0.000000";
CARPO_1002	Cufflinks	exon	189204	189399	1000	-	.	gene_id "L596_g7497"; transcript_id "L596_g7497.t1"; exon_number "4"; FPKM "0.0000000000"; frac "0.000000"; conf_lo "0.000000"; conf_hi "0.000000"; cov "0.000000";
CARPO_1002	Cufflinks	exon	189443	189598	1000	-	.	gene_id "L596_g7497"; transcript_id "L596_g7497.t1"; exon_number "5"; FPKM "0.0000000000"; frac "0.000000"; conf_lo "0.000000"; conf_hi "0.000000"; cov "0.000000";
CARPO_1002	Cufflinks	exon	189643	189939	1000	-	.	gene_id "L596_g7497"; transcript_id "L596_g7497.t1"; exon_number "6"; FPKM "0.0000000000"; frac "0.000000"; conf_lo "0.000000"; conf_hi "0.000000"; cov "0.000000";
CARPO_1002	Cufflinks	transcript	184981	186419	1000	-	.	gene_id "L596_g7496"; transcript_id "L596_g7496.t1"; FPKM "0.0000000000"; frac "0.000000"; conf_lo "0.000000"; conf_hi "0.000000"; cov "0.000000"; full_read_support "yes";
CARPO_1002	Cufflinks	exon	184981	185054	1000	-	.	gene_id "L596_g7496"; transcript_id "L596_g7496.t1"; exon_number "1"; FPKM "0.0000000000"; frac "0.000000"; conf_lo "0.000000"; conf_hi "0.000000"; cov "0.000000";
CARPO_1002	Cufflinks	exon	185099	185221	1000	-	.	gene_id "L596_g7496"; transcript_id "L596_g7496.t1"; exon_number "2"; FPKM "0.0000000000"; frac "0.000000"; conf_lo "0.000000"; conf_hi "0.000000"; cov "0.000000";
CARPO_1002	Cufflinks	exon	185265	185368	1000	-	.	gene_id "L596_g7496"; transcript_id "L596_g7496.t1"; exon_number "3"; FPKM "0.0000000000"; frac "0.000000"; conf_lo "0.000000"; conf_hi "0.000000"; cov "0.000000";
CARPO_1002	Cufflinks	exon	185411	185516	1000	-	.	gene_id "L596_g7496"; transcript_id "L596_g7496.t1"; exon_number "4"; FPKM "0.0000000000"; frac "0.000000"; conf_lo "0.000000"; conf_hi "0.000000"; cov "0.000000";
CARPO_1002	Cufflinks	exon	185579	185678	1000	-	.	gene_id "L596_g7496"; transcript_id "L596_g7496.t1"; exon_number "5"; FPKM "0.0000000000"; frac "0.000000"; conf_lo "0.000000"; conf_hi "0.000000"; cov "0.000000";
CARPO_1002	Cufflinks	exon	185817	185972	1000	-	.	gene_id "L596_g7496"; transcript_id "L596_g7496.t1"; exon_number "6"; FPKM "0.0000000000"; frac "0.000000"; conf_lo "0.000000"; conf_hi "0.000000"; cov "0.000000";
CARPO_1002	Cufflinks	exon	186018	186419	1000	-	.	gene_id "L596_g7496"; transcript_id "L596_g7496.t1"; exon_number "7"; FPKM "0.0000000000"; frac "0.000000"; conf_lo "0.000000"; conf_hi "0.000000"; cov "0.000000";
CARPO_1002	Cufflinks	transcript	198942	201179	1000	-	.	gene_id "L596_g7500"; transcript_id "L596_g7500.t1"; FPKM "0.0000000000"; frac "0.000000"; conf_lo "0.000000"; conf_hi "0.000000"; cov "0.000000"; full_read_support "yes";
CARPO_1002	Cufflinks	exon	198942	199412	1000	-	.	gene_id "L596_g7500"; transcript_id "L596_g7500.t1"; exon_number "1"; FPKM "0.0000000000"; frac "0.000000"; conf_lo "0.000000"; conf_hi "0.000000"; cov "0.000000";
CARPO_1002	Cufflinks	exon	199462	199991	1000	-	.	gene_id "L596_g7500"; transcript_id "L596_g7500.t1"; exon_number "2"; FPKM "0.0000000000"; frac "0.000000"; conf_lo "0.000000"; conf_hi "0.000000"; cov "0.000000";
CARPO_1002	Cufflinks	exon	200042	200489	1000	-	.	gene_id "L596_g7500"; transcript_id "L596_g7500.t1"; exon_number "3"; FPKM "0.0000000000"; frac "0.000000"; conf_lo "0.000000"; conf_hi "0.000000"; cov "0.000000";
CARPO_1002	Cufflinks	exon	200539	200898	1000	-	.	gene_id "L596_g7500"; transcript_id "L596_g7500.t1"; exon_number "4"; FPKM "0.0000000000"; frac "0.000000"; conf_lo "0.000000"; conf_hi "0.000000"; cov "0.000000";
CARPO_1002	Cufflinks	exon	200945	201179	1000	-	.	gene_id "L596_g7500"; transcript_id "L596_g7500.t1"; exon_number "5"; FPKM "0.0000000000"; frac "0.000000"; conf_lo "0.000000"; conf_hi "0.000000"; cov "0.000000";
CARPO_1002	Cufflinks	transcript	57906	58540	1	+	.	gene_id "CUFF.24"; transcript_id "L596_g7457.t1"; FPKM "0.0000000000"; frac "0.000000"; conf_lo "0.000000"; conf_hi "0.000000"; cov "0.000000"; full_read_support "yes";
CARPO_1002	Cufflinks	exon	57906	58540	1	+	.	gene_id "CUFF.24"; transcript_id "L596_g7457.t1"; exon_number "1"; FPKM "0.0000000000"; frac "0.000000"; conf_lo "0.000000"; conf_hi "0.000000"; cov "0.000000";
CARPO_1002	Cufflinks	transcript	57906	59241	1000	+	.	gene_id "CUFF.24"; transcript_id "CUFF.24.2"; FPKM "0.0684931507"; frac "0.000000"; conf_lo "0.068493"; conf_hi "0.068493"; cov "0.008891"; full_read_support "yes";
CARPO_1002	Cufflinks	exon	57906	59241	1000	+	.	gene_id "CUFF.24"; transcript_id "CUFF.24.2"; exon_number "1"; FPKM "0.0684931507"; frac "0.000000"; conf_lo "0.068493"; conf_hi "0.068493"; cov "0.008891";
CARPO_1002	Cufflinks	transcript	58147	59365	1000	-	.	gene_id "L596_g7456"; transcript_id "L596_g7456.t2"; FPKM "0.0000000000"; frac "0.000000"; conf_lo "0.000000"; conf_hi "0.000000"; cov "0.000000"; full_read_support "yes";
CARPO_1002	Cufflinks	exon	58147	58470	1000	-	.	gene_id "L596_g7456"; transcript_id "L596_g7456.t2"; exon_number "1"; FPKM "0.0000000000"; frac "0.000000"; conf_lo "0.000000"; conf_hi "0.000000"; cov "0.000000";
CARPO_1002	Cufflinks	exon	58516	58661	1000	-	.	gene_id "L596_g7456"; transcript_id "L596_g7456.t2"; exon_number "2"; FPKM "0.0000000000"; frac "0.000000"; conf_lo "0.000000"; conf_hi "0.000000"; cov "0.000000";
CARPO_1002	Cufflinks	exon	58711	58769	1000	-	.	gene_id "L596_g7456"; transcript_id "L596_g7456.t2"; exon_number "3"; FPKM "0.0000000000"; frac "0.000000"; conf_lo "0.000000"; conf_hi "0.000000"; cov "0.000000";
CARPO_1002	Cufflinks	exon	58846	59365	1000	-	.	gene_id "L596_g7456"; transcript_id "L596_g7456.t2"; exon_number "4"; FPKM "0.0000000000"; frac "0.000000"; conf_lo "0.000000"; conf_hi "0.000000"; cov "0.000000";
CARPO_1002	Cufflinks	transcript	58547	59365	1000	-	.	gene_id "L596_g7456"; transcript_id "L596_g7456.t1"; FPKM "0.0000000000"; frac "0.000000"; conf_lo "0.000000"; conf_hi "0.000000"; cov "0.000000"; full_read_support "yes";
CARPO_1002	Cufflinks	exon	58547	58661	1000	-	.	gene_id "L596_g7456"; transcript_id "L596_g7456.t1"; exon_number "1"; FPKM "0.0000000000"; frac "0.000000"; conf_lo "0.000000"; conf_hi "0.000000"; cov "0.000000";
CARPO_1002	Cufflinks	exon	58711	59365	1000	-	.	gene_id "L596_g7456"; transcript_id "L596_g7456.t1"; exon_number "2"; FPKM "0.0000000000"; frac "0.000000"; conf_lo "0.000000"; conf_hi "0.000000"; cov "0.000000";
CARPO_1002	Cufflinks	transcript	125426	126625	1	+	.	gene_id "CUFF.25"; transcript_id "L596_g7478.t1"; FPKM "0.0000000000"; frac "0.000000"; conf_lo "0.000000"; conf_hi "0.000000"; cov "0.000000"; full_read_support "yes";
CARPO_1002	Cufflinks	exon	125426	125569	1	+	.	gene_id "CUFF.25"; transcript_id "L596_g7478.t1"; exon_number "1"; FPKM "0.0000000000"; frac "0.000000"; conf_lo "0.000000"; conf_hi "0.000000"; cov "0.000000";
CARPO_1002	Cufflinks	exon	125615	125775	1	+	.	gene_id "CUFF.25"; transcript_id "L596_g7478.t1"; exon_number "2"; FPKM "0.0000000000"; frac "0.000000"; conf_lo "0.000000"; conf_hi "0.000000"; cov "0.000000";
CARPO_1002	Cufflinks	exon	125818	125955	1	+	.	gene_id "CUFF.25"; transcript_id "L596_g7478.t1"; exon_number "3"; FPKM "0.0000000000"; frac "0.000000"; conf_lo "0.000000"; conf_hi "0.000000"; cov "0.000000";
CARPO_1002	Cufflinks	exon	126006	126264	1	+	.	gene_id "CUFF.25"; transcript_id "L596_g7478.t1"; exon_number "4"; FPKM "0.0000000000"; frac "0.000000"; conf_lo "0.000000"; conf_hi "0.000000"; cov "0.000000";
CARPO_1002	Cufflinks	exon	126414	126625	1	+	.	gene_id "CUFF.25"; transcript_id "L596_g7478.t1"; exon_number "5"; FPKM "0.0000000000"; frac "0.000000"; conf_lo "0.000000"; conf_hi "0.000000"; cov "0.000000";
CARPO_1002	Cufflinks	transcript	125426	127263	1000	+	.	gene_id "CUFF.25"; transcript_id "CUFF.25.2"; FPKM "0.0696202532"; frac "0.000000"; conf_lo "0.069620"; conf_hi "0.069620"; cov "0.009028"; full_read_support "yes";
CARPO_1002	Cufflinks	exon	125426	125569	1000	+	.	gene_id "CUFF.25"; transcript_id "CUFF.25.2"; exon_number "1"; FPKM "0.0696202532"; frac "0.000000"; conf_lo "0.069620"; conf_hi "0.069620"; cov "0.009028";
CARPO_1002	Cufflinks	exon	125615	125775	1000	+	.	gene_id "CUFF.25"; transcript_id "CUFF.25.2"; exon_number "2"; FPKM "0.0696202532"; frac "0.000000"; conf_lo "0.069620"; conf_hi "0.069620"; cov "0.009028";
CARPO_1002	Cufflinks	exon	125818	125955	1000	+	.	gene_id "CUFF.25"; transcript_id "CUFF.25.2"; exon_number "3"; FPKM "0.0696202532"; frac "0.000000"; conf_lo "0.069620"; conf_hi "0.069620"; cov "0.009028";
CARPO_1002	Cufflinks	exon	126006	126264	1000	+	.	gene_id "CUFF.25"; transcript_id "CUFF.25.2"; exon_number "4"; FPKM "0.0696202532"; frac "0.000000"; conf_lo "0.069620"; conf_hi "0.069620"; cov "0.009028";
CARPO_1002	Cufflinks	exon	126414	126893	1000	+	.	gene_id "CUFF.25"; transcript_id "CUFF.25.2"; exon_number "5"; FPKM "0.0696202532"; frac "0.000000"; conf_lo "0.069620"; conf_hi "0.069620"; cov "0.009028";
CARPO_1002	Cufflinks	exon	126935	127263	1000	+	.	gene_id "CUFF.25"; transcript_id "CUFF.25.2"; exon_number "6"; FPKM "0.0696202532"; frac "0.000000"; conf_lo "0.069620"; conf_hi "0.069620"; cov "0.009028";
CARPO_1002	Cufflinks	transcript	126686	127263	1	+	.	gene_id "CUFF.25"; transcript_id "L596_g7479.t1"; FPKM "0.0000000000"; frac "0.000000"; conf_lo "0.000000"; conf_hi "0.000000"; cov "0.000000"; full_read_support "yes";
CARPO_1002	Cufflinks	exon	126686	126893	1	+	.	gene_id "CUFF.25"; transcript_id "L596_g7479.t1"; exon_number "1"; FPKM "0.0000000000"; frac "0.000000"; conf_lo "0.000000"; conf_hi "0.000000"; cov "0.000000";
CARPO_1002	Cufflinks	exon	126935	127263	1	+	.	gene_id "CUFF.25"; transcript_id "L596_g7479.t1"; exon_number "2"; FPKM "0.0000000000"; frac "0.000000"; conf_lo "0.000000"; conf_hi "0.000000"; cov "0.000000";
CARPO_1003	Cufflinks	transcript	1	553	1000	+	.	gene_id "L596_g7501"; transcript_id "L596_g7501.t1"; FPKM "0.0000000000"; frac "0.000000"; conf_lo "0.000000"; conf_hi "0.000000"; cov "0.000000"; full_read_support "yes";
CARPO_1003	Cufflinks	exon	1	477	1000	+	.	gene_id "L596_g7501"; transcript_id "L596_g7501.t1"; exon_number "1"; FPKM "0.0000000000"; frac "0.000000"; conf_lo "0.000000"; conf_hi "0.000000"; cov "0.000000";
CARPO_1003	Cufflinks	exon	521	553	1000	+	.	gene_id "L596_g7501"; transcript_id "L596_g7501.t1"; exon_number "2"; FPKM "0.0000000000"; frac "0.000000"; conf_lo "0.000000"; conf_hi "0.000000"; cov "0.000000";
CARPO_1004	Cufflinks	transcript	1	416	1000	+	.	gene_id "L596_g7502"; transcript_id "L596_g7502.t1"; FPKM "0.0000000000"; frac "0.000000"; conf_lo "0.000000"; conf_hi "0.000000"; cov "0.000000"; full_read_support "yes";
CARPO_1004	Cufflinks	exon	1	416	1000	+	.	gene_id "L596_g7502"; transcript_id "L596_g7502.t1"; exon_number "1"; FPKM "0.0000000000"; frac "0.000000"; conf_lo "0.000000"; conf_hi "0.000000"; cov "0.000000";
CARPO_1002	Cufflinks	transcript	143429	143855	1	-	.	gene_id "CUFF.26"; transcript_id "L596_g7483.t1"; FPKM "0.0000000000"; frac "0.000000"; conf_lo "0.000000"; conf_hi "0.000000"; cov "0.000000"; full_read_support "yes";
CARPO_1002	Cufflinks	exon	143429	143639	1	-	.	gene_id "CUFF.26"; transcript_id "L596_g7483.t1"; exon_number "1"; FPKM "0.0000000000"; frac "0.000000"; conf_lo "0.000000"; conf_hi "0.000000"; cov "0.000000";
CARPO_1002	Cufflinks	exon	143686	143855	1	-	.	gene_id "CUFF.26"; transcript_id "L596_g7483.t1"; exon_number "2"; FPKM "0.0000000000"; frac "0.000000"; conf_lo "0.000000"; conf_hi "0.000000"; cov "0.000000";
CARPO_1002	Cufflinks	transcript	143429	144355	1000	-	.	gene_id "CUFF.26"; transcript_id "CUFF.26.2"; FPKM "0.1587301587"; frac "0.000000"; conf_lo "0.158730"; conf_hi "0.158730"; cov "0.011387"; full_read_support "yes";
CARPO_1002	Cufflinks	exon	143429	143639	1000	-	.	gene_id "CUFF.26"; transcript_id "CUFF.26.2"; exon_number "1"; FPKM "0.1587301587"; frac "0.000000"; conf_lo "0.158730"; conf_hi "0.158730"; cov "0.011387";
CARPO_1002	Cufflinks	exon	143686	144112	1000	-	.	gene_id "CUFF.26"; transcript_id "CUFF.26.2"; exon_number "2"; FPKM "0.1587301587"; frac "0.000000"; conf_lo "0.158730"; conf_hi "0.158730"; cov "0.011387";
CARPO_1002	Cufflinks	exon	144156	144355	1000	-	.	gene_id "CUFF.26"; transcript_id "CUFF.26.2"; exon_number "3"; FPKM "0.1587301587"; frac "0.000000"; conf_lo "0.158730"; conf_hi "0.158730"; cov "0.011387";
CARPO_1002	Cufflinks	transcript	143907	144355	1	-	.	gene_id "CUFF.26"; transcript_id "L596_g7484.t1"; FPKM "0.0000000000"; frac "0.000000"; conf_lo "0.000000"; conf_hi "0.000000"; cov "0.000000"; full_read_support "yes";
CARPO_1002	Cufflinks	exon	143907	144112	1	-	.	gene_id "CUFF.26"; transcript_id "L596_g7484.t1"; exon_number "1"; FPKM "0.0000000000"; frac "0.000000"; conf_lo "0.000000"; conf_hi "0.000000"; cov "0.000000";
CARPO_1002	Cufflinks	exon	144156	144355	1	-	.	gene_id "CUFF.26"; transcript_id "L596_g7484.t1"; exon_number "2"; FPKM "0.0000000000"; frac "0.000000"; conf_lo "0.000000"; conf_hi "0.000000"; cov "0.000000";
CARPO_1005	Cufflinks	transcript	1	429	1000	-	.	gene_id "L596_g7503"; transcript_id "L596_g7503.t1"; FPKM "0.0000000000"; frac "0.000000"; conf_lo "0.000000"; conf_hi "0.000000"; cov "0.000000"; full_read_support "yes";
CARPO_1005	Cufflinks	exon	1	429	1000	-	.	gene_id "L596_g7503"; transcript_id "L596_g7503.t1"; exon_number "1"; FPKM "0.0000000000"; frac "0.000000"; conf_lo "0.000000"; conf_hi "0.000000"; cov "0.000000";
CARPO_1002	Cufflinks	transcript	115526	117466	1	+	.	gene_id "CUFF.27"; transcript_id "L596_g7472.t2"; FPKM "0.0000000000"; frac "0.000000"; conf_lo "0.000000"; conf_hi "0.000000"; cov "0.000000"; full_read_support "yes";
CARPO_1002	Cufflinks	exon	115526	115896	1	+	.	gene_id "CUFF.27"; transcript_id "L596_g7472.t2"; exon_number "1"; FPKM "0.0000000000"; frac "0.000000"; conf_lo "0.000000"; conf_hi "0.000000"; cov "0.000000";
CARPO_1002	Cufflinks	exon	116285	116606	1	+	.	gene_id "CUFF.27"; transcript_id "L596_g7472.t2"; exon_number "2"; FPKM "0.0000000000"; frac "0.000000"; conf_lo "0.000000"; conf_hi "0.000000"; cov "0.000000";
CARPO_1002	Cufflinks	exon	116985	117466	1	+	.	gene_id "CUFF.27"; transcript_id "L596_g7472.t2"; exon_number "3"; FPKM "0.0000000000"; frac "0.000000"; conf_lo "0.000000"; conf_hi "0.000000"; cov "0.000000";
CARPO_1002	Cufflinks	transcript	115526	117466	1	+	.	gene_id "CUFF.27"; transcript_id "L596_g7472.t1"; FPKM "0.0000000000"; frac "0.000000"; conf_lo "0.000000"; conf_hi "0.000000"; cov "0.000000"; full_read_support "yes";
CARPO_1002	Cufflinks	exon	115526	115896	1	+	.	gene_id "CUFF.27"; transcript_id "L596_g7472.t1"; exon_number "1"; FPKM "0.0000000000"; frac "0.000000"; conf_lo "0.000000"; conf_hi "0.000000"; cov "0.000000";
CARPO_1002	Cufflinks	exon	116119	116199	1	+	.	gene_id "CUFF.27"; transcript_id "L596_g7472.t1"; exon_number "2"; FPKM "0.0000000000"; frac "0.000000"; conf_lo "0.000000"; conf_hi "0.000000"; cov "0.000000";
CARPO_1002	Cufflinks	exon	116285	116606	1	+	.	gene_id "CUFF.27"; transcript_id "L596_g7472.t1"; exon_number "3"; FPKM "0.0000000000"; frac "0.000000"; conf_lo "0.000000"; conf_hi "0.000000"; cov "0.000000";
CARPO_1002	Cufflinks	exon	116985	117466	1	+	.	gene_id "CUFF.27"; transcript_id "L596_g7472.t1"; exon_number "4"; FPKM "0.0000000000"; frac "0.000000"; conf_lo "0.000000"; conf_hi "0.000000"; cov "0.000000";
CARPO_1002	Cufflinks	transcript	115526	120149	500	+	.	gene_id "CUFF.27"; transcript_id "CUFF.27.3"; FPKM "0.2500000000"; frac "0.000000"; conf_lo "0.250000"; conf_hi "0.250000"; cov "0.054377"; full_read_support "no";
CARPO_1002	Cufflinks	exon	115526	115896	500	+	.	gene_id "CUFF.27"; transcript_id "CUFF.27.3"; exon_number "1"; FPKM "0.2500000000"; frac "0.000000"; conf_lo "0.250000"; conf_hi "0.250000"; cov "0.054377";
CARPO_1002	Cufflinks	exon	116285	116606	500	+	.	gene_id "CUFF.27"; transcript_id "CUFF.27.3"; exon_number "2"; FPKM "0.2500000000"; frac "0.000000"; conf_lo "0.250000"; conf_hi "0.250000"; cov "0.054377";
CARPO_1002	Cufflinks	exon	116985	118229	500	+	.	gene_id "CUFF.27"; transcript_id "CUFF.27.3"; exon_number "3"; FPKM "0.2500000000"; frac "0.000000"; conf_lo "0.250000"; conf_hi "0.250000"; cov "0.054377";
CARPO_1002	Cufflinks	exon	118276	118556	500	+	.	gene_id "CUFF.27"; transcript_id "CUFF.27.3"; exon_number "4"; FPKM "0.2500000000"; frac "0.000000"; conf_lo "0.250000"; conf_hi "0.250000"; cov "0.054377";
CARPO_1002	Cufflinks	exon	118841	119177	500	+	.	gene_id "CUFF.27"; transcript_id "CUFF.27.3"; exon_number "5"; FPKM "0.2500000000"; frac "0.000000"; conf_lo "0.250000"; conf_hi "0.250000"; cov "0.054377";
CARPO_1002	Cufflinks	exon	119363	119562	500	+	.	gene_id "CUFF.27"; transcript_id "CUFF.27.3"; exon_number "6"; FPKM "0.2500000000"; frac "0.000000"; conf_lo "0.250000"; conf_hi "0.250000"; cov "0.054377";
CARPO_1002	Cufflinks	exon	119603	119734	500	+	.	gene_id "CUFF.27"; transcript_id "CUFF.27.3"; exon_number "7"; FPKM "0.2500000000"; frac "0.000000"; conf_lo "0.250000"; conf_hi "0.250000"; cov "0.054377";
CARPO_1002	Cufflinks	exon	119777	120149	500	+	.	gene_id "CUFF.27"; transcript_id "CUFF.27.3"; exon_number "8"; FPKM "0.2500000000"; frac "0.000000"; conf_lo "0.250000"; conf_hi "0.250000"; cov "0.054377";
CARPO_1002	Cufflinks	transcript	115526	120149	1000	+	.	gene_id "CUFF.27"; transcript_id "CUFF.27.4"; FPKM "0.5000000000"; frac "0.000000"; conf_lo "0.500000"; conf_hi "0.500000"; cov "0.108754"; full_read_support "no";
CARPO_1002	Cufflinks	exon	115526	115896	1000	+	.	gene_id "CUFF.27"; transcript_id "CUFF.27.4"; exon_number "1"; FPKM "0.5000000000"; frac "0.000000"; conf_lo "0.500000"; conf_hi "0.500000"; cov "0.108754";
CARPO_1002	Cufflinks	exon	116285	116606	1000	+	.	gene_id "CUFF.27"; transcript_id "CUFF.27.4"; exon_number "2"; FPKM "0.5000000000"; frac "0.000000"; conf_lo "0.500000"; conf_hi "0.500000"; cov "0.108754";
CARPO_1002	Cufflinks	exon	116985	118229	1000	+	.	gene_id "CUFF.27"; transcript_id "CUFF.27.4"; exon_number "3"; FPKM "0.5000000000"; frac "0.000000"; conf_lo "0.500000"; conf_hi "0.500000"; cov "0.108754";
CARPO_1002	Cufflinks	exon	118276	118556	1000	+	.	gene_id "CUFF.27"; transcript_id "CUFF.27.4"; exon_number "4"; FPKM "0.5000000000"; frac "0.000000"; conf_lo "0.500000"; conf_hi "0.500000"; cov "0.108754";
CARPO_1002	Cufflinks	exon	118841	119135	1000	+	.	gene_id "CUFF.27"; transcript_id "CUFF.27.4"; exon_number "5"; FPKM "0.5000000000"; frac "0.000000"; conf_lo "0.500000"; conf_hi "0.500000"; cov "0.108754";
CARPO_1002	Cufflinks	exon	119363	119562	1000	+	.	gene_id "CUFF.27"; transcript_id "CUFF.27.4"; exon_number "6"; FPKM "0.5000000000"; frac "0.000000"; conf_lo "0.500000"; conf_hi "0.500000"; cov "0.108754";
CARPO_1002	Cufflinks	exon	119603	119734	1000	+	.	gene_id "CUFF.27"; transcript_id "CUFF.27.4"; exon_number "7"; FPKM "0.5000000000"; frac "0.000000"; conf_lo "0.500000"; conf_hi "0.500000"; cov "0.108754";
CARPO_1002	Cufflinks	exon	119777	120149	1000	+	.	gene_id "CUFF.27"; transcript_id "CUFF.27.4"; exon_number "8"; FPKM "0.5000000000"; frac "0.000000"; conf_lo "0.500000"; conf_hi "0.500000"; cov "0.108754";
CARPO_1002	Cufflinks	transcript	115526	120149	750	+	.	gene_id "CUFF.27"; transcript_id "CUFF.27.5"; FPKM "0.3750000000"; frac "0.000000"; conf_lo "0.375000"; conf_hi "0.375000"; cov "0.081565"; full_read_support "no";
CARPO_1002	Cufflinks	exon	115526	115896	750	+	.	gene_id "CUFF.27"; transcript_id "CUFF.27.5"; exon_number "1"; FPKM "0.3750000000"; frac "0.000000"; conf_lo "0.375000"; conf_hi "0.375000"; cov "0.081565";
CARPO_1002	Cufflinks	exon	116119	116199	750	+	.	gene_id "CUFF.27"; transcript_id "CUFF.27.5"; exon_number "2"; FPKM "0.3750000000"; frac "0.000000"; conf_lo "0.375000"; conf_hi "0.375000"; cov "0.081565";
CARPO_1002	Cufflinks	exon	116285	116606	750	+	.	gene_id "CUFF.27"; transcript_id "CUFF.27.5"; exon_number "3"; FPKM "0.3750000000"; frac "0.000000"; conf_lo "0.375000"; conf_hi "0.375000"; cov "0.081565";
CARPO_1002	Cufflinks	exon	116985	118229	750	+	.	gene_id "CUFF.27"; transcript_id "CUFF.27.5"; exon_number "4"; FPKM "0.3750000000"; frac "0.000000"; conf_lo "0.375000"; conf_hi "0.375000"; cov "0.081565";
CARPO_1002	Cufflinks	exon	118276	118556	750	+	.	gene_id "CUFF.27"; transcript_id "CUFF.27.5"; exon_number "5"; FPKM "0.3750000000"; frac "0.000000"; conf_lo "0.375000"; conf_hi "0.375000"; cov "0.081565";
CARPO_1002	Cufflinks	exon	118841	119177	750	+	.	gene_id "CUFF.27"; transcript_id "CUFF.27.5"; exon_number "6"; FPKM "0.3750000000"; frac "0.000000"; conf_lo "0.375000"; conf_hi "0.375000"; cov "0.081565";
CARPO_1002	Cufflinks	exon	119363	119562	750	+	.	gene_id "CUFF.27"; transcript_id "CUFF.27.5"; exon_number "7"; FPKM "0.3750000000"; frac "0.000000"; conf_lo "0.375000"; conf_hi "0.375000"; cov "0.081565";
CARPO_1002	Cufflinks	exon	119603	119734	750	+	.	gene_id "CUFF.27"; transcript_id "CUFF.27.5"; exon_number "8"; FPKM "0.3750000000"; frac "0.000000"; conf_lo "0.375000"; conf_hi "0.375000"; cov "0.081565";
CARPO_1002	Cufflinks	exon	119777	120149	750	+	.	gene_id "CUFF.27"; transcript_id "CUFF.27.5"; exon_number "9"; FPKM "0.3750000000"; frac "0.000000"; conf_lo "0.375000"; conf_hi "0.375000"; cov "0.081565";
CARPO_1002	Cufflinks	transcript	117516	120140	1	+	.	gene_id "CUFF.27"; transcript_id "L596_g7473.t1"; FPKM "0.0000000000"; frac "0.000000"; conf_lo "0.000000"; conf_hi "0.000000"; cov "0.000000"; full_read_support "yes";
CARPO_1002	Cufflinks	exon	117516	118229	1	+	.	gene_id "CUFF.27"; transcript_id "L596_g7473.t1"; exon_number "1"; FPKM "0.0000000000"; frac "0.000000"; conf_lo "0.000000"; conf_hi "0.000000"; cov "0.000000";
CARPO_1002	Cufflinks	exon	118276	118556	1	+	.	gene_id "CUFF.27"; transcript_id "L596_g7473.t1"; exon_number "2"; FPKM "0.0000000000"; frac "0.000000"; conf_lo "0.000000"; conf_hi "0.000000"; cov "0.000000";
CARPO_1002	Cufflinks	exon	118841	119177	1	+	.	gene_id "CUFF.27"; transcript_id "L596_g7473.t1"; exon_number "3"; FPKM "0.0000000000"; frac "0.000000"; conf_lo "0.000000"; conf_hi "0.000000"; cov "0.000000";
CARPO_1002	Cufflinks	exon	119363	119562	1	+	.	gene_id "CUFF.27"; transcript_id "L596_g7473.t1"; exon_number "4"; FPKM "0.0000000000"; frac "0.000000"; conf_lo "0.000000"; conf_hi "0.000000"; cov "0.000000";
CARPO_1002	Cufflinks	exon	119603	119734	1	+	.	gene_id "CUFF.27"; transcript_id "L596_g7473.t1"; exon_number "5"; FPKM "0.0000000000"; frac "0.000000"; conf_lo "0.000000"; conf_hi "0.000000"; cov "0.000000";
CARPO_1002	Cufflinks	exon	119777	120140	1	+	.	gene_id "CUFF.27"; transcript_id "L596_g7473.t1"; exon_number "6"; FPKM "0.0000000000"; frac "0.000000"; conf_lo "0.000000"; conf_hi "0.000000"; cov "0.000000";
CARPO_1006	Cufflinks	transcript	18397	19665	1000	-	.	gene_id "L596_g7507"; transcript_id "L596_g7507.t1"; FPKM "0.0000000000"; frac "0.000000"; conf_lo "0.000000"; conf_hi "0.000000"; cov "0.000000"; full_read_support "yes";
CARPO_1006	Cufflinks	exon	18397	18604	1000	-	.	gene_id "L596_g7507"; transcript_id "L596_g7507.t1"; exon_number "1"; FPKM "0.0000000000"; frac "0.000000"; conf_lo "0.000000"; conf_hi "0.000000"; cov "0.000000";
CARPO_1006	Cufflinks	exon	19336	19665	1000	-	.	gene_id "L596_g7507"; transcript_id "L596_g7507.t1"; exon_number "2"; FPKM "0.0000000000"; frac "0.000000"; conf_lo "0.000000"; conf_hi "0.000000"; cov "0.000000";
CARPO_1006	Cufflinks	transcript	23116	24700	1000	+	.	gene_id "L596_g7511"; transcript_id "L596_g7511.t1"; FPKM "0.0000000000"; frac "0.000000"; conf_lo "0.000000"; conf_hi "0.000000"; cov "0.000000"; full_read_support "yes";
CARPO_1006	Cufflinks	exon	23116	23176	1000	+	.	gene_id "L596_g7511"; transcript_id "L596_g7511.t1"; exon_number "1"; FPKM "0.0000000000"; frac "0.000000"; conf_lo "0.000000"; conf_hi "0.000000"; cov "0.000000";
CARPO_1006	Cufflinks	exon	23964	24158	1000	+	.	gene_id "L596_g7511"; transcript_id "L596_g7511.t1"; exon_number "2"; FPKM "0.0000000000"; frac "0.000000"; conf_lo "0.000000"; conf_hi "0.000000"; cov "0.000000";
CARPO_1006	Cufflinks	exon	24207	24262	1000	+	.	gene_id "L596_g7511"; transcript_id "L596_g7511.t1"; exon_number "3"; FPKM "0.0000000000"; frac "0.000000"; conf_lo "0.000000"; conf_hi "0.000000"; cov "0.000000";
CARPO_1006	Cufflinks	exon	24305	24456	1000	+	.	gene_id "L596_g7511"; transcript_id "L596_g7511.t1"; exon_number "4"; FPKM "0.0000000000"; frac "0.000000"; conf_lo "0.000000"; conf_hi "0.000000"; cov "0.000000";
CARPO_1006	Cufflinks	exon	24499	24700	1000	+	.	gene_id "L596_g7511"; transcript_id "L596_g7511.t1"; exon_number "5"; FPKM "0.0000000000"; frac "0.000000"; conf_lo "0.000000"; conf_hi "0.000000"; cov "0.000000";
CARPO_1006	Cufflinks	transcript	22006	22637	1000	+	.	gene_id "L596_g7510"; transcript_id "L596_g7510.t1"; FPKM "0.0000000000"; frac "0.000000"; conf_lo "0.000000"; conf_hi "0.000000"; cov "0.000000"; full_read_support "yes";
CARPO_1006	Cufflinks	exon	22006	22637	1000	+	.	gene_id "L596_g7510"; transcript_id "L596_g7510.t1"; exon_number "1"; FPKM "0.0000000000"; frac "0.000000"; conf_lo "0.000000"; conf_hi "0.000000"; cov "0.000000";
CARPO_1002	Cufflinks	transcript	127616	132372	1000	+	.	gene_id "L596_g7480"; transcript_id "L596_g7480.t1"; FPKM "0.0000000000"; frac "0.000000"; conf_lo "0.000000"; conf_hi "0.000000"; cov "0.000000"; full_read_support "yes";
CARPO_1002	Cufflinks	exon	127616	128022	1000	+	.	gene_id "L596_g7480"; transcript_id "L596_g7480.t1"; exon_number "1"; FPKM "0.0000000000"; frac "0.000000"; conf_lo "0.000000"; conf_hi "0.000000"; cov "0.000000";
CARPO_1002	Cufflinks	exon	128070	128320	1000	+	.	gene_id "L596_g7480"; transcript_id "L596_g7480.t1"; exon_number "2"; FPKM "0.0000000000"; frac "0.000000"; conf_lo "0.000000"; conf_hi "0.000000"; cov "0.000000";
CARPO_1002	Cufflinks	exon	128369	128543	1000	+	.	gene_id "L596_g7480"; transcript_id "L596_g7480.t1"; exon_number "3"; FPKM "0.0000000000"; frac "0.000000"; conf_lo "0.000000"; conf_hi "0.000000"; cov "0.000000";
CARPO_1002	Cufflinks	exon	128590	128772	1000	+	.	gene_id "L596_g7480"; transcript_id "L596_g7480.t1"; exon_number "4"; FPKM "0.0000000000"; frac "0.000000"; conf_lo "0.000000"; conf_hi "0.000000"; cov "0.000000";
CARPO_1002	Cufflinks	exon	129934	130104	1000	+	.	gene_id "L596_g7480"; transcript_id "L596_g7480.t1"; exon_number "5"; FPKM "0.0000000000"; frac "0.000000"; conf_lo "0.000000"; conf_hi "0.000000"; cov "0.000000";
CARPO_1002	Cufflinks	exon	130154	130576	1000	+	.	gene_id "L596_g7480"; transcript_id "L596_g7480.t1"; exon_number "6"; FPKM "0.0000000000"; frac "0.000000"; conf_lo "0.000000"; conf_hi "0.000000"; cov "0.000000";
CARPO_1002	Cufflinks	exon	130623	131339	1000	+	.	gene_id "L596_g7480"; transcript_id "L596_g7480.t1"; exon_number "7"; FPKM "0.0000000000"; frac "0.000000"; conf_lo "0.000000"; conf_hi "0.000000"; cov "0.000000";
CARPO_1002	Cufflinks	exon	131386	131693	1000	+	.	gene_id "L596_g7480"; transcript_id "L596_g7480.t1"; exon_number "8"; FPKM "0.0000000000"; frac "0.000000"; conf_lo "0.000000"; conf_hi "0.000000"; cov "0.000000";
CARPO_1002	Cufflinks	exon	131740	131922	1000	+	.	gene_id "L596_g7480"; transcript_id "L596_g7480.t1"; exon_number "9"; FPKM "0.0000000000"; frac "0.000000"; conf_lo "0.000000"; conf_hi "0.000000"; cov "0.000000";
CARPO_1002	Cufflinks	exon	131969	132084	1000	+	.	gene_id "L596_g7480"; transcript_id "L596_g7480.t1"; exon_number "10"; FPKM "0.0000000000"; frac "0.000000"; conf_lo "0.000000"; conf_hi "0.000000"; cov "0.000000";
CARPO_1002	Cufflinks	exon	132130	132372	1000	+	.	gene_id "L596_g7480"; transcript_id "L596_g7480.t1"; exon_number "11"; FPKM "0.0000000000"; frac "0.000000"; conf_lo "0.000000"; conf_hi "0.000000"; cov "0.000000";
CARPO_1002	Cufflinks	transcript	129785	137899	1000	-	.	gene_id "CUFF.28"; transcript_id "CUFF.28.1"; FPKM "0.8333333333"; frac "0.000000"; conf_lo "0.833333"; conf_hi "0.833333"; cov "0.483898"; full_read_support "yes";
CARPO_1002	Cufflinks	exon	129785	132849	1000	-	.	gene_id "CUFF.28"; transcript_id "CUFF.28.1"; exon_number "1"; FPKM "0.8333333333"; frac "0.000000"; conf_lo "0.833333"; conf_hi "0.833333"; cov "0.483898";
CARPO_1002	Cufflinks	exon	132898	133034	1000	-	.	gene_id "CUFF.28"; transcript_id "CUFF.28.1"; exon_number "2"; FPKM "0.8333333333"; frac "0.000000"; conf_lo "0.833333"; conf_hi "0.833333"; cov "0.483898";
CARPO_1002	Cufflinks	exon	133081	133561	1000	-	.	gene_id "CUFF.28"; transcript_id "CUFF.28.1"; exon_number "3"; FPKM "0.8333333333"; frac "0.000000"; conf_lo "0.833333"; conf_hi "0.833333"; cov "0.483898";
CARPO_1002	Cufflinks	exon	133609	133865	1000	-	.	gene_id "CUFF.28"; transcript_id "CUFF.28.1"; exon_number "4"; FPKM "0.8333333333"; frac "0.000000"; conf_lo "0.833333"; conf_hi "0.833333"; cov "0.483898";
CARPO_1002	Cufflinks	exon	133912	134102	1000	-	.	gene_id "CUFF.28"; transcript_id "CUFF.28.1"; exon_number "5"; FPKM "0.8333333333"; frac "0.000000"; conf_lo "0.833333"; conf_hi "0.833333"; cov "0.483898";
CARPO_1002	Cufflinks	exon	134538	134915	1000	-	.	gene_id "CUFF.28"; transcript_id "CUFF.28.1"; exon_number "6"; FPKM "0.8333333333"; frac "0.000000"; conf_lo "0.833333"; conf_hi "0.833333"; cov "0.483898";
CARPO_1002	Cufflinks	exon	135039	135268	1000	-	.	gene_id "CUFF.28"; transcript_id "CUFF.28.1"; exon_number "7"; FPKM "0.8333333333"; frac "0.000000"; conf_lo "0.833333"; conf_hi "0.833333"; cov "0.483898";
CARPO_1002	Cufflinks	exon	135316	135750	1000	-	.	gene_id "CUFF.28"; transcript_id "CUFF.28.1"; exon_number "8"; FPKM "0.8333333333"; frac "0.000000"; conf_lo "0.833333"; conf_hi "0.833333"; cov "0.483898";
CARPO_1002	Cufflinks	exon	135796	135973	1000	-	.	gene_id "CUFF.28"; transcript_id "CUFF.28.1"; exon_number "9"; FPKM "0.8333333333"; frac "0.000000"; conf_lo "0.833333"; conf_hi "0.833333"; cov "0.483898";
CARPO_1002	Cufflinks	exon	136020	136289	1000	-	.	gene_id "CUFF.28"; transcript_id "CUFF.28.1"; exon_number "10"; FPKM "0.8333333333"; frac "0.000000"; conf_lo "0.833333"; conf_hi "0.833333"; cov "0.483898";
CARPO_1002	Cufflinks	exon	136479	136729	1000	-	.	gene_id "CUFF.28"; transcript_id "CUFF.28.1"; exon_number "11"; FPKM "0.8333333333"; frac "0.000000"; conf_lo "0.833333"; conf_hi "0.833333"; cov "0.483898";
CARPO_1002	Cufflinks	exon	136774	136891	1000	-	.	gene_id "CUFF.28"; transcript_id "CUFF.28.1"; exon_number "12"; FPKM "0.8333333333"; frac "0.000000"; conf_lo "0.833333"; conf_hi "0.833333"; cov "0.483898";
CARPO_1002	Cufflinks	exon	137032	137899	1000	-	.	gene_id "CUFF.28"; transcript_id "CUFF.28.1"; exon_number "13"; FPKM "0.8333333333"; frac "0.000000"; conf_lo "0.833333"; conf_hi "0.833333"; cov "0.483898";
CARPO_1002	Cufflinks	transcript	132617	137655	1	-	.	gene_id "CUFF.28"; transcript_id "L596_g7481.t1"; FPKM "0.0000000000"; frac "0.000000"; conf_lo "0.000000"; conf_hi "0.000000"; cov "0.000000"; full_read_support "yes";
CARPO_1002	Cufflinks	exon	132617	132849	1	-	.	gene_id "CUFF.28"; transcript_id "L596_g7481.t1"; exon_number "1"; FPKM "0.0000000000"; frac "0.000000"; conf_lo "0.000000"; conf_hi "0.000000"; cov "0.000000";
CARPO_1002	Cufflinks	exon	132898	133034	1	-	.	gene_id "CUFF.28"; transcript_id "L596_g7481.t1"; exon_number "2"; FPKM "0.0000000000"; frac "0.000000"; conf_lo "0.000000"; conf_hi "0.000000"; cov "0.000000";
CARPO_1002	Cufflinks	exon	133081	133561	1	-	.	gene_id "CUFF.28"; transcript_id "L596_g7481.t1"; exon_number "3"; FPKM "0.0000000000"; frac "0.000000"; conf_lo "0.000000"; conf_hi "0.000000"; cov "0.000000";
CARPO_1002	Cufflinks	exon	133609	133865	1	-	.	gene_id "CUFF.28"; transcript_id "L596_g7481.t1"; exon_number "4"; FPKM "0.0000000000"; frac "0.000000"; conf_lo "0.000000"; conf_hi "0.000000"; cov "0.000000";
CARPO_1002	Cufflinks	exon	133912	134102	1	-	.	gene_id "CUFF.28"; transcript_id "L596_g7481.t1"; exon_number "5"; FPKM "0.0000000000"; frac "0.000000"; conf_lo "0.000000"; conf_hi "0.000000"; cov "0.000000";
CARPO_1002	Cufflinks	exon	134230	134355	1	-	.	gene_id "CUFF.28"; transcript_id "L596_g7481.t1"; exon_number "6"; FPKM "0.0000000000"; frac "0.000000"; conf_lo "0.000000"; conf_hi "0.000000"; cov "0.000000";
CARPO_1002	Cufflinks	exon	134538	134915	1	-	.	gene_id "CUFF.28"; transcript_id "L596_g7481.t1"; exon_number "7"; FPKM "0.0000000000"; frac "0.000000"; conf_lo "0.000000"; conf_hi "0.000000"; cov "0.000000";
CARPO_1002	Cufflinks	exon	135039	135268	1	-	.	gene_id "CUFF.28"; transcript_id "L596_g7481.t1"; exon_number "8"; FPKM "0.0000000000"; frac "0.000000"; conf_lo "0.000000"; conf_hi "0.000000"; cov "0.000000";
CARPO_1002	Cufflinks	exon	135316	135750	1	-	.	gene_id "CUFF.28"; transcript_id "L596_g7481.t1"; exon_number "9"; FPKM "0.0000000000"; frac "0.000000"; conf_lo "0.000000"; conf_hi "0.000000"; cov "0.000000";
CARPO_1002	Cufflinks	exon	135796	135973	1	-	.	gene_id "CUFF.28"; transcript_id "L596_g7481.t1"; exon_number "10"; FPKM "0.0000000000"; frac "0.000000"; conf_lo "0.000000"; conf_hi "0.000000"; cov "0.000000";
CARPO_1002	Cufflinks	exon	136020	136289	1	-	.	gene_id "CUFF.28"; transcript_id "L596_g7481.t1"; exon_number "11"; FPKM "0.0000000000"; frac "0.000000"; conf_lo "0.000000"; conf_hi "0.000000"; cov "0.000000";
CARPO_1002	Cufflinks	exon	136479	136729	1	-	.	gene_id "CUFF.28"; transcript_id "L596_g7481.t1"; exon_number "12"; FPKM "0.0000000000"; frac "0.000000"; conf_lo "0.000000"; conf_hi "0.000000"; cov "0.000000";
CARPO_1002	Cufflinks	exon	136774	136891	1	-	.	gene_id "CUFF.28"; transcript_id "L596_g7481.t1"; exon_number "13"; FPKM "0.0000000000"; frac "0.000000"; conf_lo "0.000000"; conf_hi "0.000000"; cov "0.000000";
CARPO_1002	Cufflinks	exon	137032	137655	1	-	.	gene_id "CUFF.28"; transcript_id "L596_g7481.t1"; exon_number "14"; FPKM "0.0000000000"; frac "0.000000"; conf_lo "0.000000"; conf_hi "0.000000"; cov "0.000000";
CARPO_1002	Cufflinks	transcript	154065	156946	1000	+	.	gene_id "CUFF.29"; transcript_id "CUFF.29.1"; FPKM "1.0000000000"; frac "0.000000"; conf_lo "1.000000"; conf_hi "1.000000"; cov "0.329504"; full_read_support "yes";
CARPO_1002	Cufflinks	exon	154065	155682	1000	+	.	gene_id "CUFF.29"; transcript_id "CUFF.29.1"; exon_number "1"; FPKM "1.0000000000"; frac "0.000000"; conf_lo "1.000000"; conf_hi "1.000000"; cov "0.329504";
CARPO_1002	Cufflinks	exon	156107	156229	1000	+	.	gene_id "CUFF.29"; transcript_id "CUFF.29.1"; exon_number "2"; FPKM "1.0000000000"; frac "0.000000"; conf_lo "1.000000"; conf_hi "1.000000"; cov "0.329504";
CARPO_1002	Cufflinks	exon	156551	156946	1000	+	.	gene_id "CUFF.29"; transcript_id "CUFF.29.1"; exon_number "3"; FPKM "1.0000000000"; frac "0.000000"; conf_lo "1.000000"; conf_hi "1.000000"; cov "0.329504";
CARPO_1002	Cufflinks	transcript	154316	156946	1	+	.	gene_id "CUFF.29"; transcript_id "L596_g7488.t1"; FPKM "0.0000000000"; frac "0.000000"; conf_lo "0.000000"; conf_hi "0.000000"; cov "0.000000"; full_read_support "yes";
CARPO_1002	Cufflinks	exon	154316	156005	1	+	.	gene_id "CUFF.29"; transcript_id "L596_g7488.t1"; exon_number "1"; FPKM "0.0000000000"; frac "0.000000"; conf_lo "0.000000"; conf_hi "0.000000"; cov "0.000000";
CARPO_1002	Cufflinks	exon	156107	156229	1	+	.	gene_id "CUFF.29"; transcript_id "L596_g7488.t1"; exon_number "2"; FPKM "0.0000000000"; frac "0.000000"; conf_lo "0.000000"; conf_hi "0.000000"; cov "0.000000";
CARPO_1002	Cufflinks	exon	156551	156946	1	+	.	gene_id "CUFF.29"; transcript_id "L596_g7488.t1"; exon_number "3"; FPKM "0.0000000000"; frac "0.000000"; conf_lo "0.000000"; conf_hi "0.000000"; cov "0.000000";
CARPO_1006	Cufflinks	transcript	34027	34485	1000	-	.	gene_id "L596_g7515"; transcript_id "L596_g7515.t1"; FPKM "0.0000000000"; frac "0.000000"; conf_lo "0.000000"; conf_hi "0.000000"; cov "0.000000"; full_read_support "yes";
CARPO_1006	Cufflinks	exon	34027	34485	1000	-	.	gene_id "L596_g7515"; transcript_id "L596_g7515.t1"; exon_number "1"; FPKM "0.0000000000"; frac "0.000000"; conf_lo "0.000000"; conf_hi "0.000000"; cov "0.000000";
CARPO_1002	Cufflinks	transcript	148482	152495	1	-	.	gene_id "CUFF.30"; transcript_id "L596_g7487.t1"; FPKM "0.0000000000"; frac "0.000000"; conf_lo "0.000000"; conf_hi "0.000000"; cov "0.000000"; full_read_support "yes";
CARPO_1002	Cufflinks	exon	148482	148997	1	-	.	gene_id "CUFF.30"; transcript_id "L596_g7487.t1"; exon_number "1"; FPKM "0.0000000000"; frac "0.000000"; conf_lo "0.000000"; conf_hi "0.000000"; cov "0.000000";
CARPO_1002	Cufflinks	exon	149384	149495	1	-	.	gene_id "CUFF.30"; transcript_id "L596_g7487.t1"; exon_number "2"; FPKM "0.0000000000"; frac "0.000000"; conf_lo "0.000000"; conf_hi "0.000000"; cov "0.000000";
CARPO_1002	Cufflinks	exon	149655	150056	1	-	.	gene_id "CUFF.30"; transcript_id "L596_g7487.t1"; exon_number "3"; FPKM "0.0000000000"; frac "0.000000"; conf_lo "0.000000"; conf_hi "0.000000"; cov "0.000000";
CARPO_1002	Cufflinks	exon	150105	150334	1	-	.	gene_id "CUFF.30"; transcript_id "L596_g7487.t1"; exon_number "4"; FPKM "0.0000000000"; frac "0.000000"; conf_lo "0.000000"; conf_hi "0.000000"; cov "0.000000";
CARPO_1002	Cufflinks	exon	150387	150717	1	-	.	gene_id "CUFF.30"; transcript_id "L596_g7487.t1"; exon_number "5"; FPKM "0.0000000000"; frac "0.000000"; conf_lo "0.000000"; conf_hi "0.000000"; cov "0.000000";
CARPO_1002	Cufflinks	exon	152080	152160	1	-	.	gene_id "CUFF.30"; transcript_id "L596_g7487.t1"; exon_number "6"; FPKM "0.0000000000"; frac "0.000000"; conf_lo "0.000000"; conf_hi "0.000000"; cov "0.000000";
CARPO_1002	Cufflinks	exon	152204	152357	1	-	.	gene_id "CUFF.30"; transcript_id "L596_g7487.t1"; exon_number "7"; FPKM "0.0000000000"; frac "0.000000"; conf_lo "0.000000"; conf_hi "0.000000"; cov "0.000000";
CARPO_1002	Cufflinks	exon	152420	152495	1	-	.	gene_id "CUFF.30"; transcript_id "L596_g7487.t1"; exon_number "8"; FPKM "0.0000000000"; frac "0.000000"; conf_lo "0.000000"; conf_hi "0.000000"; cov "0.000000";
CARPO_1002	Cufflinks	transcript	148482	149378	500	-	.	gene_id "CUFF.30"; transcript_id "CUFF.30.2"; FPKM "0.5000000000"; frac "0.000000"; conf_lo "0.500000"; conf_hi "0.500000"; cov "0.115493"; full_read_support "yes";
CARPO_1002	Cufflinks	exon	148482	148997	500	-	.	gene_id "CUFF.30"; transcript_id "CUFF.30.2"; exon_number "1"; FPKM "0.5000000000"; frac "0.000000"; conf_lo "0.500000"; conf_hi "0.500000"; cov "0.115493";
CARPO_1002	Cufflinks	exon	149374	149378	500	-	.	gene_id "CUFF.30"; transcript_id "CUFF.30.2"; exon_number "2"; FPKM "0.5000000000"; frac "0.000000"; conf_lo "0.500000"; conf_hi "0.500000"; cov "0.115493";
CARPO_1002	Cufflinks	transcript	148482	151046	250	-	.	gene_id "CUFF.30"; transcript_id "CUFF.30.3"; FPKM "0.2500000000"; frac "0.000000"; conf_lo "0.250000"; conf_hi "0.250000"; cov "0.057747"; full_read_support "no";
CARPO_1002	Cufflinks	exon	148482	148997	250	-	.	gene_id "CUFF.30"; transcript_id "CUFF.30.3"; exon_number "1"; FPKM "0.2500000000"; frac "0.000000"; conf_lo "0.250000"; conf_hi "0.250000"; cov "0.057747";
CARPO_1002	Cufflinks	exon	149384	149495	250	-	.	gene_id "CUFF.30"; transcript_id "CUFF.30.3"; exon_number "2"; FPKM "0.2500000000"; frac "0.000000"; conf_lo "0.250000"; conf_hi "0.250000"; cov "0.057747";
CARPO_1002	Cufflinks	exon	149655	150056	250	-	.	gene_id "CUFF.30"; transcript_id "CUFF.30.3"; exon_number "3"; FPKM "0.2500000000"; frac "0.000000"; conf_lo "0.250000"; conf_hi "0.250000"; cov "0.057747";
CARPO_1002	Cufflinks	exon	150105	150334	250	-	.	gene_id "CUFF.30"; transcript_id "CUFF.30.3"; exon_number "4"; FPKM "0.2500000000"; frac "0.000000"; conf_lo "0.250000"; conf_hi "0.250000"; cov "0.057747";
CARPO_1002	Cufflinks	exon	150387	150717	250	-	.	gene_id "CUFF.30"; transcript_id "CUFF.30.3"; exon_number "5"; FPKM "0.2500000000"; frac "0.000000"; conf_lo "0.250000"; conf_hi "0.250000"; cov "0.057747";
CARPO_1002	Cufflinks	exon	150995	151046	250	-	.	gene_id "CUFF.30"; transcript_id "CUFF.30.3"; exon_number "6"; FPKM "0.2500000000"; frac "0.000000"; conf_lo "0.250000"; conf_hi "0.250000"; cov "0.057747";
CARPO_1002	Cufflinks	transcript	148482	152495	1000	-	.	gene_id "CUFF.30"; transcript_id "CUFF.30.4"; FPKM "1.0000000000"; frac "0.000000"; conf_lo "1.000000"; conf_hi "1.000000"; cov "0.230987"; full_read_support "yes";
CARPO_1002	Cufflinks	exon	148482	148997	1000	-	.	gene_id "CUFF.30"; transcript_id "CUFF.30.4"; exon_number "1"; FPKM "1.0000000000"; frac "0.000000"; conf_lo "1.000000"; conf_hi "1.000000"; cov "0.230987";
CARPO_1002	Cufflinks	exon	149655	150056	1000	-	.	gene_id "CUFF.30"; transcript_id "CUFF.30.4"; exon_number "2"; FPKM "1.0000000000"; frac "0.000000"; conf_lo "1.000000"; conf_hi "1.000000"; cov "0.230987";
CARPO_1002	Cufflinks	exon	150105	150334	1000	-	.	gene_id "CUFF.30"; transcript_id "CUFF.30.4"; exon_number "3"; FPKM "1.0000000000"; frac "0.000000"; conf_lo "1.000000"; conf_hi "1.000000"; cov "0.230987";
CARPO_1002	Cufflinks	exon	150387	150717	1000	-	.	gene_id "CUFF.30"; transcript_id "CUFF.30.4"; exon_number "4"; FPKM "1.0000000000"; frac "0.000000"; conf_lo "1.000000"; conf_hi "1.000000"; cov "0.230987";
CARPO_1002	Cufflinks	exon	152080	152160	1000	-	.	gene_id "CUFF.30"; transcript_id "CUFF.30.4"; exon_number "5"; FPKM "1.0000000000"; frac "0.000000"; conf_lo "1.000000"; conf_hi "1.000000"; cov "0.230987";
CARPO_1002	Cufflinks	exon	152204	152357	1000	-	.	gene_id "CUFF.30"; transcript_id "CUFF.30.4"; exon_number "6"; FPKM "1.0000000000"; frac "0.000000"; conf_lo "1.000000"; conf_hi "1.000000"; cov "0.230987";
CARPO_1002	Cufflinks	exon	152420	152495	1000	-	.	gene_id "CUFF.30"; transcript_id "CUFF.30.4"; exon_number "7"; FPKM "1.0000000000"; frac "0.000000"; conf_lo "1.000000"; conf_hi "1.000000"; cov "0.230987";
CARPO_1006	Cufflinks	transcript	34626	35970	1000	+	.	gene_id "L596_g7516"; transcript_id "L596_g7516.t1"; FPKM "0.0000000000"; frac "0.000000"; conf_lo "0.000000"; conf_hi "0.000000"; cov "0.000000"; full_read_support "yes";
CARPO_1006	Cufflinks	exon	34626	34786	1000	+	.	gene_id "L596_g7516"; transcript_id "L596_g7516.t1"; exon_number "1"; FPKM "0.0000000000"; frac "0.000000"; conf_lo "0.000000"; conf_hi "0.000000"; cov "0.000000";
CARPO_1006	Cufflinks	exon	34833	34952	1000	+	.	gene_id "L596_g7516"; transcript_id "L596_g7516.t1"; exon_number "2"; FPKM "0.0000000000"; frac "0.000000"; conf_lo "0.000000"; conf_hi "0.000000"; cov "0.000000";
CARPO_1006	Cufflinks	exon	34997	35097	1000	+	.	gene_id "L596_g7516"; transcript_id "L596_g7516.t1"; exon_number "3"; FPKM "0.0000000000"; frac "0.000000"; conf_lo "0.000000"; conf_hi "0.000000"; cov "0.000000";
CARPO_1006	Cufflinks	exon	35142	35245	1000	+	.	gene_id "L596_g7516"; transcript_id "L596_g7516.t1"; exon_number "4"; FPKM "0.0000000000"; frac "0.000000"; conf_lo "0.000000"; conf_hi "0.000000"; cov "0.000000";
CARPO_1006	Cufflinks	exon	35344	35499	1000	+	.	gene_id "L596_g7516"; transcript_id "L596_g7516.t1"; exon_number "5"; FPKM "0.0000000000"; frac "0.000000"; conf_lo "0.000000"; conf_hi "0.000000"; cov "0.000000";
CARPO_1006	Cufflinks	exon	35546	35649	1000	+	.	gene_id "L596_g7516"; transcript_id "L596_g7516.t1"; exon_number "6"; FPKM "0.0000000000"; frac "0.000000"; conf_lo "0.000000"; conf_hi "0.000000"; cov "0.000000";
CARPO_1006	Cufflinks	exon	35698	35763	1000	+	.	gene_id "L596_g7516"; transcript_id "L596_g7516.t1"; exon_number "7"; FPKM "0.0000000000"; frac "0.000000"; conf_lo "0.000000"; conf_hi "0.000000"; cov "0.000000";
CARPO_1006	Cufflinks	exon	35808	35970	1000	+	.	gene_id "L596_g7516"; transcript_id "L596_g7516.t1"; exon_number "8"; FPKM "0.0000000000"; frac "0.000000"; conf_lo "0.000000"; conf_hi "0.000000"; cov "0.000000";
CARPO_1006	Cufflinks	transcript	36166	36709	1000	+	.	gene_id "L596_g7517"; transcript_id "L596_g7517.t1"; FPKM "0.0000000000"; frac "0.000000"; conf_lo "0.000000"; conf_hi "0.000000"; cov "0.000000"; full_read_support "yes";
CARPO_1006	Cufflinks	exon	36166	36390	1000	+	.	gene_id "L596_g7517"; transcript_id "L596_g7517.t1"; exon_number "1"; FPKM "0.0000000000"; frac "0.000000"; conf_lo "0.000000"; conf_hi "0.000000"; cov "0.000000";
CARPO_1006	Cufflinks	exon	36433	36709	1000	+	.	gene_id "L596_g7517"; transcript_id "L596_g7517.t1"; exon_number "2"; FPKM "0.0000000000"; frac "0.000000"; conf_lo "0.000000"; conf_hi "0.000000"; cov "0.000000";
CARPO_1002	Cufflinks	transcript	166370	168084	1	+	.	gene_id "CUFF.31"; transcript_id "L596_g7490.t1"; FPKM "0.0000000000"; frac "0.000000"; conf_lo "0.000000"; conf_hi "0.000000"; cov "0.000000"; full_read_support "yes";
CARPO_1002	Cufflinks	exon	166370	166585	1	+	.	gene_id "CUFF.31"; transcript_id "L596_g7490.t1"; exon_number "1"; FPKM "0.0000000000"; frac "0.000000"; conf_lo "0.000000"; conf_hi "0.000000"; cov "0.000000";
CARPO_1002	Cufflinks	exon	166633	166759	1	+	.	gene_id "CUFF.31"; transcript_id "L596_g7490.t1"; exon_number "2"; FPKM "0.0000000000"; frac "0.000000"; conf_lo "0.000000"; conf_hi "0.000000"; cov "0.000000";
CARPO_1002	Cufflinks	exon	166808	167011	1	+	.	gene_id "CUFF.31"; transcript_id "L596_g7490.t1"; exon_number "3"; FPKM "0.0000000000"; frac "0.000000"; conf_lo "0.000000"; conf_hi "0.000000"; cov "0.000000";
CARPO_1002	Cufflinks	exon	167060	167203	1	+	.	gene_id "CUFF.31"; transcript_id "L596_g7490.t1"; exon_number "4"; FPKM "0.0000000000"; frac "0.000000"; conf_lo "0.000000"; conf_hi "0.000000"; cov "0.000000";
CARPO_1002	Cufflinks	exon	167250	167657	1	+	.	gene_id "CUFF.31"; transcript_id "L596_g7490.t1"; exon_number "5"; FPKM "0.0000000000"; frac "0.000000"; conf_lo "0.000000"; conf_hi "0.000000"; cov "0.000000";
CARPO_1002	Cufflinks	exon	167703	167870	1	+	.	gene_id "CUFF.31"; transcript_id "L596_g7490.t1"; exon_number "6"; FPKM "0.0000000000"; frac "0.000000"; conf_lo "0.000000"; conf_hi "0.000000"; cov "0.000000";
CARPO_1002	Cufflinks	exon	167914	168084	1	+	.	gene_id "CUFF.31"; transcript_id "L596_g7490.t1"; exon_number "7"; FPKM "0.0000000000"; frac "0.000000"; conf_lo "0.000000"; conf_hi "0.000000"; cov "0.000000";
CARPO_1002	Cufflinks	transcript	166370	171738	1000	+	.	gene_id "CUFF.31"; transcript_id "CUFF.31.2"; FPKM "0.7083333333"; frac "0.000000"; conf_lo "0.708333"; conf_hi "0.708333"; cov "0.128206"; full_read_support "yes";
CARPO_1002	Cufflinks	exon	166370	166585	1000	+	.	gene_id "CUFF.31"; transcript_id "CUFF.31.2"; exon_number "1"; FPKM "0.7083333333"; frac "0.000000"; conf_lo "0.708333"; conf_hi "0.708333"; cov "0.128206";
CARPO_1002	Cufflinks	exon	166633	166759	1000	+	.	gene_id "CUFF.31"; transcript_id "CUFF.31.2"; exon_number "2"; FPKM "0.7083333333"; frac "0.000000"; conf_lo "0.708333"; conf_hi "0.708333"; cov "0.128206";
CARPO_1002	Cufflinks	exon	166808	167011	1000	+	.	gene_id "CUFF.31"; transcript_id "CUFF.31.2"; exon_number "3"; FPKM "0.7083333333"; frac "0.000000"; conf_lo "0.708333"; conf_hi "0.708333"; cov "0.128206";
CARPO_1002	Cufflinks	exon	167060	167203	1000	+	.	gene_id "CUFF.31"; transcript_id "CUFF.31.2"; exon_number "4"; FPKM "0.7083333333"; frac "0.000000"; conf_lo "0.708333"; conf_hi "0.708333"; cov "0.128206";
CARPO_1002	Cufflinks	exon	167250	167657	1000	+	.	gene_id "CUFF.31"; transcript_id "CUFF.31.2"; exon_number "5"; FPKM "0.7083333333"; frac "0.000000"; conf_lo "0.708333"; conf_hi "0.708333"; cov "0.128206";
CARPO_1002	Cufflinks	exon	167703	167870	1000	+	.	gene_id "CUFF.31"; transcript_id "CUFF.31.2"; exon_number "6"; FPKM "0.7083333333"; frac "0.000000"; conf_lo "0.708333"; conf_hi "0.708333"; cov "0.128206";
CARPO_1002	Cufflinks	exon	167914	168451	1000	+	.	gene_id "CUFF.31"; transcript_id "CUFF.31.2"; exon_number "7"; FPKM "0.7083333333"; frac "0.000000"; conf_lo "0.708333"; conf_hi "0.708333"; cov "0.128206";
CARPO_1002	Cufflinks	exon	171334	171738	1000	+	.	gene_id "CUFF.31"; transcript_id "CUFF.31.2"; exon_number "8"; FPKM "0.7083333333"; frac "0.000000"; conf_lo "0.708333"; conf_hi "0.708333"; cov "0.128206";
CARPO_1002	Cufflinks	transcript	168260	171738	1	+	.	gene_id "CUFF.31"; transcript_id "L596_g7491.t1"; FPKM "0.0000000000"; frac "0.000000"; conf_lo "0.000000"; conf_hi "0.000000"; cov "0.000000"; full_read_support "yes";
CARPO_1002	Cufflinks	exon	168260	168451	1	+	.	gene_id "CUFF.31"; transcript_id "L596_g7491.t1"; exon_number "1"; FPKM "0.0000000000"; frac "0.000000"; conf_lo "0.000000"; conf_hi "0.000000"; cov "0.000000";
CARPO_1002	Cufflinks	exon	169968	170093	1	+	.	gene_id "CUFF.31"; transcript_id "L596_g7491.t1"; exon_number "2"; FPKM "0.0000000000"; frac "0.000000"; conf_lo "0.000000"; conf_hi "0.000000"; cov "0.000000";
CARPO_1002	Cufflinks	exon	170373	170424	1	+	.	gene_id "CUFF.31"; transcript_id "L596_g7491.t1"; exon_number "3"; FPKM "0.0000000000"; frac "0.000000"; conf_lo "0.000000"; conf_hi "0.000000"; cov "0.000000";
CARPO_1002	Cufflinks	exon	171334	171738	1	+	.	gene_id "CUFF.31"; transcript_id "L596_g7491.t1"; exon_number "4"; FPKM "0.0000000000"; frac "0.000000"; conf_lo "0.000000"; conf_hi "0.000000"; cov "0.000000";
CARPO_1002	Cufflinks	transcript	194091	196949	1	-	.	gene_id "CUFF.32"; transcript_id "L596_g7498.t1"; FPKM "0.0000000000"; frac "0.000000"; conf_lo "0.000000"; conf_hi "0.000000"; cov "0.000000"; full_read_support "yes";
CARPO_1002	Cufflinks	exon	194091	194258	1	-	.	gene_id "CUFF.32"; transcript_id "L596_g7498.t1"; exon_number "1"; FPKM "0.0000000000"; frac "0.000000"; conf_lo "0.000000"; conf_hi "0.000000"; cov "0.000000";
CARPO_1002	Cufflinks	exon	194301	194395	1	-	.	gene_id "CUFF.32"; transcript_id "L596_g7498.t1"; exon_number "2"; FPKM "0.0000000000"; frac "0.000000"; conf_lo "0.000000"; conf_hi "0.000000"; cov "0.000000";
CARPO_1002	Cufflinks	exon	194443	194578	1	-	.	gene_id "CUFF.32"; transcript_id "L596_g7498.t1"; exon_number "3"; FPKM "0.0000000000"; frac "0.000000"; conf_lo "0.000000"; conf_hi "0.000000"; cov "0.000000";
CARPO_1002	Cufflinks	exon	194623	194821	1	-	.	gene_id "CUFF.32"; transcript_id "L596_g7498.t1"; exon_number "4"; FPKM "0.0000000000"; frac "0.000000"; conf_lo "0.000000"; conf_hi "0.000000"; cov "0.000000";
CARPO_1002	Cufflinks	exon	194875	194934	1	-	.	gene_id "CUFF.32"; transcript_id "L596_g7498.t1"; exon_number "5"; FPKM "0.0000000000"; frac "0.000000"; conf_lo "0.000000"; conf_hi "0.000000"; cov "0.000000";
CARPO_1002	Cufflinks	exon	195689	195844	1	-	.	gene_id "CUFF.32"; transcript_id "L596_g7498.t1"; exon_number "6"; FPKM "0.0000000000"; frac "0.000000"; conf_lo "0.000000"; conf_hi "0.000000"; cov "0.000000";
CARPO_1002	Cufflinks	exon	195888	196143	1	-	.	gene_id "CUFF.32"; transcript_id "L596_g7498.t1"; exon_number "7"; FPKM "0.0000000000"; frac "0.000000"; conf_lo "0.000000"; conf_hi "0.000000"; cov "0.000000";
CARPO_1002	Cufflinks	exon	196403	196527	1	-	.	gene_id "CUFF.32"; transcript_id "L596_g7498.t1"; exon_number "8"; FPKM "0.0000000000"; frac "0.000000"; conf_lo "0.000000"; conf_hi "0.000000"; cov "0.000000";
CARPO_1002	Cufflinks	exon	196732	196949	1	-	.	gene_id "CUFF.32"; transcript_id "L596_g7498.t1"; exon_number "9"; FPKM "0.0000000000"; frac "0.000000"; conf_lo "0.000000"; conf_hi "0.000000"; cov "0.000000";
CARPO_1002	Cufflinks	transcript	194091	197579	1000	-	.	gene_id "CUFF.32"; transcript_id "CUFF.32.2"; FPKM "0.5000000000"; frac "0.000000"; conf_lo "0.500000"; conf_hi "0.500000"; cov "0.078633"; full_read_support "yes";
CARPO_1002	Cufflinks	exon	194091	194258	1000	-	.	gene_id "CUFF.32"; transcript_id "CUFF.32.2"; exon_number "1"; FPKM "0.5000000000"; frac "0.000000"; conf_lo "0.500000"; conf_hi "0.500000"; cov "0.078633";
CARPO_1002	Cufflinks	exon	194301	194395	1000	-	.	gene_id "CUFF.32"; transcript_id "CUFF.32.2"; exon_number "2"; FPKM "0.5000000000"; frac "0.000000"; conf_lo "0.500000"; conf_hi "0.500000"; cov "0.078633";
CARPO_1002	Cufflinks	exon	194443	194578	1000	-	.	gene_id "CUFF.32"; transcript_id "CUFF.32.2"; exon_number "3"; FPKM "0.5000000000"; frac "0.000000"; conf_lo "0.500000"; conf_hi "0.500000"; cov "0.078633";
CARPO_1002	Cufflinks	exon	194623	194821	1000	-	.	gene_id "CUFF.32"; transcript_id "CUFF.32.2"; exon_number "4"; FPKM "0.5000000000"; frac "0.000000"; conf_lo "0.500000"; conf_hi "0.500000"; cov "0.078633";
CARPO_1002	Cufflinks	exon	195689	195844	1000	-	.	gene_id "CUFF.32"; transcript_id "CUFF.32.2"; exon_number "5"; FPKM "0.5000000000"; frac "0.000000"; conf_lo "0.500000"; conf_hi "0.500000"; cov "0.078633";
CARPO_1002	Cufflinks	exon	195888	196143	1000	-	.	gene_id "CUFF.32"; transcript_id "CUFF.32.2"; exon_number "6"; FPKM "0.5000000000"; frac "0.000000"; conf_lo "0.500000"; conf_hi "0.500000"; cov "0.078633";
CARPO_1002	Cufflinks	exon	196403	196527	1000	-	.	gene_id "CUFF.32"; transcript_id "CUFF.32.2"; exon_number "7"; FPKM "0.5000000000"; frac "0.000000"; conf_lo "0.500000"; conf_hi "0.500000"; cov "0.078633";
CARPO_1002	Cufflinks	exon	196732	197579	1000	-	.	gene_id "CUFF.32"; transcript_id "CUFF.32.2"; exon_number "8"; FPKM "0.5000000000"; frac "0.000000"; conf_lo "0.500000"; conf_hi "0.500000"; cov "0.078633";
CARPO_1002	Cufflinks	transcript	197132	197579	1	-	.	gene_id "CUFF.32"; transcript_id "L596_g7499.t1"; FPKM "0.0000000000"; frac "0.000000"; conf_lo "0.000000"; conf_hi "0.000000"; cov "0.000000"; full_read_support "yes";
CARPO_1002	Cufflinks	exon	197132	197579	1	-	.	gene_id "CUFF.32"; transcript_id "L596_g7499.t1"; exon_number "1"; FPKM "0.0000000000"; frac "0.000000"; conf_lo "0.000000"; conf_hi "0.000000"; cov "0.000000";
CARPO_1006	Cufflinks	transcript	65336	68750	1000	+	.	gene_id "L596_g7528"; transcript_id "L596_g7528.t1"; FPKM "0.0000000000"; frac "0.000000"; conf_lo "0.000000"; conf_hi "0.000000"; cov "0.000000"; full_read_support "yes";
CARPO_1006	Cufflinks	exon	65336	65955	1000	+	.	gene_id "L596_g7528"; transcript_id "L596_g7528.t1"; exon_number "1"; FPKM "0.0000000000"; frac "0.000000"; conf_lo "0.000000"; conf_hi "0.000000"; cov "0.000000";
CARPO_1006	Cufflinks	exon	67288	67380	1000	+	.	gene_id "L596_g7528"; transcript_id "L596_g7528.t1"; exon_number "2"; FPKM "0.0000000000"; frac "0.000000"; conf_lo "0.000000"; conf_hi "0.000000"; cov "0.000000";
CARPO_1006	Cufflinks	exon	67798	67894	1000	+	.	gene_id "L596_g7528"; transcript_id "L596_g7528.t1"; exon_number "3"; FPKM "0.0000000000"; frac "0.000000"; conf_lo "0.000000"; conf_hi "0.000000"; cov "0.000000";
CARPO_1006	Cufflinks	exon	68314	68750	1000	+	.	gene_id "L596_g7528"; transcript_id "L596_g7528.t1"; exon_number "4"; FPKM "0.0000000000"; frac "0.000000"; conf_lo "0.000000"; conf_hi "0.000000"; cov "0.000000";
CARPO_1006	Cufflinks	transcript	496	7618	1000	+	.	gene_id "L596_g7504"; transcript_id "L596_g7504.t1"; FPKM "0.0000000000"; frac "0.000000"; conf_lo "0.000000"; conf_hi "0.000000"; cov "0.000000"; full_read_support "yes";
CARPO_1006	Cufflinks	exon	496	1274	1000	+	.	gene_id "L596_g7504"; transcript_id "L596_g7504.t1"; exon_number "1"; FPKM "0.0000000000"; frac "0.000000"; conf_lo "0.000000"; conf_hi "0.000000"; cov "0.000000";
CARPO_1006	Cufflinks	exon	1319	1559	1000	+	.	gene_id "L596_g7504"; transcript_id "L596_g7504.t1"; exon_number "2"; FPKM "0.0000000000"; frac "0.000000"; conf_lo "0.000000"; conf_hi "0.000000"; cov "0.000000";
CARPO_1006	Cufflinks	exon	3552	3943	1000	+	.	gene_id "L596_g7504"; transcript_id "L596_g7504.t1"; exon_number "3"; FPKM "0.0000000000"; frac "0.000000"; conf_lo "0.000000"; conf_hi "0.000000"; cov "0.000000";
CARPO_1006	Cufflinks	exon	3989	4131	1000	+	.	gene_id "L596_g7504"; transcript_id "L596_g7504.t1"; exon_number "4"; FPKM "0.0000000000"; frac "0.000000"; conf_lo "0.000000"; conf_hi "0.000000"; cov "0.000000";
CARPO_1006	Cufflinks	exon	4663	5082	1000	+	.	gene_id "L596_g7504"; transcript_id "L596_g7504.t1"; exon_number "5"; FPKM "0.0000000000"; frac "0.000000"; conf_lo "0.000000"; conf_hi "0.000000"; cov "0.000000";
CARPO_1006	Cufflinks	exon	5129	5929	1000	+	.	gene_id "L596_g7504"; transcript_id "L596_g7504.t1"; exon_number "6"; FPKM "0.0000000000"; frac "0.000000"; conf_lo "0.000000"; conf_hi "0.000000"; cov "0.000000";
CARPO_1006	Cufflinks	exon	6933	7076	1000	+	.	gene_id "L596_g7504"; transcript_id "L596_g7504.t1"; exon_number "7"; FPKM "0.0000000000"; frac "0.000000"; conf_lo "0.000000"; conf_hi "0.000000"; cov "0.000000";
CARPO_1006	Cufflinks	exon	7124	7618	1000	+	.	gene_id "L596_g7504"; transcript_id "L596_g7504.t1"; exon_number "8"; FPKM "0.0000000000"; frac "0.000000"; conf_lo "0.000000"; conf_hi "0.000000"; cov "0.000000";
CARPO_1006	Cufflinks	transcript	496	7618	1000	+	.	gene_id "L596_g7504"; transcript_id "L596_g7504.t2"; FPKM "0.0000000000"; frac "0.000000"; conf_lo "0.000000"; conf_hi "0.000000"; cov "0.000000"; full_read_support "yes";
CARPO_1006	Cufflinks	exon	496	1274	1000	+	.	gene_id "L596_g7504"; transcript_id "L596_g7504.t2"; exon_number "1"; FPKM "0.0000000000"; frac "0.000000"; conf_lo "0.000000"; conf_hi "0.000000"; cov "0.000000";
CARPO_1006	Cufflinks	exon	1319	1559	1000	+	.	gene_id "L596_g7504"; transcript_id "L596_g7504.t2"; exon_number "2"; FPKM "0.0000000000"; frac "0.000000"; conf_lo "0.000000"; conf_hi "0.000000"; cov "0.000000";
CARPO_1006	Cufflinks	exon	3292	3417	1000	+	.	gene_id "L596_g7504"; transcript_id "L596_g7504.t2"; exon_number "3"; FPKM "0.0000000000"; frac "0.000000"; conf_lo "0.000000"; conf_hi "0.000000"; cov "0.000000";
CARPO_1006	Cufflinks	exon	3552	3943	1000	+	.	gene_id "L596_g7504"; transcript_id "L596_g7504.t2"; exon_number "4"; FPKM "0.0000000000"; frac "0.000000"; conf_lo "0.000000"; conf_hi "0.000000"; cov "0.000000";
CARPO_1006	Cufflinks	exon	3989	4131	1000	+	.	gene_id "L596_g7504"; transcript_id "L596_g7504.t2"; exon_number "5"; FPKM "0.0000000000"; frac "0.000000"; conf_lo "0.000000"; conf_hi "0.000000"; cov "0.000000";
CARPO_1006	Cufflinks	exon	4663	5082	1000	+	.	gene_id "L596_g7504"; transcript_id "L596_g7504.t2"; exon_number "6"; FPKM "0.0000000000"; frac "0.000000"; conf_lo "0.000000"; conf_hi "0.000000"; cov "0.000000";
CARPO_1006	Cufflinks	exon	5129	5929	1000	+	.	gene_id "L596_g7504"; transcript_id "L596_g7504.t2"; exon_number "7"; FPKM "0.0000000000"; frac "0.000000"; conf_lo "0.000000"; conf_hi "0.000000"; cov "0.000000";
CARPO_1006	Cufflinks	exon	6933	7076	1000	+	.	gene_id "L596_g7504"; transcript_id "L596_g7504.t2"; exon_number "8"; FPKM "0.0000000000"; frac "0.000000"; conf_lo "0.000000"; conf_hi "0.000000"; cov "0.000000";
CARPO_1006	Cufflinks	exon	7124	7618	1000	+	.	gene_id "L596_g7504"; transcript_id "L596_g7504.t2"; exon_number "9"; FPKM "0.0000000000"; frac "0.000000"; conf_lo "0.000000"; conf_hi "0.000000"; cov "0.000000";
CARPO_1006	Cufflinks	transcript	11294	17840	1000	+	.	gene_id "CUFF.33"; transcript_id "CUFF.33.1"; FPKM "1.0000000000"; frac "0.000000"; conf_lo "1.000000"; conf_hi "1.000000"; cov "0.654988"; full_read_support "yes";
CARPO_1006	Cufflinks	exon	11294	11479	1000	+	.	gene_id "CUFF.33"; transcript_id "CUFF.33.1"; exon_number "1"; FPKM "1.0000000000"; frac "0.000000"; conf_lo "1.000000"; conf_hi "1.000000"; cov "0.654988";
CARPO_1006	Cufflinks	exon	11558	11608	1000	+	.	gene_id "CUFF.33"; transcript_id "CUFF.33.1"; exon_number "2"; FPKM "1.0000000000"; frac "0.000000"; conf_lo "1.000000"; conf_hi "1.000000"; cov "0.654988";
CARPO_1006	Cufflinks	exon	12932	13182	1000	+	.	gene_id "CUFF.33"; transcript_id "CUFF.33.1"; exon_number "3"; FPKM "1.0000000000"; frac "0.000000"; conf_lo "1.000000"; conf_hi "1.000000"; cov "0.654988";
CARPO_1006	Cufflinks	exon	13230	13486	1000	+	.	gene_id "CUFF.33"; transcript_id "CUFF.33.1"; exon_number "4"; FPKM "1.0000000000"; frac "0.000000"; conf_lo "1.000000"; conf_hi "1.000000"; cov "0.654988";
CARPO_1006	Cufflinks	exon	13872	14285	1000	+	.	gene_id "CUFF.33"; transcript_id "CUFF.33.1"; exon_number "5"; FPKM "1.0000000000"; frac "0.000000"; conf_lo "1.000000"; conf_hi "1.000000"; cov "0.654988";
CARPO_1006	Cufflinks	exon	14332	14545	1000	+	.	gene_id "CUFF.33"; transcript_id "CUFF.33.1"; exon_number "6"; FPKM "1.0000000000"; frac "0.000000"; conf_lo "1.000000"; conf_hi "1.000000"; cov "0.654988";
CARPO_1006	Cufflinks	exon	14591	14895	1000	+	.	gene_id "CUFF.33"; transcript_id "CUFF.33.1"; exon_number "7"; FPKM "1.0000000000"; frac "0.000000"; conf_lo "1.000000"; conf_hi "1.000000"; cov "0.654988";
CARPO_1006	Cufflinks	exon	14939	15472	1000	+	.	gene_id "CUFF.33"; transcript_id "CUFF.33.1"; exon_number "8"; FPKM "1.0000000000"; frac "0.000000"; conf_lo "1.000000"; conf_hi "1.000000"; cov "0.654988";
CARPO_1006	Cufflinks	exon	15517	16307	1000	+	.	gene_id "CUFF.33"; transcript_id "CUFF.33.1"; exon_number "9"; FPKM "1.0000000000"; frac "0.000000"; conf_lo "1.000000"; conf_hi "1.000000"; cov "0.654988";
CARPO_1006	Cufflinks	exon	16352	16564	1000	+	.	gene_id "CUFF.33"; transcript_id "CUFF.33.1"; exon_number "10"; FPKM "1.0000000000"; frac "0.000000"; conf_lo "1.000000"; conf_hi "1.000000"; cov "0.654988";
CARPO_1006	Cufflinks	exon	16608	17408	1000	+	.	gene_id "CUFF.33"; transcript_id "CUFF.33.1"; exon_number "11"; FPKM "1.0000000000"; frac "0.000000"; conf_lo "1.000000"; conf_hi "1.000000"; cov "0.654988";
CARPO_1006	Cufflinks	exon	17455	17574	1000	+	.	gene_id "CUFF.33"; transcript_id "CUFF.33.1"; exon_number "12"; FPKM "1.0000000000"; frac "0.000000"; conf_lo "1.000000"; conf_hi "1.000000"; cov "0.654988";
CARPO_1006	Cufflinks	exon	17623	17840	1000	+	.	gene_id "CUFF.33"; transcript_id "CUFF.33.1"; exon_number "13"; FPKM "1.0000000000"; frac "0.000000"; conf_lo "1.000000"; conf_hi "1.000000"; cov "0.654988";
CARPO_1006	Cufflinks	transcript	12596	17840	1	+	.	gene_id "CUFF.33"; transcript_id "L596_g7506.t1"; FPKM "0.0000000000"; frac "0.000000"; conf_lo "0.000000"; conf_hi "0.000000"; cov "0.000000"; full_read_support "yes";
CARPO_1006	Cufflinks	exon	12596	12886	1	+	.	gene_id "CUFF.33"; transcript_id "L596_g7506.t1"; exon_number "1"; FPKM "0.0000000000"; frac "0.000000"; conf_lo "0.000000"; conf_hi "0.000000"; cov "0.000000";
CARPO_1006	Cufflinks	exon	12932	13182	1	+	.	gene_id "CUFF.33"; transcript_id "L596_g7506.t1"; exon_number "2"; FPKM "0.0000000000"; frac "0.000000"; conf_lo "0.000000"; conf_hi "0.000000"; cov "0.000000";
CARPO_1006	Cufflinks	exon	13230	13486	1	+	.	gene_id "CUFF.33"; transcript_id "L596_g7506.t1"; exon_number "3"; FPKM "0.0000000000"; frac "0.000000"; conf_lo "0.000000"; conf_hi "0.000000"; cov "0.000000";
CARPO_1006	Cufflinks	exon	13872	14285	1	+	.	gene_id "CUFF.33"; transcript_id "L596_g7506.t1"; exon_number "4"; FPKM "0.0000000000"; frac "0.000000"; conf_lo "0.000000"; conf_hi "0.000000"; cov "0.000000";
CARPO_1006	Cufflinks	exon	14332	14545	1	+	.	gene_id "CUFF.33"; transcript_id "L596_g7506.t1"; exon_number "5"; FPKM "0.0000000000"; frac "0.000000"; conf_lo "0.000000"; conf_hi "0.000000"; cov "0.000000";
CARPO_1006	Cufflinks	exon	14591	14895	1	+	.	gene_id "CUFF.33"; transcript_id "L596_g7506.t1"; exon_number "6"; FPKM "0.0000000000"; frac "0.000000"; conf_lo "0.000000"; conf_hi "0.000000"; cov "0.000000";
CARPO_1006	Cufflinks	exon	14939	15472	1	+	.	gene_id "CUFF.33"; transcript_id "L596_g7506.t1"; exon_number "7"; FPKM "0.0000000000"; frac "0.000000"; conf_lo "0.000000"; conf_hi "0.000000"; cov "0.000000";
CARPO_1006	Cufflinks	exon	15517	16307	1	+	.	gene_id "CUFF.33"; transcript_id "L596_g7506.t1"; exon_number "8"; FPKM "0.0000000000"; frac "0.000000"; conf_lo "0.000000"; conf_hi "0.000000"; cov "0.000000";
CARPO_1006	Cufflinks	exon	16352	16564	1	+	.	gene_id "CUFF.33"; transcript_id "L596_g7506.t1"; exon_number "9"; FPKM "0.0000000000"; frac "0.000000"; conf_lo "0.000000"; conf_hi "0.000000"; cov "0.000000";
CARPO_1006	Cufflinks	exon	16608	17408	1	+	.	gene_id "CUFF.33"; transcript_id "L596_g7506.t1"; exon_number "10"; FPKM "0.0000000000"; frac "0.000000"; conf_lo "0.000000"; conf_hi "0.000000"; cov "0.000000";
CARPO_1006	Cufflinks	exon	17455	17574	1	+	.	gene_id "CUFF.33"; transcript_id "L596_g7506.t1"; exon_number "11"; FPKM "0.0000000000"; frac "0.000000"; conf_lo "0.000000"; conf_hi "0.000000"; cov "0.000000";
CARPO_1006	Cufflinks	exon	17623	17840	1	+	.	gene_id "CUFF.33"; transcript_id "L596_g7506.t1"; exon_number "12"; FPKM "0.0000000000"; frac "0.000000"; conf_lo "0.000000"; conf_hi "0.000000"; cov "0.000000";
CARPO_1006	Cufflinks	transcript	31537	33715	1	-	.	gene_id "CUFF.34"; transcript_id "L596_g7514.t1"; FPKM "0.0000000000"; frac "0.000000"; conf_lo "0.000000"; conf_hi "0.000000"; cov "0.000000"; full_read_support "yes";
CARPO_1006	Cufflinks	exon	31537	32239	1	-	.	gene_id "CUFF.34"; transcript_id "L596_g7514.t1"; exon_number "1"; FPKM "0.0000000000"; frac "0.000000"; conf_lo "0.000000"; conf_hi "0.000000"; cov "0.000000";
CARPO_1006	Cufflinks	exon	33296	33715	1	-	.	gene_id "CUFF.34"; transcript_id "L596_g7514.t1"; exon_number "2"; FPKM "0.0000000000"; frac "0.000000"; conf_lo "0.000000"; conf_hi "0.000000"; cov "0.000000";
CARPO_1006	Cufflinks	transcript	31537	32496	1000	-	.	gene_id "CUFF.34"; transcript_id "CUFF.34.2"; FPKM "0.5000000000"; frac "0.000000"; conf_lo "0.500000"; conf_hi "0.500000"; cov "0.078850"; full_read_support "yes";
CARPO_1006	Cufflinks	exon	31537	32496	1000	-	.	gene_id "CUFF.34"; transcript_id "CUFF.34.2"; exon_number "1"; FPKM "0.5000000000"; frac "0.000000"; conf_lo "0.500000"; conf_hi "0.500000"; cov "0.078850";
CARPO_1006	Cufflinks	transcript	20676	21190	1000	+	.	gene_id "CUFF.35"; transcript_id "L596_g7508.t1"; FPKM "0.0000000000"; frac "0.000000"; conf_lo "0.000000"; conf_hi "0.000000"; cov "0.000000"; full_read_support "yes";
CARPO_1006	Cufflinks	exon	20676	21190	1000	+	.	gene_id "CUFF.35"; transcript_id "L596_g7508.t1"; exon_number "1"; FPKM "0.0000000000"; frac "0.000000"; conf_lo "0.000000"; conf_hi "0.000000"; cov "0.000000";
CARPO_1006	Cufflinks	transcript	21026	21527	1000	+	.	gene_id "CUFF.35"; transcript_id "L596_g7509.t1"; FPKM "0.0000000000"; frac "0.000000"; conf_lo "0.000000"; conf_hi "0.000000"; cov "0.000000"; full_read_support "yes";
CARPO_1006	Cufflinks	exon	21026	21527	1000	+	.	gene_id "CUFF.35"; transcript_id "L596_g7509.t1"; exon_number "1"; FPKM "0.0000000000"; frac "0.000000"; conf_lo "0.000000"; conf_hi "0.000000"; cov "0.000000";
CARPO_1006	Cufflinks	transcript	7743	11045	1000	-	.	gene_id "CUFF.36"; transcript_id "CUFF.36.1"; FPKM "0.0267379679"; frac "0.000000"; conf_lo "0.026738"; conf_hi "0.026738"; cov "0.009805"; full_read_support "yes";
CARPO_1006	Cufflinks	exon	7743	7765	1000	-	.	gene_id "CUFF.36"; transcript_id "CUFF.36.1"; exon_number "1"; FPKM "0.0267379679"; frac "0.000000"; conf_lo "0.026738"; conf_hi "0.026738"; cov "0.009805";
CARPO_1006	Cufflinks	exon	7818	8659	1000	-	.	gene_id "CUFF.36"; transcript_id "CUFF.36.1"; exon_number "2"; FPKM "0.0267379679"; frac "0.000000"; conf_lo "0.026738"; conf_hi "0.026738"; cov "0.009805";
CARPO_1006	Cufflinks	exon	8706	9050	1000	-	.	gene_id "CUFF.36"; transcript_id "CUFF.36.1"; exon_number "3"; FPKM "0.0267379679"; frac "0.000000"; conf_lo "0.026738"; conf_hi "0.026738"; cov "0.009805";
CARPO_1006	Cufflinks	exon	9094	9488	1000	-	.	gene_id "CUFF.36"; transcript_id "CUFF.36.1"; exon_number "4"; FPKM "0.0267379679"; frac "0.000000"; conf_lo "0.026738"; conf_hi "0.026738"; cov "0.009805";
CARPO_1006	Cufflinks	exon	9535	9757	1000	-	.	gene_id "CUFF.36"; transcript_id "CUFF.36.1"; exon_number "5"; FPKM "0.0267379679"; frac "0.000000"; conf_lo "0.026738"; conf_hi "0.026738"; cov "0.009805";
CARPO_1006	Cufflinks	exon	9806	10138	1000	-	.	gene_id "CUFF.36"; transcript_id "CUFF.36.1"; exon_number "6"; FPKM "0.0267379679"; frac "0.000000"; conf_lo "0.026738"; conf_hi "0.026738"; cov "0.009805";
CARPO_1006	Cufflinks	exon	10275	10464	1000	-	.	gene_id "CUFF.36"; transcript_id "CUFF.36.1"; exon_number "7"; FPKM "0.0267379679"; frac "0.000000"; conf_lo "0.026738"; conf_hi "0.026738"; cov "0.009805";
CARPO_1006	Cufflinks	exon	10511	10594	1000	-	.	gene_id "CUFF.36"; transcript_id "CUFF.36.1"; exon_number "8"; FPKM "0.0267379679"; frac "0.000000"; conf_lo "0.026738"; conf_hi "0.026738"; cov "0.009805";
CARPO_1006	Cufflinks	exon	10669	11045	1000	-	.	gene_id "CUFF.36"; transcript_id "CUFF.36.1"; exon_number "9"; FPKM "0.0267379679"; frac "0.000000"; conf_lo "0.026738"; conf_hi "0.026738"; cov "0.009805";
CARPO_1006	Cufflinks	transcript	8257	11045	1	-	.	gene_id "CUFF.36"; transcript_id "L596_g7505.t1"; FPKM "0.0000000000"; frac "0.000000"; conf_lo "0.000000"; conf_hi "0.000000"; cov "0.000000"; full_read_support "yes";
CARPO_1006	Cufflinks	exon	8257	8659	1	-	.	gene_id "CUFF.36"; transcript_id "L596_g7505.t1"; exon_number "1"; FPKM "0.0000000000"; frac "0.000000"; conf_lo "0.000000"; conf_hi "0.000000"; cov "0.000000";
CARPO_1006	Cufflinks	exon	8706	9050	1	-	.	gene_id "CUFF.36"; transcript_id "L596_g7505.t1"; exon_number "2"; FPKM "0.0000000000"; frac "0.000000"; conf_lo "0.000000"; conf_hi "0.000000"; cov "0.000000";
CARPO_1006	Cufflinks	exon	9094	9488	1	-	.	gene_id "CUFF.36"; transcript_id "L596_g7505.t1"; exon_number "3"; FPKM "0.0000000000"; frac "0.000000"; conf_lo "0.000000"; conf_hi "0.000000"; cov "0.000000";
CARPO_1006	Cufflinks	exon	9535	9757	1	-	.	gene_id "CUFF.36"; transcript_id "L596_g7505.t1"; exon_number "4"; FPKM "0.0000000000"; frac "0.000000"; conf_lo "0.000000"; conf_hi "0.000000"; cov "0.000000";
CARPO_1006	Cufflinks	exon	9806	10138	1	-	.	gene_id "CUFF.36"; transcript_id "L596_g7505.t1"; exon_number "5"; FPKM "0.0000000000"; frac "0.000000"; conf_lo "0.000000"; conf_hi "0.000000"; cov "0.000000";
CARPO_1006	Cufflinks	exon	10275	10464	1	-	.	gene_id "CUFF.36"; transcript_id "L596_g7505.t1"; exon_number "6"; FPKM "0.0000000000"; frac "0.000000"; conf_lo "0.000000"; conf_hi "0.000000"; cov "0.000000";
CARPO_1006	Cufflinks	exon	10511	10594	1	-	.	gene_id "CUFF.36"; transcript_id "L596_g7505.t1"; exon_number "7"; FPKM "0.0000000000"; frac "0.000000"; conf_lo "0.000000"; conf_hi "0.000000"; cov "0.000000";
CARPO_1006	Cufflinks	exon	10669	11045	1	-	.	gene_id "CUFF.36"; transcript_id "L596_g7505.t1"; exon_number "8"; FPKM "0.0000000000"; frac "0.000000"; conf_lo "0.000000"; conf_hi "0.000000"; cov "0.000000";
CARPO_1006	Cufflinks	transcript	75556	77126	1000	+	.	gene_id "L596_g7533"; transcript_id "L596_g7533.t1"; FPKM "0.0000000000"; frac "0.000000"; conf_lo "0.000000"; conf_hi "0.000000"; cov "0.000000"; full_read_support "yes";
CARPO_1006	Cufflinks	exon	75556	76077	1000	+	.	gene_id "L596_g7533"; transcript_id "L596_g7533.t1"; exon_number "1"; FPKM "0.0000000000"; frac "0.000000"; conf_lo "0.000000"; conf_hi "0.000000"; cov "0.000000";
CARPO_1006	Cufflinks	exon	76124	76543	1000	+	.	gene_id "L596_g7533"; transcript_id "L596_g7533.t1"; exon_number "2"; FPKM "0.0000000000"; frac "0.000000"; conf_lo "0.000000"; conf_hi "0.000000"; cov "0.000000";
CARPO_1006	Cufflinks	exon	76587	76805	1000	+	.	gene_id "L596_g7533"; transcript_id "L596_g7533.t1"; exon_number "3"; FPKM "0.0000000000"; frac "0.000000"; conf_lo "0.000000"; conf_hi "0.000000"; cov "0.000000";
CARPO_1006	Cufflinks	exon	76847	77126	1000	+	.	gene_id "L596_g7533"; transcript_id "L596_g7533.t1"; exon_number "4"; FPKM "0.0000000000"; frac "0.000000"; conf_lo "0.000000"; conf_hi "0.000000"; cov "0.000000";
CARPO_1006	Cufflinks	transcript	77637	78125	1000	-	.	gene_id "L596_g7534"; transcript_id "L596_g7534.t1"; FPKM "0.0000000000"; frac "0.000000"; conf_lo "0.000000"; conf_hi "0.000000"; cov "0.000000"; full_read_support "yes";
CARPO_1006	Cufflinks	exon	77637	77953	1000	-	.	gene_id "L596_g7534"; transcript_id "L596_g7534.t1"; exon_number "1"; FPKM "0.0000000000"; frac "0.000000"; conf_lo "0.000000"; conf_hi "0.000000"; cov "0.000000";
CARPO_1006	Cufflinks	exon	77997	78125	1000	-	.	gene_id "L596_g7534"; transcript_id "L596_g7534.t1"; exon_number "2"; FPKM "0.0000000000"; frac "0.000000"; conf_lo "0.000000"; conf_hi "0.000000"; cov "0.000000";
CARPO_1006	Cufflinks	transcript	51076	53141	1000	+	.	gene_id "L596_g7523"; transcript_id "L596_g7523.t1"; FPKM "0.0000000000"; frac "0.000000"; conf_lo "0.000000"; conf_hi "0.000000"; cov "0.000000"; full_read_support "yes";
CARPO_1006	Cufflinks	exon	51076	51227	1000	+	.	gene_id "L596_g7523"; transcript_id "L596_g7523.t1"; exon_number "1"; FPKM "0.0000000000"; frac "0.000000"; conf_lo "0.000000"; conf_hi "0.000000"; cov "0.000000";
CARPO_1006	Cufflinks	exon	51276	51367	1000	+	.	gene_id "L596_g7523"; transcript_id "L596_g7523.t1"; exon_number "2"; FPKM "0.0000000000"; frac "0.000000"; conf_lo "0.000000"; conf_hi "0.000000"; cov "0.000000";
CARPO_1006	Cufflinks	exon	51717	51953	1000	+	.	gene_id "L596_g7523"; transcript_id "L596_g7523.t1"; exon_number "3"; FPKM "0.0000000000"; frac "0.000000"; conf_lo "0.000000"; conf_hi "0.000000"; cov "0.000000";
CARPO_1006	Cufflinks	exon	51997	52448	1000	+	.	gene_id "L596_g7523"; transcript_id "L596_g7523.t1"; exon_number "4"; FPKM "0.0000000000"; frac "0.000000"; conf_lo "0.000000"; conf_hi "0.000000"; cov "0.000000";
CARPO_1006	Cufflinks	exon	52495	52701	1000	+	.	gene_id "L596_g7523"; transcript_id "L596_g7523.t1"; exon_number "5"; FPKM "0.0000000000"; frac "0.000000"; conf_lo "0.000000"; conf_hi "0.000000"; cov "0.000000";
CARPO_1006	Cufflinks	exon	52746	53141	1000	+	.	gene_id "L596_g7523"; transcript_id "L596_g7523.t1"; exon_number "6"; FPKM "0.0000000000"; frac "0.000000"; conf_lo "0.000000"; conf_hi "0.000000"; cov "0.000000";
CARPO_1006	Cufflinks	transcript	53287	55215	1000	-	.	gene_id "L596_g7524"; transcript_id "L596_g7524.t1"; FPKM "0.0000000000"; frac "0.000000"; conf_lo "0.000000"; conf_hi "0.000000"; cov "0.000000"; full_read_support "yes";
CARPO_1006	Cufflinks	exon	53287	53477	1000	-	.	gene_id "L596_g7524"; transcript_id "L596_g7524.t1"; exon_number "1"; FPKM "0.0000000000"; frac "0.000000"; conf_lo "0.000000"; conf_hi "0.000000"; cov "0.000000";
CARPO_1006	Cufflinks	exon	53523	53681	1000	-	.	gene_id "L596_g7524"; transcript_id "L596_g7524.t1"; exon_number "2"; FPKM "0.0000000000"; frac "0.000000"; conf_lo "0.000000"; conf_hi "0.000000"; cov "0.000000";
CARPO_1006	Cufflinks	exon	53726	53873	1000	-	.	gene_id "L596_g7524"; transcript_id "L596_g7524.t1"; exon_number "3"; FPKM "0.0000000000"; frac "0.000000"; conf_lo "0.000000"; conf_hi "0.000000"; cov "0.000000";
CARPO_1006	Cufflinks	exon	53922	54266	1000	-	.	gene_id "L596_g7524"; transcript_id "L596_g7524.t1"; exon_number "4"; FPKM "0.0000000000"; frac "0.000000"; conf_lo "0.000000"; conf_hi "0.000000"; cov "0.000000";
CARPO_1006	Cufflinks	exon	54524	54716	1000	-	.	gene_id "L596_g7524"; transcript_id "L596_g7524.t1"; exon_number "5"; FPKM "0.0000000000"; frac "0.000000"; conf_lo "0.000000"; conf_hi "0.000000"; cov "0.000000";
CARPO_1006	Cufflinks	exon	55104	55215	1000	-	.	gene_id "L596_g7524"; transcript_id "L596_g7524.t1"; exon_number "6"; FPKM "0.0000000000"; frac "0.000000"; conf_lo "0.000000"; conf_hi "0.000000"; cov "0.000000";
CARPO_1006	Cufflinks	transcript	54422	54900	1000	.	.	gene_id "CUFF.37"; transcript_id "CUFF.37.1"; FPKM "0.0000000000"; frac "0.000000"; conf_lo "0.000000"; conf_hi "0.000000"; cov "0.000000"; full_read_support "yes";
CARPO_1006	Cufflinks	exon	54422	54900	1000	.	.	gene_id "CUFF.37"; transcript_id "CUFF.37.1"; exon_number "1"; FPKM "0.0000000000"; frac "0.000000"; conf_lo "0.000000"; conf_hi "0.000000"; cov "0.000000";
CARPO_1006	Cufflinks	transcript	79750	81065	1000	-	.	gene_id "L596_g7535"; transcript_id "L596_g7535.t1"; FPKM "0.0000000000"; frac "0.000000"; conf_lo "0.000000"; conf_hi "0.000000"; cov "0.000000"; full_read_support "yes";
CARPO_1006	Cufflinks	exon	79750	80177	1000	-	.	gene_id "L596_g7535"; transcript_id "L596_g7535.t1"; exon_number "1"; FPKM "0.0000000000"; frac "0.000000"; conf_lo "0.000000"; conf_hi "0.000000"; cov "0.000000";
CARPO_1006	Cufflinks	exon	80225	81065	1000	-	.	gene_id "L596_g7535"; transcript_id "L596_g7535.t1"; exon_number "2"; FPKM "0.0000000000"; frac "0.000000"; conf_lo "0.000000"; conf_hi "0.000000"; cov "0.000000";
CARPO_1006	Cufflinks	transcript	93846	94238	1000	+	.	gene_id "L596_g7536"; transcript_id "L596_g7536.t1"; FPKM "0.0000000000"; frac "0.000000"; conf_lo "0.000000"; conf_hi "0.000000"; cov "0.000000"; full_read_support "yes";
CARPO_1006	Cufflinks	exon	93846	94238	1000	+	.	gene_id "L596_g7536"; transcript_id "L596_g7536.t1"; exon_number "1"; FPKM "0.0000000000"; frac "0.000000"; conf_lo "0.000000"; conf_hi "0.000000"; cov "0.000000";
CARPO_1006	Cufflinks	transcript	99009	99577	1000	.	.	gene_id "CUFF.38"; transcript_id "CUFF.38.1"; FPKM "1.0000000000"; frac "0.000000"; conf_lo "1.000000"; conf_hi "1.000000"; cov "0.085431"; full_read_support "yes";
CARPO_1006	Cufflinks	exon	99009	99577	1000	.	.	gene_id "CUFF.38"; transcript_id "CUFF.38.1"; exon_number "1"; FPKM "1.0000000000"; frac "0.000000"; conf_lo "1.000000"; conf_hi "1.000000"; cov "0.085431";
CARPO_1006	Cufflinks	transcript	36761	40105	1	-	.	gene_id "CUFF.39"; transcript_id "L596_g7518.t1"; FPKM "0.0000000000"; frac "0.000000"; conf_lo "0.000000"; conf_hi "0.000000"; cov "0.000000"; full_read_support "yes";
CARPO_1006	Cufflinks	exon	36761	36991	1	-	.	gene_id "CUFF.39"; transcript_id "L596_g7518.t1"; exon_number "1"; FPKM "0.0000000000"; frac "0.000000"; conf_lo "0.000000"; conf_hi "0.000000"; cov "0.000000";
CARPO_1006	Cufflinks	exon	37034	37316	1	-	.	gene_id "CUFF.39"; transcript_id "L596_g7518.t1"; exon_number "2"; FPKM "0.0000000000"; frac "0.000000"; conf_lo "0.000000"; conf_hi "0.000000"; cov "0.000000";
CARPO_1006	Cufflinks	exon	37359	37681	1	-	.	gene_id "CUFF.39"; transcript_id "L596_g7518.t1"; exon_number "3"; FPKM "0.0000000000"; frac "0.000000"; conf_lo "0.000000"; conf_hi "0.000000"; cov "0.000000";
CARPO_1006	Cufflinks	exon	37727	37905	1	-	.	gene_id "CUFF.39"; transcript_id "L596_g7518.t1"; exon_number "4"; FPKM "0.0000000000"; frac "0.000000"; conf_lo "0.000000"; conf_hi "0.000000"; cov "0.000000";
CARPO_1006	Cufflinks	exon	39107	39177	1	-	.	gene_id "CUFF.39"; transcript_id "L596_g7518.t1"; exon_number "5"; FPKM "0.0000000000"; frac "0.000000"; conf_lo "0.000000"; conf_hi "0.000000"; cov "0.000000";
CARPO_1006	Cufflinks	exon	39232	39404	1	-	.	gene_id "CUFF.39"; transcript_id "L596_g7518.t1"; exon_number "6"; FPKM "0.0000000000"; frac "0.000000"; conf_lo "0.000000"; conf_hi "0.000000"; cov "0.000000";
CARPO_1006	Cufflinks	exon	39589	40105	1	-	.	gene_id "CUFF.39"; transcript_id "L596_g7518.t1"; exon_number "7"; FPKM "0.0000000000"; frac "0.000000"; conf_lo "0.000000"; conf_hi "0.000000"; cov "0.000000";
CARPO_1006	Cufflinks	transcript	36761	39516	1000	-	.	gene_id "CUFF.39"; transcript_id "CUFF.39.2"; FPKM "1.0000000000"; frac "0.000000"; conf_lo "1.000000"; conf_hi "1.000000"; cov "0.258418"; full_read_support "yes";
CARPO_1006	Cufflinks	exon	36761	36991	1000	-	.	gene_id "CUFF.39"; transcript_id "CUFF.39.2"; exon_number "1"; FPKM "1.0000000000"; frac "0.000000"; conf_lo "1.000000"; conf_hi "1.000000"; cov "0.258418";
CARPO_1006	Cufflinks	exon	37034	37316	1000	-	.	gene_id "CUFF.39"; transcript_id "CUFF.39.2"; exon_number "2"; FPKM "1.0000000000"; frac "0.000000"; conf_lo "1.000000"; conf_hi "1.000000"; cov "0.258418";
CARPO_1006	Cufflinks	exon	37359	37681	1000	-	.	gene_id "CUFF.39"; transcript_id "CUFF.39.2"; exon_number "3"; FPKM "1.0000000000"; frac "0.000000"; conf_lo "1.000000"; conf_hi "1.000000"; cov "0.258418";
CARPO_1006	Cufflinks	exon	37727	37905	1000	-	.	gene_id "CUFF.39"; transcript_id "CUFF.39.2"; exon_number "4"; FPKM "1.0000000000"; frac "0.000000"; conf_lo "1.000000"; conf_hi "1.000000"; cov "0.258418";
CARPO_1006	Cufflinks	exon	39107	39177	1000	-	.	gene_id "CUFF.39"; transcript_id "CUFF.39.2"; exon_number "5"; FPKM "1.0000000000"; frac "0.000000"; conf_lo "1.000000"; conf_hi "1.000000"; cov "0.258418";
CARPO_1006	Cufflinks	exon	39232	39404	1000	-	.	gene_id "CUFF.39"; transcript_id "CUFF.39.2"; exon_number "6"; FPKM "1.0000000000"; frac "0.000000"; conf_lo "1.000000"; conf_hi "1.000000"; cov "0.258418";
CARPO_1006	Cufflinks	exon	39499	39516	1000	-	.	gene_id "CUFF.39"; transcript_id "CUFF.39.2"; exon_number "7"; FPKM "1.0000000000"; frac "0.000000"; conf_lo "1.000000"; conf_hi "1.000000"; cov "0.258418";
CARPO_1006	Cufflinks	transcript	40898	46490	1000	+	.	gene_id "CUFF.40"; transcript_id "CUFF.40.1"; FPKM "0.5000000000"; frac "0.000000"; conf_lo "0.500000"; conf_hi "0.500000"; cov "0.330127"; full_read_support "yes";
CARPO_1006	Cufflinks	exon	40898	42709	1000	+	.	gene_id "CUFF.40"; transcript_id "CUFF.40.1"; exon_number "1"; FPKM "0.5000000000"; frac "0.000000"; conf_lo "0.500000"; conf_hi "0.500000"; cov "0.330127";
CARPO_1006	Cufflinks	exon	42751	43165	1000	+	.	gene_id "CUFF.40"; transcript_id "CUFF.40.1"; exon_number "2"; FPKM "0.5000000000"; frac "0.000000"; conf_lo "0.500000"; conf_hi "0.500000"; cov "0.330127";
CARPO_1006	Cufflinks	exon	43214	43416	1000	+	.	gene_id "CUFF.40"; transcript_id "CUFF.40.1"; exon_number "3"; FPKM "0.5000000000"; frac "0.000000"; conf_lo "0.500000"; conf_hi "0.500000"; cov "0.330127";
CARPO_1006	Cufflinks	exon	43459	43626	1000	+	.	gene_id "CUFF.40"; transcript_id "CUFF.40.1"; exon_number "4"; FPKM "0.5000000000"; frac "0.000000"; conf_lo "0.500000"; conf_hi "0.500000"; cov "0.330127";
CARPO_1006	Cufflinks	exon	43676	43839	1000	+	.	gene_id "CUFF.40"; transcript_id "CUFF.40.1"; exon_number "5"; FPKM "0.5000000000"; frac "0.000000"; conf_lo "0.500000"; conf_hi "0.500000"; cov "0.330127";
CARPO_1006	Cufflinks	exon	43883	44042	1000	+	.	gene_id "CUFF.40"; transcript_id "CUFF.40.1"; exon_number "6"; FPKM "0.5000000000"; frac "0.000000"; conf_lo "0.500000"; conf_hi "0.500000"; cov "0.330127";
CARPO_1006	Cufflinks	exon	44087	44311	1000	+	.	gene_id "CUFF.40"; transcript_id "CUFF.40.1"; exon_number "7"; FPKM "0.5000000000"; frac "0.000000"; conf_lo "0.500000"; conf_hi "0.500000"; cov "0.330127";
CARPO_1006	Cufflinks	exon	44361	44935	1000	+	.	gene_id "CUFF.40"; transcript_id "CUFF.40.1"; exon_number "8"; FPKM "0.5000000000"; frac "0.000000"; conf_lo "0.500000"; conf_hi "0.500000"; cov "0.330127";
CARPO_1006	Cufflinks	exon	45306	45530	1000	+	.	gene_id "CUFF.40"; transcript_id "CUFF.40.1"; exon_number "9"; FPKM "0.5000000000"; frac "0.000000"; conf_lo "0.500000"; conf_hi "0.500000"; cov "0.330127";
CARPO_1006	Cufflinks	exon	45579	45866	1000	+	.	gene_id "CUFF.40"; transcript_id "CUFF.40.1"; exon_number "10"; FPKM "0.5000000000"; frac "0.000000"; conf_lo "0.500000"; conf_hi "0.500000"; cov "0.330127";
CARPO_1006	Cufflinks	exon	45909	46194	1000	+	.	gene_id "CUFF.40"; transcript_id "CUFF.40.1"; exon_number "11"; FPKM "0.5000000000"; frac "0.000000"; conf_lo "0.500000"; conf_hi "0.500000"; cov "0.330127";
CARPO_1006	Cufflinks	exon	46237	46490	1000	+	.	gene_id "CUFF.40"; transcript_id "CUFF.40.1"; exon_number "12"; FPKM "0.5000000000"; frac "0.000000"; conf_lo "0.500000"; conf_hi "0.500000"; cov "0.330127";
CARPO_1006	Cufflinks	transcript	41226	46490	1	+	.	gene_id "CUFF.40"; transcript_id "L596_g7519.t1"; FPKM "0.0000000000"; frac "0.000000"; conf_lo "0.000000"; conf_hi "0.000000"; cov "0.000000"; full_read_support "yes";
CARPO_1006	Cufflinks	exon	41226	42709	1	+	.	gene_id "CUFF.40"; transcript_id "L596_g7519.t1"; exon_number "1"; FPKM "0.0000000000"; frac "0.000000"; conf_lo "0.000000"; conf_hi "0.000000"; cov "0.000000";
CARPO_1006	Cufflinks	exon	42751	43165	1	+	.	gene_id "CUFF.40"; transcript_id "L596_g7519.t1"; exon_number "2"; FPKM "0.0000000000"; frac "0.000000"; conf_lo "0.000000"; conf_hi "0.000000"; cov "0.000000";
CARPO_1006	Cufflinks	exon	43214	43416	1	+	.	gene_id "CUFF.40"; transcript_id "L596_g7519.t1"; exon_number "3"; FPKM "0.0000000000"; frac "0.000000"; conf_lo "0.000000"; conf_hi "0.000000"; cov "0.000000";
CARPO_1006	Cufflinks	exon	43459	43626	1	+	.	gene_id "CUFF.40"; transcript_id "L596_g7519.t1"; exon_number "4"; FPKM "0.0000000000"; frac "0.000000"; conf_lo "0.000000"; conf_hi "0.000000"; cov "0.000000";
CARPO_1006	Cufflinks	exon	43676	43839	1	+	.	gene_id "CUFF.40"; transcript_id "L596_g7519.t1"; exon_number "5"; FPKM "0.0000000000"; frac "0.000000"; conf_lo "0.000000"; conf_hi "0.000000"; cov "0.000000";
CARPO_1006	Cufflinks	exon	43883	44042	1	+	.	gene_id "CUFF.40"; transcript_id "L596_g7519.t1"; exon_number "6"; FPKM "0.0000000000"; frac "0.000000"; conf_lo "0.000000"; conf_hi "0.000000"; cov "0.000000";
CARPO_1006	Cufflinks	exon	44087	44311	1	+	.	gene_id "CUFF.40"; transcript_id "L596_g7519.t1"; exon_number "7"; FPKM "0.0000000000"; frac "0.000000"; conf_lo "0.000000"; conf_hi "0.000000"; cov "0.000000";
CARPO_1006	Cufflinks	exon	44361	44935	1	+	.	gene_id "CUFF.40"; transcript_id "L596_g7519.t1"; exon_number "8"; FPKM "0.0000000000"; frac "0.000000"; conf_lo "0.000000"; conf_hi "0.000000"; cov "0.000000";
CARPO_1006	Cufflinks	exon	45161	45263	1	+	.	gene_id "CUFF.40"; transcript_id "L596_g7519.t1"; exon_number "9"; FPKM "0.0000000000"; frac "0.000000"; conf_lo "0.000000"; conf_hi "0.000000"; cov "0.000000";
CARPO_1006	Cufflinks	exon	45306	45530	1	+	.	gene_id "CUFF.40"; transcript_id "L596_g7519.t1"; exon_number "10"; FPKM "0.0000000000"; frac "0.000000"; conf_lo "0.000000"; conf_hi "0.000000"; cov "0.000000";
CARPO_1006	Cufflinks	exon	45579	45866	1	+	.	gene_id "CUFF.40"; transcript_id "L596_g7519.t1"; exon_number "11"; FPKM "0.0000000000"; frac "0.000000"; conf_lo "0.000000"; conf_hi "0.000000"; cov "0.000000";
CARPO_1006	Cufflinks	exon	45909	46194	1	+	.	gene_id "CUFF.40"; transcript_id "L596_g7519.t1"; exon_number "12"; FPKM "0.0000000000"; frac "0.000000"; conf_lo "0.000000"; conf_hi "0.000000"; cov "0.000000";
CARPO_1006	Cufflinks	exon	46237	46490	1	+	.	gene_id "CUFF.40"; transcript_id "L596_g7519.t1"; exon_number "13"; FPKM "0.0000000000"; frac "0.000000"; conf_lo "0.000000"; conf_hi "0.000000"; cov "0.000000";
CARPO_1006	Cufflinks	transcript	47196	48110	1000	+	.	gene_id "L596_g7520"; transcript_id "L596_g7520.t1"; FPKM "0.0000000000"; frac "0.000000"; conf_lo "0.000000"; conf_hi "0.000000"; cov "0.000000"; full_read_support "yes";
CARPO_1006	Cufflinks	exon	47196	47466	1000	+	.	gene_id "L596_g7520"; transcript_id "L596_g7520.t1"; exon_number "1"; FPKM "0.0000000000"; frac "0.000000"; conf_lo "0.000000"; conf_hi "0.000000"; cov "0.000000";
CARPO_1006	Cufflinks	exon	47515	47662	1000	+	.	gene_id "L596_g7520"; transcript_id "L596_g7520.t1"; exon_number "2"; FPKM "0.0000000000"; frac "0.000000"; conf_lo "0.000000"; conf_hi "0.000000"; cov "0.000000";
CARPO_1006	Cufflinks	exon	47707	47859	1000	+	.	gene_id "L596_g7520"; transcript_id "L596_g7520.t1"; exon_number "3"; FPKM "0.0000000000"; frac "0.000000"; conf_lo "0.000000"; conf_hi "0.000000"; cov "0.000000";
CARPO_1006	Cufflinks	exon	47906	48110	1000	+	.	gene_id "L596_g7520"; transcript_id "L596_g7520.t1"; exon_number "4"; FPKM "0.0000000000"; frac "0.000000"; conf_lo "0.000000"; conf_hi "0.000000"; cov "0.000000";
CARPO_1006	Cufflinks	transcript	47552	49004	1000	-	.	gene_id "CUFF.41"; transcript_id "CUFF.41.1"; FPKM "0.0833333333"; frac "0.000000"; conf_lo "0.083333"; conf_hi "0.083333"; cov "0.008799"; full_read_support "yes";
CARPO_1006	Cufflinks	exon	47552	48550	1000	-	.	gene_id "CUFF.41"; transcript_id "CUFF.41.1"; exon_number "1"; FPKM "0.0833333333"; frac "0.000000"; conf_lo "0.083333"; conf_hi "0.083333"; cov "0.008799";
CARPO_1006	Cufflinks	exon	48653	49004	1000	-	.	gene_id "CUFF.41"; transcript_id "CUFF.41.1"; exon_number "2"; FPKM "0.0833333333"; frac "0.000000"; conf_lo "0.083333"; conf_hi "0.083333"; cov "0.008799";
CARPO_1006	Cufflinks	transcript	48242	48785	1	-	.	gene_id "CUFF.41"; transcript_id "L596_g7521.t1"; FPKM "0.0000000000"; frac "0.000000"; conf_lo "0.000000"; conf_hi "0.000000"; cov "0.000000"; full_read_support "yes";
CARPO_1006	Cufflinks	exon	48242	48550	1	-	.	gene_id "CUFF.41"; transcript_id "L596_g7521.t1"; exon_number "1"; FPKM "0.0000000000"; frac "0.000000"; conf_lo "0.000000"; conf_hi "0.000000"; cov "0.000000";
CARPO_1006	Cufflinks	exon	48653	48785	1	-	.	gene_id "CUFF.41"; transcript_id "L596_g7521.t1"; exon_number "2"; FPKM "0.0000000000"; frac "0.000000"; conf_lo "0.000000"; conf_hi "0.000000"; cov "0.000000";
CARPO_1007	Cufflinks	transcript	123	431	1000	+	.	gene_id "L596_g7537"; transcript_id "L596_g7537.t1"; FPKM "0.0000000000"; frac "0.000000"; conf_lo "0.000000"; conf_hi "0.000000"; cov "0.000000"; full_read_support "yes";
CARPO_1007	Cufflinks	exon	123	431	1000	+	.	gene_id "L596_g7537"; transcript_id "L596_g7537.t1"; exon_number "1"; FPKM "0.0000000000"; frac "0.000000"; conf_lo "0.000000"; conf_hi "0.000000"; cov "0.000000";
CARPO_1008	Cufflinks	transcript	181	335	1000	-	.	gene_id "L596_g7538"; transcript_id "L596_g7538.t1"; FPKM "0.0000000000"; frac "0.000000"; conf_lo "0.000000"; conf_hi "0.000000"; cov "0.000000"; full_read_support "yes";
CARPO_1008	Cufflinks	exon	181	335	1000	-	.	gene_id "L596_g7538"; transcript_id "L596_g7538.t1"; exon_number "1"; FPKM "0.0000000000"; frac "0.000000"; conf_lo "0.000000"; conf_hi "0.000000"; cov "0.000000";
CARPO_1006	Cufflinks	transcript	25146	30255	1	+	.	gene_id "CUFF.42"; transcript_id "L596_g7512.t1"; FPKM "0.0000000000"; frac "0.000000"; conf_lo "0.000000"; conf_hi "0.000000"; cov "0.000000"; full_read_support "yes";
CARPO_1006	Cufflinks	exon	25146	25764	1	+	.	gene_id "CUFF.42"; transcript_id "L596_g7512.t1"; exon_number "1"; FPKM "0.0000000000"; frac "0.000000"; conf_lo "0.000000"; conf_hi "0.000000"; cov "0.000000";
CARPO_1006	Cufflinks	exon	28587	28722	1	+	.	gene_id "CUFF.42"; transcript_id "L596_g7512.t1"; exon_number "2"; FPKM "0.0000000000"; frac "0.000000"; conf_lo "0.000000"; conf_hi "0.000000"; cov "0.000000";
CARPO_1006	Cufflinks	exon	28767	28870	1	+	.	gene_id "CUFF.42"; transcript_id "L596_g7512.t1"; exon_number "3"; FPKM "0.0000000000"; frac "0.000000"; conf_lo "0.000000"; conf_hi "0.000000"; cov "0.000000";
CARPO_1006	Cufflinks	exon	28914	29014	1	+	.	gene_id "CUFF.42"; transcript_id "L596_g7512.t1"; exon_number "4"; FPKM "0.0000000000"; frac "0.000000"; conf_lo "0.000000"; conf_hi "0.000000"; cov "0.000000";
CARPO_1006	Cufflinks	exon	29712	29867	1	+	.	gene_id "CUFF.42"; transcript_id "L596_g7512.t1"; exon_number "5"; FPKM "0.0000000000"; frac "0.000000"; conf_lo "0.000000"; conf_hi "0.000000"; cov "0.000000";
CARPO_1006	Cufflinks	exon	29910	30061	1	+	.	gene_id "CUFF.42"; transcript_id "L596_g7512.t1"; exon_number "6"; FPKM "0.0000000000"; frac "0.000000"; conf_lo "0.000000"; conf_hi "0.000000"; cov "0.000000";
CARPO_1006	Cufflinks	exon	30105	30255	1	+	.	gene_id "CUFF.42"; transcript_id "L596_g7512.t1"; exon_number "7"; FPKM "0.0000000000"; frac "0.000000"; conf_lo "0.000000"; conf_hi "0.000000"; cov "0.000000";
CARPO_1006	Cufflinks	transcript	25146	30255	1	+	.	gene_id "CUFF.42"; transcript_id "L596_g7512.t2"; FPKM "0.0000000000"; frac "0.000000"; conf_lo "0.000000"; conf_hi "0.000000"; cov "0.000000"; full_read_support "yes";
CARPO_1006	Cufflinks	exon	25146	27013	1	+	.	gene_id "CUFF.42"; transcript_id "L596_g7512.t2"; exon_number "1"; FPKM "0.0000000000"; frac "0.000000"; conf_lo "0.000000"; conf_hi "0.000000"; cov "0.000000";
CARPO_1006	Cufflinks	exon	28587	28722	1	+	.	gene_id "CUFF.42"; transcript_id "L596_g7512.t2"; exon_number "2"; FPKM "0.0000000000"; frac "0.000000"; conf_lo "0.000000"; conf_hi "0.000000"; cov "0.000000";
CARPO_1006	Cufflinks	exon	28767	28870	1	+	.	gene_id "CUFF.42"; transcript_id "L596_g7512.t2"; exon_number "3"; FPKM "0.0000000000"; frac "0.000000"; conf_lo "0.000000"; conf_hi "0.000000"; cov "0.000000";
CARPO_1006	Cufflinks	exon	28914	29014	1	+	.	gene_id "CUFF.42"; transcript_id "L596_g7512.t2"; exon_number "4"; FPKM "0.0000000000"; frac "0.000000"; conf_lo "0.000000"; conf_hi "0.000000"; cov "0.000000";
CARPO_1006	Cufflinks	exon	29712	29867	1	+	.	gene_id "CUFF.42"; transcript_id "L596_g7512.t2"; exon_number "5"; FPKM "0.0000000000"; frac "0.000000"; conf_lo "0.000000"; conf_hi "0.000000"; cov "0.000000";
CARPO_1006	Cufflinks	exon	29910	30061	1	+	.	gene_id "CUFF.42"; transcript_id "L596_g7512.t2"; exon_number "6"; FPKM "0.0000000000"; frac "0.000000"; conf_lo "0.000000"; conf_hi "0.000000"; cov "0.000000";
CARPO_1006	Cufflinks	exon	30105	30255	1	+	.	gene_id "CUFF.42"; transcript_id "L596_g7512.t2"; exon_number "7"; FPKM "0.0000000000"; frac "0.000000"; conf_lo "0.000000"; conf_hi "0.000000"; cov "0.000000";
CARPO_1006	Cufflinks	transcript	29195	30454	1000	+	.	gene_id "CUFF.42"; transcript_id "CUFF.42.3"; FPKM "1.0000000000"; frac "0.000000"; conf_lo "1.000000"; conf_hi "1.000000"; cov "0.209256"; full_read_support "yes";
CARPO_1006	Cufflinks	exon	29195	29262	1000	+	.	gene_id "CUFF.42"; transcript_id "CUFF.42.3"; exon_number "1"; FPKM "1.0000000000"; frac "0.000000"; conf_lo "1.000000"; conf_hi "1.000000"; cov "0.209256";
CARPO_1006	Cufflinks	exon	29712	29867	1000	+	.	gene_id "CUFF.42"; transcript_id "CUFF.42.3"; exon_number "2"; FPKM "1.0000000000"; frac "0.000000"; conf_lo "1.000000"; conf_hi "1.000000"; cov "0.209256";
CARPO_1006	Cufflinks	exon	29910	30061	1000	+	.	gene_id "CUFF.42"; transcript_id "CUFF.42.3"; exon_number "3"; FPKM "1.0000000000"; frac "0.000000"; conf_lo "1.000000"; conf_hi "1.000000"; cov "0.209256";
CARPO_1006	Cufflinks	exon	30105	30454	1000	+	.	gene_id "CUFF.42"; transcript_id "CUFF.42.3"; exon_number "4"; FPKM "1.0000000000"; frac "0.000000"; conf_lo "1.000000"; conf_hi "1.000000"; cov "0.209256";
CARPO_1006	Cufflinks	transcript	30267	30735	1000	-	.	gene_id "L596_g7513"; transcript_id "L596_g7513.t1"; FPKM "0.0000000000"; frac "0.000000"; conf_lo "0.000000"; conf_hi "0.000000"; cov "0.000000"; full_read_support "yes";
CARPO_1006	Cufflinks	exon	30267	30462	1000	-	.	gene_id "L596_g7513"; transcript_id "L596_g7513.t1"; exon_number "1"; FPKM "0.0000000000"; frac "0.000000"; conf_lo "0.000000"; conf_hi "0.000000"; cov "0.000000";
CARPO_1006	Cufflinks	exon	30504	30735	1000	-	.	gene_id "L596_g7513"; transcript_id "L596_g7513.t1"; exon_number "2"; FPKM "0.0000000000"; frac "0.000000"; conf_lo "0.000000"; conf_hi "0.000000"; cov "0.000000";
CARPO_1009	Cufflinks	transcript	785	4652	1000	-	.	gene_id "L596_g7539"; transcript_id "L596_g7539.t1"; FPKM "0.0000000000"; frac "0.000000"; conf_lo "0.000000"; conf_hi "0.000000"; cov "0.000000"; full_read_support "yes";
CARPO_1009	Cufflinks	exon	785	1172	1000	-	.	gene_id "L596_g7539"; transcript_id "L596_g7539.t1"; exon_number "1"; FPKM "0.0000000000"; frac "0.000000"; conf_lo "0.000000"; conf_hi "0.000000"; cov "0.000000";
CARPO_1009	Cufflinks	exon	1565	2023	1000	-	.	gene_id "L596_g7539"; transcript_id "L596_g7539.t1"; exon_number "2"; FPKM "0.0000000000"; frac "0.000000"; conf_lo "0.000000"; conf_hi "0.000000"; cov "0.000000";
CARPO_1009	Cufflinks	exon	3775	3881	1000	-	.	gene_id "L596_g7539"; transcript_id "L596_g7539.t1"; exon_number "3"; FPKM "0.0000000000"; frac "0.000000"; conf_lo "0.000000"; conf_hi "0.000000"; cov "0.000000";
CARPO_1009	Cufflinks	exon	4068	4562	1000	-	.	gene_id "L596_g7539"; transcript_id "L596_g7539.t1"; exon_number "4"; FPKM "0.0000000000"; frac "0.000000"; conf_lo "0.000000"; conf_hi "0.000000"; cov "0.000000";
CARPO_1009	Cufflinks	exon	4611	4652	1000	-	.	gene_id "L596_g7539"; transcript_id "L596_g7539.t1"; exon_number "5"; FPKM "0.0000000000"; frac "0.000000"; conf_lo "0.000000"; conf_hi "0.000000"; cov "0.000000";
CARPO_1010	Cufflinks	transcript	1	449	1000	+	.	gene_id "L596_g7540"; transcript_id "L596_g7540.t1"; FPKM "0.0000000000"; frac "0.000000"; conf_lo "0.000000"; conf_hi "0.000000"; cov "0.000000"; full_read_support "yes";
CARPO_1010	Cufflinks	exon	1	294	1000	+	.	gene_id "L596_g7540"; transcript_id "L596_g7540.t1"; exon_number "1"; FPKM "0.0000000000"; frac "0.000000"; conf_lo "0.000000"; conf_hi "0.000000"; cov "0.000000";
CARPO_1010	Cufflinks	exon	340	449	1000	+	.	gene_id "L596_g7540"; transcript_id "L596_g7540.t1"; exon_number "2"; FPKM "0.0000000000"; frac "0.000000"; conf_lo "0.000000"; conf_hi "0.000000"; cov "0.000000";
CARPO_101	Cufflinks	transcript	1	1215	1000	-	.	gene_id "L596_g315"; transcript_id "L596_g315.t1"; FPKM "0.0000000000"; frac "0.000000"; conf_lo "0.000000"; conf_hi "0.000000"; cov "0.000000"; full_read_support "yes";
CARPO_101	Cufflinks	exon	1	383	1000	-	.	gene_id "L596_g315"; transcript_id "L596_g315.t1"; exon_number "1"; FPKM "0.0000000000"; frac "0.000000"; conf_lo "0.000000"; conf_hi "0.000000"; cov "0.000000";
CARPO_101	Cufflinks	exon	744	1215	1000	-	.	gene_id "L596_g315"; transcript_id "L596_g315.t1"; exon_number "2"; FPKM "0.0000000000"; frac "0.000000"; conf_lo "0.000000"; conf_hi "0.000000"; cov "0.000000";
CARPO_1011	Cufflinks	transcript	16	675	1000	-	.	gene_id "L596_g7541"; transcript_id "L596_g7541.t1"; FPKM "0.0000000000"; frac "0.000000"; conf_lo "0.000000"; conf_hi "0.000000"; cov "0.000000"; full_read_support "yes";
CARPO_1011	Cufflinks	exon	16	230	1000	-	.	gene_id "L596_g7541"; transcript_id "L596_g7541.t1"; exon_number "1"; FPKM "0.0000000000"; frac "0.000000"; conf_lo "0.000000"; conf_hi "0.000000"; cov "0.000000";
CARPO_1011	Cufflinks	exon	275	675	1000	-	.	gene_id "L596_g7541"; transcript_id "L596_g7541.t1"; exon_number "2"; FPKM "0.0000000000"; frac "0.000000"; conf_lo "0.000000"; conf_hi "0.000000"; cov "0.000000";
CARPO_1011	Cufflinks	transcript	3896	5523	1000	+	.	gene_id "CUFF.43"; transcript_id "CUFF.43.1"; FPKM "1.0000000000"; frac "0.000000"; conf_lo "1.000000"; conf_hi "1.000000"; cov "0.076323"; full_read_support "yes";
CARPO_1011	Cufflinks	exon	3896	3957	1000	+	.	gene_id "CUFF.43"; transcript_id "CUFF.43.1"; exon_number "1"; FPKM "1.0000000000"; frac "0.000000"; conf_lo "1.000000"; conf_hi "1.000000"; cov "0.076323";
CARPO_1011	Cufflinks	exon	4954	5063	1000	+	.	gene_id "CUFF.43"; transcript_id "CUFF.43.1"; exon_number "2"; FPKM "1.0000000000"; frac "0.000000"; conf_lo "1.000000"; conf_hi "1.000000"; cov "0.076323";
CARPO_1011	Cufflinks	exon	5114	5304	1000	+	.	gene_id "CUFF.43"; transcript_id "CUFF.43.1"; exon_number "3"; FPKM "1.0000000000"; frac "0.000000"; conf_lo "1.000000"; conf_hi "1.000000"; cov "0.076323";
CARPO_1011	Cufflinks	exon	5358	5523	1000	+	.	gene_id "CUFF.43"; transcript_id "CUFF.43.1"; exon_number "4"; FPKM "1.0000000000"; frac "0.000000"; conf_lo "1.000000"; conf_hi "1.000000"; cov "0.076323";
CARPO_1011	Cufflinks	transcript	1396	3220	1000	+	.	gene_id "L596_g7542"; transcript_id "L596_g7542.t1"; FPKM "0.0000000000"; frac "0.000000"; conf_lo "0.000000"; conf_hi "0.000000"; cov "0.000000"; full_read_support "yes";
CARPO_1011	Cufflinks	exon	1396	1599	1000	+	.	gene_id "L596_g7542"; transcript_id "L596_g7542.t1"; exon_number "1"; FPKM "0.0000000000"; frac "0.000000"; conf_lo "0.000000"; conf_hi "0.000000"; cov "0.000000";
CARPO_1011	Cufflinks	exon	1928	2119	1000	+	.	gene_id "L596_g7542"; transcript_id "L596_g7542.t1"; exon_number "2"; FPKM "0.0000000000"; frac "0.000000"; conf_lo "0.000000"; conf_hi "0.000000"; cov "0.000000";
CARPO_1011	Cufflinks	exon	2855	3220	1000	+	.	gene_id "L596_g7542"; transcript_id "L596_g7542.t1"; exon_number "3"; FPKM "0.0000000000"; frac "0.000000"; conf_lo "0.000000"; conf_hi "0.000000"; cov "0.000000";
CARPO_1006	Cufflinks	transcript	49129	49775	1	-	.	gene_id "CUFF.44"; transcript_id "L596_g7522.t1"; FPKM "0.0000000000"; frac "0.000000"; conf_lo "0.000000"; conf_hi "0.000000"; cov "0.000000"; full_read_support "yes";
CARPO_1006	Cufflinks	exon	49129	49415	1	-	.	gene_id "CUFF.44"; transcript_id "L596_g7522.t1"; exon_number "1"; FPKM "0.0000000000"; frac "0.000000"; conf_lo "0.000000"; conf_hi "0.000000"; cov "0.000000";
CARPO_1006	Cufflinks	exon	49458	49571	1	-	.	gene_id "CUFF.44"; transcript_id "L596_g7522.t1"; exon_number "2"; FPKM "0.0000000000"; frac "0.000000"; conf_lo "0.000000"; conf_hi "0.000000"; cov "0.000000";
CARPO_1006	Cufflinks	exon	49622	49775	1	-	.	gene_id "CUFF.44"; transcript_id "L596_g7522.t1"; exon_number "3"; FPKM "0.0000000000"; frac "0.000000"; conf_lo "0.000000"; conf_hi "0.000000"; cov "0.000000";
CARPO_1006	Cufflinks	transcript	49129	50975	1	-	.	gene_id "CUFF.44"; transcript_id "L596_g7522.t2"; FPKM "0.0000000000"; frac "0.000000"; conf_lo "0.000000"; conf_hi "0.000000"; cov "0.000000"; full_read_support "yes";
CARPO_1006	Cufflinks	exon	49129	49415	1	-	.	gene_id "CUFF.44"; transcript_id "L596_g7522.t2"; exon_number "1"; FPKM "0.0000000000"; frac "0.000000"; conf_lo "0.000000"; conf_hi "0.000000"; cov "0.000000";
CARPO_1006	Cufflinks	exon	49458	49571	1	-	.	gene_id "CUFF.44"; transcript_id "L596_g7522.t2"; exon_number "2"; FPKM "0.0000000000"; frac "0.000000"; conf_lo "0.000000"; conf_hi "0.000000"; cov "0.000000";
CARPO_1006	Cufflinks	exon	49855	50003	1	-	.	gene_id "CUFF.44"; transcript_id "L596_g7522.t2"; exon_number "3"; FPKM "0.0000000000"; frac "0.000000"; conf_lo "0.000000"; conf_hi "0.000000"; cov "0.000000";
CARPO_1006	Cufflinks	exon	50503	50975	1	-	.	gene_id "CUFF.44"; transcript_id "L596_g7522.t2"; exon_number "4"; FPKM "0.0000000000"; frac "0.000000"; conf_lo "0.000000"; conf_hi "0.000000"; cov "0.000000";
CARPO_1006	Cufflinks	transcript	49129	50975	1000	-	.	gene_id "CUFF.44"; transcript_id "CUFF.44.3"; FPKM "0.0000152588"; frac "0.000000"; conf_lo "0.000015"; conf_hi "0.000015"; cov "0.000002"; full_read_support "no";
CARPO_1006	Cufflinks	exon	49129	49415	1000	-	.	gene_id "CUFF.44"; transcript_id "CUFF.44.3"; exon_number "1"; FPKM "0.0000152588"; frac "0.000000"; conf_lo "0.000015"; conf_hi "0.000015"; cov "0.000002";
CARPO_1006	Cufflinks	exon	49458	49571	1000	-	.	gene_id "CUFF.44"; transcript_id "CUFF.44.3"; exon_number "2"; FPKM "0.0000152588"; frac "0.000000"; conf_lo "0.000015"; conf_hi "0.000015"; cov "0.000002";
CARPO_1006	Cufflinks	exon	49622	50003	1000	-	.	gene_id "CUFF.44"; transcript_id "CUFF.44.3"; exon_number "3"; FPKM "0.0000152588"; frac "0.000000"; conf_lo "0.000015"; conf_hi "0.000015"; cov "0.000002";
CARPO_1006	Cufflinks	exon	50503	50975	1000	-	.	gene_id "CUFF.44"; transcript_id "CUFF.44.3"; exon_number "4"; FPKM "0.0000152588"; frac "0.000000"; conf_lo "0.000015"; conf_hi "0.000015"; cov "0.000002";
CARPO_1006	Cufflinks	transcript	68826	69650	1000	+	.	gene_id "L596_g7529"; transcript_id "L596_g7529.t1"; FPKM "0.0000000000"; frac "0.000000"; conf_lo "0.000000"; conf_hi "0.000000"; cov "0.000000"; full_read_support "yes";
CARPO_1006	Cufflinks	exon	68826	69650	1000	+	.	gene_id "L596_g7529"; transcript_id "L596_g7529.t1"; exon_number "1"; FPKM "0.0000000000"; frac "0.000000"; conf_lo "0.000000"; conf_hi "0.000000"; cov "0.000000";
CARPO_1006	Cufflinks	transcript	69173	69650	1000	+	.	gene_id "L596_g7529"; transcript_id "L596_g7529.t2"; FPKM "0.0000000000"; frac "0.000000"; conf_lo "0.000000"; conf_hi "0.000000"; cov "0.000000"; full_read_support "yes";
CARPO_1006	Cufflinks	exon	69173	69650	1000	+	.	gene_id "L596_g7529"; transcript_id "L596_g7529.t2"; exon_number "1"; FPKM "0.0000000000"; frac "0.000000"; conf_lo "0.000000"; conf_hi "0.000000"; cov "0.000000";
CARPO_1011	Cufflinks	transcript	5966	8421	1000	+	.	gene_id "L596_g7543"; transcript_id "L596_g7543.t1"; FPKM "0.0000000000"; frac "0.000000"; conf_lo "0.000000"; conf_hi "0.000000"; cov "0.000000"; full_read_support "yes";
CARPO_1011	Cufflinks	exon	5966	6216	1000	+	.	gene_id "L596_g7543"; transcript_id "L596_g7543.t1"; exon_number "1"; FPKM "0.0000000000"; frac "0.000000"; conf_lo "0.000000"; conf_hi "0.000000"; cov "0.000000";
CARPO_1011	Cufflinks	exon	6268	6595	1000	+	.	gene_id "L596_g7543"; transcript_id "L596_g7543.t1"; exon_number "2"; FPKM "0.0000000000"; frac "0.000000"; conf_lo "0.000000"; conf_hi "0.000000"; cov "0.000000";
CARPO_1011	Cufflinks	exon	7010	7163	1000	+	.	gene_id "L596_g7543"; transcript_id "L596_g7543.t1"; exon_number "3"; FPKM "0.0000000000"; frac "0.000000"; conf_lo "0.000000"; conf_hi "0.000000"; cov "0.000000";
CARPO_1011	Cufflinks	exon	7923	7986	1000	+	.	gene_id "L596_g7543"; transcript_id "L596_g7543.t1"; exon_number "4"; FPKM "0.0000000000"; frac "0.000000"; conf_lo "0.000000"; conf_hi "0.000000"; cov "0.000000";
CARPO_1011	Cufflinks	exon	8349	8421	1000	+	.	gene_id "L596_g7543"; transcript_id "L596_g7543.t1"; exon_number "5"; FPKM "0.0000000000"; frac "0.000000"; conf_lo "0.000000"; conf_hi "0.000000"; cov "0.000000";
CARPO_1011	Cufflinks	transcript	8636	11780	1000	+	.	gene_id "L596_g7544"; transcript_id "L596_g7544.t1"; FPKM "0.0000000000"; frac "0.000000"; conf_lo "0.000000"; conf_hi "0.000000"; cov "0.000000"; full_read_support "yes";
CARPO_1011	Cufflinks	exon	8636	8708	1000	+	.	gene_id "L596_g7544"; transcript_id "L596_g7544.t1"; exon_number "1"; FPKM "0.0000000000"; frac "0.000000"; conf_lo "0.000000"; conf_hi "0.000000"; cov "0.000000";
CARPO_1011	Cufflinks	exon	8754	8990	1000	+	.	gene_id "L596_g7544"; transcript_id "L596_g7544.t1"; exon_number "2"; FPKM "0.0000000000"; frac "0.000000"; conf_lo "0.000000"; conf_hi "0.000000"; cov "0.000000";
CARPO_1011	Cufflinks	exon	9037	9143	1000	+	.	gene_id "L596_g7544"; transcript_id "L596_g7544.t1"; exon_number "3"; FPKM "0.0000000000"; frac "0.000000"; conf_lo "0.000000"; conf_hi "0.000000"; cov "0.000000";
CARPO_1011	Cufflinks	exon	11442	11780	1000	+	.	gene_id "L596_g7544"; transcript_id "L596_g7544.t1"; exon_number "4"; FPKM "0.0000000000"; frac "0.000000"; conf_lo "0.000000"; conf_hi "0.000000"; cov "0.000000";
CARPO_1011	Cufflinks	transcript	13387	18515	1000	-	.	gene_id "L596_g7545"; transcript_id "L596_g7545.t1"; FPKM "0.0000000000"; frac "0.000000"; conf_lo "0.000000"; conf_hi "0.000000"; cov "0.000000"; full_read_support "yes";
CARPO_1011	Cufflinks	exon	13387	13676	1000	-	.	gene_id "L596_g7545"; transcript_id "L596_g7545.t1"; exon_number "1"; FPKM "0.0000000000"; frac "0.000000"; conf_lo "0.000000"; conf_hi "0.000000"; cov "0.000000";
CARPO_1011	Cufflinks	exon	13936	14118	1000	-	.	gene_id "L596_g7545"; transcript_id "L596_g7545.t1"; exon_number "2"; FPKM "0.0000000000"; frac "0.000000"; conf_lo "0.000000"; conf_hi "0.000000"; cov "0.000000";
CARPO_1011	Cufflinks	exon	14166	14608	1000	-	.	gene_id "L596_g7545"; transcript_id "L596_g7545.t1"; exon_number "3"; FPKM "0.0000000000"; frac "0.000000"; conf_lo "0.000000"; conf_hi "0.000000"; cov "0.000000";
CARPO_1011	Cufflinks	exon	14658	14862	1000	-	.	gene_id "L596_g7545"; transcript_id "L596_g7545.t1"; exon_number "4"; FPKM "0.0000000000"; frac "0.000000"; conf_lo "0.000000"; conf_hi "0.000000"; cov "0.000000";
CARPO_1011	Cufflinks	exon	14906	15181	1000	-	.	gene_id "L596_g7545"; transcript_id "L596_g7545.t1"; exon_number "5"; FPKM "0.0000000000"; frac "0.000000"; conf_lo "0.000000"; conf_hi "0.000000"; cov "0.000000";
CARPO_1011	Cufflinks	exon	15227	15437	1000	-	.	gene_id "L596_g7545"; transcript_id "L596_g7545.t1"; exon_number "6"; FPKM "0.0000000000"; frac "0.000000"; conf_lo "0.000000"; conf_hi "0.000000"; cov "0.000000";
CARPO_1011	Cufflinks	exon	16807	18515	1000	-	.	gene_id "L596_g7545"; transcript_id "L596_g7545.t1"; exon_number "7"; FPKM "0.0000000000"; frac "0.000000"; conf_lo "0.000000"; conf_hi "0.000000"; cov "0.000000";
CARPO_1011	Cufflinks	transcript	22636	23947	1000	+	.	gene_id "L596_g7547"; transcript_id "L596_g7547.t1"; FPKM "0.0000000000"; frac "0.000000"; conf_lo "0.000000"; conf_hi "0.000000"; cov "0.000000"; full_read_support "yes";
CARPO_1011	Cufflinks	exon	22636	22981	1000	+	.	gene_id "L596_g7547"; transcript_id "L596_g7547.t1"; exon_number "1"; FPKM "0.0000000000"; frac "0.000000"; conf_lo "0.000000"; conf_hi "0.000000"; cov "0.000000";
CARPO_1011	Cufflinks	exon	23192	23947	1000	+	.	gene_id "L596_g7547"; transcript_id "L596_g7547.t1"; exon_number "2"; FPKM "0.0000000000"; frac "0.000000"; conf_lo "0.000000"; conf_hi "0.000000"; cov "0.000000";
CARPO_1011	Cufflinks	transcript	19192	20995	1000	-	.	gene_id "L596_g7546"; transcript_id "L596_g7546.t1"; FPKM "0.0000000000"; frac "0.000000"; conf_lo "0.000000"; conf_hi "0.000000"; cov "0.000000"; full_read_support "yes";
CARPO_1011	Cufflinks	exon	19192	19562	1000	-	.	gene_id "L596_g7546"; transcript_id "L596_g7546.t1"; exon_number "1"; FPKM "0.0000000000"; frac "0.000000"; conf_lo "0.000000"; conf_hi "0.000000"; cov "0.000000";
CARPO_1011	Cufflinks	exon	19606	19973	1000	-	.	gene_id "L596_g7546"; transcript_id "L596_g7546.t1"; exon_number "2"; FPKM "0.0000000000"; frac "0.000000"; conf_lo "0.000000"; conf_hi "0.000000"; cov "0.000000";
CARPO_1011	Cufflinks	exon	20295	20425	1000	-	.	gene_id "L596_g7546"; transcript_id "L596_g7546.t1"; exon_number "3"; FPKM "0.0000000000"; frac "0.000000"; conf_lo "0.000000"; conf_hi "0.000000"; cov "0.000000";
CARPO_1011	Cufflinks	exon	20470	20695	1000	-	.	gene_id "L596_g7546"; transcript_id "L596_g7546.t1"; exon_number "4"; FPKM "0.0000000000"; frac "0.000000"; conf_lo "0.000000"; conf_hi "0.000000"; cov "0.000000";
[truncated: 266,425 more rows]
