# Supplementary material for: Comparative genomics of Steinernema reveals deeply conserved gene regulatory networks
Source: Genome Biol. 2015 Sep 21;16:200. doi: 10.1186/s13059-015-0746-6 (PMC4578762; doi:10.1186/s13059-015-0746-6)
Supplement: Additional file 8: — MEME motif position weight matrices derived from the final 30 conserved stage-specific gene sets. These motifs were derived from conserved non-coding regions ±3 kb of S. carpocapsae orthologs that have conserved stage-specific expression profiles during development between S. carpocapsae and S. feltiae. The motif IDs in the file are numbered from 1 to 30. In parentheses next to each motif number is the developmental stage-specific gene set the motif was derived from (e, f, ef, fi, fa, efi, efa, fia, efia) and its old MEME ID. (TXT 17 kb) [file 13059_2015_746_MOESM8_ESM.txt]

MEME version 4.4

ALPHABET= ACGT

strands: + -

Background letter frequencies (from dataset with add-one prior applied):
A 0.25300 C 0.24700 G 0.24700 T 0.25300 

MOTIF 1	(f.1)
letter-probability matrix: alength= 4 w= 11 nsites= 2 E= 1.8e+009
  0.000000	  0.000000	  1.000000	  0.000000	
  1.000000	  0.000000	  0.000000	  0.000000	
  1.000000	  0.000000	  0.000000	  0.000000	
  0.000000	  0.000000	  1.000000	  0.000000	
  0.000000	  0.000000	  1.000000	  0.000000	
  0.000000	  1.000000	  0.000000	  0.000000	
  0.000000	  0.000000	  1.000000	  0.000000	
  0.000000	  1.000000	  0.000000	  0.000000	
  0.000000	  1.000000	  0.000000	  0.000000	
  0.000000	  0.000000	  1.000000	  0.000000	
  0.000000	  1.000000	  0.000000	  0.000000	

MOTIF 2	(fa.1)
letter-probability matrix: alength= 4 w= 12 nsites= 2 E= 3.4e+008
  0.000000	  1.000000	  0.000000	  0.000000	
  0.000000	  0.000000	  1.000000	  0.000000	
  0.000000	  0.000000	  1.000000	  0.000000	
  0.000000	  1.000000	  0.000000	  0.000000	
  0.000000	  0.000000	  1.000000	  0.000000	
  0.000000	  0.000000	  1.000000	  0.000000	
  0.000000	  1.000000	  0.000000	  0.000000	
  0.500000	  0.000000	  0.500000	  0.000000	
  0.000000	  1.000000	  0.000000	  0.000000	
  0.000000	  0.000000	  1.000000	  0.000000	
  0.000000	  0.000000	  1.000000	  0.000000	
  0.000000	  1.000000	  0.000000	  0.000000	

MOTIF 3	(efi.1)
letter-probability matrix: alength= 4 w= 11 nsites= 2 E= 2.6e+009
  0.000000	  1.000000	  0.000000	  0.000000	
  0.000000	  0.000000	  1.000000	  0.000000	
  0.000000	  0.500000	  0.500000	  0.000000	
  0.000000	  0.000000	  1.000000	  0.000000	
  0.000000	  1.000000	  0.000000	  0.000000	
  0.000000	  0.000000	  1.000000	  0.000000	
  0.000000	  0.000000	  1.000000	  0.000000	
  0.000000	  1.000000	  0.000000	  0.000000	
  0.000000	  0.000000	  1.000000	  0.000000	
  0.000000	  0.000000	  1.000000	  0.000000	
  0.000000	  1.000000	  0.000000	  0.000000	

MOTIF 4	(efa.1)
letter-probability matrix: alength= 4 w= 12 nsites= 2 E= 9.2e+008
  0.000000	  1.000000	  0.000000	  0.000000	
  0.000000	  0.000000	  1.000000	  0.000000	
  0.000000	  1.000000	  0.000000	  0.000000	
  0.000000	  1.000000	  0.000000	  0.000000	
  0.000000	  0.000000	  1.000000	  0.000000	
  0.500000	  0.500000	  0.000000	  0.000000	
  0.000000	  1.000000	  0.000000	  0.000000	
  0.000000	  0.000000	  1.000000	  0.000000	
  0.000000	  0.500000	  0.000000	  0.500000	
  0.000000	  1.000000	  0.000000	  0.000000	
  0.000000	  0.000000	  1.000000	  0.000000	
  0.000000	  0.000000	  0.000000	  1.000000	

MOTIF 5	(efi.11)
letter-probability matrix: alength= 4 w= 12 nsites= 2 E= 6.2e+009
  0.000000	  0.000000	  0.000000	  1.000000	
  0.000000	  1.000000	  0.000000	  0.000000	
  0.000000	  0.000000	  1.000000	  0.000000	
  0.000000	  1.000000	  0.000000	  0.000000	
  0.000000	  1.000000	  0.000000	  0.000000	
  0.000000	  1.000000	  0.000000	  0.000000	
  0.000000	  0.000000	  0.500000	  0.500000	
  0.000000	  0.000000	  0.000000	  1.000000	
  0.000000	  1.000000	  0.000000	  0.000000	
  0.000000	  0.000000	  1.000000	  0.000000	
  0.000000	  1.000000	  0.000000	  0.000000	
  0.000000	  1.000000	  0.000000	  0.000000	

MOTIF 6	(efa.12)
letter-probability matrix: alength= 4 w= 12 nsites= 2 E= 4.1e+008
  0.000000	  1.000000	  0.000000	  0.000000	
  0.000000	  0.000000	  1.000000	  0.000000	
  0.000000	  1.000000	  0.000000	  0.000000	
  0.000000	  1.000000	  0.000000	  0.000000	
  0.000000	  0.500000	  0.500000	  0.000000	
  0.000000	  1.000000	  0.000000	  0.000000	
  0.000000	  1.000000	  0.000000	  0.000000	
  0.000000	  1.000000	  0.000000	  0.000000	
  0.000000	  0.000000	  1.000000	  0.000000	
  1.000000	  0.000000	  0.000000	  0.000000	
  0.000000	  0.500000	  0.500000	  0.000000	
  0.000000	  0.000000	  1.000000	  0.000000	

MOTIF 7	(f.13)
letter-probability matrix: alength= 4 w= 10 nsites= 2 E= 1.8e+009
  0.000000	  1.000000	  0.000000	  0.000000	
  0.000000	  0.000000	  1.000000	  0.000000	
  0.000000	  1.000000	  0.000000	  0.000000	
  0.000000	  1.000000	  0.000000	  0.000000	
  0.000000	  0.000000	  0.000000	  1.000000	
  0.000000	  0.000000	  1.000000	  0.000000	
  0.000000	  1.000000	  0.000000	  0.000000	
  0.000000	  1.000000	  0.000000	  0.000000	
  0.000000	  0.000000	  1.000000	  0.000000	
  0.000000	  1.000000	  0.000000	  0.000000	

MOTIF 8	(efia.14)
letter-probability matrix: alength= 4 w= 8 nsites= 2 E= 4.8e+010
  0.000000	  1.000000	  0.000000	  0.000000	
  0.000000	  1.000000	  0.000000	  0.000000	
  0.000000	  0.000000	  1.000000	  0.000000	
  0.000000	  1.000000	  0.000000	  0.000000	
  0.000000	  1.000000	  0.000000	  0.000000	
  0.000000	  0.500000	  0.500000	  0.000000	
  0.000000	  1.000000	  0.000000	  0.000000	
  0.000000	  1.000000	  0.000000	  0.000000	

MOTIF 9	(fia.16)
letter-probability matrix: alength= 4 w= 10 nsites= 2 E= 1.1e+010
  0.000000	  0.000000	  1.000000	  0.000000	
  0.000000	  1.000000	  0.000000	  0.000000	
  0.000000	  1.000000	  0.000000	  0.000000	
  1.000000	  0.000000	  0.000000	  0.000000	
  0.000000	  1.000000	  0.000000	  0.000000	
  0.000000	  1.000000	  0.000000	  0.000000	
  0.000000	  1.000000	  0.000000	  0.000000	
  0.000000	  0.000000	  1.000000	  0.000000	
  0.000000	  1.000000	  0.000000	  0.000000	
  0.000000	  0.000000	  1.000000	  0.000000	

MOTIF 10	(efia.16)
letter-probability matrix: alength= 4 w= 11 nsites= 2 E= 1.6e+010
  0.000000	  1.000000	  0.000000	  0.000000	
  0.000000	  0.000000	  0.000000	  1.000000	
  0.000000	  0.000000	  1.000000	  0.000000	
  0.000000	  1.000000	  0.000000	  0.000000	
  0.000000	  1.000000	  0.000000	  0.000000	
  0.000000	  0.000000	  1.000000	  0.000000	
  0.000000	  1.000000	  0.000000	  0.000000	
  0.000000	  1.000000	  0.000000	  0.000000	
  1.000000	  0.000000	  0.000000	  0.000000	
  0.000000	  1.000000	  0.000000	  0.000000	
  0.000000	  1.000000	  0.000000	  0.000000	

MOTIF 11	(efia.17)
letter-probability matrix: alength= 4 w= 10 nsites= 2 E= 3.9e+010
  0.000000	  1.000000	  0.000000	  0.000000	
  1.000000	  0.000000	  0.000000	  0.000000	
  0.000000	  0.000000	  1.000000	  0.000000	
  0.000000	  1.000000	  0.000000	  0.000000	
  1.000000	  0.000000	  0.000000	  0.000000	
  0.000000	  0.000000	  1.000000	  0.000000	
  0.000000	  1.000000	  0.000000	  0.000000	
  1.000000	  0.000000	  0.000000	  0.000000	
  0.000000	  0.000000	  1.000000	  0.000000	
  0.000000	  1.000000	  0.000000	  0.000000	

MOTIF 12	(e.2)
letter-probability matrix: alength= 4 w= 11 nsites= 2 E= 1.5e+008
  0.000000	  0.000000	  0.000000	  1.000000	
  0.000000	  0.000000	  1.000000	  0.000000	
  0.000000	  1.000000	  0.000000	  0.000000	
  0.000000	  0.000000	  1.000000	  0.000000	
  0.000000	  1.000000	  0.000000	  0.000000	
  0.000000	  0.000000	  1.000000	  0.000000	
  1.000000	  0.000000	  0.000000	  0.000000	
  1.000000	  0.000000	  0.000000	  0.000000	
  1.000000	  0.000000	  0.000000	  0.000000	
  1.000000	  0.000000	  0.000000	  0.000000	
  0.000000	  1.000000	  0.000000	  0.000000	

MOTIF 13	(f.2)
letter-probability matrix: alength= 4 w= 12 nsites= 2 E= 2.1e+009
  0.000000	  1.000000	  0.000000	  0.000000	
  0.000000	  1.000000	  0.000000	  0.000000	
  0.000000	  0.000000	  1.000000	  0.000000	
  0.000000	  0.500000	  0.500000	  0.000000	
  0.000000	  1.000000	  0.000000	  0.000000	
  0.000000	  0.000000	  1.000000	  0.000000	
  0.000000	  1.000000	  0.000000	  0.000000	
  0.000000	  0.000000	  1.000000	  0.000000	
  0.000000	  0.500000	  0.500000	  0.000000	
  0.000000	  1.000000	  0.000000	  0.000000	
  0.000000	  0.000000	  1.000000	  0.000000	
  0.000000	  1.000000	  0.000000	  0.000000	

MOTIF 14	(efi.2)
letter-probability matrix: alength= 4 w= 12 nsites= 2 E= 4.0e+009
  0.000000	  1.000000	  0.000000	  0.000000	
  0.000000	  1.000000	  0.000000	  0.000000	
  0.000000	  0.000000	  0.000000	  1.000000	
  0.000000	  1.000000	  0.000000	  0.000000	
  0.000000	  0.500000	  0.000000	  0.500000	
  0.000000	  1.000000	  0.000000	  0.000000	
  0.000000	  0.000000	  1.000000	  0.000000	
  0.000000	  1.000000	  0.000000	  0.000000	
  0.000000	  0.000000	  1.000000	  0.000000	
  0.000000	  1.000000	  0.000000	  0.000000	
  0.000000	  0.000000	  1.000000	  0.000000	
  0.000000	  1.000000	  0.000000	  0.000000	

MOTIF 15	(efia.20)
letter-probability matrix: alength= 4 w= 11 nsites= 2 E= 5.8e+010
  0.000000	  1.000000	  0.000000	  0.000000	
  0.000000	  0.000000	  1.000000	  0.000000	
  0.000000	  0.500000	  0.500000	  0.000000	
  0.000000	  1.000000	  0.000000	  0.000000	
  0.000000	  1.000000	  0.000000	  0.000000	
  0.500000	  0.000000	  0.500000	  0.000000	
  0.000000	  1.000000	  0.000000	  0.000000	
  0.000000	  1.000000	  0.000000	  0.000000	
  0.000000	  0.000000	  1.000000	  0.000000	
  1.000000	  0.000000	  0.000000	  0.000000	
  0.000000	  1.000000	  0.000000	  0.000000	

MOTIF 16	(fa.21)
letter-probability matrix: alength= 4 w= 11 nsites= 2 E= 1.7e+009
  0.000000	  0.000000	  1.000000	  0.000000	
  0.000000	  0.500000	  0.500000	  0.000000	
  0.000000	  0.000000	  1.000000	  0.000000	
  0.000000	  0.000000	  0.000000	  1.000000	
  0.000000	  0.500000	  0.500000	  0.000000	
  0.000000	  0.000000	  1.000000	  0.000000	
  0.000000	  0.000000	  1.000000	  0.000000	
  0.000000	  1.000000	  0.000000	  0.000000	
  0.000000	  0.000000	  1.000000	  0.000000	
  0.000000	  0.500000	  0.500000	  0.000000	
  0.000000	  1.000000	  0.000000	  0.000000	

MOTIF 17	(e.23)
letter-probability matrix: alength= 4 w= 11 nsites= 2 E= 6.1e+008
  0.000000	  0.000000	  1.000000	  0.000000	
  0.000000	  1.000000	  0.000000	  0.000000	
  1.000000	  0.000000	  0.000000	  0.000000	
  0.000000	  0.500000	  0.000000	  0.500000	
  0.000000	  0.000000	  0.000000	  1.000000	
  0.000000	  0.000000	  0.000000	  1.000000	
  0.000000	  0.000000	  0.000000	  1.000000	
  0.000000	  0.000000	  0.000000	  1.000000	
  0.000000	  0.000000	  0.000000	  1.000000	
  0.000000	  0.000000	  1.000000	  0.000000	
  1.000000	  0.000000	  0.000000	  0.000000	

MOTIF 18	(efia.25)
letter-probability matrix: alength= 4 w= 11 nsites= 2 E= 5.8e+010
  0.000000	  0.000000	  1.000000	  0.000000	
  0.000000	  1.000000	  0.000000	  0.000000	
  0.000000	  0.000000	  1.000000	  0.000000	
  0.000000	  1.000000	  0.000000	  0.000000	
  0.000000	  0.500000	  0.500000	  0.000000	
  0.000000	  0.000000	  1.000000	  0.000000	
  0.000000	  1.000000	  0.000000	  0.000000	
  0.000000	  0.000000	  0.500000	  0.500000	
  1.000000	  0.000000	  0.000000	  0.000000	
  0.000000	  1.000000	  0.000000	  0.000000	
  0.000000	  1.000000	  0.000000	  0.000000	

MOTIF 19	(fi.27)
letter-probability matrix: alength= 4 w= 10 nsites= 2 E= 4.1e+010
  0.000000	  1.000000	  0.000000	  0.000000	
  0.000000	  0.500000	  0.500000	  0.000000	
  0.000000	  1.000000	  0.000000	  0.000000	
  0.000000	  0.000000	  1.000000	  0.000000	
  1.000000	  0.000000	  0.000000	  0.000000	
  0.000000	  1.000000	  0.000000	  0.000000	
  0.000000	  0.000000	  1.000000	  0.000000	
  0.000000	  0.000000	  1.000000	  0.000000	
  0.000000	  1.000000	  0.000000	  0.000000	
  0.000000	  0.000000	  1.000000	  0.000000	

MOTIF 20	(fia.28)
letter-probability matrix: alength= 4 w= 10 nsites= 2 E= 1.1e+010
  0.000000	  1.000000	  0.000000	  0.000000	
  0.000000	  0.000000	  1.000000	  0.000000	
  0.000000	  1.000000	  0.000000	  0.000000	
  0.000000	  0.000000	  1.000000	  0.000000	
  0.000000	  1.000000	  0.000000	  0.000000	
  0.000000	  1.000000	  0.000000	  0.000000	
  0.000000	  0.000000	  1.000000	  0.000000	
  0.000000	  1.000000	  0.000000	  0.000000	
  0.000000	  0.000000	  0.000000	  1.000000	
  0.000000	  1.000000	  0.000000	  0.000000	

MOTIF 21	(fi.3)
letter-probability matrix: alength= 4 w= 12 nsites= 2 E= 1.0e+010
  0.000000	  0.000000	  1.000000	  0.000000	
  0.000000	  1.000000	  0.000000	  0.000000	
  0.000000	  1.000000	  0.000000	  0.000000	
  0.000000	  0.000000	  1.000000	  0.000000	
  0.000000	  1.000000	  0.000000	  0.000000	
  0.000000	  1.000000	  0.000000	  0.000000	
  0.000000	  0.000000	  1.000000	  0.000000	
  0.000000	  0.000000	  1.000000	  0.000000	
  0.000000	  1.000000	  0.000000	  0.000000	
  0.000000	  0.500000	  0.500000	  0.000000	
  0.000000	  0.000000	  1.000000	  0.000000	
  0.000000	  1.000000	  0.000000	  0.000000	

MOTIF 22	(fia.39)
letter-probability matrix: alength= 4 w= 8 nsites= 2 E= 1.7e+010
  0.000000	  1.000000	  0.000000	  0.000000	
  0.000000	  0.000000	  1.000000	  0.000000	
  0.000000	  0.000000	  1.000000	  0.000000	
  0.000000	  1.000000	  0.000000	  0.000000	
  0.000000	  0.000000	  1.000000	  0.000000	
  0.000000	  1.000000	  0.000000	  0.000000	
  0.000000	  1.000000	  0.000000	  0.000000	
  0.000000	  0.000000	  1.000000	  0.000000	

MOTIF 23	(fi.4)
letter-probability matrix: alength= 4 w= 12 nsites= 2 E= 1.6e+010
  0.000000	  1.000000	  0.000000	  0.000000	
  0.000000	  0.000000	  1.000000	  0.000000	
  0.000000	  1.000000	  0.000000	  0.000000	
  0.000000	  1.000000	  0.000000	  0.000000	
  0.000000	  0.000000	  1.000000	  0.000000	
  0.000000	  1.000000	  0.000000	  0.000000	
  0.000000	  1.000000	  0.000000	  0.000000	
  0.000000	  0.500000	  0.000000	  0.500000	
  0.000000	  1.000000	  0.000000	  0.000000	
  0.000000	  1.000000	  0.000000	  0.000000	
  0.000000	  0.000000	  1.000000	  0.000000	
  0.000000	  1.000000	  0.000000	  0.000000	

MOTIF 24	(efia.45)
letter-probability matrix: alength= 4 w= 12 nsites= 2 E= 4.6e+010
  0.000000	  1.000000	  0.000000	  0.000000	
  0.000000	  0.000000	  1.000000	  0.000000	
  0.000000	  1.000000	  0.000000	  0.000000	
  0.000000	  1.000000	  0.000000	  0.000000	
  0.000000	  0.000000	  0.500000	  0.500000	
  0.000000	  1.000000	  0.000000	  0.000000	
  0.000000	  0.000000	  1.000000	  0.000000	
  0.000000	  0.000000	  1.000000	  0.000000	
  0.000000	  0.500000	  0.500000	  0.000000	
  0.000000	  0.500000	  0.500000	  0.000000	
  0.000000	  0.000000	  1.000000	  0.000000	
  0.000000	  1.000000	  0.000000	  0.000000	

MOTIF 25	(fia.46)
letter-probability matrix: alength= 4 w= 11 nsites= 2 E= 5.0e+010
  0.000000	  1.000000	  0.000000	  0.000000	
  0.000000	  0.000000	  1.000000	  0.000000	
  0.000000	  1.000000	  0.000000	  0.000000	
  0.000000	  0.000000	  1.000000	  0.000000	
  0.000000	  0.500000	  0.500000	  0.000000	
  0.000000	  0.500000	  0.500000	  0.000000	
  0.000000	  0.000000	  1.000000	  0.000000	
  0.500000	  0.500000	  0.000000	  0.000000	
  0.000000	  1.000000	  0.000000	  0.000000	
  0.000000	  1.000000	  0.000000	  0.000000	
  0.000000	  0.000000	  1.000000	  0.000000	

MOTIF 26	(efi.50)
letter-probability matrix: alength= 4 w= 10 nsites= 2 E= 3.2e+009
  0.000000	  0.000000	  1.000000	  0.000000	
  0.000000	  1.000000	  0.000000	  0.000000	
  0.000000	  0.000000	  1.000000	  0.000000	
  0.000000	  0.000000	  1.000000	  0.000000	
  0.000000	  0.000000	  0.000000	  1.000000	
  0.000000	  0.000000	  1.000000	  0.000000	
  0.000000	  1.000000	  0.000000	  0.000000	
  0.000000	  0.000000	  1.000000	  0.000000	
  0.000000	  1.000000	  0.000000	  0.000000	
  0.000000	  0.000000	  1.000000	  0.000000	

MOTIF 27	(efa.6)
letter-probability matrix: alength= 4 w= 12 nsites= 2 E= 3.2e+008
  0.000000	  0.000000	  1.000000	  0.000000	
  0.000000	  1.000000	  0.000000	  0.000000	
  0.000000	  0.000000	  1.000000	  0.000000	
  0.000000	  0.000000	  1.000000	  0.000000	
  0.000000	  0.500000	  0.500000	  0.000000	
  0.000000	  1.000000	  0.000000	  0.000000	
  0.000000	  0.000000	  1.000000	  0.000000	
  1.000000	  0.000000	  0.000000	  0.000000	
  0.000000	  0.000000	  1.000000	  0.000000	
  0.000000	  0.000000	  1.000000	  0.000000	
  0.000000	  0.000000	  1.000000	  0.000000	
  1.000000	  0.000000	  0.000000	  0.000000	

MOTIF 28	(efi.8)
letter-probability matrix: alength= 4 w= 11 nsites= 2 E= 7.8e+009
  0.000000	  1.000000	  0.000000	  0.000000	
  0.000000	  1.000000	  0.000000	  0.000000	
  0.000000	  0.000000	  1.000000	  0.000000	
  0.000000	  0.000000	  1.000000	  0.000000	
  0.000000	  0.500000	  0.000000	  0.500000	
  0.000000	  1.000000	  0.000000	  0.000000	
  0.000000	  0.000000	  1.000000	  0.000000	
  0.000000	  0.500000	  0.500000	  0.000000	
  0.000000	  1.000000	  0.000000	  0.000000	
  0.000000	  0.000000	  1.000000	  0.000000	
  0.000000	  1.000000	  0.000000	  0.000000	

MOTIF 29	(efi.9)
letter-probability matrix: alength= 4 w= 11 nsites= 2 E= 4.1e+009
  0.000000	  0.000000	  1.000000	  0.000000	
  0.000000	  0.000000	  1.000000	  0.000000	
  0.000000	  1.000000	  0.000000	  0.000000	
  0.000000	  0.000000	  1.000000	  0.000000	
  0.000000	  1.000000	  0.000000	  0.000000	
  0.000000	  1.000000	  0.000000	  0.000000	
  0.000000	  0.000000	  1.000000	  0.000000	
  0.000000	  0.000000	  1.000000	  0.000000	
  0.000000	  0.000000	  0.500000	  0.500000	
  0.000000	  0.000000	  1.000000	  0.000000	
  0.000000	  0.000000	  1.000000	  0.000000	

MOTIF 30        (fia.2)
letter-probability matrix: alength= 4 w= 11 nsites= 2 E= 4.6e+009
  0.000000        1.000000        0.000000        0.000000
  0.000000        0.000000        1.000000        0.000000
  0.000000        1.000000        0.000000        0.000000
  0.000000        1.000000        0.000000        0.000000
  0.000000        0.000000        1.000000        0.000000
  0.000000        1.000000        0.000000        0.000000
  0.000000        1.000000        0.000000        0.000000
  0.000000        0.000000        1.000000        0.000000
  0.000000        1.000000        0.000000        0.000000
  0.000000        1.000000        0.000000        0.000000
  0.000000        0.000000        1.000000        0.000000
