# Supplementary material for: Comparative genomics of Steinernema reveals deeply conserved gene regulatory networks
Source: Genome Biol. 2015 Sep 21;16:200. doi: 10.1186/s13059-015-0746-6 (PMC4578762; doi:10.1186/s13059-015-0746-6)
Supplement: Additional file 10: — S. carpocapsae and C. elegans shared GO term table. Contains all the motif-associated GO (MAG) terms (FDR < 0.05) that are shared between S. carpocapsae and C. elegans. (TXT 188 kb) [file 13059_2015_746_MOESM10_ESM.txt]

motif	GOID	GO description	S. carpocapsae GO p-value	No. of carpocapsae genes	No. of carpocapsae genes that are 1:1 orthologs	C. elegans GO p-value	No. of C. elegans genes	No. of C. elegans genes that are 1:1 orthologs	No. of shared orthologs	Percentage of shared orthologs in C. elegans (%) (shared/No. of elegans 1:1)
5	GO:0034330	cell junction organization	1.04E-05	20	20	3.66E-06	12	11	9	81.81818182
5	GO:0034329	cell junction assembly	2.07E-04	15	15	7.24E-06	11	10	8	80
5	GO:0045216	cell-cell junction organization	1.09E-03	12	12	1.37E-03	6	5	4	80
5	GO:0048786	presynaptic active zone	3.24E-04	8	6	2.88E-03	6	5	4	80
5	GO:0007271	synaptic transmission, cholinergic	1.19E-04	13	8	2.07E-04	10	8	6	75
5	GO:0030155	regulation of cell adhesion	2.23E-05	16	10	4.36E-04	7	4	3	75
5	GO:0051015	actin filament binding	1.06E-03	11	7	7.76E-04	9	4	3	75
5	GO:0050769	positive regulation of neurogenesis	2.31E-05	14	10	3.20E-04	6	6	4	66.66666667
31	GO:0045216	cell-cell junction organization	1.82E-04	9	9	4.96E-04	7	6	4	66.66666667
41	GO:0048786	presynaptic active zone	2.82E-05	7	5	1.47E-03	7	6	4	66.66666667
5	GO:0051962	positive regulation of nervous system development	2.21E-06	18	12	2.64E-06	9	8	5	62.5
5	GO:0008356	asymmetric cell division	5.91E-07	14	11	3.51E-05	12	8	5	62.5
5	GO:0005912	adherens junction	5.65E-05	19	13	3.75E-04	10	5	3	60
5	GO:0070161	anchoring junction	7.76E-05	19	13	6.44E-04	10	5	3	60
5	GO:0045744	negative regulation of G-protein coupled receptor protein signaling pathway	6.90E-05	6	6	1.88E-03	7	5	3	60
5	GO:0038032	termination of G-protein coupled receptor signaling pathway	6.90E-05	6	6	1.88E-03	7	5	3	60
5	GO:0023021	termination of signal transduction	1.17E-05	7	6	1.88E-03	7	5	3	60
11	GO:0005913	cell-cell adherens junction	1.75E-04	5	4	1.30E-04	9	5	3	60
14	GO:0033563	dorsal/ventral axon guidance	1.47E-05	7	5	1.04E-03	5	5	3	60
18	GO:0007044	cell-substrate junction assembly	2.87E-05	8	8	1.09E-03	5	5	3	60
18	GO:0031581	hemidesmosome assembly	5.27E-04	6	6	1.09E-03	5	5	3	60
37	GO:0033058	directional locomotion	5.99E-04	7	5	2.67E-03	10	5	3	60
5	GO:0007369	gastrulation	4.96E-05	39	20	6.98E-05	18	12	7	58.33333333
5	GO:0008277	regulation of G-protein coupled receptor protein signaling pathway	1.60E-04	8	8	5.82E-04	9	7	4	57.14285714
14	GO:0040017	positive regulation of locomotion	3.53E-04	19	15	4.59E-04	9	7	4	57.14285714
31	GO:0070161	anchoring junction	1.81E-07	16	12	1.05E-07	16	9	5	55.55555556
31	GO:0005912	adherens junction	1.33E-07	16	12	1.98E-06	14	9	5	55.55555556
31	GO:0034330	cell junction organization	6.30E-07	15	15	2.16E-05	12	11	6	54.54545455
18	GO:0001708	cell fate specification	4.78E-11	31	24	1.40E-08	30	24	13	54.16666667
5	GO:0045138	nematode male tail tip morphogenesis	1.90E-05	18	15	7.01E-08	24	16	8	50
5	GO:0050767	regulation of neurogenesis	6.36E-08	33	24	1.24E-05	17	16	8	50
5	GO:0010720	positive regulation of cell development	1.44E-05	16	10	5.28E-05	8	8	4	50
5	GO:0045597	positive regulation of cell differentiation	5.60E-07	26	15	7.47E-05	10	10	5	50
5	GO:0031252	cell leading edge	1.06E-03	17	12	1.17E-04	12	10	5	50
5	GO:0043051	regulation of pharyngeal pumping	1.49E-03	16	14	2.49E-04	14	12	6	50
5	GO:0030855	epithelial cell differentiation	1.04E-06	36	17	2.57E-04	13	8	4	50
5	GO:0060259	regulation of feeding behavior	8.26E-04	17	15	3.74E-04	14	12	6	50
5	GO:0001704	formation of primary germ layer	1.37E-06	20	12	1.42E-03	12	10	5	50
18	GO:0034329	cell junction assembly	2.67E-06	14	14	2.90E-05	9	8	4	50
18	GO:0001707	mesoderm formation	2.59E-05	9	7	3.01E-04	7	6	3	50
18	GO:0048332	mesoderm morphogenesis	8.12E-06	10	8	4.16E-04	7	6	3	50
18	GO:0045138	nematode male tail tip morphogenesis	6.70E-08	17	13	6.95E-04	14	10	5	50
18	GO:0007498	mesoderm development	1.08E-06	13	11	8.95E-04	9	8	4	50
31	GO:0030056	hemidesmosome	8.45E-04	5	2	1.61E-04	7	4	2	50
31	GO:0034329	cell junction assembly	8.50E-07	13	13	1.10E-03	9	8	4	50
31	GO:0030155	regulation of cell adhesion	3.09E-06	12	7	1.24E-03	7	4	2	50
37	GO:0008078	mesodermal cell migration	5.06E-04	6	5	8.97E-09	12	10	5	50
37	GO:0030056	hemidesmosome	2.94E-04	6	2	2.83E-04	9	4	2	50
41	GO:0050769	positive regulation of neurogenesis	2.89E-05	10	6	7.56E-06	8	8	4	50
41	GO:0045597	positive regulation of cell differentiation	3.06E-06	17	8	4.00E-04	10	10	5	50
41	GO:0009952	anterior/posterior pattern specification	2.09E-06	18	13	9.57E-04	16	10	5	50
41	GO:0030155	regulation of cell adhesion	2.26E-04	10	5	1.47E-03	7	4	2	50
5	GO:0048598	embryonic morphogenesis	6.48E-06	73	42	2.29E-07	42	25	12	48
18	GO:0043565	sequence-specific DNA binding	3.65E-20	71	56	3.49E-05	64	46	22	47.82608696
5	GO:0007631	feeding behavior	3.22E-05	28	23	6.24E-07	26	21	10	47.61904762
5	GO:0051960	regulation of nervous system development	4.68E-10	41	28	4.43E-07	21	19	9	47.36842105
5	GO:0090598	male anatomical structure morphogenesis	1.41E-05	19	15	1.99E-08	25	17	8	47.05882353
18	GO:0001071	nucleic acid binding transcription factor activity	5.59E-21	68	55	1.49E-05	69	49	23	46.93877551
18	GO:0003700	sequence-specific DNA binding transcription factor activity	2.06E-20	67	54	1.49E-05	69	49	23	46.93877551
5	GO:0030424	axon	2.83E-04	34	27	7.17E-11	40	32	15	46.875
5	GO:0043547	positive regulation of GTPase activity	6.77E-05	15	13	9.51E-06	21	15	7	46.66666667
5	GO:0045202	synapse	4.40E-09	64	48	3.80E-05	36	30	14	46.66666667
5	GO:0090066	regulation of anatomical structure size	5.69E-04	24	17	2.07E-04	18	15	7	46.66666667
41	GO:0045138	nematode male tail tip morphogenesis	5.13E-05	12	9	3.32E-05	22	15	7	46.66666667
5	GO:0009887	organ morphogenesis	1.02E-09	77	50	6.66E-07	32	28	13	46.42857143
5	GO:0007389	pattern specification process	3.36E-08	54	35	9.15E-08	34	22	10	45.45454545
18	GO:0007369	gastrulation	1.42E-03	24	17	2.05E-05	16	11	5	45.45454545
18	GO:0090598	male anatomical structure morphogenesis	3.32E-08	18	13	2.40E-04	15	11	5	45.45454545
41	GO:0001708	cell fate specification	2.34E-07	23	18	1.66E-04	31	20	9	45
5	GO:0007267	cell-cell signaling	2.41E-07	63	42	1.04E-05	36	29	13	44.82758621
5	GO:0001667	ameboidal-type cell migration	5.67E-06	26	19	1.53E-04	12	9	4	44.44444444
5	GO:0040013	negative regulation of locomotion	6.42E-04	10	9	7.76E-04	9	9	4	44.44444444
5	GO:0048863	stem cell differentiation	1.33E-03	19	14	1.32E-03	9	9	4	44.44444444
5	GO:0044456	synapse part	1.76E-06	44	32	1.43E-03	20	18	8	44.44444444
18	GO:0034330	cell junction organization	1.05E-07	18	18	1.08E-05	10	9	4	44.44444444
18	GO:0001704	formation of primary germ layer	8.95E-05	13	10	1.53E-03	10	9	4	44.44444444
37	GO:0034705	potassium channel complex	1.24E-03	7	6	2.23E-05	14	9	4	44.44444444
37	GO:0008076	voltage-gated potassium channel complex	1.24E-03	7	6	2.23E-05	14	9	4	44.44444444
41	GO:0051962	positive regulation of nervous system development	1.28E-05	12	7	1.20E-06	10	9	4	44.44444444
41	GO:0010720	positive regulation of cell development	3.11E-05	11	6	2.69E-05	9	9	4	44.44444444
5	GO:0061061	muscle structure development	9.36E-07	44	27	2.25E-03	44	25	11	44
5	GO:0001071	nucleic acid binding transcription factor activity	1.60E-21	90	66	1.11E-10	105	73	32	43.83561644
5	GO:0003700	sequence-specific DNA binding transcription factor activity	4.64E-21	89	65	1.11E-10	105	73	32	43.83561644
14	GO:0004674	protein serine/threonine kinase activity	2.31E-06	26	20	3.85E-04	27	16	7	43.75
41	GO:0090598	male anatomical structure morphogenesis	2.16E-05	13	9	1.25E-05	23	16	7	43.75
5	GO:0043565	sequence-specific DNA binding	7.44E-17	88	65	7.51E-12	103	71	31	43.66197183
5	GO:0007268	synaptic transmission	2.16E-06	44	27	4.03E-05	28	23	10	43.47826087
5	GO:0030017	sarcomere	7.62E-06	26	15	8.83E-10	29	14	6	42.85714286
5	GO:0046661	male sex differentiation	2.12E-06	24	18	2.07E-09	29	21	9	42.85714286
5	GO:0030016	myofibril	2.93E-06	28	17	1.01E-08	29	14	6	42.85714286
5	GO:0045664	regulation of neuron differentiation	2.23E-07	29	21	5.04E-05	15	14	6	42.85714286
5	GO:0003705	RNA polymerase II distal enhancer sequence-specific DNA binding transcription factor activity	4.70E-05	13	10	8.96E-04	8	7	3	42.85714286
5	GO:0051090	regulation of sequence-specific DNA binding transcription factor activity	1.17E-03	16	9	1.21E-03	8	7	3	42.85714286
37	GO:0031346	positive regulation of cell projection organization	5.99E-04	7	4	4.84E-04	7	7	3	42.85714286
41	GO:0045666	positive regulation of neuron differentiation	8.22E-04	7	3	1.84E-05	7	7	3	42.85714286
37	GO:0001505	regulation of neurotransmitter levels	3.77E-05	18	14	3.19E-06	31	24	10	41.66666667
37	GO:0051588	regulation of neurotransmitter transport	1.26E-03	6	5	4.19E-06	14	12	5	41.66666667
37	GO:0046928	regulation of neurotransmitter secretion	1.26E-03	6	5	4.19E-06	14	12	5	41.66666667
18	GO:0006355	regulation of transcription, DNA-templated	7.23E-15	111	81	2.28E-05	97	70	29	41.42857143
18	GO:1903506	regulation of nucleic acid-templated transcription	7.23E-15	111	81	2.28E-05	97	70	29	41.42857143
5	GO:0042755	eating behavior	7.38E-04	22	18	2.55E-06	22	17	7	41.17647059
5	GO:0008134	transcription factor binding	3.16E-05	37	25	2.91E-06	24	17	7	41.17647059
18	GO:0045165	cell fate commitment	9.72E-11	45	33	9.38E-12	43	34	14	41.17647059
5	GO:0006351	transcription, DNA-templated	6.19E-08	160	105	2.70E-10	151	107	44	41.12149533
5	GO:0097659	nucleic acid-templated transcription	6.19E-08	160	105	4.17E-10	151	107	44	41.12149533
5	GO:0048522	positive regulation of cellular process	3.65E-05	148	90	8.51E-13	102	73	30	41.09589041
18	GO:2001141	regulation of RNA biosynthetic process	6.34E-14	111	81	1.68E-05	98	71	29	40.84507042
18	GO:0006351	transcription, DNA-templated	1.73E-12	122	87	4.17E-05	100	71	29	40.84507042
18	GO:0097659	nucleic acid-templated transcription	1.73E-12	122	87	5.27E-05	100	71	29	40.84507042
5	GO:0032774	RNA biosynthetic process	9.88E-08	162	105	5.27E-10	152	108	44	40.74074074
5	GO:0006355	regulation of transcription, DNA-templated	2.97E-12	150	100	9.49E-12	150	106	43	40.56603774
5	GO:1903506	regulation of nucleic acid-templated transcription	2.97E-12	150	100	9.49E-12	150	106	43	40.56603774
5	GO:0051252	regulation of RNA metabolic process	1.84E-10	155	103	5.62E-12	153	109	44	40.36697248
18	GO:0051252	regulation of RNA metabolic process	3.58E-13	114	83	1.07E-05	100	72	29	40.27777778
18	GO:2000112	regulation of cellular macromolecule biosynthetic process	1.28E-12	115	85	4.27E-05	103	72	29	40.27777778
18	GO:0032774	RNA biosynthetic process	8.12E-12	122	87	5.18E-05	101	72	29	40.27777778
5	GO:2001141	regulation of RNA biosynthetic process	3.60E-11	150	100	7.15E-12	151	107	43	40.18691589
5	GO:0019438	aromatic compound biosynthetic process	3.15E-08	193	123	3.52E-08	166	117	47	40.17094017
5	GO:1901362	organic cyclic compound biosynthetic process	2.36E-07	195	125	3.13E-07	166	117	47	40.17094017
4	GO:0034330	cell junction organization	5.97E-06	10	10	4.80E-06	11	10	4	40
4	GO:0032589	neuron projection membrane	8.30E-04	5	3	2.79E-04	8	5	2	40
5	GO:0040012	regulation of locomotion	8.41E-10	77	57	7.22E-11	47	40	16	40
5	GO:0034654	nucleobase-containing compound biosynthetic process	1.15E-08	190	121	1.57E-08	164	115	46	40
5	GO:0001709	cell fate determination	1.28E-05	18	10	2.45E-07	17	10	4	40
5	GO:0030054	cell junction	6.03E-08	61	40	1.23E-04	37	25	10	40
5	GO:0008301	DNA binding, bending	1.26E-03	7	5	9.60E-04	7	5	2	40
5	GO:0002064	epithelial cell development	7.54E-05	20	10	1.21E-03	8	5	2	40
18	GO:0030055	cell-substrate junction	4.77E-05	10	5	2.13E-04	7	5	2	40
18	GO:0048546	digestive tract morphogenesis	1.60E-03	9	4	1.27E-03	7	5	2	40
37	GO:0001707	mesoderm formation	1.92E-04	8	5	1.72E-03	11	10	4	40
37	GO:0003705	RNA polymerase II distal enhancer sequence-specific DNA binding transcription factor activity	9.61E-06	11	10	1.80E-03	12	10	4	40
37	GO:0048332	mesoderm morphogenesis	6.11E-05	9	6	2.78E-03	11	10	4	40
41	GO:0043051	regulation of pharyngeal pumping	9.07E-06	14	11	2.69E-06	19	15	6	40
41	GO:0060259	regulation of feeding behavior	1.51E-05	14	11	5.00E-06	19	15	6	40
41	GO:0008078	mesodermal cell migration	1.83E-03	5	4	9.58E-04	6	5	2	40
47	GO:0040034	regulation of development, heterochronic	2.06E-04	3	3	3.22E-06	9	5	2	40
18	GO:0010556	regulation of macromolecule biosynthetic process	2.32E-12	117	86	3.59E-05	104	73	29	39.7260274
5	GO:0018130	heterocycle biosynthetic process	8.78E-08	192	122	1.28E-07	165	116	46	39.65517241
5	GO:2000112	regulation of cellular macromolecule biosynthetic process	2.14E-11	162	108	5.06E-11	158	111	44	39.63963964
5	GO:0043005	neuron projection	1.01E-06	59	43	7.63E-15	65	53	21	39.62264151
5	GO:0019219	regulation of nucleobase-containing compound metabolic process	9.14E-10	162	108	1.77E-11	156	112	44	39.28571429
5	GO:0010556	regulation of macromolecule biosynthetic process	1.22E-11	167	111	4.82E-11	159	112	44	39.28571429
18	GO:0019219	regulation of nucleobase-containing compound metabolic process	1.10E-12	119	86	2.05E-05	102	74	29	39.18918919
5	GO:0048729	tissue morphogenesis	1.22E-07	107	68	4.89E-06	28	23	9	39.13043478
5	GO:0044271	cellular nitrogen compound biosynthetic process	1.00E-07	194	123	2.73E-08	169	118	46	38.98305085
5	GO:0051171	regulation of nitrogen compound metabolic process	4.10E-10	167	111	8.01E-12	158	113	44	38.9380531
18	GO:0060429	epithelium development	5.71E-07	80	53	1.09E-05	26	18	7	38.88888889
5	GO:0097458	neuron part	4.81E-08	73	54	1.73E-15	76	62	24	38.70967742
18	GO:0031326	regulation of cellular biosynthetic process	1.50E-12	119	87	9.86E-06	107	75	29	38.66666667
18	GO:0009889	regulation of biosynthetic process	2.24E-12	119	87	1.26E-05	107	75	29	38.66666667
5	GO:0031326	regulation of cellular biosynthetic process	2.84E-11	168	112	9.88E-12	162	114	44	38.59649123
5	GO:0009889	regulation of biosynthetic process	1.24E-11	170	113	1.56E-11	162	114	44	38.59649123
18	GO:0046661	male sex differentiation	2.45E-08	21	14	1.50E-04	17	13	5	38.46153846
31	GO:0007369	gastrulation	2.25E-04	22	14	1.34E-06	23	13	5	38.46153846
37	GO:0035262	gonad morphogenesis	1.92E-04	8	6	6.97E-05	16	13	5	38.46153846
18	GO:0051171	regulation of nitrogen compound metabolic process	1.60E-12	121	87	5.82E-06	105	76	29	38.15789474
18	GO:0034654	nucleobase-containing compound biosynthetic process	7.37E-12	138	96	5.65E-04	108	76	29	38.15789474
5	GO:0009888	tissue development	7.26E-10	148	92	8.88E-12	58	42	16	38.0952381
37	GO:0007269	neurotransmitter secretion	6.67E-05	14	11	4.21E-07	27	21	8	38.0952381
5	GO:0031323	regulation of cellular metabolic process	1.56E-08	209	136	7.19E-09	184	127	48	37.79527559
5	GO:0010468	regulation of gene expression	5.32E-09	176	115	2.19E-09	174	122	46	37.70491803
18	GO:0003677	DNA binding	3.65E-13	101	76	2.33E-04	99	69	26	37.68115942
18	GO:0019438	aromatic compound biosynthetic process	1.85E-11	140	98	9.87E-04	109	77	29	37.66233766
18	GO:0018130	heterocycle biosynthetic process	1.48E-11	141	99	1.46E-03	109	77	29	37.66233766
4	GO:0009952	anterior/posterior pattern specification	6.39E-04	9	7	2.30E-03	12	8	3	37.5
5	GO:0045165	cell fate commitment	2.54E-10	60	40	2.15E-16	59	40	15	37.5
5	GO:0050795	regulation of behavior	2.63E-06	34	29	5.20E-07	29	24	9	37.5
5	GO:0043050	pharyngeal pumping	1.03E-03	21	17	6.26E-06	21	16	6	37.5
5	GO:0005244	voltage-gated ion channel activity	2.54E-05	17	10	8.83E-06	16	8	3	37.5
5	GO:0022832	voltage-gated channel activity	2.54E-05	17	10	8.83E-06	16	8	3	37.5
5	GO:0022843	voltage-gated cation channel activity	1.35E-04	14	9	5.70E-05	13	8	3	37.5
5	GO:0060795	cell fate commitment involved in formation of primary germ layer	1.52E-03	11	7	1.66E-03	10	8	3	37.5
14	GO:0010975	regulation of neuron projection development	6.21E-04	9	7	1.81E-04	8	8	3	37.5
18	GO:0009888	tissue development	4.89E-09	99	68	5.60E-08	41	32	12	37.5
18	GO:0010468	regulation of gene expression	3.04E-11	126	90	1.35E-04	116	80	30	37.5
18	GO:0008105	asymmetric protein localization	7.33E-04	9	7	9.28E-04	10	8	3	37.5
37	GO:0045597	positive regulation of cell differentiation	7.97E-06	18	10	2.08E-05	16	16	6	37.5
37	GO:1903530	regulation of secretion by cell	8.39E-05	15	13	2.12E-04	18	16	6	37.5
5	GO:0042995	cell projection	2.09E-05	81	55	2.84E-08	80	67	25	37.31343284
5	GO:0080090	regulation of primary metabolic process	5.88E-08	200	132	3.31E-10	184	129	48	37.20930233
5	GO:0003677	DNA binding	3.08E-07	124	87	1.66E-08	148	105	39	37.14285714
31	GO:0048598	embryonic morphogenesis	3.51E-05	40	26	5.49E-07	46	27	10	37.03703704
4	GO:0001708	cell fate specification	1.84E-08	17	14	7.01E-05	25	19	7	36.84210526
41	GO:0046661	male sex differentiation	5.64E-06	16	10	7.57E-06	26	19	7	36.84210526
18	GO:0044271	cellular nitrogen compound biosynthetic process	4.33E-11	141	99	4.18E-04	113	79	29	36.70886076
5	GO:0009893	positive regulation of metabolic process	2.80E-05	103	67	5.29E-14	84	63	23	36.50793651
4	GO:0003002	regionalization	4.10E-06	16	14	3.18E-04	17	11	4	36.36363636
5	GO:0044449	contractile fiber part	7.81E-06	30	19	9.18E-09	39	22	8	36.36363636
5	GO:0007155	cell adhesion	1.07E-05	36	23	2.69E-08	30	22	8	36.36363636
5	GO:0060284	regulation of cell development	1.12E-07	37	26	3.04E-08	24	22	8	36.36363636
5	GO:0022610	biological adhesion	1.07E-05	36	23	5.23E-08	30	22	8	36.36363636
5	GO:0040017	positive regulation of locomotion	5.08E-04	40	24	3.06E-05	15	11	4	36.36363636
5	GO:0005516	calmodulin binding	5.59E-04	14	10	8.81E-05	12	11	4	36.36363636
5	GO:0035239	tube morphogenesis	1.28E-04	36	21	1.91E-04	15	11	4	36.36363636
5	GO:0005667	transcription factor complex	1.76E-03	20	15	1.51E-03	13	11	4	36.36363636
18	GO:0010628	positive regulation of gene expression	3.94E-07	49	34	2.73E-05	28	22	8	36.36363636
18	GO:0010557	positive regulation of macromolecule biosynthetic process	6.82E-07	48	34	8.60E-05	26	22	8	36.36363636
37	GO:0050769	positive regulation of neurogenesis	6.93E-04	9	6	4.06E-07	11	11	4	36.36363636
37	GO:0005249	voltage-gated potassium channel activity	1.92E-03	8	6	5.71E-07	20	11	4	36.36363636
41	GO:0007369	gastrulation	1.56E-03	21	15	2.28E-03	17	11	4	36.36363636
5	GO:0009653	anatomical structure morphogenesis	1.28E-15	302	195	2.83E-15	222	152	55	36.18421053
5	GO:0009891	positive regulation of biosynthetic process	3.11E-06	69	43	3.68E-12	48	36	13	36.11111111
5	GO:0031328	positive regulation of cellular biosynthetic process	4.79E-06	68	43	3.68E-12	48	36	13	36.11111111
5	GO:0010557	positive regulation of macromolecule biosynthetic process	7.56E-06	65	41	3.72E-12	47	36	13	36.11111111
5	GO:0044708	single-organism behavior	4.57E-08	43	27	1.40E-07	31	25	9	36
14	GO:0061564	axon development	2.05E-08	27	20	7.87E-08	32	25	9	36
5	GO:0001708	cell fate specification	2.24E-07	34	22	4.47E-11	40	28	10	35.71428571
5	GO:0007417	central nervous system development	1.38E-04	42	25	2.49E-04	14	14	5	35.71428571
18	GO:0048729	tissue morphogenesis	6.82E-06	68	47	1.52E-03	18	14	5	35.71428571
41	GO:0003002	regionalization	4.46E-08	28	20	5.24E-04	21	14	5	35.71428571
5	GO:0060255	regulation of macromolecule metabolic process	2.47E-08	214	140	2.31E-09	199	138	49	35.50724638
5	GO:0045944	positive regulation of transcription from RNA polymerase II promoter	2.10E-05	45	29	1.74E-12	41	31	11	35.48387097
5	GO:0045595	regulation of cell differentiation	2.93E-08	62	42	2.82E-07	35	31	11	35.48387097
31	GO:0043547	positive regulation of GTPase activity	9.28E-05	10	9	1.22E-04	21	17	6	35.29411765
37	GO:0001704	formation of primary germ layer	3.55E-04	12	8	2.75E-04	22	17	6	35.29411765
5	GO:0006796	phosphate-containing compound metabolic process	1.10E-04	177	110	9.81E-04	144	91	32	35.16483516
5	GO:0006793	phosphorus metabolic process	1.17E-04	179	111	1.87E-03	144	91	32	35.16483516
5	GO:0007610	behavior	4.49E-15	146	100	1.02E-23	148	111	39	35.13513514
5	GO:0051254	positive regulation of RNA metabolic process	5.33E-05	60	38	8.10E-14	48	37	13	35.13513514
37	GO:0001667	ameboidal-type cell migration	9.95E-06	19	15	1.28E-07	24	20	7	35
5	GO:0048699	generation of neurons	8.08E-16	109	75	2.17E-12	79	66	23	34.84848485
5	GO:0006928	movement of cell or subcellular component	4.50E-13	117	77	4.88E-11	95	69	24	34.7826087
5	GO:0043292	contractile fiber	1.49E-05	31	20	5.75E-09	42	23	8	34.7826087
14	GO:0007409	axonogenesis	7.77E-08	25	18	2.16E-09	27	23	8	34.7826087
37	GO:0045138	nematode male tail tip morphogenesis	2.81E-04	12	9	8.60E-09	40	23	8	34.7826087
5	GO:0030030	cell projection organization	2.84E-10	85	60	8.81E-07	60	49	17	34.69387755
5	GO:0060429	epithelium development	8.26E-08	121	74	8.24E-09	38	26	9	34.61538462
5	GO:0010648	negative regulation of cell communication	7.07E-06	41	30	4.85E-08	32	26	9	34.61538462
5	GO:0023057	negative regulation of signaling	1.44E-05	40	30	4.85E-08	32	26	9	34.61538462
37	GO:0006836	neurotransmitter transport	1.30E-04	15	12	1.28E-05	33	26	9	34.61538462
5	GO:0007411	axon guidance	2.41E-10	42	33	3.06E-08	33	29	10	34.48275862
5	GO:0097485	neuron projection guidance	3.44E-10	42	33	3.75E-08	33	29	10	34.48275862
5	GO:0030182	neuron differentiation	1.43E-14	100	69	2.35E-11	73	61	21	34.42622951
5	GO:0007409	axonogenesis	7.78E-12	56	42	1.27E-07	36	32	11	34.375
5	GO:0032879	regulation of localization	1.57E-07	76	51	4.35E-05	45	32	11	34.375
5	GO:1902680	positive regulation of RNA biosynthetic process	3.70E-05	59	37	4.23E-13	46	35	12	34.28571429
5	GO:1903508	positive regulation of nucleic acid-templated transcription	3.18E-06	59	37	8.50E-13	45	35	12	34.28571429
5	GO:0045893	positive regulation of transcription, DNA-templated	3.18E-06	59	37	8.50E-13	45	35	12	34.28571429
5	GO:2000026	regulation of multicellular organismal development	1.02E-08	93	64	3.69E-11	81	70	24	34.28571429
5	GO:0048812	neuron projection morphogenesis	2.99E-11	60	43	3.84E-08	39	35	12	34.28571429
5	GO:0051173	positive regulation of nitrogen compound metabolic process	2.43E-05	66	41	1.87E-13	50	38	13	34.21052632
5	GO:0045935	positive regulation of nucleobase-containing compound metabolic process	5.55E-05	63	40	2.94E-13	49	38	13	34.21052632
5	GO:0048858	cell projection morphogenesis	2.73E-08	61	44	1.03E-06	42	38	13	34.21052632
5	GO:0032990	cell part morphogenesis	7.31E-08	61	44	2.21E-06	42	38	13	34.21052632
5	GO:0005515	protein binding	2.65E-07	372	240	3.36E-12	277	196	67	34.18367347
5	GO:0010628	positive regulation of gene expression	2.25E-05	64	39	2.25E-14	52	41	14	34.14634146
5	GO:0044459	plasma membrane part	1.15E-09	97	60	4.52E-11	69	53	18	33.96226415
5	GO:0048666	neuron development	8.24E-13	82	57	5.44E-10	64	53	18	33.96226415
5	GO:0003676	nucleic acid binding	9.29E-04	186	135	3.47E-07	226	162	55	33.95061728
5	GO:0005488	binding	8.88E-05	701	457	1.83E-16	685	458	155	33.84279476
5	GO:0022008	neurogenesis	4.65E-14	117	80	1.74E-12	82	68	23	33.82352941
5	GO:0007399	nervous system development	1.03E-11	136	90	1.59E-14	95	77	26	33.76623377
5	GO:0019222	regulation of metabolic process	6.02E-10	249	165	1.11E-13	244	170	57	33.52941176
5	GO:0019098	reproductive behavior	1.15E-07	85	60	2.64E-16	105	75	25	33.33333333
5	GO:0044705	multi-organism reproductive behavior	8.54E-08	85	60	2.64E-16	105	75	25	33.33333333
5	GO:0051705	multi-organism behavior	3.45E-08	88	60	4.04E-16	105	75	25	33.33333333
5	GO:0031175	neuron projection development	2.83E-12	71	51	3.79E-08	56	45	15	33.33333333
5	GO:2000241	regulation of reproductive process	9.49E-04	20	15	4.54E-08	25	21	7	33.33333333
5	GO:0004674	protein serine/threonine kinase activity	1.55E-03	44	31	2.58E-07	54	39	13	33.33333333
5	GO:0031672	A band	2.05E-03	12	9	8.37E-06	12	6	2	33.33333333
5	GO:0003002	regionalization	3.51E-07	40	24	9.74E-05	20	12	4	33.33333333
5	GO:0034765	regulation of ion transmembrane transport	3.96E-05	10	6	2.40E-04	11	6	2	33.33333333
5	GO:0034762	regulation of transmembrane transport	3.96E-05	10	6	2.40E-04	11	6	2	33.33333333
5	GO:0007163	establishment or maintenance of cell polarity	6.04E-04	25	15	2.53E-04	20	12	4	33.33333333
5	GO:0040034	regulation of development, heterochronic	6.30E-04	6	5	3.18E-04	8	6	2	33.33333333
5	GO:0009952	anterior/posterior pattern specification	3.47E-05	24	14	3.44E-04	15	9	3	33.33333333
5	GO:0007420	brain development	3.85E-05	34	20	4.11E-04	12	12	4	33.33333333
5	GO:0060322	head development	2.27E-05	35	21	5.15E-04	12	12	4	33.33333333
5	GO:0022803	passive transmembrane transporter activity	7.96E-05	63	46	7.13E-04	49	30	10	33.33333333
5	GO:0015267	channel activity	7.96E-05	63	46	7.13E-04	49	30	10	33.33333333
11	GO:0014016	neuroblast differentiation	1.15E-03	3	3	6.91E-05	7	6	2	33.33333333
14	GO:0048667	cell morphogenesis involved in neuron differentiation	1.04E-06	25	18	1.73E-09	28	24	8	33.33333333
14	GO:0048812	neuron projection morphogenesis	2.88E-07	26	19	3.02E-09	28	24	8	33.33333333
14	GO:0031175	neuron projection development	1.02E-08	32	24	1.44E-07	35	27	9	33.33333333
14	GO:0045664	regulation of neuron differentiation	5.66E-05	13	11	5.43E-07	13	12	4	33.33333333
14	GO:0048675	axon extension	4.77E-04	8	5	2.60E-06	11	9	3	33.33333333
14	GO:1990138	neuron projection extension	6.86E-04	8	5	2.60E-06	11	9	3	33.33333333
14	GO:0008105	asymmetric protein localization	6.22E-05	8	6	1.21E-03	8	6	2	33.33333333
18	GO:0045944	positive regulation of transcription from RNA polymerase II promoter	2.61E-06	34	26	2.95E-06	25	21	7	33.33333333
18	GO:0009891	positive regulation of biosynthetic process	5.89E-07	50	35	7.96E-06	29	24	8	33.33333333
18	GO:0031328	positive regulation of cellular biosynthetic process	4.66E-07	50	35	7.96E-06	29	24	8	33.33333333
18	GO:0051254	positive regulation of RNA metabolic process	4.49E-07	47	33	3.06E-05	26	21	7	33.33333333
18	GO:1903508	positive regulation of nucleic acid-templated transcription	4.15E-08	46	32	3.57E-05	25	21	7	33.33333333
18	GO:0045893	positive regulation of transcription, DNA-templated	4.15E-08	46	32	3.57E-05	25	21	7	33.33333333
18	GO:1902680	positive regulation of RNA biosynthetic process	4.20E-07	46	32	4.95E-05	25	21	7	33.33333333
21	GO:0035262	gonad morphogenesis	2.22E-05	5	4	1.87E-04	7	6	2	33.33333333
31	GO:0040034	regulation of development, heterochronic	1.60E-04	5	4	2.41E-05	10	6	2	33.33333333
31	GO:0001704	formation of primary germ layer	1.57E-04	11	8	1.70E-04	15	9	3	33.33333333
31	GO:0001707	mesoderm formation	1.85E-03	6	4	1.02E-03	8	6	2	33.33333333
31	GO:0048332	mesoderm morphogenesis	5.19E-04	7	5	1.45E-03	8	6	2	33.33333333
37	GO:0090598	male anatomical structure morphogenesis	1.37E-04	13	9	3.53E-09	41	24	8	33.33333333
37	GO:0051046	regulation of secretion	3.48E-04	15	13	5.96E-05	21	18	6	33.33333333
37	GO:0007498	mesoderm development	4.46E-05	11	8	4.81E-04	18	15	5	33.33333333
37	GO:0016079	synaptic vesicle exocytosis	2.71E-05	8	6	1.56E-03	10	6	2	33.33333333
37	GO:0007517	muscle organ development	2.99E-08	21	13	1.75E-03	22	15	5	33.33333333
41	GO:0045165	cell fate commitment	9.49E-07	33	24	3.82E-08	50	36	12	33.33333333
41	GO:0045595	regulation of cell differentiation	7.06E-08	39	27	1.53E-06	38	33	11	33.33333333
41	GO:0000122	negative regulation of transcription from RNA polymerase II promoter	1.43E-06	22	16	3.25E-05	24	15	5	33.33333333
18	GO:0080090	regulation of primary metabolic process	2.73E-09	138	99	4.90E-06	128	91	30	32.96703297
18	GO:0031323	regulation of cellular metabolic process	2.76E-09	142	102	2.03E-05	129	91	30	32.96703297
18	GO:0034645	cellular macromolecule biosynthetic process	8.08E-05	145	104	1.53E-03	133	91	30	32.96703297
37	GO:0040012	regulation of locomotion	8.73E-07	48	38	6.19E-18	93	70	23	32.85714286
5	GO:0009605	response to external stimulus	5.82E-13	100	68	4.09E-09	74	61	20	32.78688525
5	GO:0010604	positive regulation of macromolecule metabolic process	4.64E-04	83	51	5.60E-12	59	46	15	32.60869565
5	GO:0050789	regulation of biological process	1.08E-14	650	439	1.22E-40	558	396	129	32.57575758
5	GO:0000902	cell morphogenesis	1.01E-10	84	59	3.95E-07	49	43	14	32.55813953
5	GO:0006935	chemotaxis	2.11E-10	55	40	1.62E-08	42	37	12	32.43243243
5	GO:0042330	taxis	1.17E-10	60	43	1.10E-07	42	37	12	32.43243243
5	GO:0061564	axon development	1.54E-12	60	45	2.22E-07	48	37	12	32.43243243
5	GO:0048667	cell morphogenesis involved in neuron differentiation	2.99E-11	60	43	6.06E-08	38	34	11	32.35294118
5	GO:0050794	regulation of cellular process	5.77E-23	477	326	1.29E-38	472	334	108	32.33532934
5	GO:0018991	oviposition	3.37E-07	75	52	3.52E-13	92	65	21	32.30769231
14	GO:0016477	cell migration	6.07E-07	35	26	5.34E-07	40	31	10	32.25806452
14	GO:0051674	localization of cell	4.88E-07	36	27	9.86E-07	40	31	10	32.25806452
14	GO:0048870	cell motility	4.48E-07	36	27	9.86E-07	40	31	10	32.25806452
18	GO:0009059	macromolecule biosynthetic process	5.65E-05	147	105	1.20E-03	135	93	30	32.25806452
5	GO:0048731	system development	2.34E-12	316	203	1.16E-15	252	180	58	32.22222222
37	GO:0008134	transcription factor binding	5.67E-06	28	21	4.88E-07	42	28	9	32.14285714
5	GO:0009968	negative regulation of signal transduction	1.43E-04	34	24	3.31E-08	31	25	8	32
5	GO:0005216	ion channel activity	3.70E-05	59	42	3.01E-03	42	25	8	32
37	GO:0023061	signal release	1.61E-07	22	17	4.73E-08	31	25	8	32
5	GO:0046872	metal ion binding	9.45E-09	180	134	1.97E-11	268	172	55	31.97674419
18	GO:0060255	regulation of macromolecule metabolic process	1.29E-09	147	105	1.43E-05	139	97	31	31.95876289
5	GO:0048523	negative regulation of cellular process	1.69E-06	139	87	8.46E-15	109	72	23	31.94444444
5	GO:0032501	multicellular organismal process	1.24E-07	666	438	1.96E-07	620	418	133	31.81818182
14	GO:0007411	axon guidance	1.61E-07	20	15	3.84E-09	24	22	7	31.81818182
14	GO:0097485	neuron projection guidance	1.90E-07	20	15	4.51E-09	24	22	7	31.81818182
5	GO:0043169	cation binding	2.20E-08	182	136	1.21E-11	270	173	55	31.79190751
5	GO:0065007	biological regulation	4.91E-15	672	453	3.65E-29	608	416	132	31.73076923
5	GO:0097159	organic cyclic compound binding	1.45E-04	355	228	1.44E-11	399	268	85	31.71641791
5	GO:1901363	heterocyclic compound binding	2.38E-04	352	226	5.00E-11	395	265	84	31.69811321
5	GO:0007275	multicellular organismal development	4.84E-06	593	389	1.00E-05	553	366	116	31.69398907
5	GO:0000904	cell morphogenesis involved in differentiation	9.38E-12	69	47	1.75E-09	43	38	12	31.57894737
31	GO:0030054	cell junction	7.61E-09	39	28	8.25E-11	57	38	12	31.57894737
37	GO:0044456	synapse part	1.20E-06	32	23	2.93E-06	44	35	11	31.42857143
5	GO:0022603	regulation of anatomical structure morphogenesis	3.52E-06	40	27	1.15E-04	20	16	5	31.25
5	GO:0051049	regulation of transport	5.46E-04	43	25	2.07E-04	28	16	5	31.25
31	GO:0005096	GTPase activator activity	1.54E-03	8	7	4.10E-05	20	16	5	31.25
41	GO:0034330	cell junction organization	8.26E-04	11	11	6.42E-11	18	16	5	31.25
5	GO:0044707	single-multicellular organism process	8.63E-08	637	418	2.03E-06	594	398	124	31.15577889
14	GO:0018991	oviposition	2.25E-07	36	26	7.87E-11	55	45	14	31.11111111
5	GO:0032502	developmental process	3.50E-07	646	423	3.11E-06	601	399	124	31.07769424
18	GO:0040012	regulation of locomotion	9.76E-15	65	45	7.12E-09	36	29	9	31.03448276
37	GO:0046661	male sex differentiation	2.89E-06	18	12	7.51E-10	47	29	9	31.03448276
5	GO:0048856	anatomical structure development	2.16E-07	574	376	3.26E-08	524	350	108	30.85714286
5	GO:0022838	substrate-specific channel activity	1.02E-04	59	42	1.53E-03	44	26	8	30.76923077
14	GO:0048858	cell projection morphogenesis	8.77E-06	26	19	3.59E-08	30	26	8	30.76923077
14	GO:0032990	cell part morphogenesis	1.36E-05	26	19	6.81E-08	30	26	8	30.76923077
14	GO:0050767	regulation of neurogenesis	1.72E-05	15	13	3.09E-07	14	13	4	30.76923077
37	GO:0022843	voltage-gated cation channel activity	8.63E-05	11	7	8.72E-08	25	13	4	30.76923077
37	GO:0034703	cation channel complex	3.82E-04	9	6	3.96E-07	21	13	4	30.76923077
41	GO:0007389	pattern specification process	1.18E-08	36	28	1.21E-06	36	26	8	30.76923077
5	GO:0048513	organ development	8.38E-08	248	153	7.57E-11	198	140	43	30.71428571
5	GO:0016043	cellular component organization	3.04E-05	275	177	3.89E-08	245	163	50	30.67484663
5	GO:0044767	single-organism developmental process	2.51E-06	626	408	2.50E-06	599	397	121	30.47858942
5	GO:0016477	cell migration	2.30E-11	86	55	1.95E-08	68	46	14	30.43478261
5	GO:0051674	localization of cell	2.67E-11	88	56	5.15E-08	68	46	14	30.43478261
5	GO:0048870	cell motility	5.55E-11	87	56	5.15E-08	68	46	14	30.43478261
18	GO:0045935	positive regulation of nucleobase-containing compound metabolic process	2.00E-07	50	34	1.29E-05	28	23	7	30.43478261
31	GO:0007389	pattern specification process	7.48E-07	31	24	1.97E-07	37	23	7	30.43478261
37	GO:0007268	synaptic transmission	1.41E-06	32	22	4.54E-10	62	46	14	30.43478261
37	GO:0050804	regulation of synaptic transmission	3.55E-04	12	8	1.42E-08	28	23	7	30.43478261
5	GO:0032989	cellular component morphogenesis	1.00E-12	102	68	3.71E-06	78	56	17	30.35714286
31	GO:0043565	sequence-specific DNA binding	7.43E-17	57	45	1.00E-07	103	66	20	30.3030303
5	GO:0009987	cellular process	1.98E-05	831	538	1.25E-24	828	560	169	30.17857143
5	GO:0010646	regulation of cell communication	3.04E-06	96	63	7.59E-12	82	63	19	30.15873016
5	GO:0023051	regulation of signaling	5.49E-06	95	63	1.52E-11	81	63	19	30.15873016
5	GO:0033057	multicellular organismal reproductive behavior	7.53E-07	81	56	1.33E-15	103	73	22	30.1369863
5	GO:0071840	cellular component organization or biogenesis	2.09E-04	280	181	7.92E-08	251	166	50	30.12048193
18	GO:0001709	cell fate determination	5.21E-05	13	8	6.47E-06	13	10	3	30
18	GO:0043025	neuronal cell body	1.68E-03	21	17	3.19E-05	25	20	6	30
31	GO:0007498	mesoderm development	2.89E-05	10	8	1.41E-04	13	10	3	30
41	GO:0001667	ameboidal-type cell migration	6.90E-04	14	11	2.54E-04	13	10	3	30
41	GO:0031253	cell projection membrane	1.33E-03	9	6	4.35E-04	13	10	3	30
5	GO:0044699	single-organism process	3.41E-11	922	608	5.37E-14	915	608	182	29.93421053
5	GO:0044706	multi-multicellular organism process	4.65E-08	88	61	8.44E-16	104	74	22	29.72972973
5	GO:0051239	regulation of multicellular organismal process	3.31E-07	165	111	7.31E-16	167	128	38	29.6875
5	GO:0048583	regulation of response to stimulus	1.04E-07	118	82	1.69E-15	104	81	24	29.62962963
5	GO:0030001	metal ion transport	1.54E-03	41	24	5.26E-05	42	27	8	29.62962963
14	GO:0000904	cell morphogenesis involved in differentiation	2.81E-05	25	18	2.45E-11	32	27	8	29.62962963
18	GO:0010604	positive regulation of macromolecule metabolic process	1.56E-06	64	42	1.18E-05	36	27	8	29.62962963
37	GO:0007389	pattern specification process	1.18E-08	40	29	4.35E-10	63	44	13	29.54545455
41	GO:0003677	DNA binding	2.99E-10	82	63	3.61E-05	157	95	28	29.47368421
5	GO:0035556	intracellular signal transduction	1.27E-03	89	56	1.10E-10	93	68	20	29.41176471
5	GO:0002009	morphogenesis of an epithelium	2.33E-06	97	62	1.02E-04	22	17	5	29.41176471
18	GO:0007155	cell adhesion	6.55E-09	32	22	3.74E-05	20	17	5	29.41176471
18	GO:0022610	biological adhesion	6.55E-09	32	22	5.57E-05	20	17	5	29.41176471
5	GO:0042221	response to chemical	8.08E-10	157	104	2.92E-05	121	92	27	29.34782609
41	GO:0043565	sequence-specific DNA binding	3.80E-14	55	46	1.75E-08	108	65	19	29.23076923
5	GO:0008092	cytoskeletal protein binding	4.48E-04	39	26	1.36E-06	34	24	7	29.16666667
14	GO:0033057	multicellular organismal reproductive behavior	5.51E-07	38	28	2.37E-11	59	48	14	29.16666667
14	GO:0019098	reproductive behavior	1.22E-07	40	30	3.02E-11	59	48	14	29.16666667
14	GO:0044705	multi-organism reproductive behavior	1.03E-07	40	30	3.02E-11	59	48	14	29.16666667
14	GO:0051705	multi-organism behavior	7.61E-08	41	30	3.85E-11	59	48	14	29.16666667
14	GO:0006935	chemotaxis	9.30E-06	22	16	3.02E-07	26	24	7	29.16666667
14	GO:0042330	taxis	5.75E-05	22	16	1.05E-06	26	24	7	29.16666667
18	GO:0051173	positive regulation of nitrogen compound metabolic process	2.39E-07	51	34	2.44E-06	30	24	7	29.16666667
37	GO:0000122	negative regulation of transcription from RNA polymerase II promoter	8.11E-09	28	18	2.28E-06	39	24	7	29.16666667
37	GO:0060341	regulation of cellular localization	7.97E-05	22	15	7.94E-04	29	24	7	29.16666667
5	GO:0006366	transcription from RNA polymerase II promoter	3.43E-04	77	48	9.08E-15	74	55	16	29.09090909
5	GO:0050793	regulation of developmental process	6.74E-08	162	110	6.89E-15	153	117	34	29.05982906
5	GO:0030029	actin filament-based process	1.11E-07	53	35	1.98E-04	49	31	9	29.03225806
14	GO:0030030	cell projection organization	3.24E-06	34	25	2.22E-07	39	31	9	29.03225806
37	GO:0045202	synapse	1.67E-09	47	33	1.00E-08	77	62	18	29.03225806
5	GO:0043167	ion binding	1.94E-07	299	200	2.76E-12	400	262	76	29.00763359
4	GO:0048582	positive regulation of post-embryonic development	1.79E-04	6	6	3.90E-04	14	14	4	28.57142857
4	GO:0061063	positive regulation of nematode larval development	1.79E-04	6	6	3.90E-04	14	14	4	28.57142857
4	GO:0034329	cell junction assembly	4.10E-05	8	8	5.16E-04	8	7	2	28.57142857
4	GO:0035262	gonad morphogenesis	5.18E-04	5	4	1.15E-03	8	7	2	28.57142857
5	GO:0070588	calcium ion transmembrane transport	3.63E-04	12	8	1.50E-04	10	7	2	28.57142857
5	GO:0010721	negative regulation of cell development	2.69E-04	13	7	6.49E-04	8	7	2	28.57142857
14	GO:0044706	multi-multicellular organism process	6.98E-07	39	29	1.09E-11	60	49	14	28.57142857
14	GO:0040012	regulation of locomotion	2.15E-07	34	28	4.20E-10	31	28	8	28.57142857
14	GO:0051960	regulation of nervous system development	4.16E-05	16	13	6.28E-08	16	14	4	28.57142857
18	GO:0031325	positive regulation of cellular metabolic process	8.63E-06	64	42	1.55E-04	37	28	8	28.57142857
18	GO:0000976	transcription regulatory region sequence-specific DNA binding	6.14E-07	17	13	1.13E-03	12	7	2	28.57142857
18	GO:0007269	neurotransmitter secretion	7.26E-05	14	11	1.53E-03	10	7	2	28.57142857
31	GO:0001708	cell fate specification	5.83E-08	23	18	7.27E-09	40	28	8	28.57142857
31	GO:0030055	cell-substrate junction	2.68E-04	8	5	1.50E-06	11	7	2	28.57142857
31	GO:0060795	cell fate commitment involved in formation of primary germ layer	4.70E-04	8	5	1.04E-04	13	7	2	28.57142857
37	GO:0007267	cell-cell signaling	4.29E-07	44	32	8.46E-14	85	63	18	28.57142857
37	GO:0051962	positive regulation of nervous system development	3.54E-04	11	7	1.11E-09	15	14	4	28.57142857
37	GO:0005244	voltage-gated ion channel activity	1.32E-04	12	7	6.10E-08	29	14	4	28.57142857
37	GO:0022832	voltage-gated channel activity	1.32E-04	12	7	6.10E-08	29	14	4	28.57142857
37	GO:0010720	positive regulation of cell development	7.33E-04	10	6	1.43E-07	14	14	4	28.57142857
37	GO:0031672	A band	1.93E-03	9	7	2.68E-07	20	14	4	28.57142857
37	GO:0031430	M band	1.10E-03	8	6	5.21E-07	18	14	4	28.57142857
37	GO:0031012	extracellular matrix	3.16E-05	20	11	6.12E-05	33	21	6	28.57142857
41	GO:0009887	organ morphogenesis	9.44E-08	45	30	4.47E-05	32	28	8	28.57142857
41	GO:0048663	neuron fate commitment	7.83E-04	8	4	8.47E-04	8	7	2	28.57142857
41	GO:0030900	forebrain development	6.86E-04	11	7	3.13E-03	7	7	2	28.57142857
5	GO:0048519	negative regulation of biological process	1.13E-05	180	113	1.21E-13	155	109	31	28.44036697
5	GO:0040011	locomotion	3.83E-19	332	213	6.68E-14	281	197	56	28.42639594
37	GO:0032879	regulation of localization	2.46E-06	50	36	3.85E-12	107	74	21	28.37837838
5	GO:0030154	cell differentiation	1.52E-10	205	133	7.83E-16	206	141	40	28.36879433
37	GO:0001071	nucleic acid binding transcription factor activity	1.79E-20	67	51	2.01E-10	197	124	35	28.22580645
37	GO:0043565	sequence-specific DNA binding	1.16E-13	60	47	3.63E-10	185	117	33	28.20512821
41	GO:0040012	regulation of locomotion	1.55E-06	42	35	5.02E-08	47	39	11	28.20512821
18	GO:0048598	embryonic morphogenesis	8.07E-07	53	33	1.33E-09	39	25	7	28
41	GO:0060429	epithelium development	1.59E-05	65	44	6.48E-05	34	25	7	28
5	GO:0048869	cellular developmental process	2.00E-10	216	141	1.19E-14	209	143	40	27.97202797
5	GO:0050896	response to stimulus	4.57E-13	381	258	1.10E-22	376	279	78	27.95698925
14	GO:0030182	neuron differentiation	1.15E-09	43	33	9.29E-14	52	43	12	27.90697674
5	GO:0009966	regulation of signal transduction	1.78E-04	77	51	6.32E-10	70	54	15	27.77777778
18	GO:0006366	transcription from RNA polymerase II promoter	2.07E-07	62	42	2.23E-08	49	36	10	27.77777778
18	GO:0009887	organ morphogenesis	1.72E-11	59	42	1.60E-05	24	18	5	27.77777778
31	GO:0045138	nematode male tail tip morphogenesis	5.84E-04	10	8	2.14E-10	30	18	5	27.77777778
5	GO:0023052	signaling	7.08E-19	281	198	4.45E-25	297	220	61	27.72727273
31	GO:0001071	nucleic acid binding transcription factor activity	3.88E-19	57	42	1.78E-06	104	65	18	27.69230769
31	GO:0003700	sequence-specific DNA binding transcription factor activity	3.06E-19	57	42	1.78E-06	104	65	18	27.69230769
5	GO:0005886	plasma membrane	2.52E-11	153	88	6.39E-15	130	91	25	27.47252747
18	GO:0019222	regulation of metabolic process	1.63E-09	164	118	3.74E-08	171	124	34	27.41935484
37	GO:0003700	sequence-specific DNA binding transcription factor activity	6.56E-20	66	50	2.01E-10	197	124	34	27.41935484
5	GO:0007154	cell communication	1.37E-19	287	200	4.97E-26	303	223	61	27.35426009
37	GO:0006355	regulation of transcription, DNA-templated	2.63E-12	104	72	4.17E-11	288	183	50	27.32240437
37	GO:1903506	regulation of nucleic acid-templated transcription	2.63E-12	104	72	4.17E-11	288	183	50	27.32240437
5	GO:0044700	single organism signaling	1.78E-18	276	194	4.06E-25	297	220	60	27.27272727
5	GO:0071944	cell periphery	5.17E-13	170	98	7.28E-16	144	99	27	27.27272727
5	GO:0005261	cation channel activity	1.32E-04	32	23	2.54E-05	33	22	6	27.27272727
5	GO:0050804	regulation of synaptic transmission	1.08E-04	17	11	4.79E-05	14	11	3	27.27272727
14	GO:0048699	generation of neurons	1.62E-10	47	36	4.35E-13	53	44	12	27.27272727
14	GO:0022008	neurogenesis	2.47E-08	47	36	3.33E-12	53	44	12	27.27272727
14	GO:0048666	neuron development	6.37E-10	38	28	1.43E-09	41	33	9	27.27272727
14	GO:0006928	movement of cell or subcellular component	2.67E-06	43	31	9.28E-09	55	44	12	27.27272727
31	GO:0046661	male sex differentiation	1.04E-05	15	10	6.46E-11	34	22	6	27.27272727
41	GO:0003676	nucleic acid binding	1.27E-10	130	100	3.73E-05	255	158	43	27.21518987
37	GO:0019438	aromatic compound biosynthetic process	2.62E-09	132	89	2.05E-09	344	217	59	27.18894009
37	GO:2001141	regulation of RNA biosynthetic process	1.78E-11	104	72	2.86E-11	290	184	50	27.17391304
37	GO:0051252	regulation of RNA metabolic process	7.48E-11	107	74	8.05E-12	296	189	51	26.98412698
37	GO:0006351	transcription, DNA-templated	4.34E-09	111	75	1.14E-10	299	189	51	26.98412698
37	GO:0097659	nucleic acid-templated transcription	4.34E-09	111	75	2.33E-10	299	189	51	26.98412698
5	GO:0005509	calcium ion binding	2.51E-04	30	22	1.22E-04	36	26	7	26.92307692
5	GO:0030036	actin cytoskeleton organization	5.32E-06	46	31	2.86E-03	43	26	7	26.92307692
5	GO:0044763	single-organism cellular process	7.52E-11	624	416	1.09E-24	685	469	126	26.86567164
37	GO:0032774	RNA biosynthetic process	1.53E-08	111	75	2.31E-10	302	190	51	26.84210526
37	GO:1901362	organic cyclic compound biosynthetic process	1.63E-08	133	90	2.01E-08	348	220	59	26.81818182
37	GO:0019219	regulation of nucleobase-containing compound metabolic process	1.76E-10	112	78	6.18E-11	302	194	52	26.80412371
37	GO:0009887	organ morphogenesis	8.42E-09	53	35	1.72E-12	67	56	15	26.78571429
37	GO:0034654	nucleobase-containing compound biosynthetic process	1.22E-09	130	87	9.57E-10	338	213	57	26.76056338
4	GO:0046661	male sex differentiation	2.20E-04	9	8	4.89E-09	26	15	4	26.66666667
5	GO:0048585	negative regulation of response to stimulus	8.41E-06	44	28	4.86E-09	37	30	8	26.66666667
5	GO:0000122	negative regulation of transcription from RNA polymerase II promoter	3.99E-06	32	19	1.02E-06	24	15	4	26.66666667
31	GO:0003002	regionalization	2.02E-06	24	17	3.96E-06	25	15	4	26.66666667
37	GO:0051171	regulation of nitrogen compound metabolic process	1.09E-10	115	80	5.46E-11	304	195	52	26.66666667
37	GO:0007638	mechanosensory behavior	1.18E-03	9	6	1.14E-05	19	15	4	26.66666667
41	GO:0008134	transcription factor binding	6.61E-06	25	17	1.51E-03	21	15	4	26.66666667
14	GO:0007399	nervous system development	2.10E-07	54	41	6.30E-14	61	49	13	26.53061224
5	GO:0022414	reproductive process	6.08E-05	238	154	1.85E-13	268	181	48	26.51933702
37	GO:0018130	heterocycle biosynthetic process	7.65E-09	131	88	2.42E-09	347	219	58	26.48401826
5	GO:0006357	regulation of transcription from RNA polymerase II promoter	4.47E-06	72	46	1.27E-16	72	53	14	26.41509434
37	GO:0003677	DNA binding	1.14E-10	94	69	3.26E-07	289	178	47	26.40449438
5	GO:0051094	positive regulation of developmental process	7.85E-05	84	54	4.33E-10	94	72	19	26.38888889
5	GO:0060089	molecular transducer activity	1.60E-13	111	82	1.79E-06	126	95	25	26.31578947
5	GO:0032403	protein complex binding	8.20E-04	29	18	3.08E-05	25	19	5	26.31578947
5	GO:0005887	integral component of plasma membrane	2.19E-04	31	21	6.40E-05	26	19	5	26.31578947
31	GO:0090598	male anatomical structure morphogenesis	2.41E-04	11	8	5.83E-11	31	19	5	26.31578947
37	GO:0051049	regulation of transport	8.39E-04	29	19	8.35E-08	61	38	10	26.31578947
41	GO:0019098	reproductive behavior	1.12E-05	47	33	1.10E-10	105	76	20	26.31578947
41	GO:0051253	negative regulation of RNA metabolic process	4.82E-07	30	21	3.43E-06	31	19	5	26.31578947
41	GO:1902679	negative regulation of RNA biosynthetic process	1.88E-07	30	21	4.73E-06	30	19	5	26.31578947
41	GO:1903507	negative regulation of nucleic acid-templated transcription	1.60E-07	30	21	4.73E-06	30	19	5	26.31578947
41	GO:0045892	negative regulation of transcription, DNA-templated	1.60E-07	30	21	4.73E-06	30	19	5	26.31578947
5	GO:0007165	signal transduction	2.26E-14	235	165	1.90E-23	279	206	54	26.21359223
31	GO:0006351	transcription, DNA-templated	7.91E-11	97	67	3.83E-07	159	103	27	26.21359223
31	GO:0097659	nucleic acid-templated transcription	7.91E-11	97	67	5.57E-07	159	103	27	26.21359223
31	GO:0003677	DNA binding	1.00E-10	79	57	1.09E-05	156	103	27	26.21359223
37	GO:0044708	single-organism behavior	4.09E-06	28	19	1.81E-07	52	42	11	26.19047619
5	GO:0046873	metal ion transmembrane transporter activity	1.75E-03	37	25	7.51E-04	36	23	6	26.08695652
18	GO:0044297	cell body	7.51E-04	24	18	1.45E-05	28	23	6	26.08695652
18	GO:0045202	synapse	4.45E-07	42	31	5.06E-05	29	23	6	26.08695652
37	GO:0022604	regulation of cell morphogenesis	6.04E-04	17	11	1.12E-05	26	23	6	26.08695652
41	GO:0043050	pharyngeal pumping	4.61E-05	16	12	3.06E-09	29	23	6	26.08695652
41	GO:0042755	eating behavior	7.92E-05	16	12	5.91E-09	29	23	6	26.08695652
5	GO:0051240	positive regulation of multicellular organismal process	1.39E-04	84	55	4.22E-09	97	73	19	26.02739726
37	GO:2000112	regulation of cellular macromolecule biosynthetic process	2.10E-11	111	75	2.27E-10	307	196	51	26.02040816
37	GO:0044271	cellular nitrogen compound biosynthetic process	2.84E-09	134	89	3.15E-10	354	223	58	26.00896861
31	GO:0006355	regulation of transcription, DNA-templated	7.66E-14	91	63	5.60E-08	156	100	26	26
31	GO:1903506	regulation of nucleic acid-templated transcription	7.66E-14	91	63	5.60E-08	156	100	26	26
37	GO:0031326	regulation of cellular biosynthetic process	2.27E-11	115	77	6.09E-11	313	200	52	26
37	GO:0009889	regulation of biosynthetic process	3.31E-11	115	77	7.71E-11	314	200	52	26
31	GO:0032774	RNA biosynthetic process	1.21E-10	98	67	2.74E-07	162	104	27	25.96153846
18	GO:0045595	regulation of cell differentiation	1.98E-08	45	31	7.11E-09	32	27	7	25.92592593
31	GO:0003676	nucleic acid binding	4.57E-10	121	90	1.73E-03	235	162	42	25.92592593
37	GO:0010556	regulation of macromolecule biosynthetic process	7.74E-11	112	76	1.41E-10	310	197	51	25.88832487
37	GO:1902679	negative regulation of RNA biosynthetic process	1.88E-09	37	24	4.59E-07	48	31	8	25.80645161
37	GO:1903507	negative regulation of nucleic acid-templated transcription	1.52E-09	37	24	4.59E-07	48	31	8	25.80645161
37	GO:0045892	negative regulation of transcription, DNA-templated	1.52E-09	37	24	4.59E-07	48	31	8	25.80645161
37	GO:0051253	negative regulation of RNA metabolic process	6.39E-09	37	24	5.78E-07	49	31	8	25.80645161
31	GO:2001141	regulation of RNA biosynthetic process	4.75E-13	91	63	2.72E-08	158	101	26	25.74257426
18	GO:0006357	regulation of transcription from RNA polymerase II promoter	8.05E-09	57	41	3.65E-09	47	35	9	25.71428571
31	GO:0051252	regulation of RNA metabolic process	1.15E-12	94	65	8.36E-09	162	105	27	25.71428571
18	GO:1901363	heterocyclic compound binding	2.01E-04	223	161	1.88E-06	280	184	47	25.54347826
18	GO:0097159	organic cyclic compound binding	2.49E-04	223	161	2.59E-06	280	184	47	25.54347826
37	GO:0048729	tissue morphogenesis	2.64E-06	69	44	2.47E-09	56	47	12	25.53191489
5	GO:0065009	regulation of molecular function	2.22E-03	72	48	7.17E-10	76	55	14	25.45454545
5	GO:0007548	sex differentiation	2.43E-04	138	86	2.19E-07	149	95	24	25.26315789
31	GO:0019219	regulation of nucleobase-containing compound metabolic process	4.12E-11	95	65	4.83E-08	164	107	27	25.23364486
31	GO:2000112	regulation of cellular macromolecule biosynthetic process	1.72E-13	98	67	4.92E-08	168	107	27	25.23364486
31	GO:0034654	nucleobase-containing compound biosynthetic process	3.58E-11	112	74	1.54E-05	173	111	28	25.22522523
5	GO:0044703	multi-organism reproductive process	1.55E-04	140	88	3.83E-11	173	119	30	25.21008403
5	GO:0051716	cellular response to stimulus	5.95E-09	260	180	1.93E-19	295	219	55	25.11415525
3	GO:0000981	sequence-specific DNA binding RNA polymerase II transcription factor activity	1.30E-07	13	9	5.43E-09	26	16	4	25
4	GO:0045138	nematode male tail tip morphogenesis	6.66E-04	7	6	1.29E-08	23	12	3	25
4	GO:0001709	cell fate determination	5.75E-04	7	6	2.70E-05	13	8	2	25
4	GO:0031253	cell projection membrane	2.55E-04	7	4	2.36E-04	11	8	2	25
5	GO:0048468	cell development	4.27E-11	157	100	1.79E-08	151	108	27	25
5	GO:2000113	negative regulation of cellular macromolecule biosynthetic process	3.52E-06	49	30	3.03E-08	36	24	6	25
5	GO:0010558	negative regulation of macromolecule biosynthetic process	2.13E-06	50	31	3.03E-08	36	24	6	25
5	GO:1902679	negative regulation of RNA biosynthetic process	4.33E-07	45	27	6.49E-08	30	20	5	25
5	GO:1903507	negative regulation of nucleic acid-templated transcription	3.46E-07	45	27	6.49E-08	30	20	5	25
5	GO:0045892	negative regulation of transcription, DNA-templated	3.46E-07	45	27	6.49E-08	30	20	5	25
5	GO:0051253	negative regulation of RNA metabolic process	1.56E-06	45	27	1.49E-07	30	20	5	25
5	GO:0003779	actin binding	1.03E-03	21	12	3.04E-05	21	12	3	25
5	GO:0006816	calcium ion transport	6.88E-04	16	9	3.26E-04	12	8	2	25
5	GO:0070838	divalent metal ion transport	2.11E-03	17	10	6.39E-04	12	8	2	25
11	GO:0070161	anchoring junction	3.92E-05	9	7	1.24E-11	25	16	4	25
11	GO:0005912	adherens junction	3.33E-05	9	7	1.79E-10	23	16	4	25
11	GO:0007517	muscle organ development	1.67E-04	9	7	1.24E-03	21	16	4	25
11	GO:0045026	plasma membrane fusion	6.76E-04	3	2	2.62E-03	6	4	1	25
14	GO:0007548	sex differentiation	1.36E-04	57	37	1.93E-05	80	56	14	25
18	GO:0050767	regulation of neurogenesis	4.16E-06	22	16	1.83E-07	17	16	4	25
18	GO:1902531	regulation of intracellular signal transduction	6.40E-06	38	28	2.04E-05	34	28	7	25
18	GO:0007268	synaptic transmission	1.29E-03	25	17	8.71E-04	20	16	4	25
18	GO:0040017	positive regulation of locomotion	1.44E-06	34	18	1.80E-03	10	8	2	25
21	GO:0031672	A band	2.81E-04	5	4	1.88E-03	6	4	1	25
31	GO:0018991	oviposition	2.48E-06	42	29	3.20E-11	98	68	17	25
31	GO:0010556	regulation of macromolecule biosynthetic process	3.05E-14	102	69	2.99E-08	170	108	27	25
31	GO:0000976	transcription regulatory region sequence-specific DNA binding	1.74E-09	18	12	1.26E-07	23	16	4	25
31	GO:0044271	cellular nitrogen compound biosynthetic process	4.56E-11	116	77	1.43E-05	180	116	29	25
31	GO:0035262	gonad morphogenesis	2.67E-04	7	5	1.23E-04	11	8	2	25
31	GO:0009952	anterior/posterior pattern specification	8.18E-04	13	9	2.18E-04	17	12	3	25
31	GO:0001709	cell fate determination	6.24E-08	15	9	8.60E-04	13	8	2	25
37	GO:0035239	tube morphogenesis	3.01E-06	29	20	1.36E-07	31	24	6	25
37	GO:0034765	regulation of ion transmembrane transport	3.96E-04	7	4	7.54E-06	20	12	3	25
37	GO:0034762	regulation of transmembrane transport	3.96E-04	7	4	7.54E-06	20	12	3	25
37	GO:0050770	regulation of axonogenesis	1.93E-03	9	7	1.40E-05	17	16	4	25
37	GO:0009952	anterior/posterior pattern specification	9.08E-05	17	12	2.37E-05	28	20	5	25
37	GO:0031594	neuromuscular junction	8.76E-04	7	3	6.60E-04	12	8	2	25
41	GO:0044705	multi-organism reproductive behavior	2.08E-05	46	32	1.10E-10	105	76	19	25
41	GO:0051705	multi-organism behavior	9.01E-06	48	32	1.58E-10	105	76	19	25
41	GO:0018991	oviposition	3.72E-05	41	28	1.84E-09	95	68	17	25
41	GO:0001071	nucleic acid binding transcription factor activity	2.32E-20	61	48	9.40E-09	115	68	17	25
41	GO:0003700	sequence-specific DNA binding transcription factor activity	9.33E-20	60	47	9.40E-09	115	68	17	25
41	GO:2000113	negative regulation of cellular macromolecule biosynthetic process	4.19E-07	33	23	1.80E-07	39	24	6	25
41	GO:0010558	negative regulation of macromolecule biosynthetic process	5.53E-07	33	23	1.80E-07	39	24	6	25
41	GO:0005912	adherens junction	9.88E-04	11	8	4.14E-07	15	12	3	25
41	GO:0070161	anchoring junction	1.18E-03	11	8	1.10E-06	15	12	3	25
41	GO:0044456	synapse part	6.96E-05	25	20	3.16E-05	27	24	6	25
41	GO:0043547	positive regulation of GTPase activity	8.63E-04	9	8	1.85E-04	21	16	4	25
41	GO:0009584	detection of visible light	1.73E-03	4	3	5.96E-04	7	4	1	25
41	GO:0009583	detection of light stimulus	1.73E-03	4	3	9.59E-04	7	4	1	25
41	GO:0035239	tube morphogenesis	6.44E-04	21	15	1.61E-03	15	12	3	25
41	GO:0048729	tissue morphogenesis	6.33E-05	56	39	2.24E-03	25	20	5	25
31	GO:0051171	regulation of nitrogen compound metabolic process	8.92E-11	96	65	1.60E-08	167	109	27	24.7706422
37	GO:0010468	regulation of gene expression	1.40E-09	120	80	3.78E-08	343	214	53	24.76635514
41	GO:0006351	transcription, DNA-templated	4.67E-08	94	70	1.50E-06	160	101	25	24.75247525
41	GO:0097659	nucleic acid-templated transcription	4.67E-08	94	70	2.15E-06	160	101	25	24.75247525
37	GO:0003676	nucleic acid binding	1.75E-08	141	108	5.40E-05	456	287	71	24.73867596
5	GO:0004872	receptor activity	1.22E-10	91	65	1.23E-03	100	73	18	24.65753425
31	GO:0019098	reproductive behavior	7.62E-06	45	32	3.51E-12	107	73	18	24.65753425
31	GO:0010468	regulation of gene expression	2.86E-12	107	72	2.16E-06	185	118	29	24.57627119
31	GO:0019438	aromatic compound biosynthetic process	1.21E-10	113	75	2.24E-05	176	114	28	24.56140351
31	GO:0031326	regulation of cellular biosynthetic process	9.63E-14	102	70	8.64E-09	173	110	27	24.54545455
31	GO:0009889	regulation of biosynthetic process	5.43E-14	103	70	1.31E-08	173	110	27	24.54545455
18	GO:0006928	movement of cell or subcellular component	8.97E-11	78	62	2.02E-09	73	53	13	24.52830189
37	GO:0048598	embryonic morphogenesis	3.36E-06	51	30	1.94E-09	80	53	13	24.52830189
41	GO:0016477	cell migration	1.13E-06	45	35	9.90E-07	73	53	13	24.52830189
41	GO:0051674	localization of cell	1.96E-07	48	37	2.48E-06	73	53	13	24.52830189
41	GO:0048870	cell motility	4.50E-07	47	37	2.48E-06	73	53	13	24.52830189
41	GO:0032774	RNA biosynthetic process	3.42E-08	96	70	1.77E-06	162	102	25	24.50980392
18	GO:0009893	positive regulation of metabolic process	1.17E-06	74	50	2.34E-08	57	45	11	24.44444444
5	GO:0007010	cytoskeleton organization	1.32E-04	75	46	2.88E-04	71	41	10	24.3902439
18	GO:0050793	regulation of developmental process	1.21E-07	108	74	3.47E-11	113	82	20	24.3902439
18	GO:0050789	regulation of biological process	7.40E-20	436	301	4.93E-18	374	267	65	24.34456929
5	GO:0048609	multicellular organismal reproductive process	4.46E-04	133	83	3.83E-10	163	111	27	24.32432432
5	GO:0032504	multicellular organism reproduction	4.79E-04	134	84	5.76E-10	163	111	27	24.32432432
31	GO:0044706	multi-multicellular organism process	6.91E-06	46	32	3.99E-12	107	74	18	24.32432432
37	GO:0022836	gated channel activity	1.31E-04	27	15	4.70E-05	65	37	9	24.32432432
18	GO:0030154	cell differentiation	1.00E-10	139	97	7.56E-10	145	107	26	24.29906542
18	GO:0007399	nervous system development	2.52E-11	94	69	1.95E-17	84	66	16	24.24242424
18	GO:0005515	protein binding	1.11E-05	230	158	4.30E-08	199	132	32	24.24242424
18	GO:0042221	response to chemical	4.24E-09	105	76	1.50E-04	91	62	15	24.19354839
31	GO:0018130	heterocycle biosynthetic process	1.84E-10	113	75	2.02E-05	178	116	28	24.13793103
37	GO:2000241	regulation of reproductive process	1.56E-03	14	10	5.76E-07	38	29	7	24.13793103
5	GO:0016020	membrane	4.22E-08	383	241	5.49E-04	362	253	61	24.11067194
37	GO:0061061	muscle structure development	6.97E-08	34	22	4.10E-04	92	54	13	24.07407407
5	GO:0007166	cell surface receptor signaling pathway	1.32E-08	118	85	1.44E-16	124	100	24	24
31	GO:0043087	regulation of GTPase activity	2.21E-03	11	10	6.76E-06	33	25	6	24
31	GO:0044093	positive regulation of molecular function	2.14E-03	25	16	1.84E-04	33	25	6	24
37	GO:0007369	gastrulation	5.53E-04	25	14	1.38E-06	34	25	6	24
41	GO:0033057	multicellular organismal reproductive behavior	1.32E-04	43	29	1.69E-10	104	75	18	24
41	GO:0007631	feeding behavior	1.85E-04	17	12	4.07E-09	33	25	6	24
41	GO:0006355	regulation of transcription, DNA-templated	1.01E-10	88	67	8.24E-08	159	100	24	24
41	GO:1903506	regulation of nucleic acid-templated transcription	1.01E-10	88	67	8.24E-08	159	100	24	24
31	GO:1901362	organic cyclic compound biosynthetic process	1.27E-09	113	75	4.61E-05	179	117	28	23.93162393
37	GO:0016070	RNA metabolic process	8.25E-04	124	85	1.20E-05	360	230	55	23.91304348
5	GO:0007186	G-protein coupled receptor signaling pathway	9.36E-07	44	39	5.52E-12	80	67	16	23.88059701
31	GO:0007610	behavior	2.14E-09	74	54	1.54E-18	153	109	26	23.85321101
37	GO:0031323	regulation of cellular metabolic process	1.62E-09	142	93	3.23E-09	376	239	57	23.84937238
5	GO:0000981	sequence-specific DNA binding RNA polymerase II transcription factor activity	8.30E-07	27	17	8.76E-13	30	21	5	23.80952381
5	GO:0031226	intrinsic component of plasma membrane	1.59E-04	32	21	1.98E-05	28	21	5	23.80952381
37	GO:0007169	transmembrane receptor protein tyrosine kinase signaling pathway	3.79E-04	22	15	2.81E-04	29	21	5	23.80952381
37	GO:0042692	muscle cell differentiation	1.31E-05	23	15	3.86E-03	77	42	10	23.80952381
41	GO:0051252	regulation of RNA metabolic process	5.06E-10	92	70	7.67E-09	166	105	25	23.80952381
41	GO:0050767	regulation of neurogenesis	7.96E-07	21	13	1.36E-07	22	21	5	23.80952381
41	GO:0045934	negative regulation of nucleobase-containing compound metabolic process	4.48E-06	30	21	1.27E-05	33	21	5	23.80952381
41	GO:2001141	regulation of RNA biosynthetic process	5.00E-10	88	67	6.94E-08	160	101	24	23.76237624
18	GO:0005488	binding	3.46E-06	445	315	2.46E-10	495	320	76	23.75
37	GO:2000113	negative regulation of cellular macromolecule biosynthetic process	3.78E-08	39	25	5.81E-07	58	38	9	23.68421053
37	GO:0010558	negative regulation of macromolecule biosynthetic process	5.28E-08	39	25	5.81E-07	58	38	9	23.68421053
41	GO:0044706	multi-multicellular organism process	2.29E-05	47	32	1.24E-10	105	76	18	23.68421053
18	GO:0048869	cellular developmental process	5.92E-09	140	98	7.64E-10	150	110	26	23.63636364
31	GO:0033057	multicellular organismal reproductive behavior	4.84E-05	42	29	1.29E-11	105	72	17	23.61111111
18	GO:0050794	regulation of cellular process	1.82E-22	317	225	2.78E-16	310	225	53	23.55555556
5	GO:0031324	negative regulation of cellular metabolic process	9.06E-04	61	39	9.44E-08	55	34	8	23.52941176
5	GO:0006811	ion transport	8.33E-04	94	53	5.23E-04	84	51	12	23.52941176
14	GO:0009887	organ morphogenesis	5.91E-06	31	21	5.29E-06	20	17	4	23.52941176
18	GO:0030054	cell junction	1.74E-10	49	31	2.14E-11	44	34	8	23.52941176
18	GO:0016477	cell migration	8.34E-08	54	43	3.81E-07	52	34	8	23.52941176
18	GO:0051674	localization of cell	1.75E-08	57	45	8.02E-07	52	34	8	23.52941176
18	GO:0048870	cell motility	3.95E-08	56	45	8.02E-07	52	34	8	23.52941176
37	GO:0007411	axon guidance	1.77E-08	29	21	4.83E-09	57	51	12	23.52941176
37	GO:0097485	neuron projection guidance	2.23E-08	29	21	6.83E-09	57	51	12	23.52941176
37	GO:0045934	negative regulation of nucleobase-containing compound metabolic process	1.15E-07	37	24	2.77E-06	53	34	8	23.52941176
37	GO:0009612	response to mechanical stimulus	2.74E-04	13	8	1.03E-05	23	17	4	23.52941176
37	GO:0010769	regulation of cell morphogenesis involved in differentiation	1.37E-04	13	8	1.72E-05	18	17	4	23.52941176
18	GO:0048731	system development	2.98E-13	213	139	1.69E-11	185	132	31	23.48484848
41	GO:0034654	nucleobase-containing compound biosynthetic process	5.93E-08	108	77	8.16E-06	179	111	26	23.42342342
5	GO:0004871	signal transducer activity	6.74E-08	73	56	1.44E-06	122	94	22	23.40425532
41	GO:2000112	regulation of cellular macromolecule biosynthetic process	2.32E-10	95	70	8.40E-08	171	107	25	23.36448598
37	GO:0080090	regulation of primary metabolic process	5.77E-09	136	90	1.69E-11	376	244	57	23.36065574
4	GO:0045165	cell fate commitment	5.61E-08	23	18	2.26E-08	40	30	7	23.33333333
37	GO:0044212	transcription regulatory region DNA binding	3.18E-08	25	17	3.81E-10	44	30	7	23.33333333
37	GO:0000975	regulatory region DNA binding	1.18E-08	26	18	6.27E-10	44	30	7	23.33333333
37	GO:0001067	regulatory region nucleic acid binding	1.18E-08	26	18	6.27E-10	44	30	7	23.33333333
41	GO:0048518	positive regulation of biological process	1.03E-03	186	130	1.37E-15	215	150	35	23.33333333
41	GO:0050795	regulation of behavior	1.76E-05	21	18	1.08E-07	34	30	7	23.33333333
41	GO:0009891	positive regulation of biosynthetic process	1.01E-05	41	27	4.62E-06	41	30	7	23.33333333
41	GO:0031328	positive regulation of cellular biosynthetic process	8.35E-06	41	27	4.62E-06	41	30	7	23.33333333
41	GO:0010557	positive regulation of macromolecule biosynthetic process	1.53E-05	39	26	4.71E-06	40	30	7	23.33333333
31	GO:0044705	multi-organism reproductive behavior	1.47E-05	44	31	3.51E-12	107	73	17	23.28767123
31	GO:0051705	multi-organism behavior	2.91E-05	44	31	5.16E-12	107	73	17	23.28767123
18	GO:0032501	multicellular organismal process	2.39E-07	417	281	4.41E-08	472	310	72	23.22580645
37	GO:0045595	regulation of cell differentiation	9.69E-07	41	26	5.55E-11	69	56	13	23.21428571
18	GO:0046872	metal ion binding	2.62E-09	123	93	5.78E-06	184	125	29	23.2
41	GO:0019219	regulation of nucleobase-containing compound metabolic process	1.28E-09	96	72	2.80E-08	169	108	25	23.14814815
41	GO:0010556	regulation of macromolecule biosynthetic process	6.30E-10	96	71	5.25E-08	173	108	25	23.14814815
18	GO:0065007	biological regulation	5.55E-21	452	312	1.79E-11	408	281	65	23.1316726
4	GO:0090598	male anatomical structure morphogenesis	1.01E-03	7	6	3.21E-09	24	13	3	23.07692308
4	GO:0045595	regulation of cell differentiation	4.01E-05	20	16	4.93E-06	29	26	6	23.07692308
4	GO:0040026	positive regulation of vulval development	1.27E-03	5	5	8.22E-04	13	13	3	23.07692308
5	GO:0031327	negative regulation of cellular biosynthetic process	5.98E-06	49	30	3.75E-09	38	26	6	23.07692308
5	GO:0009890	negative regulation of biosynthetic process	3.66E-06	50	31	5.58E-09	38	26	6	23.07692308
14	GO:0022414	reproductive process	7.19E-07	101	72	2.85E-09	143	104	24	23.07692308
18	GO:0051239	regulation of multicellular organismal process	2.14E-09	118	80	1.88E-11	122	91	21	23.07692308
18	GO:0044459	plasma membrane part	1.52E-06	60	38	3.57E-10	55	39	9	23.07692308
18	GO:0042755	eating behavior	1.92E-03	15	12	6.19E-06	18	13	3	23.07692308
18	GO:2000113	negative regulation of cellular macromolecule biosynthetic process	5.81E-05	32	20	3.44E-04	22	13	3	23.07692308
18	GO:0010558	negative regulation of macromolecule biosynthetic process	7.32E-05	32	20	3.44E-04	22	13	3	23.07692308
18	GO:0031327	negative regulation of cellular biosynthetic process	8.21E-05	32	20	4.16E-04	22	13	3	23.07692308
18	GO:0009890	negative regulation of biosynthetic process	1.03E-04	32	20	5.01E-04	22	13	3	23.07692308
31	GO:0007155	cell adhesion	2.03E-08	27	18	1.88E-09	35	26	6	23.07692308
31	GO:0022610	biological adhesion	2.03E-08	27	18	4.19E-09	35	26	6	23.07692308
37	GO:0045165	cell fate commitment	2.30E-04	31	21	3.79E-17	97	65	15	23.07692308
37	GO:0031344	regulation of cell projection organization	2.28E-04	17	10	5.05E-08	28	26	6	23.07692308
37	GO:0090066	regulation of anatomical structure size	1.96E-03	16	10	3.36E-05	33	26	6	23.07692308
37	GO:0001764	neuron migration	4.53E-04	11	7	1.77E-03	14	13	3	23.07692308
41	GO:0060284	regulation of cell development	4.23E-07	24	16	3.75E-09	28	26	6	23.07692308
41	GO:0031327	negative regulation of cellular biosynthetic process	6.35E-07	33	23	2.88E-08	41	26	6	23.07692308
41	GO:0009890	negative regulation of biosynthetic process	8.31E-07	33	23	4.33E-08	41	26	6	23.07692308
41	GO:0010468	regulation of gene expression	3.18E-09	104	78	1.87E-06	190	117	27	23.07692308
18	GO:0043169	cation binding	1.17E-08	123	93	5.23E-06	185	126	29	23.01587302
31	GO:0016070	RNA metabolic process	1.13E-05	109	75	2.37E-04	190	126	29	23.01587302
41	GO:0019438	aromatic compound biosynthetic process	1.67E-07	109	78	1.85E-05	181	113	26	23.00884956
14	GO:0046872	metal ion binding	8.61E-09	78	61	1.72E-04	126	87	20	22.98850575
14	GO:0043169	cation binding	1.14E-08	79	62	2.12E-04	126	87	20	22.98850575
41	GO:0048522	positive regulation of cellular process	1.18E-05	86	56	3.63E-08	103	74	17	22.97297297
37	GO:0048667	cell morphogenesis involved in neuron differentiation	8.26E-09	40	27	9.58E-11	72	61	14	22.95081967
18	GO:0048518	positive regulation of biological process	2.91E-06	237	153	8.37E-12	137	105	24	22.85714286
18	GO:0007275	multicellular organismal development	7.12E-06	371	248	1.33E-06	423	276	63	22.82608696
37	GO:0007610	behavior	1.46E-08	86	57	5.12E-28	273	184	42	22.82608696
41	GO:0018130	heterocycle biosynthetic process	2.35E-07	109	78	2.49E-05	182	114	26	22.80701754
5	GO:0045934	negative regulation of nucleobase-containing compound metabolic process	1.30E-05	46	28	4.71E-07	32	22	5	22.72727273
11	GO:0045138	nematode male tail tip morphogenesis	4.83E-04	7	5	3.90E-07	35	22	5	22.72727273
37	GO:0001708	cell fate specification	4.98E-04	19	13	5.94E-12	67	44	10	22.72727273
37	GO:0061564	axon development	1.49E-08	38	27	1.41E-09	93	66	15	22.72727273
37	GO:0060322	head development	8.38E-07	28	16	3.91E-05	22	22	5	22.72727273
37	GO:0019904	protein domain specific binding	5.69E-05	21	14	1.44E-03	26	22	5	22.72727273
41	GO:0051171	regulation of nitrogen compound metabolic process	1.29E-09	98	73	9.38E-09	172	110	25	22.72727273
41	GO:0009889	regulation of biosynthetic process	4.65E-10	98	72	2.40E-08	176	110	25	22.72727273
41	GO:0031326	regulation of cellular biosynthetic process	3.37E-10	98	72	2.65E-08	175	110	25	22.72727273
41	GO:0009888	tissue development	5.99E-07	80	55	5.18E-08	57	44	10	22.72727273
41	GO:0051172	negative regulation of nitrogen compound metabolic process	3.31E-06	31	22	9.18E-06	34	22	5	22.72727273
5	GO:0003006	developmental process involved in reproduction	2.18E-03	171	103	1.95E-05	184	119	27	22.68907563
37	GO:0019098	reproductive behavior	4.34E-04	48	32	3.41E-18	192	119	27	22.68907563
14	GO:0048731	system development	1.79E-06	113	80	1.84E-13	144	106	24	22.64150943
14	GO:0048513	organ development	1.74E-05	93	64	1.35E-09	113	84	19	22.61904762
41	GO:0044271	cellular nitrogen compound biosynthetic process	2.67E-07	110	78	1.22E-05	185	115	26	22.60869565
41	GO:1901362	organic cyclic compound biosynthetic process	1.15E-06	109	78	5.77E-05	183	115	26	22.60869565
18	GO:0044707	single-multicellular organism process	3.30E-07	398	267	4.85E-07	452	297	67	22.55892256
14	GO:0009605	response to external stimulus	8.03E-06	36	26	4.83E-10	49	40	9	22.5
37	GO:0031327	negative regulation of cellular biosynthetic process	6.22E-08	39	25	1.61E-07	60	40	9	22.5
37	GO:0009890	negative regulation of biosynthetic process	8.61E-08	39	25	2.78E-07	60	40	9	22.5
14	GO:0003677	DNA binding	3.14E-05	49	38	1.27E-03	69	49	11	22.44897959
18	GO:0048699	generation of neurons	4.16E-13	74	55	6.38E-16	72	58	13	22.4137931
37	GO:0007409	axonogenesis	7.47E-08	35	25	1.13E-10	69	58	13	22.4137931
37	GO:0000904	cell morphogenesis involved in differentiation	2.50E-08	44	29	4.13E-12	79	67	15	22.3880597
37	GO:0060255	regulation of macromolecule metabolic process	8.93E-09	143	94	3.61E-09	404	256	57	22.265625
18	GO:0048856	anatomical structure development	5.48E-06	354	235	2.09E-07	393	265	59	22.26415094
3	GO:0034765	regulation of ion transmembrane transport	3.50E-07	7	5	3.28E-06	14	9	2	22.22222222
3	GO:0034762	regulation of transmembrane transport	3.50E-07	7	5	3.28E-06	14	9	2	22.22222222
3	GO:0009952	anterior/posterior pattern specification	2.35E-04	9	7	7.40E-04	15	9	2	22.22222222
4	GO:0007369	gastrulation	1.17E-03	13	8	1.02E-04	16	9	2	22.22222222
5	GO:0043269	regulation of ion transport	2.11E-03	15	7	1.11E-04	17	9	2	22.22222222
11	GO:0046661	male sex differentiation	3.66E-06	11	6	6.89E-08	41	27	6	22.22222222
14	GO:0060284	regulation of cell development	1.21E-05	17	15	1.23E-10	20	18	4	22.22222222
14	GO:0048598	embryonic morphogenesis	1.69E-04	30	22	5.06E-07	27	18	4	22.22222222
18	GO:0030182	neuron differentiation	3.81E-12	68	50	7.49E-15	67	54	12	22.22222222
18	GO:0050795	regulation of behavior	8.93E-05	22	19	3.36E-05	21	18	4	22.22222222
18	GO:0023061	signal release	3.50E-06	20	15	3.26E-04	12	9	2	22.22222222
18	GO:0035239	tube morphogenesis	1.12E-06	30	19	4.56E-04	12	9	2	22.22222222
31	GO:0044212	transcription regulatory region DNA binding	9.96E-10	24	16	5.65E-09	29	18	4	22.22222222
31	GO:0000975	regulatory region DNA binding	2.97E-10	25	17	7.70E-09	29	18	4	22.22222222
31	GO:0001067	regulatory region nucleic acid binding	2.97E-10	25	17	7.70E-09	29	18	4	22.22222222
31	GO:0007271	synaptic transmission, cholinergic	1.03E-04	9	5	1.75E-04	11	9	2	22.22222222
31	GO:0030855	epithelial cell differentiation	1.08E-03	17	7	3.86E-04	14	9	2	22.22222222
31	GO:0010467	gene expression	1.24E-04	124	83	1.16E-03	216	144	32	22.22222222
37	GO:0015629	actin cytoskeleton	6.26E-04	20	9	2.82E-09	51	27	6	22.22222222
37	GO:0051172	negative regulation of nitrogen compound metabolic process	3.19E-08	39	26	1.34E-06	55	36	8	22.22222222
37	GO:0034702	ion channel complex	1.93E-03	9	6	7.38E-06	27	18	4	22.22222222
41	GO:1902680	positive regulation of RNA biosynthetic process	8.03E-05	35	24	7.76E-06	37	27	6	22.22222222
41	GO:1903508	positive regulation of nucleic acid-templated transcription	1.63E-05	35	24	1.25E-05	36	27	6	22.22222222
41	GO:0045893	positive regulation of transcription, DNA-templated	1.63E-05	35	24	1.25E-05	36	27	6	22.22222222
41	GO:0006836	neurotransmitter transport	1.66E-05	15	12	5.65E-05	21	18	4	22.22222222
41	GO:0001709	cell fate determination	8.68E-04	10	6	8.28E-05	15	9	2	22.22222222
31	GO:0031323	regulation of cellular metabolic process	8.33E-11	121	82	1.51E-07	205	131	29	22.13740458
18	GO:0032502	developmental process	1.53E-06	402	269	3.72E-07	459	303	67	22.11221122
41	GO:0016070	RNA metabolic process	9.82E-04	106	78	4.46E-05	200	127	28	22.04724409
18	GO:0022008	neurogenesis	3.37E-10	75	56	3.07E-15	73	59	13	22.03389831
37	GO:0048699	generation of neurons	2.04E-11	70	46	5.16E-17	153	118	26	22.03389831
31	GO:0040012	regulation of locomotion	8.82E-10	47	37	6.82E-09	48	41	9	21.95121951
18	GO:0007610	behavior	4.52E-09	88	65	6.73E-14	101	73	16	21.91780822
14	GO:0009653	anatomical structure morphogenesis	1.05E-09	115	81	7.42E-13	127	96	21	21.875
14	GO:0043565	sequence-specific DNA binding	3.50E-06	30	24	5.52E-04	44	32	7	21.875
37	GO:0048812	neuron projection morphogenesis	2.69E-08	39	26	1.45E-11	75	64	14	21.875
41	GO:0010628	positive regulation of gene expression	8.53E-06	40	26	3.68E-07	44	32	7	21.875
41	GO:0048598	embryonic morphogenesis	8.34E-06	44	27	5.05E-07	47	32	7	21.875
41	GO:0051094	positive regulation of developmental process	3.59E-04	47	31	1.07E-05	93	64	14	21.875
18	GO:0044767	single-organism developmental process	4.32E-06	391	261	3.67E-07	457	302	66	21.85430464
37	GO:0044705	multi-organism reproductive behavior	6.94E-04	47	31	3.41E-18	192	119	26	21.8487395
37	GO:0051705	multi-organism behavior	3.84E-04	49	31	7.10E-18	192	119	26	21.8487395
41	GO:0007610	behavior	2.21E-09	78	56	2.75E-19	158	119	26	21.8487395
3	GO:0044708	single-organism behavior	4.32E-04	12	9	6.57E-06	29	23	5	21.73913043
5	GO:0051172	negative regulation of nitrogen compound metabolic process	6.89E-06	48	29	2.98E-07	33	23	5	21.73913043
11	GO:0090598	male anatomical structure morphogenesis	1.18E-04	8	5	1.65E-07	36	23	5	21.73913043
31	GO:0034645	cellular macromolecule biosynthetic process	2.97E-06	123	83	3.98E-04	208	138	30	21.73913043
41	GO:0032879	regulation of localization	8.11E-05	40	36	4.68E-07	58	46	10	21.73913043
14	GO:0003676	nucleic acid binding	2.34E-04	75	57	4.73E-04	113	83	18	21.68674699
37	GO:0031175	neuron projection development	5.18E-09	46	31	8.67E-12	112	83	18	21.68674699
37	GO:0044706	multi-multicellular organism process	1.42E-03	47	30	4.36E-18	192	120	26	21.66666667
31	GO:0080090	regulation of primary metabolic process	1.47E-11	120	81	4.24E-09	206	134	29	21.64179104
31	GO:0060255	regulation of macromolecule metabolic process	8.61E-11	124	82	4.91E-07	217	139	30	21.58273381
31	GO:0009059	macromolecule biosynthetic process	5.58E-07	127	85	4.00E-04	210	139	30	21.58273381
18	GO:0033057	multicellular organismal reproductive behavior	1.87E-03	45	33	8.79E-11	74	51	11	21.56862745
18	GO:2000026	regulation of multicellular organismal development	7.23E-08	63	47	3.67E-10	64	51	11	21.56862745
14	GO:0007610	behavior	2.38E-07	54	41	1.59E-14	80	65	14	21.53846154
37	GO:0030029	actin filament-based process	1.18E-06	36	22	3.55E-06	103	65	14	21.53846154
41	GO:0097159	organic cyclic compound binding	3.52E-08	210	149	6.22E-09	459	274	59	21.53284672
18	GO:0040011	locomotion	4.55E-18	222	146	7.92E-16	227	158	34	21.51898734
31	GO:0097159	organic cyclic compound binding	6.46E-06	186	126	8.03E-06	425	270	58	21.48148148
3	GO:0003002	regionalization	2.96E-04	12	10	2.78E-05	22	14	3	21.42857143
14	GO:0007389	pattern specification process	3.58E-04	20	16	7.89E-05	18	14	3	21.42857143
18	GO:0035556	intracellular signal transduction	2.83E-07	72	49	2.46E-09	72	56	12	21.42857143
18	GO:0045664	regulation of neuron differentiation	4.42E-06	20	15	1.24E-06	15	14	3	21.42857143
21	GO:0009887	organ morphogenesis	4.24E-06	17	11	3.37E-04	16	14	3	21.42857143
31	GO:0009888	tissue development	3.74E-10	85	54	3.38E-10	61	42	9	21.42857143
31	GO:0000122	negative regulation of transcription from RNA polymerase II promoter	3.89E-09	25	15	5.01E-07	27	14	3	21.42857143
31	GO:0005634	nucleus	4.10E-04	133	98	9.16E-06	269	182	39	21.42857143
31	GO:0040017	positive regulation of locomotion	1.46E-03	22	15	1.38E-05	17	14	3	21.42857143
37	GO:0003002	regionalization	5.20E-07	29	19	1.15E-06	39	28	6	21.42857143
37	GO:0007167	enzyme linked receptor protein signaling pathway	3.73E-05	31	21	1.07E-04	44	28	6	21.42857143
41	GO:0044708	single-organism behavior	1.37E-04	22	17	3.98E-07	34	28	6	21.42857143
41	GO:0051254	positive regulation of RNA metabolic process	7.08E-05	36	25	2.55E-06	39	28	6	21.42857143
41	GO:1901363	heterocyclic compound binding	4.32E-08	209	148	1.09E-08	456	271	58	21.40221402
37	GO:0006928	movement of cell or subcellular component	3.03E-08	71	51	1.55E-11	178	131	28	21.3740458
37	GO:0034645	cellular macromolecule biosynthetic process	1.83E-04	142	96	3.92E-05	394	262	56	21.3740458
31	GO:1901363	heterocyclic compound binding	7.89E-06	185	125	1.27E-05	422	267	57	21.34831461
37	GO:0009653	anatomical structure morphogenesis	3.80E-12	191	127	2.29E-20	458	296	63	21.28378378
41	GO:0006366	transcription from RNA polymerase II promoter	8.02E-05	47	35	4.06E-08	68	47	10	21.27659574
18	GO:0022414	reproductive process	1.27E-05	157	106	4.12E-05	173	113	24	21.23893805
37	GO:0022603	regulation of anatomical structure morphogenesis	3.01E-06	29	19	1.62E-06	39	33	7	21.21212121
5	GO:1902578	single-organism localization	4.52E-04	187	112	1.17E-04	186	118	25	21.18644068
18	GO:0019098	reproductive behavior	1.66E-03	46	34	4.53E-11	75	52	11	21.15384615
18	GO:0044705	multi-organism reproductive behavior	1.46E-03	46	34	4.53E-11	75	52	11	21.15384615
18	GO:0044706	multi-multicellular organism process	9.46E-04	48	36	4.99E-11	75	52	11	21.15384615
18	GO:0051705	multi-organism behavior	1.47E-03	47	34	6.03E-11	75	52	11	21.15384615
18	GO:0048522	positive regulation of cellular process	3.16E-06	102	63	4.46E-07	68	52	11	21.15384615
37	GO:0009059	macromolecule biosynthetic process	1.91E-04	143	97	2.93E-05	399	265	56	21.13207547
18	GO:0051960	regulation of nervous system development	2.75E-06	25	17	2.20E-09	21	19	4	21.05263158
18	GO:0060284	regulation of cell development	3.33E-06	25	18	1.51E-08	21	19	4	21.05263158
37	GO:0048666	neuron development	2.26E-10	55	36	7.13E-14	125	95	20	21.05263158
37	GO:0010975	regulation of neuron projection development	1.02E-03	12	7	7.54E-06	20	19	4	21.05263158
41	GO:0006928	movement of cell or subcellular component	5.84E-08	62	47	4.71E-08	100	76	16	21.05263158
41	GO:0050793	regulation of developmental process	8.67E-06	87	64	5.06E-13	171	119	25	21.00840336
31	GO:0046872	metal ion binding	4.95E-08	97	76	4.27E-06	279	181	38	20.99447514
31	GO:0045165	cell fate commitment	1.11E-09	37	27	1.29E-13	60	43	9	20.93023256
37	GO:0042221	response to chemical	1.36E-10	109	72	1.73E-05	251	172	36	20.93023256
5	GO:0044765	single-organism transport	8.27E-04	177	107	1.23E-03	169	110	23	20.90909091
18	GO:0044699	single-organism process	4.38E-10	571	391	1.18E-08	665	445	93	20.8988764
14	GO:1901363	heterocyclic compound binding	3.39E-04	131	90	6.76E-06	198	134	28	20.89552239
41	GO:0051240	positive regulation of multicellular organismal process	2.75E-04	48	33	1.47E-05	99	67	14	20.89552239
31	GO:0043169	cation binding	1.63E-07	97	76	3.24E-06	281	182	38	20.87912088
37	GO:0016477	cell migration	2.21E-06	50	36	1.18E-10	133	91	19	20.87912088
4	GO:0048598	embryonic morphogenesis	1.10E-04	24	18	5.24E-08	39	24	5	20.83333333
5	GO:0038023	signaling receptor activity	6.45E-06	52	38	1.14E-03	96	72	15	20.83333333
31	GO:0051056	regulation of small GTPase mediated signal transduction	2.05E-03	14	10	8.05E-06	32	24	5	20.83333333
14	GO:0043167	ion binding	4.60E-06	114	83	5.51E-05	192	125	26	20.8
37	GO:0022008	neurogenesis	3.56E-09	72	47	7.55E-18	161	125	26	20.8
18	GO:0050896	response to stimulus	8.68E-12	246	178	2.84E-09	247	183	38	20.76502732
14	GO:0097159	organic cyclic compound binding	3.96E-04	131	90	5.72E-06	199	135	28	20.74074074
18	GO:0007264	small GTPase mediated signal transduction	1.73E-04	31	24	6.73E-06	35	29	6	20.68965517
31	GO:0019222	regulation of metabolic process	9.75E-13	144	99	3.93E-10	264	174	36	20.68965517
31	GO:0009887	organ morphogenesis	9.56E-11	49	29	4.06E-07	36	29	6	20.68965517
37	GO:0000981	sequence-specific DNA binding RNA polymerase II transcription factor activity	6.31E-06	19	12	2.14E-11	43	29	6	20.68965517
41	GO:0045935	positive regulation of nucleobase-containing compound metabolic process	2.42E-05	39	26	5.47E-06	40	29	6	20.68965517
14	GO:0040011	locomotion	5.38E-11	125	85	1.34E-11	157	121	25	20.66115702
37	GO:0051674	localization of cell	1.20E-06	52	37	3.51E-10	134	92	19	20.65217391
37	GO:0048870	cell motility	2.48E-06	51	37	3.51E-10	134	92	19	20.65217391
37	GO:0019222	regulation of metabolic process	2.61E-10	166	110	4.57E-13	486	315	65	20.63492063
37	GO:0006935	chemotaxis	2.01E-09	39	29	1.76E-09	75	63	13	20.63492063
37	GO:0030030	cell projection organization	1.03E-08	57	38	8.95E-12	129	97	20	20.6185567
18	GO:0007165	signal transduction	5.41E-16	165	116	1.14E-08	175	131	27	20.61068702
5	GO:0010171	body morphogenesis	4.61E-04	102	58	6.21E-06	109	68	14	20.58823529
37	GO:0050767	regulation of neurogenesis	1.33E-05	21	13	7.64E-12	37	34	7	20.58823529
41	GO:2000026	regulation of multicellular organismal development	2.63E-09	59	43	9.73E-09	86	68	14	20.58823529
18	GO:0044700	single organism signaling	2.93E-20	194	138	2.26E-09	187	141	29	20.56737589
18	GO:0023052	signaling	1.69E-20	197	141	2.36E-09	187	141	29	20.56737589
37	GO:0030182	neuron differentiation	5.19E-10	63	42	6.39E-17	145	112	23	20.53571429
37	GO:0044249	cellular biosynthetic process	3.54E-04	173	116	1.26E-05	486	322	66	20.49689441
37	GO:0009888	tissue development	1.14E-07	94	59	5.57E-16	109	83	17	20.48192771
14	GO:0006355	regulation of transcription, DNA-templated	1.55E-06	56	45	1.10E-05	73	54	11	20.37037037
14	GO:1903506	regulation of nucleic acid-templated transcription	1.55E-06	56	45	1.10E-05	73	54	11	20.37037037
37	GO:1901576	organic substance biosynthetic process	1.62E-03	171	114	1.08E-05	493	324	66	20.37037037
4	GO:0043565	sequence-specific DNA binding	1.04E-13	36	28	2.73E-11	90	59	12	20.33898305
41	GO:0009893	positive regulation of metabolic process	4.01E-07	66	44	8.59E-10	85	59	12	20.33898305
18	GO:0009653	anatomical structure morphogenesis	2.27E-16	206	137	7.38E-17	181	128	26	20.3125
37	GO:0007399	nervous system development	5.49E-08	84	53	3.41E-21	187	143	29	20.27972028
18	GO:0007154	cell communication	2.32E-20	199	143	1.55E-09	190	144	29	20.13888889
41	GO:0022414	reproductive process	1.53E-05	134	94	1.33E-07	286	189	38	20.10582011
5	GO:0051179	localization	1.83E-08	340	218	2.54E-03	366	229	46	20.08733624
18	GO:0009987	cellular process	1.06E-05	516	353	4.75E-12	585	399	80	20.05012531
4	GO:0031672	A band	1.19E-04	7	5	1.85E-03	8	5	1	20
5	GO:0000976	transcription regulatory region sequence-specific DNA binding	1.07E-07	23	15	1.42E-07	21	15	3	20
14	GO:0031672	A band	1.69E-04	8	5	7.10E-07	10	5	1	20
14	GO:2001141	regulation of RNA biosynthetic process	3.98E-06	56	45	7.09E-06	74	55	11	20
14	GO:0003006	developmental process involved in reproduction	5.32E-04	69	47	4.40E-05	102	70	14	20
18	GO:0007166	cell surface receptor signaling pathway	2.87E-10	86	59	3.14E-05	70	55	11	20
18	GO:0007267	cell-cell signaling	1.37E-06	43	31	1.16E-04	27	20	4	20
21	GO:0030016	myofibril	4.50E-04	7	4	9.91E-05	14	5	1	20
21	GO:0030017	sarcomere	2.97E-04	7	4	1.42E-04	13	5	1	20
31	GO:0060429	epithelium development	2.39E-08	70	44	7.35E-07	38	25	5	20
31	GO:0010720	positive regulation of cell development	4.96E-04	9	5	2.00E-06	10	10	2	20
31	GO:0008134	transcription factor binding	5.70E-05	22	18	1.03E-03	21	15	3	20
37	GO:0045664	regulation of neuron differentiation	5.62E-05	18	11	1.38E-10	33	30	6	20
37	GO:0042330	taxis	1.99E-08	40	30	1.22E-09	79	65	13	20
37	GO:0060429	epithelium development	3.16E-06	77	47	1.44E-09	66	50	10	20
37	GO:0009605	response to external stimulus	1.38E-12	71	46	1.73E-09	138	105	21	20
37	GO:0060562	epithelial tube morphogenesis	3.09E-05	23	16	1.72E-05	18	15	3	20
41	GO:0051960	regulation of nervous system development	8.45E-08	25	14	1.50E-09	27	25	5	20
41	GO:0051173	positive regulation of nitrogen compound metabolic process	1.01E-05	41	27	1.57E-06	42	30	6	20
41	GO:0007269	neurotransmitter secretion	4.51E-05	13	10	6.26E-05	16	15	3	20
41	GO:0001012	RNA polymerase II regulatory region DNA binding	5.44E-05	8	6	1.09E-04	15	10	2	20
41	GO:0000977	RNA polymerase II regulatory region sequence-specific DNA binding	5.44E-05	8	6	3.34E-04	13	10	2	20
41	GO:0048582	positive regulation of post-embryonic development	1.90E-03	7	7	1.95E-03	16	15	3	20
41	GO:0061063	positive regulation of nematode larval development	1.90E-03	7	7	1.95E-03	16	15	3	20
37	GO:0009058	biosynthetic process	1.14E-03	177	117	1.81E-05	501	331	66	19.93957704
31	GO:0005488	binding	3.37E-06	350	243	9.02E-12	773	494	98	19.83805668
37	GO:0000902	cell morphogenesis	3.15E-07	52	34	1.09E-11	102	86	17	19.76744186
37	GO:0030054	cell junction	1.70E-04	35	20	3.82E-19	105	76	15	19.73684211
14	GO:0048609	multicellular organismal reproductive process	1.62E-05	59	41	4.81E-09	94	71	14	19.71830986
37	GO:0050794	regulation of cellular process	4.23E-21	311	216	2.34E-45	949	645	127	19.68992248
37	GO:0005216	ion channel activity	2.14E-03	35	21	1.89E-07	102	61	12	19.67213115
31	GO:0009653	anatomical structure morphogenesis	3.62E-12	157	108	3.52E-15	253	163	32	19.63190184
14	GO:0042221	response to chemical	1.29E-04	55	39	2.64E-05	70	51	10	19.60784314
37	GO:0045935	positive regulation of nucleobase-containing compound metabolic process	5.98E-05	43	28	4.50E-09	71	51	10	19.60784314
37	GO:0051173	positive regulation of nitrogen compound metabolic process	6.42E-05	44	28	5.48E-09	72	51	10	19.60784314
41	GO:0048513	organ development	1.72E-07	139	91	5.67E-06	208	143	28	19.58041958
18	GO:0051716	cellular response to stimulus	8.31E-10	175	123	1.94E-06	184	138	27	19.56521739
18	GO:0051094	positive regulation of developmental process	4.08E-06	61	39	4.04E-05	61	46	9	19.56521739
18	GO:0048513	organ development	1.60E-09	170	108	4.99E-05	131	92	18	19.56521739
41	GO:0006357	regulation of transcription from RNA polymerase II promoter	9.44E-06	43	33	6.00E-10	67	46	9	19.56521739
14	GO:0032989	cellular component morphogenesis	2.16E-04	33	24	8.87E-09	54	41	8	19.51219512
31	GO:0098772	molecular function regulator	1.78E-03	24	19	5.13E-05	55	41	8	19.51219512
37	GO:0005634	nucleus	2.04E-03	161	114	1.99E-06	500	323	63	19.50464396
37	GO:0048522	positive regulation of cellular process	9.21E-05	95	59	6.22E-10	177	118	23	19.49152542
37	GO:0007264	small GTPase mediated signal transduction	7.63E-04	29	21	4.19E-13	99	77	15	19.48051948
18	GO:0043167	ion binding	1.18E-04	179	130	4.07E-07	283	185	36	19.45945946
31	GO:0035556	intracellular signal transduction	2.27E-05	54	34	2.83E-07	94	72	14	19.44444444
37	GO:0048858	cell projection morphogenesis	3.45E-06	39	26	3.95E-10	85	72	14	19.44444444
37	GO:0032990	cell part morphogenesis	6.36E-06	39	26	2.00E-09	85	72	14	19.44444444
37	GO:0002009	morphogenesis of an epithelium	6.10E-05	61	40	6.10E-07	44	36	7	19.44444444
41	GO:0032501	multicellular organismal process	3.95E-04	332	237	2.42E-06	738	468	91	19.44444444
41	GO:0034645	cellular macromolecule biosynthetic process	8.94E-04	118	87	5.27E-05	220	144	28	19.44444444
41	GO:0031323	regulation of cellular metabolic process	2.13E-08	120	87	2.26E-09	219	139	27	19.42446043
41	GO:0005488	binding	5.23E-07	380	277	1.25E-13	805	510	99	19.41176471
14	GO:0034654	nucleobase-containing compound biosynthetic process	3.57E-04	66	51	1.20E-05	86	67	13	19.40298507
14	GO:0044271	cellular nitrogen compound biosynthetic process	5.45E-04	68	52	2.20E-05	88	67	13	19.40298507
14	GO:0019438	aromatic compound biosynthetic process	5.09E-04	67	52	3.24E-05	86	67	13	19.40298507
37	GO:0048646	anatomical structure formation involved in morphogenesis	1.41E-06	49	30	7.17E-04	114	67	13	19.40298507
18	GO:0006935	chemotaxis	1.86E-10	41	32	3.33E-10	38	31	6	19.35483871
18	GO:0042330	taxis	6.76E-10	43	34	2.21E-09	38	31	6	19.35483871
14	GO:0006351	transcription, DNA-templated	5.38E-05	60	47	1.12E-05	76	57	11	19.29824561
14	GO:0097659	nucleic acid-templated transcription	5.38E-05	60	47	1.37E-05	76	57	11	19.29824561
41	GO:0080090	regulation of primary metabolic process	1.67E-08	117	85	3.26E-10	216	140	27	19.28571429
37	GO:0050789	regulation of biological process	2.19E-12	405	273	2.91E-44	1127	753	145	19.2563081
14	GO:0045595	regulation of cell differentiation	2.80E-04	23	19	3.35E-10	28	26	5	19.23076923
18	GO:0007411	axon guidance	2.46E-10	32	26	1.27E-09	30	26	5	19.23076923
18	GO:0097485	neuron projection guidance	6.82E-11	33	27	1.55E-09	30	26	5	19.23076923
37	GO:0009891	positive regulation of biosynthetic process	3.02E-05	45	28	3.94E-10	75	52	10	19.23076923
37	GO:0031328	positive regulation of cellular biosynthetic process	2.50E-05	45	28	3.94E-10	75	52	10	19.23076923
41	GO:0045944	positive regulation of transcription from RNA polymerase II promoter	4.61E-04	25	18	1.15E-06	35	26	5	19.23076923
31	GO:0009058	biosynthetic process	2.66E-05	151	100	2.00E-03	255	172	33	19.18604651
14	GO:0032504	multicellular organism reproduction	2.21E-05	59	41	1.40E-09	96	73	14	19.17808219
41	GO:0009059	macromolecule biosynthetic process	8.69E-04	119	88	3.90E-05	223	146	28	19.17808219
37	GO:0048731	system development	8.44E-08	190	124	1.84E-17	509	334	64	19.16167665
18	GO:0048666	neuron development	2.62E-09	53	41	3.55E-13	59	47	9	19.14893617
37	GO:0005887	integral component of plasma membrane	7.91E-05	23	15	1.57E-12	63	47	9	19.14893617
5	GO:0044425	membrane part	5.82E-08	249	158	6.56E-05	300	209	40	19.13875598
4	GO:0007389	pattern specification process	8.83E-06	19	17	7.60E-07	29	21	4	19.04761905
5	GO:0035295	tube development	3.46E-04	46	28	1.09E-03	30	21	4	19.04761905
31	GO:2000113	negative regulation of cellular macromolecule biosynthetic process	2.05E-08	34	23	7.27E-07	37	21	4	19.04761905
31	GO:0010558	negative regulation of macromolecule biosynthetic process	2.77E-08	34	23	7.27E-07	37	21	4	19.04761905
31	GO:0044249	cellular biosynthetic process	2.49E-06	150	99	8.74E-04	250	168	32	19.04761905
31	GO:1901576	organic substance biosynthetic process	1.78E-05	148	98	1.54E-03	251	168	32	19.04761905
37	GO:0060284	regulation of cell development	2.90E-06	25	16	1.43E-13	46	42	8	19.04761905
37	GO:0007420	brain development	1.95E-06	27	15	9.11E-05	21	21	4	19.04761905
41	GO:0045202	synapse	3.01E-05	33	26	1.58E-09	52	42	8	19.04761905
41	GO:0060255	regulation of macromolecule metabolic process	1.25E-08	124	91	1.17E-08	231	147	28	19.04761905
31	GO:0032501	multicellular organismal process	4.42E-05	316	216	2.27E-05	709	458	87	18.99563319
18	GO:0048468	cell development	7.84E-08	98	71	9.33E-06	108	79	15	18.98734177
41	GO:0050789	regulation of biological process	6.37E-09	332	241	3.08E-33	631	427	81	18.96955504
4	GO:0048518	positive regulation of biological process	3.29E-05	102	76	3.28E-14	159	116	22	18.96551724
14	GO:0032774	RNA biosynthetic process	1.01E-04	60	47	1.14E-05	77	58	11	18.96551724
37	GO:0030036	actin cytoskeleton organization	2.90E-05	31	19	8.13E-05	94	58	11	18.96551724
31	GO:0022803	passive transmembrane transporter activity	1.43E-03	32	24	1.91E-05	62	37	7	18.91891892
31	GO:0015267	channel activity	1.43E-03	32	24	1.91E-05	62	37	7	18.91891892
41	GO:0044707	single-multicellular organism process	1.57E-03	312	224	1.31E-05	709	450	85	18.88888889
41	GO:0030154	cell differentiation	3.56E-09	116	82	1.95E-08	210	143	27	18.88111888
41	GO:0048731	system development	1.74E-08	167	112	7.35E-10	270	191	36	18.84816754
37	GO:0048513	organ development	1.02E-06	157	101	2.81E-11	400	260	49	18.84615385
31	GO:0007275	multicellular organismal development	1.12E-04	285	191	3.70E-04	633	404	76	18.81188119
41	GO:0051239	regulation of multicellular organismal process	9.43E-06	90	66	1.65E-14	189	133	25	18.79699248
11	GO:0010172	embryonic body morphogenesis	9.58E-04	7	5	2.17E-05	25	16	3	18.75
18	GO:0000904	cell morphogenesis involved in differentiation	3.35E-10	48	34	1.20E-10	38	32	6	18.75
18	GO:0007631	feeding behavior	5.61E-04	18	14	5.67E-07	22	16	3	18.75
18	GO:0051240	positive regulation of multicellular organismal process	7.47E-07	64	41	7.98E-05	64	48	9	18.75
41	GO:0030054	cell junction	4.09E-06	35	23	8.18E-13	62	48	9	18.75
41	GO:0000976	transcription regulatory region sequence-specific DNA binding	4.20E-08	17	13	9.54E-07	22	16	3	18.75
41	GO:0044212	transcription regulatory region DNA binding	4.59E-09	24	17	2.67E-06	25	16	3	18.75
41	GO:0000975	regulatory region DNA binding	1.47E-09	25	18	3.39E-06	25	16	3	18.75
41	GO:0001067	regulatory region nucleic acid binding	1.47E-09	25	18	3.39E-06	25	16	3	18.75
41	GO:0023061	signal release	9.00E-07	19	14	1.01E-04	17	16	3	18.75
41	GO:0001505	regulation of neurotransmitter levels	5.54E-05	16	13	2.25E-04	18	16	3	18.75
41	GO:0046872	metal ion binding	3.01E-07	100	79	5.96E-10	309	198	37	18.68686869
41	GO:0043169	cation binding	5.21E-07	101	80	6.70E-10	310	198	37	18.68686869
37	GO:0065007	biological regulation	2.40E-12	417	282	1.07E-28	1257	803	150	18.67995019
14	GO:0044703	multi-organism reproductive process	2.45E-05	60	42	3.03E-10	101	75	14	18.66666667
4	GO:0044706	multi-multicellular organism process	7.56E-04	24	20	1.22E-10	81	59	11	18.6440678
14	GO:0051252	regulation of RNA metabolic process	6.21E-06	58	46	9.01E-07	78	59	11	18.6440678
14	GO:2000112	regulation of cellular macromolecule biosynthetic process	3.12E-05	57	46	6.86E-06	79	59	11	18.6440678
18	GO:0048583	regulation of response to stimulus	8.56E-09	84	61	8.01E-11	75	59	11	18.6440678
37	GO:0036477	somatodendritic compartment	1.91E-03	24	20	3.32E-08	73	59	11	18.6440678
37	GO:0035295	tube development	1.97E-05	35	24	1.42E-05	64	43	8	18.60465116
37	GO:0097458	neuron part	1.49E-04	42	30	1.19E-18	137	113	21	18.5840708
5	GO:0044877	macromolecular complex binding	8.44E-04	45	28	2.13E-05	34	27	5	18.51851852
5	GO:0098662	inorganic cation transmembrane transport	1.54E-03	29	18	2.30E-04	40	27	5	18.51851852
5	GO:0098655	cation transmembrane transport	1.78E-03	29	18	2.30E-04	40	27	5	18.51851852
18	GO:0097458	neuron part	3.62E-06	47	36	9.50E-16	64	54	10	18.51851852
37	GO:0097159	organic cyclic compound binding	5.25E-07	238	161	8.22E-11	839	519	96	18.49710983
31	GO:0044707	single-multicellular organism process	4.45E-05	302	205	1.22E-04	680	438	81	18.49315068
41	GO:0005634	nucleus	1.73E-03	138	100	3.41E-05	272	184	34	18.47826087
14	GO:0005488	binding	1.24E-05	256	178	2.49E-09	348	244	45	18.44262295
41	GO:0019222	regulation of metabolic process	2.69E-09	141	104	9.78E-12	278	179	33	18.43575419
14	GO:0032501	multicellular organismal process	1.21E-04	231	164	3.81E-07	330	228	42	18.42105263
37	GO:1901363	heterocyclic compound binding	1.39E-06	235	159	8.98E-11	836	516	95	18.41085271
37	GO:0007275	multicellular organismal development	7.53E-04	353	244	6.31E-04	1210	745	137	18.38926174
37	GO:0051254	positive regulation of RNA metabolic process	6.16E-05	41	27	1.16E-09	69	49	9	18.36734694
31	GO:0007548	sex differentiation	1.04E-03	70	43	5.85E-06	164	109	20	18.34862385
14	GO:0010556	regulation of macromolecule biosynthetic process	4.11E-05	58	46	4.94E-06	80	60	11	18.33333333
41	GO:0050794	regulation of cellular process	6.03E-16	255	189	2.79E-30	525	360	66	18.33333333
18	GO:0044763	single-organism cellular process	1.26E-11	401	283	9.33E-13	482	334	61	18.26347305
37	GO:0004872	receptor activity	8.92E-11	65	47	3.18E-05	222	148	27	18.24324324
37	GO:0005488	binding	4.70E-06	441	297	7.39E-17	1487	940	171	18.19148936
4	GO:0009887	organ morphogenesis	1.41E-06	26	19	1.70E-05	26	22	4	18.18181818
5	GO:0007423	sensory organ development	5.32E-04	34	18	2.86E-03	12	11	2	18.18181818
11	GO:2000113	negative regulation of cellular macromolecule biosynthetic process	1.55E-05	18	15	8.43E-07	54	33	6	18.18181818
11	GO:0010558	negative regulation of macromolecule biosynthetic process	1.82E-05	18	15	8.43E-07	54	33	6	18.18181818
11	GO:0000122	negative regulation of transcription from RNA polymerase II promoter	1.41E-05	13	10	5.08E-06	36	22	4	18.18181818
18	GO:0032940	secretion by cell	5.43E-04	22	17	1.22E-04	30	22	4	18.18181818
18	GO:0005911	cell-cell junction	6.80E-05	19	14	1.61E-04	14	11	2	18.18181818
31	GO:0009893	positive regulation of metabolic process	3.78E-09	68	47	4.64E-10	84	55	10	18.18181818
31	GO:0007267	cell-cell signaling	1.72E-06	36	25	4.79E-08	46	33	6	18.18181818
31	GO:0045597	positive regulation of cell differentiation	5.27E-06	16	8	5.67E-05	11	11	2	18.18181818
31	GO:0035239	tube morphogenesis	8.72E-06	24	13	1.19E-03	15	11	2	18.18181818
37	GO:0010628	positive regulation of gene expression	2.28E-05	44	27	9.62E-11	77	55	10	18.18181818
41	GO:0007411	axon guidance	3.00E-08	26	19	2.84E-09	39	33	6	18.18181818
41	GO:0097485	neuron projection guidance	3.71E-08	26	19	3.63E-09	39	33	6	18.18181818
37	GO:0022414	reproductive process	4.49E-04	147	97	1.25E-09	520	320	58	18.125
31	GO:0005623	cell	6.86E-06	362	243	3.55E-23	738	497	90	18.10865191
37	GO:0032989	cellular component morphogenesis	1.13E-07	61	39	8.23E-09	164	116	21	18.10344828
37	GO:0040011	locomotion	1.41E-12	203	133	1.44E-25	624	404	73	18.06930693
31	GO:0005622	intracellular	1.04E-03	310	208	2.26E-10	604	410	74	18.04878049
37	GO:0032501	multicellular organismal process	1.05E-03	388	262	4.87E-05	1351	826	149	18.03874092
14	GO:0031326	regulation of cellular biosynthetic process	3.53E-05	59	46	1.69E-06	82	61	11	18.03278689
14	GO:0009889	regulation of biosynthetic process	4.17E-05	59	46	2.11E-06	82	61	11	18.03278689
41	GO:0048869	cellular developmental process	1.71E-07	116	82	6.94E-09	220	150	27	18
14	GO:0030154	cell differentiation	4.08E-06	76	59	5.67E-12	115	89	16	17.97752809
41	GO:0065007	biological regulation	4.30E-09	343	250	6.72E-22	691	451	81	17.96008869
18	GO:0009966	regulation of signal transduction	1.15E-06	59	40	6.61E-07	50	39	7	17.94871795
31	GO:0007264	small GTPase mediated signal transduction	6.41E-05	27	19	7.68E-07	51	39	7	17.94871795
37	GO:0007155	cell adhesion	8.09E-08	30	19	1.34E-08	50	39	7	17.94871795
37	GO:0022610	biological adhesion	8.09E-08	30	19	3.97E-08	50	39	7	17.94871795
41	GO:0007267	cell-cell signaling	3.84E-06	37	29	1.47E-08	48	39	7	17.94871795
41	GO:0048856	anatomical structure development	8.96E-04	284	205	9.13E-07	618	390	70	17.94871795
41	GO:0048699	generation of neurons	1.20E-11	63	42	6.43E-09	81	67	12	17.91044776
14	GO:0044707	single-multicellular organism process	8.05E-05	222	158	1.20E-06	318	218	39	17.88990826
37	GO:0044707	single-multicellular organism process	3.70E-04	374	255	2.27E-04	1299	794	142	17.88413098
5	GO:0098660	inorganic ion transmembrane transport	2.06E-03	29	18	6.47E-04	41	28	5	17.85714286
11	GO:0048598	embryonic morphogenesis	5.43E-06	26	18	6.05E-13	83	56	10	17.85714286
11	GO:1902679	negative regulation of RNA biosynthetic process	4.87E-06	17	14	5.49E-07	45	28	5	17.85714286
11	GO:1903507	negative regulation of nucleic acid-templated transcription	4.42E-06	17	14	5.49E-07	45	28	5	17.85714286
11	GO:0045892	negative regulation of transcription, DNA-templated	4.42E-06	17	14	5.49E-07	45	28	5	17.85714286
11	GO:0051253	negative regulation of RNA metabolic process	8.52E-06	17	14	1.70E-06	45	28	5	17.85714286
37	GO:0030017	sarcomere	5.15E-04	16	8	1.03E-11	49	28	5	17.85714286
37	GO:0000976	transcription regulatory region sequence-specific DNA binding	2.98E-06	16	12	8.24E-11	38	28	5	17.85714286
37	GO:0051128	regulation of cellular component organization	5.22E-04	52	29	1.02E-05	110	84	15	17.85714286
41	GO:0007155	cell adhesion	1.57E-05	23	14	1.05E-09	36	28	5	17.85714286
41	GO:0022610	biological adhesion	1.57E-05	23	14	2.39E-09	36	28	5	17.85714286
41	GO:0009968	negative regulation of signal transduction	1.62E-03	19	14	8.60E-08	34	28	5	17.85714286
37	GO:0048856	anatomical structure development	5.03E-04	337	231	2.90E-05	1118	695	124	17.84172662
31	GO:0048856	anatomical structure development	6.09E-04	266	182	3.70E-04	577	376	67	17.81914894
37	GO:0048869	cellular developmental process	1.21E-08	138	88	1.40E-11	395	264	47	17.8030303
37	GO:0030154	cell differentiation	1.16E-08	131	84	2.56E-11	379	253	45	17.78656126
31	GO:0044464	cell part	9.94E-06	360	241	4.79E-23	735	495	88	17.77777778
41	GO:0048583	regulation of response to stimulus	3.39E-08	72	51	3.37E-15	118	90	16	17.77777778
37	GO:0005515	protein binding	2.97E-04	219	143	1.37E-15	586	394	70	17.76649746
31	GO:0043167	ion binding	6.88E-05	144	103	1.06E-07	436	276	49	17.75362319
14	GO:0019219	regulation of nucleobase-containing compound metabolic process	3.11E-05	59	47	5.94E-07	81	62	11	17.74193548
31	GO:2000026	regulation of multicellular organismal development	1.40E-07	52	35	1.10E-07	81	62	11	17.74193548
14	GO:0032502	developmental process	6.10E-04	221	158	3.01E-06	320	220	39	17.72727273
41	GO:0032502	developmental process	1.11E-03	320	227	8.70E-06	721	452	80	17.69911504
37	GO:0032502	developmental process	1.36E-03	377	256	4.12E-04	1315	804	142	17.66169154
3	GO:0001071	nucleic acid binding transcription factor activity	3.10E-12	30	25	1.71E-10	110	68	12	17.64705882
3	GO:0003700	sequence-specific DNA binding transcription factor activity	1.53E-11	29	24	1.71E-10	110	68	12	17.64705882
5	GO:0010629	negative regulation of gene expression	3.47E-04	54	32	2.76E-04	50	34	6	17.64705882
11	GO:0031327	negative regulation of cellular biosynthetic process	1.97E-05	18	15	5.58E-07	55	34	6	17.64705882
11	GO:0009890	negative regulation of biosynthetic process	2.30E-05	18	15	9.09E-07	55	34	6	17.64705882
11	GO:0061061	muscle structure development	4.42E-06	17	12	2.64E-03	81	51	9	17.64705882
31	GO:1902679	negative regulation of RNA biosynthetic process	2.23E-09	32	21	8.19E-07	31	17	3	17.64705882
31	GO:1903507	negative regulation of nucleic acid-templated transcription	1.85E-09	32	21	8.19E-07	31	17	3	17.64705882
31	GO:0045892	negative regulation of transcription, DNA-templated	1.85E-09	32	21	8.19E-07	31	17	3	17.64705882
31	GO:0051253	negative regulation of RNA metabolic process	6.56E-09	32	21	1.84E-06	31	17	3	17.64705882
37	GO:0010557	positive regulation of macromolecule biosynthetic process	3.74E-05	43	27	4.59E-10	73	51	9	17.64705882
41	GO:0044767	single-organism developmental process	1.57E-03	312	220	1.02E-05	717	448	79	17.63392857
31	GO:0044767	single-organism developmental process	4.38E-04	295	199	2.22E-04	684	437	77	17.6201373
14	GO:0048869	cellular developmental process	2.57E-05	77	59	9.64E-12	118	91	16	17.58241758
5	GO:0004888	transmembrane signaling receptor activity	6.06E-05	40	30	3.35E-05	70	57	10	17.54385965
31	GO:0040011	locomotion	1.20E-13	170	121	7.33E-16	331	228	40	17.54385965
31	GO:0032502	developmental process	1.12E-03	298	201	2.90E-04	686	439	77	17.53986333
14	GO:0048856	anatomical structure development	3.49E-04	198	141	1.17E-06	276	194	34	17.5257732
37	GO:0050793	regulation of developmental process	1.19E-04	95	62	8.59E-15	289	194	34	17.5257732
11	GO:0001708	cell fate specification	2.46E-04	11	10	2.98E-09	58	40	7	17.5
18	GO:0000902	cell morphogenesis	2.24E-06	50	36	1.92E-10	47	40	7	17.5
37	GO:0051960	regulation of nervous system development	2.40E-06	25	14	3.29E-14	44	40	7	17.5
37	GO:0044767	single-organism developmental process	4.85E-04	373	252	3.29E-04	1310	800	140	17.5
41	GO:0000904	cell morphogenesis involved in differentiation	4.08E-08	39	26	3.13E-09	48	40	7	17.5
41	GO:0006935	chemotaxis	2.78E-09	35	26	1.01E-08	48	40	7	17.5
41	GO:0031325	positive regulation of cellular metabolic process	3.16E-05	54	35	4.37E-06	59	40	7	17.5
31	GO:0050789	regulation of biological process	7.05E-11	319	223	5.37E-37	628	423	74	17.49408983
14	GO:0051171	regulation of nitrogen compound metabolic process	3.73E-05	60	47	2.02E-07	83	63	11	17.46031746
4	GO:2000026	regulation of multicellular organismal development	5.74E-09	36	27	6.96E-06	58	46	8	17.39130435
11	GO:0040012	regulation of locomotion	5.20E-05	22	19	1.93E-18	89	69	12	17.39130435
18	GO:0046903	secretion	1.41E-03	23	17	1.01E-04	31	23	4	17.39130435
31	GO:0031327	negative regulation of cellular biosynthetic process	3.22E-08	34	23	1.21E-07	39	23	4	17.39130435
31	GO:0009890	negative regulation of biosynthetic process	4.32E-08	34	23	1.77E-07	39	23	4	17.39130435
41	GO:0022008	neurogenesis	3.00E-09	64	42	1.50E-08	83	69	12	17.39130435
31	GO:0022414	reproductive process	1.32E-04	121	78	8.29E-08	280	190	33	17.36842105
37	GO:0016043	cellular component organization	1.88E-06	182	120	1.26E-08	516	340	59	17.35294118
14	GO:0044767	single-organism developmental process	3.63E-04	218	156	2.57E-06	319	219	38	17.35159817
31	GO:0005515	protein binding	2.75E-05	181	127	8.69E-14	326	220	38	17.27272727
18	GO:0030424	axon	1.72E-03	22	15	1.40E-11	35	29	5	17.24137931
18	GO:0007409	axonogenesis	2.20E-09	38	29	6.42E-10	34	29	5	17.24137931
41	GO:0009653	anatomical structure morphogenesis	7.52E-11	162	109	2.24E-13	252	174	30	17.24137931
37	GO:0009893	positive regulation of metabolic process	1.43E-04	66	42	1.55E-11	141	99	17	17.17171717
41	GO:0044699	single-organism process	1.49E-05	459	330	9.77E-15	1108	699	120	17.16738197
37	GO:0071840	cellular component organization or biogenesis	7.07E-06	186	123	1.64E-07	525	344	59	17.15116279
18	GO:0048858	cell projection morphogenesis	1.61E-06	40	30	1.92E-09	40	35	6	17.14285714
18	GO:0032990	cell part morphogenesis	3.05E-06	40	30	4.46E-09	40	35	6	17.14285714
18	GO:0071944	cell periphery	2.11E-08	104	59	7.61E-13	109	76	13	17.10526316
4	GO:0009893	positive regulation of metabolic process	1.06E-04	33	25	8.69E-06	55	41	7	17.07317073
18	GO:0031175	neuron projection development	6.61E-09	46	35	1.35E-11	53	41	7	17.07317073
41	GO:0048523	negative regulation of cellular process	9.79E-06	78	52	1.24E-12	119	82	14	17.07317073
41	GO:0007399	nervous system development	9.87E-09	76	48	1.24E-11	101	82	14	17.07317073
41	GO:0031324	negative regulation of cellular metabolic process	3.78E-04	37	26	9.91E-08	63	41	7	17.07317073
37	GO:0035556	intracellular signal transduction	9.52E-05	63	41	2.29E-14	185	135	23	17.03703704
18	GO:0023051	regulation of signaling	1.02E-06	67	45	5.16E-08	58	47	8	17.0212766
18	GO:0010646	regulation of cell communication	1.02E-06	67	45	6.14E-08	58	47	8	17.0212766
37	GO:0043005	neuron projection	1.27E-03	33	22	1.11E-16	113	94	16	17.0212766
37	GO:1902680	positive regulation of RNA biosynthetic process	6.22E-05	40	26	1.85E-09	67	47	8	17.0212766
37	GO:1903508	positive regulation of nucleic acid-templated transcription	1.05E-05	40	26	1.98E-09	66	47	8	17.0212766
37	GO:0045893	positive regulation of transcription, DNA-templated	1.05E-05	40	26	1.98E-09	66	47	8	17.0212766
37	GO:0031226	intrinsic component of plasma membrane	4.28E-05	24	15	7.68E-15	69	53	9	16.98113208
37	GO:2000026	regulation of multicellular organismal development	1.27E-07	62	40	8.79E-12	149	112	19	16.96428571
4	GO:0001071	nucleic acid binding transcription factor activity	1.29E-13	34	27	1.19E-09	90	59	10	16.94915254
4	GO:0003700	sequence-specific DNA binding transcription factor activity	1.13E-13	34	27	1.19E-09	90	59	10	16.94915254
37	GO:0023052	signaling	1.42E-17	188	137	1.36E-33	604	425	72	16.94117647
37	GO:0060089	molecular transducer activity	3.77E-11	74	55	2.50E-08	266	183	31	16.93989071
37	GO:0006796	phosphate-containing compound metabolic process	1.25E-04	114	74	3.31E-04	313	201	34	16.91542289
37	GO:0006366	transcription from RNA polymerase II promoter	3.74E-06	58	36	1.36E-13	124	83	14	16.86746988
37	GO:0005886	plasma membrane	5.74E-08	95	54	1.40E-29	283	196	33	16.83673469
41	GO:0060089	molecular transducer activity	1.02E-06	55	39	7.81E-07	150	101	17	16.83168317
37	GO:0007154	cell communication	1.83E-17	190	138	3.01E-33	610	428	72	16.82242991
11	GO:0043565	sequence-specific DNA binding	1.61E-09	29	25	1.20E-09	170	113	19	16.81415929
41	GO:0005515	protein binding	1.07E-03	183	134	3.05E-12	327	238	40	16.80672269
37	GO:0046872	metal ion binding	3.18E-09	122	94	2.10E-11	550	352	59	16.76136364
37	GO:0006793	phosphorus metabolic process	9.36E-05	116	75	4.97E-04	316	203	34	16.74876847
37	GO:0044700	single organism signaling	2.49E-17	185	135	1.14E-33	604	425	71	16.70588235
5	GO:0044212	transcription regulatory region DNA binding	4.40E-07	31	19	1.30E-08	26	18	3	16.66666667
5	GO:0000975	regulatory region DNA binding	6.36E-08	33	21	1.71E-08	26	18	3	16.66666667
5	GO:0001067	regulatory region nucleic acid binding	6.36E-08	33	21	1.71E-08	26	18	3	16.66666667
5	GO:0015085	calcium ion transmembrane transporter activity	5.59E-04	14	9	3.75E-04	10	6	1	16.66666667
5	GO:0043009	chordate embryonic development	2.71E-04	25	14	2.73E-03	8	6	1	16.66666667
11	GO:0045934	negative regulation of nucleobase-containing compound metabolic process	3.28E-05	17	14	2.76E-05	47	30	5	16.66666667
14	GO:0007155	cell adhesion	6.95E-04	15	9	3.99E-05	16	12	2	16.66666667
14	GO:0022610	biological adhesion	6.95E-04	15	9	5.57E-05	16	12	2	16.66666667
18	GO:0048667	cell morphogenesis involved in neuron differentiation	1.03E-08	40	30	7.82E-10	35	30	5	16.66666667
18	GO:0051962	positive regulation of nervous system development	1.56E-05	13	9	3.98E-05	7	6	1	16.66666667
18	GO:0010648	negative regulation of cell communication	4.41E-07	32	22	8.07E-05	21	18	3	16.66666667
18	GO:0023057	negative regulation of signaling	3.70E-07	32	22	8.07E-05	21	18	3	16.66666667
18	GO:0031324	negative regulation of cellular metabolic process	5.06E-04	42	25	1.09E-04	37	24	4	16.66666667
18	GO:0030334	regulation of cell migration	1.42E-05	18	15	3.73E-04	13	12	2	16.66666667
18	GO:2000145	regulation of cell motility	2.22E-05	18	15	4.35E-04	13	12	2	16.66666667
18	GO:0000977	RNA polymerase II regulatory region sequence-specific DNA binding	1.30E-03	7	5	1.31E-03	9	6	1	16.66666667
31	GO:0001667	ameboidal-type cell migration	5.07E-06	17	13	1.59E-06	16	12	2	16.66666667
31	GO:0050767	regulation of neurogenesis	4.27E-06	19	12	1.81E-06	20	18	3	16.66666667
31	GO:0090066	regulation of anatomical structure size	1.27E-03	14	6	6.07E-06	23	18	3	16.66666667
31	GO:0045934	negative regulation of nucleobase-containing compound metabolic process	8.59E-08	32	21	1.82E-05	32	18	3	16.66666667
31	GO:0002064	epithelial cell development	1.22E-03	11	4	7.97E-04	9	6	1	16.66666667
37	GO:0044459	plasma membrane part	2.25E-05	56	32	1.30E-22	150	108	18	16.66666667
37	GO:0030016	myofibril	3.77E-04	17	9	7.78E-13	54	30	5	16.66666667
37	GO:0031324	negative regulation of cellular metabolic process	2.47E-05	46	30	5.61E-08	101	66	11	16.66666667
37	GO:0007417	central nervous system development	1.10E-05	32	17	1.22E-04	24	24	4	16.66666667
41	GO:0007409	axonogenesis	1.12E-08	33	24	1.01E-08	43	36	6	16.66666667
41	GO:0042330	taxis	5.52E-09	37	28	1.12E-08	50	42	7	16.66666667
41	GO:0010648	negative regulation of cell communication	2.27E-04	23	17	4.66E-08	36	30	5	16.66666667
41	GO:0023057	negative regulation of signaling	5.25E-04	22	17	4.66E-08	36	30	5	16.66666667
41	GO:0045664	regulation of neuron differentiation	5.01E-06	18	11	1.95E-06	19	18	3	16.66666667
41	GO:0009582	detection of abiotic stimulus	2.00E-04	7	4	7.02E-04	9	6	1	16.66666667
41	GO:0009581	detection of external stimulus	2.00E-04	7	4	7.02E-04	9	6	1	16.66666667
41	GO:0004872	receptor activity	4.02E-06	47	31	1.61E-03	118	78	13	16.66666667
31	GO:0065007	biological regulation	9.04E-11	328	228	1.41E-27	696	451	75	16.62971175
37	GO:0043169	cation binding	1.40E-08	122	94	1.12E-11	554	355	59	16.61971831
14	GO:0050789	regulation of biological process	7.59E-10	236	168	1.57E-28	303	223	37	16.59192825
37	GO:0044699	single-organism process	9.44E-07	550	373	1.28E-18	2075	1281	212	16.54957065
37	GO:0071944	cell periphery	3.40E-09	106	60	2.41E-30	311	212	35	16.50943396
31	GO:0050794	regulation of cellular process	1.55E-22	259	176	9.09E-35	527	358	59	16.48044693
37	GO:0050896	response to stimulus	5.81E-13	249	171	5.27E-24	759	522	86	16.47509579
31	GO:0048523	negative regulation of cellular process	1.99E-06	76	51	1.05E-10	111	73	12	16.43835616
41	GO:0044464	cell part	7.29E-04	373	265	1.78E-24	760	511	84	16.43835616
41	GO:0097458	neuron part	2.88E-05	39	29	1.32E-17	90	73	12	16.43835616
31	GO:0044699	single-organism process	1.08E-08	443	301	2.10E-10	1055	670	110	16.41791045
41	GO:0044459	plasma membrane part	5.56E-06	51	35	9.74E-18	93	67	11	16.41791045
41	GO:0005623	cell	7.54E-04	374	266	4.26E-24	761	512	84	16.40625
41	GO:0043005	neuron projection	4.91E-05	33	25	2.87E-14	72	61	10	16.39344262
31	GO:0050793	regulation of developmental process	2.73E-05	80	57	3.51E-14	171	116	19	16.37931034
37	GO:0051239	regulation of multicellular organismal process	1.58E-04	98	62	9.97E-17	320	214	35	16.35514019
31	GO:0048513	organ development	4.58E-08	133	82	1.90E-07	211	153	25	16.33986928
37	GO:0044449	contractile fiber part	9.13E-05	20	12	2.40E-12	74	49	8	16.32653061
37	GO:0009987	cellular process	2.31E-05	510	340	2.02E-36	1849	1172	191	16.29692833
4	GO:0003677	DNA binding	8.15E-07	42	31	3.60E-08	128	86	14	16.27906977
37	GO:0045944	positive regulation of transcription from RNA polymerase II promoter	1.05E-04	30	20	1.49E-10	62	43	7	16.27906977
41	GO:0010604	positive regulation of macromolecule metabolic process	7.47E-06	54	34	5.72E-09	60	43	7	16.27906977
37	GO:0006357	regulation of transcription from RNA polymerase II promoter	2.59E-07	53	34	4.50E-15	117	80	13	16.25
18	GO:0048519	negative regulation of biological process	4.95E-05	115	73	4.52E-08	107	74	12	16.21621622
41	GO:0048667	cell morphogenesis involved in neuron differentiation	9.83E-08	34	24	2.03E-08	44	37	6	16.21621622
41	GO:0042221	response to chemical	1.29E-07	87	61	2.79E-07	153	105	17	16.19047619
14	GO:0010468	regulation of gene expression	3.17E-04	61	47	1.36E-06	93	68	11	16.17647059
11	GO:0045165	cell fate commitment	4.16E-07	21	16	1.17E-15	89	62	10	16.12903226
11	GO:0051172	negative regulation of nitrogen compound metabolic process	5.19E-05	17	14	2.86E-05	48	31	5	16.12903226
18	GO:0048812	neuron projection morphogenesis	1.03E-08	40	30	3.95E-10	36	31	5	16.12903226
14	GO:0065007	biological regulation	3.60E-10	244	172	2.56E-19	321	230	37	16.08695652
37	GO:0048468	cell development	2.68E-08	99	64	3.78E-06	289	199	32	16.08040201
41	GO:0043167	ion binding	9.26E-05	153	112	2.71E-11	470	287	46	16.02787456
41	GO:0040011	locomotion	9.15E-12	174	121	3.44E-14	332	231	37	16.01731602
14	GO:0009888	tissue development	1.57E-05	55	37	8.96E-09	34	25	4	16
18	GO:0043005	neuron projection	7.34E-05	37	28	1.48E-17	59	50	8	16
37	GO:0007423	sensory organ development	1.03E-03	23	13	3.06E-06	27	25	4	16
41	GO:0030017	sarcomere	2.40E-04	15	8	1.02E-11	35	25	4	16
41	GO:0042995	cell projection	2.10E-04	45	33	4.10E-08	92	75	12	16
41	GO:0007154	cell communication	6.41E-14	157	119	1.53E-22	341	238	38	15.96638655
41	GO:0009987	cellular process	6.01E-05	429	304	1.49E-24	991	639	102	15.96244131
18	GO:0005886	plasma membrane	8.34E-08	95	54	1.49E-11	97	69	11	15.94202899
31	GO:0048609	multicellular organismal reproductive process	1.22E-03	68	43	6.40E-07	172	113	18	15.92920354
31	GO:0032504	multicellular organism reproduction	1.60E-03	68	43	9.07E-07	172	113	18	15.92920354
4	GO:0048513	organ development	1.85E-05	70	48	4.95E-06	152	107	17	15.88785047
31	GO:0048731	system development	5.38E-09	159	101	1.76E-11	271	196	31	15.81632653
14	GO:0044449	contractile fiber part	3.03E-05	15	9	2.04E-10	29	19	3	15.78947368
31	GO:0009605	response to external stimulus	2.81E-10	56	40	3.89E-06	74	57	9	15.78947368
37	GO:0000977	RNA polymerase II regulatory region sequence-specific DNA binding	1.92E-04	8	6	4.43E-08	25	19	3	15.78947368
31	GO:0048583	regulation of response to stimulus	2.04E-06	63	45	9.69E-16	117	89	14	15.73033708
31	GO:0005215	transporter activity	1.24E-03	65	45	1.41E-05	132	70	11	15.71428571
4	GO:0006355	regulation of transcription, DNA-templated	2.73E-09	50	37	1.91E-11	131	83	13	15.6626506
4	GO:1903506	regulation of nucleic acid-templated transcription	2.73E-09	50	37	1.91E-11	131	83	13	15.6626506
31	GO:0045595	regulation of cell differentiation	6.20E-06	33	20	2.56E-07	39	32	5	15.625
41	GO:0007268	synaptic transmission	5.23E-04	23	18	7.42E-08	38	32	5	15.625
41	GO:0023052	signaling	1.48E-13	154	117	8.58E-23	338	237	37	15.61181435
41	GO:0050896	response to stimulus	7.06E-12	212	150	9.09E-18	422	295	46	15.59322034
14	GO:0044763	single-organism cellular process	2.69E-06	219	154	6.50E-13	346	244	38	15.57377049
4	GO:0016477	cell migration	2.00E-07	29	23	2.63E-10	65	45	7	15.55555556
4	GO:0051674	localization of cell	4.17E-07	29	23	7.30E-10	65	45	7	15.55555556
4	GO:0048870	cell motility	3.88E-07	29	23	7.30E-10	65	45	7	15.55555556
18	GO:0030030	cell projection organization	8.79E-08	55	42	2.35E-10	57	45	7	15.55555556
18	GO:0009605	response to external stimulus	2.49E-09	64	49	7.43E-08	57	45	7	15.55555556
37	GO:0010648	negative regulation of cell communication	3.59E-06	30	21	1.08E-08	55	45	7	15.55555556
37	GO:0023057	negative regulation of signaling	9.03E-06	29	21	1.08E-08	55	45	7	15.55555556
31	GO:0009987	cellular process	8.95E-07	410	276	1.52E-23	961	618	96	15.53398058
31	GO:0016477	cell migration	6.50E-10	50	37	4.93E-10	81	58	9	15.51724138
31	GO:0051674	localization of cell	7.47E-10	51	37	1.62E-09	81	58	9	15.51724138
31	GO:0048870	cell motility	1.98E-09	50	37	1.62E-09	81	58	9	15.51724138
37	GO:0007165	signal transduction	6.87E-14	158	115	6.83E-28	555	387	60	15.50387597
41	GO:0035556	intracellular signal transduction	1.75E-03	50	33	2.12E-08	100	71	11	15.49295775
4	GO:2001141	regulation of RNA biosynthetic process	7.58E-09	50	37	1.33E-11	132	84	13	15.47619048
3	GO:0003677	DNA binding	1.45E-07	40	31	2.00E-07	152	97	15	15.46391753
18	GO:0016043	cellular component organization	1.30E-06	184	130	3.54E-06	180	123	19	15.44715447
3	GO:0043565	sequence-specific DNA binding	4.84E-09	27	20	1.08E-10	105	65	10	15.38461538
3	GO:0040017	positive regulation of locomotion	3.60E-04	14	11	1.67E-05	16	13	2	15.38461538
4	GO:0000122	negative regulation of transcription from RNA polymerase II promoter	1.61E-07	16	12	7.79E-07	22	13	2	15.38461538
4	GO:0006935	chemotaxis	2.21E-08	22	19	2.45E-05	31	26	4	15.38461538
4	GO:0042330	taxis	4.06E-08	23	19	3.48E-05	32	26	4	15.38461538
5	GO:0000977	RNA polymerase II regulatory region sequence-specific DNA binding	3.78E-05	11	7	2.30E-07	16	13	2	15.38461538
14	GO:0050896	response to stimulus	1.82E-06	134	94	1.36E-13	196	143	22	15.38461538
14	GO:0030017	sarcomere	2.10E-04	12	7	6.01E-10	21	13	2	15.38461538
18	GO:0048523	negative regulation of cellular process	9.11E-05	86	52	9.97E-10	77	52	8	15.38461538
18	GO:0030017	sarcomere	1.66E-03	15	7	2.02E-08	23	13	2	15.38461538
31	GO:0007268	synaptic transmission	2.22E-05	25	16	1.08E-07	37	26	4	15.38461538
37	GO:0043292	contractile fiber	2.73E-04	20	12	4.31E-13	81	52	8	15.38461538
37	GO:0005261	cation channel activity	7.59E-04	21	13	8.03E-08	67	39	6	15.38461538
41	GO:0030016	myofibril	5.15E-04	15	8	1.03E-11	37	26	4	15.38461538
41	GO:0048812	neuron projection morphogenesis	2.95E-08	35	24	4.82E-09	46	39	6	15.38461538
41	GO:0004674	protein serine/threonine kinase activity	1.87E-03	26	18	5.84E-07	61	39	6	15.38461538
41	GO:0019904	protein domain specific binding	1.40E-03	16	11	3.17E-03	16	13	2	15.38461538
37	GO:0007186	G-protein coupled receptor signaling pathway	1.86E-05	29	26	5.94E-17	157	124	19	15.32258065
14	GO:0051239	regulation of multicellular organismal process	1.40E-05	65	50	7.41E-12	94	72	11	15.27777778
14	GO:0048468	cell development	6.05E-07	61	47	1.09E-09	93	72	11	15.27777778
41	GO:0007165	signal transduction	2.85E-11	131	96	2.01E-19	311	216	33	15.27777778
31	GO:0022857	transmembrane transporter activity	1.23E-03	58	39	1.14E-04	110	59	9	15.25423729
37	GO:0006468	protein phosphorylation	1.10E-03	54	38	2.39E-06	164	105	16	15.23809524
31	GO:0032879	regulation of localization	1.43E-05	40	32	2.39E-10	65	46	7	15.2173913
4	GO:0003676	nucleic acid binding	5.87E-06	62	49	2.51E-05	185	125	19	15.2
18	GO:0071840	cellular component organization or biogenesis	1.17E-05	186	132	1.55E-05	182	125	19	15.2
41	GO:0044700	single organism signaling	7.25E-14	153	116	7.79E-23	338	237	36	15.18987342
5	GO:0016021	integral component of membrane	3.14E-08	187	121	3.12E-03	263	178	27	15.16853933
3	GO:0045202	synapse	1.95E-05	19	15	8.98E-07	42	33	5	15.15151515
18	GO:0061564	axon development	1.56E-09	40	31	4.03E-10	45	33	5	15.15151515
31	GO:0048519	negative regulation of biological process	8.99E-06	96	60	2.44E-07	152	99	15	15.15151515
37	GO:0010604	positive regulation of macromolecule metabolic process	8.15E-04	54	33	1.44E-09	95	66	10	15.15151515
37	GO:0051716	cellular response to stimulus	8.01E-10	174	124	5.83E-23	599	416	63	15.14423077
31	GO:0044703	multi-organism reproductive process	7.85E-04	71	45	4.00E-07	180	119	18	15.12605042
4	GO:0006351	transcription, DNA-templated	3.79E-07	52	38	9.14E-11	134	86	13	15.11627907
4	GO:0097659	nucleic acid-templated transcription	3.79E-07	52	38	1.38E-10	134	86	13	15.11627907
41	GO:0071840	cellular component organization or biogenesis	8.67E-05	154	106	8.05E-08	298	199	30	15.07537688
14	GO:0050794	regulation of cellular process	2.23E-10	168	122	5.92E-25	253	186	28	15.05376344
3	GO:0006351	transcription, DNA-templated	1.60E-05	43	32	1.14E-10	161	100	15	15
3	GO:0097659	nucleic acid-templated transcription	1.60E-05	43	32	1.80E-10	161	100	15	15
5	GO:0031224	intrinsic component of membrane	1.52E-08	190	122	1.81E-03	266	180	27	15
14	GO:0043292	contractile fiber	7.54E-05	15	9	1.17E-10	31	20	3	15
31	GO:0006928	movement of cell or subcellular component	4.57E-10	64	47	5.35E-11	107	80	12	15
31	GO:0051172	negative regulation of nitrogen compound metabolic process	6.10E-08	33	21	4.81E-06	34	20	3	15
37	GO:0001012	RNA polymerase II regulatory region DNA binding	1.92E-04	8	6	2.47E-09	29	20	3	15
37	GO:0001654	eye development	3.63E-04	20	11	9.09E-05	20	20	3	15
37	GO:0007166	cell surface receptor signaling pathway	5.55E-09	82	61	1.82E-25	250	187	28	14.97326203
37	GO:0048523	negative regulation of cellular process	3.63E-07	95	58	3.78E-12	189	127	19	14.96062992
4	GO:0051252	regulation of RNA metabolic process	2.20E-08	51	38	4.16E-12	135	87	13	14.94252874
4	GO:0032774	RNA biosynthetic process	7.49E-07	52	38	1.56E-10	135	87	13	14.94252874
4	GO:0048731	system development	3.68E-06	84	60	4.14E-08	191	134	20	14.92537313
3	GO:0032774	RNA biosynthetic process	1.22E-05	44	32	1.30E-10	163	101	15	14.85148515
31	GO:0051239	regulation of multicellular organismal process	2.59E-05	83	58	8.26E-16	189	128	19	14.84375
37	GO:0032940	secretion by cell	7.51E-06	26	20	3.32E-05	72	54	8	14.81481481
41	GO:0043087	regulation of GTPase activity	1.23E-03	12	11	5.71E-07	36	27	4	14.81481481
31	GO:0042221	response to chemical	6.73E-10	89	62	2.16E-03	128	88	13	14.77272727
18	GO:0010171	body morphogenesis	9.02E-04	66	41	1.43E-08	95	61	9	14.75409836
37	GO:0010646	regulation of cell communication	1.67E-07	69	44	5.98E-17	162	122	18	14.75409836
37	GO:0023051	regulation of signaling	3.63E-07	68	44	2.12E-16	160	122	18	14.75409836
41	GO:0005886	plasma membrane	5.99E-07	80	55	7.20E-27	179	122	18	14.75409836
41	GO:0007186	G-protein coupled receptor signaling pathway	1.33E-04	24	19	1.61E-08	82	61	9	14.75409836
3	GO:0033057	multicellular organismal reproductive behavior	1.66E-06	27	20	1.52E-13	103	68	10	14.70588235
37	GO:0016310	phosphorylation	1.41E-03	76	53	2.41E-05	211	136	20	14.70588235
41	GO:0048585	negative regulation of response to stimulus	4.25E-04	24	15	3.21E-08	40	34	5	14.70588235
37	GO:0010605	negative regulation of macromolecule metabolic process	1.16E-03	45	30	2.51E-03	122	75	11	14.66666667
41	GO:0051179	localization	3.65E-05	173	131	2.18E-07	479	300	44	14.66666667
37	GO:0044763	single-organism cellular process	4.64E-09	386	262	3.18E-37	1512	969	142	14.65428277
41	GO:0016043	cellular component organization	2.63E-05	151	104	1.45E-08	293	198	29	14.64646465
41	GO:0061564	axon development	1.51E-09	36	26	4.87E-07	54	41	6	14.63414634
4	GO:0019219	regulation of nucleobase-containing compound metabolic process	1.03E-07	52	39	8.90E-12	138	89	13	14.60674157
4	GO:2000112	regulation of cellular macromolecule biosynthetic process	6.00E-08	51	38	1.95E-11	140	89	13	14.60674157
41	GO:0044763	single-organism cellular process	4.51E-08	325	233	8.40E-24	812	521	76	14.58733205
3	GO:0006366	transcription from RNA polymerase II promoter	5.23E-04	23	16	2.59E-11	70	48	7	14.58333333
14	GO:0010171	body morphogenesis	5.72E-04	42	26	1.60E-06	66	48	7	14.58333333
14	GO:0005515	protein binding	1.67E-04	132	93	5.54E-10	153	117	17	14.52991453
3	GO:0019098	reproductive behavior	2.52E-06	27	20	8.95E-14	104	69	10	14.49275362
3	GO:0044705	multi-organism reproductive behavior	2.24E-06	27	20	8.95E-14	104	69	10	14.49275362
3	GO:0044706	multi-multicellular organism process	4.21E-06	27	20	1.02E-13	104	69	10	14.49275362
3	GO:0051705	multi-organism behavior	3.66E-07	29	20	1.33E-13	104	69	10	14.49275362
31	GO:0048522	positive regulation of cellular process	5.06E-07	86	53	4.16E-10	107	69	10	14.49275362
37	GO:0004674	protein serine/threonine kinase activity	1.40E-03	30	22	1.60E-08	103	69	10	14.49275362
4	GO:0051171	regulation of nitrogen compound metabolic process	2.55E-07	52	39	3.48E-12	140	90	13	14.44444444
4	GO:0010556	regulation of macromolecule biosynthetic process	1.71E-07	51	38	1.69E-11	141	90	13	14.44444444
4	GO:0034654	nucleobase-containing compound biosynthetic process	1.04E-05	55	40	8.75E-09	144	90	13	14.44444444
3	GO:0006355	regulation of transcription, DNA-templated	1.18E-06	40	31	1.19E-11	158	97	14	14.43298969
3	GO:1903506	regulation of nucleic acid-templated transcription	1.18E-06	40	31	1.19E-11	158	97	14	14.43298969
41	GO:0048519	negative regulation of biological process	2.94E-04	95	65	7.72E-11	170	118	17	14.40677966
37	GO:0048583	regulation of response to stimulus	6.04E-08	81	54	3.37E-17	191	139	20	14.38848921
3	GO:0003676	nucleic acid binding	1.18E-06	58	45	8.65E-07	238	153	22	14.37908497
41	GO:0051716	cellular response to stimulus	6.30E-08	144	105	1.62E-15	330	230	33	14.34782609
3	GO:2001141	regulation of RNA biosynthetic process	2.52E-06	40	31	9.30E-12	159	98	14	14.28571429
3	GO:0007409	axonogenesis	1.83E-04	14	10	5.07E-11	44	35	5	14.28571429
3	GO:0043269	regulation of ion transport	6.62E-05	8	5	5.92E-06	20	14	2	14.28571429
4	GO:0007610	behavior	9.59E-07	41	33	4.45E-14	111	84	12	14.28571429
4	GO:0031326	regulation of cellular biosynthetic process	2.94E-07	51	38	5.84E-12	143	91	13	14.28571429
4	GO:0009889	regulation of biosynthetic process	3.51E-07	51	38	8.94E-12	143	91	13	14.28571429
4	GO:0000976	transcription regulatory region sequence-specific DNA binding	7.37E-07	11	9	2.20E-07	19	14	2	14.28571429
4	GO:0016070	RNA metabolic process	3.33E-04	58	43	3.61E-06	151	98	14	14.28571429
4	GO:0009891	positive regulation of biosynthetic process	2.53E-05	24	18	9.19E-05	29	21	3	14.28571429
4	GO:0031328	positive regulation of cellular biosynthetic process	2.24E-05	24	18	9.19E-05	29	21	3	14.28571429
4	GO:0010557	positive regulation of macromolecule biosynthetic process	1.04E-05	24	18	1.23E-04	28	21	3	14.28571429
14	GO:0007154	cell communication	9.56E-09	102	77	2.25E-14	156	112	16	14.28571429
14	GO:0030016	myofibril	1.00E-04	13	8	6.25E-10	22	14	2	14.28571429
14	GO:0048729	tissue morphogenesis	1.81E-05	43	29	3.53E-06	19	14	2	14.28571429
14	GO:0001071	nucleic acid binding transcription factor activity	1.21E-06	29	22	2.14E-04	48	35	5	14.28571429
14	GO:0003700	sequence-specific DNA binding transcription factor activity	3.41E-06	28	21	2.14E-04	48	35	5	14.28571429
18	GO:0030016	myofibril	1.21E-03	16	8	1.25E-09	26	14	2	14.28571429
18	GO:0051270	regulation of cellular component movement	1.36E-06	21	18	1.32E-04	15	14	2	14.28571429
18	GO:0001012	RNA polymerase II regulatory region DNA binding	1.30E-03	7	5	9.28E-04	10	7	1	14.28571429
27	GO:0006357	regulation of transcription from RNA polymerase II promoter	1.32E-04	13	11	1.93E-04	8	7	1	14.28571429
31	GO:0010557	positive regulation of macromolecule biosynthetic process	4.52E-08	43	30	4.22E-09	46	28	4	14.28571429
31	GO:0009891	positive regulation of biosynthetic process	2.77E-08	45	31	4.46E-09	47	28	4	14.28571429
31	GO:0031328	positive regulation of cellular biosynthetic process	6.27E-08	44	31	4.46E-09	47	28	4	14.28571429
31	GO:0051960	regulation of nervous system development	3.57E-07	23	14	9.82E-08	24	21	3	14.28571429
31	GO:0008078	mesodermal cell migration	1.29E-03	5	4	3.17E-07	9	7	1	14.28571429
31	GO:0015075	ion transmembrane transporter activity	6.76E-04	49	31	3.62E-04	84	49	7	14.28571429
37	GO:0046903	secretion	1.06E-05	28	21	1.92E-05	75	56	8	14.28571429
41	GO:0030182	neuron differentiation	7.43E-11	58	38	6.18E-09	77	63	9	14.28571429
41	GO:0048666	neuron development	9.68E-09	46	31	1.99E-08	69	56	8	14.28571429
41	GO:0048858	cell projection morphogenesis	2.59E-06	35	24	1.66E-07	50	42	6	14.28571429
41	GO:0032990	cell part morphogenesis	4.58E-06	35	24	4.13E-07	50	42	6	14.28571429
41	GO:0010721	negative regulation of cell development	1.63E-03	8	5	2.43E-03	8	7	1	14.28571429
41	GO:0071944	cell periphery	2.69E-07	87	60	1.04E-28	198	134	19	14.17910448
11	GO:0001071	nucleic acid binding transcription factor activity	4.90E-12	31	25	1.24E-09	180	120	17	14.16666667
11	GO:0003700	sequence-specific DNA binding transcription factor activity	4.33E-12	31	25	1.24E-09	180	120	17	14.16666667
4	GO:0019438	aromatic compound biosynthetic process	2.60E-05	55	40	1.58E-08	146	92	13	14.13043478
4	GO:0018130	heterocycle biosynthetic process	3.14E-05	55	40	3.32E-08	146	92	13	14.13043478
41	GO:0009605	response to external stimulus	8.42E-12	62	42	6.90E-11	90	71	10	14.08450704
3	GO:0018991	oviposition	5.61E-07	26	19	5.62E-13	96	64	9	14.0625
41	GO:0030030	cell projection organization	2.87E-09	52	36	2.45E-07	71	57	8	14.03508772
37	GO:0043167	ion binding	1.20E-07	194	132	2.50E-14	857	542	76	14.02214022
3	GO:0007610	behavior	2.16E-09	43	31	4.27E-18	142	100	14	14
14	GO:0060089	molecular transducer activity	1.04E-05	39	29	3.76E-05	69	50	7	14
18	GO:0032989	cellular component morphogenesis	6.34E-08	62	42	3.25E-09	71	50	7	14
41	GO:0031175	neuron projection development	7.22E-09	41	28	9.91E-08	63	50	7	14
4	GO:1901362	organic cyclic compound biosynthetic process	7.50E-05	55	40	7.24E-08	147	93	13	13.97849462
37	GO:0009892	negative regulation of metabolic process	1.42E-03	48	31	1.95E-03	128	79	11	13.92405063
37	GO:0038023	signaling receptor activity	7.43E-08	41	30	2.56E-05	213	144	20	13.88888889
4	GO:0044271	cellular nitrogen compound biosynthetic process	4.67E-05	55	40	9.78E-09	149	94	13	13.82978723
18	GO:0042995	cell projection	1.09E-03	49	37	5.21E-10	69	58	8	13.79310345
18	GO:0032879	regulation of localization	1.99E-09	58	43	2.32E-05	37	29	4	13.79310345
37	GO:1901700	response to oxygen-containing compound	1.40E-03	26	12	3.11E-03	36	29	4	13.79310345
3	GO:0051252	regulation of RNA metabolic process	1.16E-05	40	31	2.04E-12	163	102	14	13.7254902
4	GO:0048522	positive regulation of cellular process	9.09E-04	42	31	1.20E-05	70	51	7	13.7254902
41	GO:0000902	cell morphogenesis	6.39E-05	40	27	1.26E-08	60	51	7	13.7254902
41	GO:0004871	signal transducer activity	6.29E-06	41	29	7.30E-06	140	95	13	13.68421053
14	GO:0051716	cellular response to stimulus	9.06E-05	92	65	6.30E-13	158	117	16	13.67521368
3	GO:0034654	nucleobase-containing compound biosynthetic process	3.72E-06	51	34	4.73E-09	176	110	15	13.63636364
18	GO:0048585	negative regulation of response to stimulus	5.63E-07	34	24	3.52E-06	26	22	3	13.63636364
31	GO:0030016	myofibril	7.58E-04	14	9	9.81E-11	35	22	3	13.63636364
31	GO:0048729	tissue morphogenesis	5.86E-08	62	40	1.12E-04	28	22	3	13.63636364
4	GO:0009653	anatomical structure morphogenesis	1.39E-07	82	63	1.10E-12	186	118	16	13.55932203
4	GO:0010468	regulation of gene expression	9.77E-07	54	40	1.15E-08	149	96	13	13.54166667
5	GO:0034220	ion transmembrane transport	1.98E-03	37	21	3.08E-03	58	37	5	13.51351351
14	GO:0007165	signal transduction	5.15E-06	81	59	1.38E-15	151	111	15	13.51351351
31	GO:0031324	negative regulation of cellular metabolic process	1.57E-05	39	26	2.07E-06	58	37	5	13.51351351
37	GO:0048519	negative regulation of biological process	2.18E-05	116	69	1.64E-10	283	185	25	13.51351351
41	GO:0010646	regulation of cell communication	2.27E-04	51	35	1.48E-13	98	74	10	13.51351351
3	GO:0009893	positive regulation of metabolic process	1.70E-05	32	21	4.02E-09	76	52	7	13.46153846
37	GO:0016020	membrane	1.66E-05	231	150	2.21E-09	860	565	76	13.45132743
37	GO:0004871	signal transducer activity	1.01E-07	51	39	1.69E-08	257	179	24	13.40782123
3	GO:0019438	aromatic compound biosynthetic process	1.86E-06	53	36	1.22E-08	178	112	15	13.39285714
3	GO:0018130	heterocycle biosynthetic process	2.28E-06	53	36	2.85E-08	178	112	15	13.39285714
14	GO:0044700	single organism signaling	2.76E-08	98	73	5.79E-15	156	112	15	13.39285714
14	GO:0023052	signaling	1.63E-08	100	75	6.07E-15	156	112	15	13.39285714
3	GO:2000112	regulation of cellular macromolecule biosynthetic process	1.74E-06	43	33	1.93E-12	172	105	14	13.33333333
3	GO:0019219	regulation of nucleobase-containing compound metabolic process	6.67E-05	40	31	4.08E-12	167	105	14	13.33333333
4	GO:0000981	sequence-specific DNA binding RNA polymerase II transcription factor activity	8.68E-08	14	11	5.65E-09	23	15	2	13.33333333
5	GO:0001012	RNA polymerase II regulatory region DNA binding	3.78E-05	11	7	8.49E-09	19	15	2	13.33333333
5	GO:0004930	G-protein coupled receptor activity	3.47E-05	24	21	1.71E-06	51	45	6	13.33333333
5	GO:0019904	protein domain specific binding	2.08E-05	30	20	3.11E-05	18	15	2	13.33333333
31	GO:0045664	regulation of neuron differentiation	7.59E-06	17	11	2.44E-05	17	15	2	13.33333333
41	GO:0023051	regulation of signaling	4.20E-04	50	35	1.07E-13	98	75	10	13.33333333
41	GO:0009966	regulation of signal transduction	3.82E-04	44	30	2.97E-10	81	60	8	13.33333333
41	GO:0000981	sequence-specific DNA binding RNA polymerase II transcription factor activity	3.81E-05	16	10	7.82E-08	26	15	2	13.33333333
3	GO:0044271	cellular nitrogen compound biosynthetic process	3.49E-06	53	36	1.04E-08	181	113	15	13.27433628
3	GO:1901362	organic cyclic compound biosynthetic process	5.82E-06	53	36	7.85E-08	179	113	15	13.27433628
18	GO:0051179	localization	1.50E-10	230	168	8.00E-04	280	189	25	13.22751323
11	GO:0006355	regulation of transcription, DNA-templated	1.58E-06	42	36	1.70E-10	264	174	23	13.2183908
11	GO:1903506	regulation of nucleic acid-templated transcription	1.58E-06	42	36	1.70E-10	264	174	23	13.2183908
3	GO:0010556	regulation of macromolecule biosynthetic process	6.71E-07	45	34	1.92E-12	173	106	14	13.20754717
4	GO:0051094	positive regulation of developmental process	1.37E-04	28	22	2.93E-07	75	53	7	13.20754717
41	GO:0007166	cell surface receptor signaling pathway	1.95E-06	65	50	2.09E-15	139	106	14	13.20754717
11	GO:2000112	regulation of cellular macromolecule biosynthetic process	4.71E-07	47	39	5.78E-09	277	182	24	13.18681319
3	GO:0061564	axon development	1.11E-04	15	11	4.69E-08	52	38	5	13.15789474
31	GO:0006935	chemotaxis	2.65E-07	30	24	9.54E-08	45	38	5	13.15789474
11	GO:2001141	regulation of RNA biosynthetic process	3.45E-06	42	36	1.10E-10	266	175	23	13.14285714
4	GO:0006928	movement of cell or subcellular component	3.15E-08	38	29	1.63E-10	83	61	8	13.1147541
11	GO:0010556	regulation of macromolecule biosynthetic process	1.21E-06	47	39	5.28E-09	279	183	24	13.1147541
31	GO:0044763	single-organism cellular process	5.07E-11	317	217	7.00E-19	770	504	66	13.0952381
31	GO:0016043	cellular component organization	3.33E-05	141	91	1.29E-08	286	191	25	13.08900524
3	GO:0051171	regulation of nitrogen compound metabolic process	5.81E-05	41	31	9.74E-13	170	107	14	13.08411215
4	GO:0007411	axon guidance	5.82E-07	16	13	3.70E-07	28	23	3	13.04347826
4	GO:0097485	neuron projection guidance	6.65E-07	16	13	4.37E-07	28	23	3	13.04347826
4	GO:0007409	axonogenesis	1.72E-05	17	14	7.04E-07	31	23	3	13.04347826
4	GO:0010628	positive regulation of gene expression	4.02E-06	25	18	1.12E-04	29	23	3	13.04347826
21	GO:0048513	organ development	2.04E-05	42	32	9.12E-05	90	69	9	13.04347826
11	GO:0031326	regulation of cellular biosynthetic process	8.18E-07	48	40	2.27E-09	282	185	24	12.97297297
11	GO:0009889	regulation of biosynthetic process	9.66E-07	48	40	4.16E-09	282	185	24	12.97297297
3	GO:0031326	regulation of cellular biosynthetic process	2.67E-06	44	33	3.87E-13	176	108	14	12.96296296
3	GO:0009889	regulation of biosynthetic process	1.28E-06	45	34	6.46E-13	176	108	14	12.96296296
31	GO:0010628	positive regulation of gene expression	1.80E-07	42	28	2.14E-09	48	31	4	12.90322581
37	GO:0051179	localization	2.06E-04	197	136	6.40E-09	882	536	69	12.87313433
11	GO:0051252	regulation of RNA metabolic process	1.63E-05	42	36	4.44E-11	271	179	23	12.84916201
11	GO:0006351	transcription, DNA-templated	1.21E-05	46	37	1.79E-09	271	179	23	12.84916201
11	GO:0097659	nucleic acid-templated transcription	1.21E-05	46	37	3.36E-09	271	179	23	12.84916201
4	GO:0040012	regulation of locomotion	4.31E-06	25	23	4.05E-11	43	39	5	12.82051282
31	GO:0071840	cellular component organization or biogenesis	1.42E-04	143	93	4.44E-08	292	195	25	12.82051282
31	GO:0042330	taxis	3.53E-07	32	24	9.45E-08	47	39	5	12.82051282
11	GO:0032774	RNA biosynthetic process	9.71E-06	47	37	2.93E-09	274	180	23	12.77777778
31	GO:0023052	signaling	2.96E-16	153	108	6.64E-24	334	235	30	12.76595745
11	GO:0003677	DNA binding	6.59E-08	43	33	2.69E-06	261	165	21	12.72727273
31	GO:0007154	cell communication	2.54E-16	155	109	5.56E-24	338	237	30	12.65822785
11	GO:0019219	regulation of nucleobase-containing compound metabolic process	2.11E-05	44	38	5.72E-10	275	183	23	12.56830601
3	GO:0007186	G-protein coupled receptor signaling pathway	1.09E-04	14	14	1.46E-08	75	56	7	12.5
4	GO:0031323	regulation of cellular metabolic process	5.19E-06	61	45	1.33E-10	167	104	13	12.5
4	GO:0051240	positive regulation of multicellular organismal process	1.79E-04	28	21	1.08E-06	78	56	7	12.5
4	GO:1902679	negative regulation of RNA biosynthetic process	5.35E-07	19	15	1.26E-06	25	16	2	12.5
4	GO:1903507	negative regulation of nucleic acid-templated transcription	4.79E-07	19	15	1.26E-06	25	16	2	12.5
4	GO:0045892	negative regulation of transcription, DNA-templated	4.79E-07	19	15	1.26E-06	25	16	2	12.5
4	GO:0051253	negative regulation of RNA metabolic process	1.02E-06	19	15	2.47E-06	25	16	2	12.5
11	GO:0001709	cell fate determination	8.14E-07	10	6	2.68E-08	26	16	2	12.5
11	GO:0019438	aromatic compound biosynthetic process	1.09E-05	54	41	1.50E-07	307	200	25	12.5
18	GO:0001667	ameboidal-type cell migration	6.41E-07	21	18	7.42E-06	12	8	1	12.5
18	GO:0048569	post-embryonic organ development	9.43E-04	38	27	1.11E-05	49	40	5	12.5
18	GO:0031226	intrinsic component of plasma membrane	3.70E-04	22	14	2.00E-04	21	16	2	12.5
31	GO:0008104	protein localization	1.81E-03	47	34	1.15E-03	79	56	7	12.5
37	GO:0008092	cytoskeletal protein binding	1.05E-03	26	17	1.16E-14	77	56	7	12.5
37	GO:0001709	cell fate determination	9.03E-04	11	5	4.02E-08	27	16	2	12.5
37	GO:0048592	eye morphogenesis	1.54E-03	15	8	5.09E-06	16	16	2	12.5
37	GO:0090596	sensory organ morphogenesis	3.24E-04	18	9	2.08E-05	16	16	2	12.5
41	GO:0048468	cell development	4.85E-08	86	58	8.99E-06	164	112	14	12.5
41	GO:0051606	detection of stimulus	4.04E-05	10	7	7.62E-04	12	8	1	12.5
41	GO:0032940	secretion by cell	3.48E-06	24	18	3.03E-03	38	32	4	12.5
11	GO:0051171	regulation of nitrogen compound metabolic process	4.21E-05	44	38	2.90E-10	278	185	23	12.43243243
3	GO:0048518	positive regulation of biological process	1.04E-05	93	68	8.65E-19	205	137	17	12.40875912
31	GO:0044700	single organism signaling	3.42E-16	151	106	6.03E-24	334	235	29	12.34042553
22	GO:0043565	sequence-specific DNA binding	1.80E-07	16	13	3.53E-12	115	73	9	12.32876712
11	GO:1901362	organic cyclic compound biosynthetic process	3.22E-05	54	41	1.20E-06	310	203	25	12.31527094
41	GO:0044425	membrane part	7.96E-04	121	80	6.35E-06	368	252	31	12.3015873
4	GO:0030154	cell differentiation	4.38E-06	58	42	3.01E-07	150	106	13	12.26415094
37	GO:0098662	inorganic cation transmembrane transport	1.87E-03	20	11	3.13E-07	87	49	6	12.24489796
37	GO:0098655	cation transmembrane transport	2.09E-03	20	11	3.13E-07	87	49	6	12.24489796
31	GO:0007165	signal transduction	1.99E-13	130	92	3.81E-19	303	213	26	12.20657277
3	GO:0060089	molecular transducer activity	2.10E-04	25	22	3.85E-05	127	82	10	12.19512195
4	GO:0048666	neuron development	6.68E-07	26	20	3.77E-08	53	41	5	12.19512195
4	GO:0048569	post-embryonic organ development	1.83E-04	21	15	4.35E-05	52	41	5	12.19512195
37	GO:0009968	negative regulation of signal transduction	5.67E-05	25	17	5.30E-08	51	41	5	12.19512195
4	GO:0080090	regulation of primary metabolic process	3.25E-06	60	45	3.00E-12	168	107	13	12.14953271
11	GO:0034654	nucleobase-containing compound biosynthetic process	4.01E-05	51	39	4.60E-08	303	198	24	12.12121212
37	GO:0004930	G-protein coupled receptor activity	2.48E-05	18	16	5.73E-12	111	91	11	12.08791209
31	GO:0009966	regulation of signal transduction	1.40E-04	43	29	5.66E-09	76	58	7	12.06896552
4	GO:0009605	response to external stimulus	1.08E-09	36	28	8.19E-09	65	50	6	12
4	GO:0048667	cell morphogenesis involved in neuron differentiation	9.39E-05	17	14	2.65E-07	33	25	3	12
4	GO:0048812	neuron projection morphogenesis	9.39E-05	17	14	4.74E-07	33	25	3	12
31	GO:0030154	cell differentiation	2.02E-08	107	69	3.26E-10	213	150	18	12
31	GO:0060284	regulation of cell development	6.40E-06	21	13	1.92E-09	28	25	3	12
4	GO:0019222	regulation of metabolic process	3.76E-06	70	53	1.17E-13	213	142	17	11.97183099
31	GO:0050896	response to stimulus	3.28E-11	197	134	1.33E-16	407	285	34	11.92982456
4	GO:0006366	transcription from RNA polymerase II promoter	7.39E-07	32	24	8.38E-12	61	42	5	11.9047619
21	GO:0048731	system development	5.27E-05	47	35	5.74E-06	112	84	10	11.9047619
11	GO:0018130	heterocycle biosynthetic process	2.73E-05	53	40	2.24E-07	309	202	24	11.88118812
4	GO:0048869	cellular developmental process	1.72E-05	59	43	3.81E-07	155	110	13	11.81818182
3	GO:0010468	regulation of gene expression	1.21E-05	46	34	8.04E-12	194	119	14	11.76470588
4	GO:0044212	transcription regulatory region DNA binding	1.51E-07	15	12	1.82E-09	25	17	2	11.76470588
4	GO:0000975	regulatory region DNA binding	2.10E-07	15	12	2.39E-09	25	17	2	11.76470588
4	GO:0001067	regulatory region nucleic acid binding	2.10E-07	15	12	2.39E-09	25	17	2	11.76470588
4	GO:0045934	negative regulation of nucleobase-containing compound metabolic process	4.79E-06	19	15	4.27E-06	27	17	2	11.76470588
11	GO:0010468	regulation of gene expression	4.92E-05	47	39	4.18E-08	316	204	24	11.76470588
11	GO:0044271	cellular nitrogen compound biosynthetic process	4.03E-05	53	40	1.04E-07	313	204	24	11.76470588
14	GO:0060429	epithelium development	3.45E-05	47	31	7.38E-09	26	17	2	11.76470588
18	GO:0009968	negative regulation of signal transduction	2.41E-06	28	19	9.24E-05	20	17	2	11.76470588
31	GO:0006357	regulation of transcription from RNA polymerase II promoter	3.50E-10	51	33	2.42E-16	79	51	6	11.76470588
31	GO:0030029	actin filament-based process	8.53E-07	31	19	1.76E-04	56	34	4	11.76470588
4	GO:0060255	regulation of macromolecule metabolic process	7.58E-06	62	47	1.47E-09	174	111	13	11.71171171
3	GO:0048583	regulation of response to stimulus	5.31E-05	32	19	4.69E-19	117	86	10	11.62790698
4	GO:0040011	locomotion	7.86E-09	90	66	1.65E-14	247	172	20	11.62790698
4	GO:0050794	regulation of cellular process	1.66E-10	127	99	1.04E-29	390	267	31	11.61048689
41	GO:0032989	cellular component morphogenesis	1.71E-05	48	31	3.05E-07	95	69	8	11.5942029
31	GO:0048869	cellular developmental process	2.04E-07	109	70	9.87E-11	223	156	18	11.53846154
37	GO:0003779	actin binding	1.14E-03	15	9	9.62E-09	43	26	3	11.53846154
31	GO:0051716	cellular response to stimulus	2.10E-09	141	98	1.83E-15	322	226	26	11.50442478
4	GO:0046872	metal ion binding	5.68E-05	50	44	3.54E-07	213	140	16	11.42857143
21	GO:0043565	sequence-specific DNA binding	1.51E-06	17	14	3.88E-05	46	35	4	11.42857143
31	GO:0031325	positive regulation of cellular metabolic process	7.51E-06	53	36	7.72E-07	60	35	4	11.42857143
41	GO:0044449	contractile fiber part	8.58E-04	16	9	2.07E-11	49	35	4	11.42857143
4	GO:0050789	regulation of biological process	6.41E-08	168	126	1.80E-34	471	324	37	11.41975309
3	GO:0045165	cell fate commitment	2.00E-06	19	14	1.45E-15	60	44	5	11.36363636
3	GO:0009888	tissue development	2.46E-05	38	26	5.52E-12	61	44	5	11.36363636
31	GO:0006366	transcription from RNA polymerase II promoter	6.70E-08	53	33	3.20E-14	81	53	6	11.32075472
3	GO:0031323	regulation of cellular metabolic process	2.52E-06	56	39	1.38E-13	214	133	15	11.27819549
4	GO:0048583	regulation of response to stimulus	1.13E-05	37	31	1.07E-13	89	71	8	11.26760563
4	GO:0043169	cation binding	1.05E-04	50	44	1.39E-07	216	142	16	11.26760563
4	GO:0050793	regulation of developmental process	6.33E-07	52	38	2.50E-12	128	89	10	11.23595506
3	GO:0080090	regulation of primary metabolic process	8.45E-06	53	38	8.60E-15	212	134	15	11.19402985
3	GO:1901363	heterocyclic compound binding	6.67E-05	89	63	1.05E-09	413	260	29	11.15384615
3	GO:0006357	regulation of transcription from RNA polymerase II promoter	1.97E-04	21	15	1.98E-12	67	45	5	11.11111111
3	GO:0048666	neuron development	2.47E-04	19	14	2.23E-10	68	54	6	11.11111111
3	GO:0042995	cell projection	4.11E-04	23	18	1.47E-07	82	72	8	11.11111111
3	GO:0010557	positive regulation of macromolecule biosynthetic process	1.10E-04	20	13	1.73E-07	40	27	3	11.11111111
3	GO:0022843	voltage-gated cation channel activity	4.31E-04	6	5	9.07E-07	16	9	1	11.11111111
3	GO:0005244	voltage-gated ion channel activity	1.83E-04	7	5	4.88E-06	17	9	1	11.11111111
3	GO:0022832	voltage-gated channel activity	1.83E-04	7	5	4.88E-06	17	9	1	11.11111111
4	GO:0000904	cell morphogenesis involved in differentiation	3.03E-05	20	15	5.68E-08	36	27	3	11.11111111
4	GO:0031175	neuron projection development	1.22E-05	21	16	2.48E-07	48	36	4	11.11111111
4	GO:0032879	regulation of localization	4.25E-04	22	17	4.77E-07	45	36	4	11.11111111
4	GO:0051172	negative regulation of nitrogen compound metabolic process	8.11E-06	19	15	2.44E-06	28	18	2	11.11111111
4	GO:0000977	RNA polymerase II regulatory region sequence-specific DNA binding	5.18E-04	5	5	6.70E-06	13	9	1	11.11111111
4	GO:0061564	axon development	1.18E-05	18	14	8.46E-06	39	27	3	11.11111111
4	GO:0048468	cell development	3.69E-07	48	34	2.46E-04	113	81	9	11.11111111
4	GO:0010604	positive regulation of macromolecule metabolic process	2.52E-04	28	20	3.91E-04	35	27	3	11.11111111
4	GO:0060322	head development	2.03E-04	13	9	4.52E-04	11	9	1	11.11111111
18	GO:0035295	tube development	1.69E-07	40	26	1.20E-03	24	18	2	11.11111111
21	GO:0009653	anatomical structure morphogenesis	1.60E-07	50	37	7.77E-08	106	72	8	11.11111111
27	GO:0006928	movement of cell or subcellular component	1.21E-04	16	12	4.34E-05	12	9	1	11.11111111
31	GO:1902680	positive regulation of RNA biosynthetic process	9.38E-07	38	27	6.30E-09	43	27	3	11.11111111
31	GO:1903508	positive regulation of nucleic acid-templated transcription	1.33E-07	38	27	1.09E-08	42	27	3	11.11111111
31	GO:0045893	positive regulation of transcription, DNA-templated	1.33E-07	38	27	1.09E-08	42	27	3	11.11111111
31	GO:0010604	positive regulation of macromolecule metabolic process	7.34E-07	54	34	1.30E-08	58	36	4	11.11111111
31	GO:0048592	eye morphogenesis	3.72E-04	14	6	7.97E-04	9	9	1	11.11111111
31	GO:0090596	sensory organ morphogenesis	1.61E-04	16	6	1.50E-03	9	9	1	11.11111111
37	GO:0009966	regulation of signal transduction	1.81E-05	55	34	5.59E-12	133	99	11	11.11111111
31	GO:0016020	membrane	3.53E-04	177	120	6.44E-06	442	281	31	11.03202847
3	GO:0097159	organic cyclic compound binding	7.63E-05	89	63	5.25E-10	416	263	29	11.02661597
37	GO:0004888	transmembrane signaling receptor activity	3.58E-06	31	22	6.81E-10	158	118	13	11.01694915
3	GO:0050794	regulation of cellular process	3.77E-13	121	88	2.50E-38	498	329	36	10.94224924
3	GO:0019222	regulation of metabolic process	1.78E-07	67	48	1.17E-17	273	174	19	10.91954023
3	GO:0009653	anatomical structure morphogenesis	2.73E-06	70	48	2.70E-19	248	165	18	10.90909091
3	GO:0042221	response to chemical	2.63E-05	40	29	9.36E-08	140	92	10	10.86956522
4	GO:0043005	neuron projection	4.88E-04	18	13	3.41E-13	56	46	5	10.86956522
11	GO:0010171	body morphogenesis	4.89E-05	34	24	2.32E-08	216	129	14	10.85271318
11	GO:0009653	anatomical structure morphogenesis	2.39E-07	78	58	9.95E-22	430	286	31	10.83916084
4	GO:0007166	cell surface receptor signaling pathway	1.28E-05	36	29	3.86E-11	97	74	8	10.81081081
11	GO:0031323	regulation of cellular metabolic process	7.98E-06	58	44	6.80E-08	339	222	24	10.81081081
21	GO:0001071	nucleic acid binding transcription factor activity	1.80E-09	20	15	1.23E-06	53	37	4	10.81081081
21	GO:0003700	sequence-specific DNA binding transcription factor activity	1.66E-09	20	15	1.23E-06	53	37	4	10.81081081
31	GO:0045202	synapse	1.20E-03	27	21	1.11E-07	47	37	4	10.81081081
4	GO:0065007	biological regulation	1.04E-07	172	128	3.32E-29	527	343	37	10.78717201
31	GO:0060089	molecular transducer activity	1.89E-09	59	45	1.27E-07	150	102	11	10.78431373
3	GO:0009605	response to external stimulus	2.29E-08	31	21	1.05E-10	82	65	7	10.76923077
3	GO:0009891	positive regulation of biosynthetic process	7.91E-05	21	13	5.50E-08	42	28	3	10.71428571
3	GO:0031328	positive regulation of cellular biosynthetic process	7.11E-05	21	13	5.50E-08	42	28	3	10.71428571
3	GO:0010628	positive regulation of gene expression	4.32E-05	21	13	6.14E-07	40	28	3	10.71428571
4	GO:0009888	tissue development	4.99E-05	41	30	7.34E-07	42	28	3	10.71428571
31	GO:0007399	nervous system development	3.00E-10	76	47	2.06E-14	106	84	9	10.71428571
31	GO:0009968	negative regulation of signal transduction	1.70E-03	18	11	1.43E-07	33	28	3	10.71428571
3	GO:0050789	regulation of biological process	9.49E-12	161	120	1.26E-43	599	393	42	10.6870229
11	GO:0080090	regulation of primary metabolic process	5.31E-06	57	44	1.16E-09	338	226	24	10.61946903
3	GO:0060255	regulation of macromolecule metabolic process	7.19E-06	56	40	1.63E-13	228	142	15	10.56338028
18	GO:0051234	establishment of localization	2.63E-04	164	112	4.15E-04	204	142	15	10.56338028
4	GO:0007165	signal transduction	3.57E-08	68	57	5.94E-16	223	161	17	10.55900621
3	GO:0042330	taxis	2.99E-04	15	12	4.36E-10	49	38	4	10.52631579
3	GO:0044456	synapse part	4.89E-04	13	11	2.24E-04	23	19	2	10.52631579
4	GO:0045944	positive regulation of transcription from RNA polymerase II promoter	3.99E-06	19	14	2.93E-05	25	19	2	10.52631579
11	GO:0060322	head development	4.58E-04	12	11	3.76E-04	19	19	2	10.52631579
41	GO:0022603	regulation of anatomical structure morphogenesis	1.59E-03	20	13	2.28E-04	22	19	2	10.52631579
11	GO:0007610	behavior	1.33E-04	34	24	2.67E-23	244	172	18	10.46511628
31	GO:0007010	cytoskeleton organization	1.13E-04	42	24	2.87E-05	86	48	5	10.41666667
37	GO:0044425	membrane part	9.11E-05	147	96	6.46E-12	713	462	48	10.38961039
3	GO:0048598	embryonic morphogenesis	1.05E-04	22	12	1.10E-09	49	29	3	10.34482759
4	GO:0048858	cell projection morphogenesis	7.73E-04	17	14	1.76E-06	37	29	3	10.34482759
4	GO:0032990	cell part morphogenesis	1.01E-03	17	14	3.48E-06	37	29	3	10.34482759
11	GO:0044212	transcription regulatory region DNA binding	1.71E-05	12	9	1.41E-11	44	29	3	10.34482759
11	GO:0000975	regulatory region DNA binding	2.19E-05	12	9	2.38E-11	44	29	3	10.34482759
11	GO:0001067	regulatory region nucleic acid binding	2.19E-05	12	9	2.38E-11	44	29	3	10.34482759
22	GO:0048598	embryonic morphogenesis	5.39E-07	17	14	3.59E-08	48	29	3	10.34482759
31	GO:0051254	positive regulation of RNA metabolic process	2.17E-06	38	27	1.71E-09	45	29	3	10.34482759
31	GO:0010648	negative regulation of cell communication	2.02E-04	22	14	2.42E-07	34	29	3	10.34482759
31	GO:0023057	negative regulation of signaling	4.83E-04	21	14	2.42E-07	34	29	3	10.34482759
31	GO:0030036	actin cytoskeleton organization	3.91E-05	26	16	1.97E-03	50	29	3	10.34482759
31	GO:0010646	regulation of cell communication	3.49E-06	54	35	4.21E-11	90	68	7	10.29411765
4	GO:0050896	response to stimulus	3.79E-06	99	77	2.18E-13	295	214	22	10.28037383
4	GO:0030030	cell projection organization	2.35E-04	23	18	4.98E-06	51	39	4	10.25641026
41	GO:0031224	intrinsic component of membrane	6.82E-04	91	60	4.30E-05	335	225	23	10.22222222
4	GO:0030182	neuron differentiation	4.69E-08	32	23	7.10E-10	62	49	5	10.20408163
37	GO:0048585	negative regulation of response to stimulus	4.11E-06	32	20	5.90E-10	64	49	5	10.20408163
37	GO:0044877	macromolecular complex binding	1.40E-03	30	18	8.41E-07	66	49	5	10.20408163
14	GO:0071944	cell periphery	3.60E-04	54	34	2.25E-12	83	59	6	10.16949153
31	GO:0007186	G-protein coupled receptor signaling pathway	4.02E-05	24	20	1.45E-12	91	69	7	10.14492754
31	GO:0023051	regulation of signaling	3.49E-06	54	35	3.20E-11	90	69	7	10.14492754
3	GO:0065007	biological regulation	2.50E-11	164	122	5.25E-31	652	416	42	10.09615385
4	GO:0006357	regulation of transcription from RNA polymerase II promoter	5.77E-09	32	24	4.42E-13	59	40	4	10
4	GO:0097458	neuron part	9.31E-04	20	15	1.53E-12	63	50	5	10
4	GO:1902680	positive regulation of RNA biosynthetic process	9.05E-06	23	17	6.25E-05	27	20	2	10
4	GO:1903508	positive regulation of nucleic acid-templated transcription	2.57E-06	23	17	1.17E-04	26	20	2	10
4	GO:0045893	positive regulation of transcription, DNA-templated	2.57E-06	23	17	1.17E-04	26	20	2	10
11	GO:0009605	response to external stimulus	4.83E-06	28	22	1.55E-10	132	100	10	10
11	GO:0048732	gland development	9.77E-05	11	5	3.84E-03	12	10	1	10
18	GO:0005912	adherens junction	2.12E-05	15	11	5.06E-09	14	10	1	10
18	GO:0070161	anchoring junction	2.76E-05	15	11	1.32E-08	14	10	1	10
31	GO:0005886	plasma membrane	2.39E-05	70	43	9.36E-25	171	110	11	10
31	GO:0044459	plasma membrane part	2.82E-04	43	27	1.53E-15	87	60	6	10
31	GO:0045935	positive regulation of nucleobase-containing compound metabolic process	4.06E-06	39	27	5.15E-09	46	30	3	10
31	GO:0031672	A band	1.54E-03	8	6	1.24E-06	14	10	1	10
31	GO:0022603	regulation of anatomical structure morphogenesis	8.72E-06	24	15	4.94E-06	25	20	2	10
31	GO:0000977	RNA polymerase II regulatory region sequence-specific DNA binding	3.04E-06	9	6	1.23E-05	15	10	1	10
41	GO:0004888	transmembrane signaling receptor activity	1.15E-03	22	14	2.52E-04	78	60	6	10
41	GO:0016021	integral component of membrane	1.14E-03	89	59	1.34E-04	330	221	22	9.954751131
4	GO:0051716	cellular response to stimulus	1.38E-05	72	59	2.90E-13	237	171	17	9.941520468
31	GO:0071944	cell periphery	2.29E-06	79	48	6.47E-26	188	121	12	9.917355372
3	GO:0005886	plasma membrane	1.26E-04	36	25	1.36E-20	151	101	10	9.900990099
11	GO:0060255	regulation of macromolecule metabolic process	2.23E-05	58	46	2.84E-09	373	243	24	9.87654321
3	GO:0071944	cell periphery	3.02E-06	43	29	9.10E-23	169	112	11	9.821428571
11	GO:0006366	transcription from RNA polymerase II promoter	4.63E-05	27	20	4.74E-13	115	82	8	9.756097561
11	GO:0019222	regulation of metabolic process	2.07E-06	68	52	6.54E-11	437	289	28	9.688581315
3	GO:0007166	cell surface receptor signaling pathway	6.64E-05	31	21	1.48E-14	125	93	9	9.677419355
3	GO:0065009	regulation of molecular function	4.11E-04	23	16	9.62E-13	87	62	6	9.677419355
11	GO:0006935	chemotaxis	1.57E-05	17	14	4.89E-11	74	62	6	9.677419355
31	GO:0051173	positive regulation of nitrogen compound metabolic process	3.79E-06	40	27	1.17E-09	48	31	3	9.677419355
4	GO:0009987	cellular process	1.72E-04	209	154	6.47E-19	690	456	44	9.649122807
18	GO:0006810	transport	5.89E-04	156	106	1.32E-03	194	135	13	9.62962963
4	GO:0048699	generation of neurons	2.63E-09	36	26	7.30E-10	65	52	5	9.615384615
11	GO:0046872	metal ion binding	1.19E-06	53	41	7.79E-10	497	312	30	9.615384615
11	GO:0043169	cation binding	2.49E-06	53	41	5.71E-10	500	314	30	9.554140127
4	GO:0044700	single organism signaling	6.93E-08	74	62	4.36E-20	247	178	17	9.550561798
4	GO:0023052	signaling	6.45E-08	75	63	4.69E-20	247	178	17	9.550561798
4	GO:2000113	negative regulation of cellular macromolecule biosynthetic process	8.83E-06	19	15	6.06E-08	32	21	2	9.523809524
4	GO:0010558	negative regulation of macromolecule biosynthetic process	1.04E-05	19	15	6.06E-08	32	21	2	9.523809524
4	GO:0051254	positive regulation of RNA metabolic process	1.56E-05	23	17	4.18E-05	28	21	2	9.523809524
11	GO:0042330	taxis	1.97E-05	18	15	2.10E-10	76	63	6	9.523809524
11	GO:0048729	tissue morphogenesis	1.49E-04	30	20	2.10E-09	53	42	4	9.523809524
31	GO:0000904	cell morphogenesis involved in differentiation	1.65E-08	38	23	9.13E-12	52	42	4	9.523809524
3	GO:0005488	binding	1.33E-04	160	117	2.52E-14	720	463	44	9.503239741
3	GO:0050896	response to stimulus	7.93E-07	91	67	8.27E-18	380	264	25	9.46969697
4	GO:0022008	neurogenesis	4.50E-08	37	27	2.45E-09	66	53	5	9.433962264
22	GO:0003677	DNA binding	1.30E-05	21	16	1.11E-09	171	106	10	9.433962264
37	GO:0016021	integral component of membrane	1.04E-05	114	77	2.99E-09	642	404	38	9.405940594
4	GO:0007154	cell communication	1.18E-08	78	64	8.19E-21	252	182	17	9.340659341
31	GO:0048699	generation of neurons	1.30E-12	62	39	5.87E-14	92	75	7	9.333333333
4	GO:0032989	cellular component morphogenesis	6.81E-05	27	20	1.91E-05	66	43	4	9.302325581
37	GO:0031224	intrinsic component of membrane	1.02E-05	115	77	5.30E-10	649	410	38	9.268292683
3	GO:0006928	movement of cell or subcellular component	2.06E-05	29	23	2.52E-13	106	76	7	9.210526316
31	GO:0022008	neurogenesis	1.27E-10	64	40	5.38E-13	93	76	7	9.210526316
4	GO:0048519	negative regulation of biological process	1.87E-04	52	37	1.34E-09	124	87	8	9.195402299
18	GO:1902578	single-organism localization	2.77E-05	127	82	3.37E-04	140	98	9	9.183673469
31	GO:0051179	localization	6.14E-07	171	119	1.51E-05	452	274	25	9.124087591
3	GO:0097458	neuron part	1.59E-04	20	16	2.65E-14	77	66	6	9.090909091
3	GO:0048522	positive regulation of cellular process	1.99E-04	40	23	6.58E-09	96	66	6	9.090909091
4	GO:0071944	cell periphery	9.22E-05	43	27	5.84E-16	128	88	8	9.090909091
4	GO:0051239	regulation of multicellular organismal process	1.10E-06	53	37	1.50E-12	138	99	9	9.090909091
4	GO:0031327	negative regulation of cellular biosynthetic process	1.14E-05	19	15	2.41E-08	33	22	2	9.090909091
4	GO:0001012	RNA polymerase II regulatory region DNA binding	5.18E-04	5	5	2.84E-08	17	11	1	9.090909091
4	GO:0009890	negative regulation of biosynthetic process	1.34E-05	19	15	3.40E-08	33	22	2	9.090909091
4	GO:0000902	cell morphogenesis	3.67E-04	22	17	7.64E-07	43	33	3	9.090909091
4	GO:0009968	negative regulation of signal transduction	1.08E-03	12	12	2.09E-06	25	22	2	9.090909091
4	GO:0010648	negative regulation of cell communication	3.34E-04	14	13	7.32E-06	25	22	2	9.090909091
4	GO:0023057	negative regulation of signaling	1.02E-03	13	13	7.32E-06	25	22	2	9.090909091
4	GO:0051173	positive regulation of nitrogen compound metabolic process	7.27E-05	23	17	3.28E-05	30	22	2	9.090909091
4	GO:0045935	positive regulation of nucleobase-containing compound metabolic process	4.29E-05	23	17	5.44E-05	29	22	2	9.090909091
11	GO:0009887	organ morphogenesis	1.83E-05	23	16	5.77E-14	66	55	5	9.090909091
11	GO:0045595	regulation of cell differentiation	1.45E-06	22	15	6.10E-12	67	55	5	9.090909091
11	GO:0009893	positive regulation of metabolic process	4.47E-04	30	22	3.27E-08	121	88	8	9.090909091
14	GO:0002009	morphogenesis of an epithelium	9.13E-05	39	26	1.52E-05	16	11	1	9.090909091
27	GO:0043565	sequence-specific DNA binding	8.23E-07	15	12	9.53E-05	12	11	1	9.090909091
31	GO:0001012	RNA polymerase II regulatory region DNA binding	3.04E-06	9	6	1.37E-07	19	11	1	9.090909091
31	GO:0004871	signal transducer activity	2.36E-06	40	31	3.18E-07	143	99	9	9.090909091
31	GO:0010769	regulation of cell morphogenesis involved in differentiation	2.41E-04	11	6	6.89E-05	12	11	1	9.090909091
31	GO:0044425	membrane part	6.80E-06	124	83	1.39E-07	370	232	21	9.051724138
3	GO:0040011	locomotion	2.37E-07	77	56	1.24E-18	316	211	19	9.004739336
3	GO:0007165	signal transduction	8.24E-07	58	41	1.80E-17	275	189	17	8.994708995
11	GO:0009888	tissue development	7.01E-05	39	26	4.36E-16	103	78	7	8.974358974
11	GO:0006357	regulation of transcription from RNA polymerase II promoter	3.28E-06	26	20	4.89E-15	110	78	7	8.974358974
31	GO:0004872	receptor activity	2.65E-08	50	37	2.48E-04	120	78	7	8.974358974
21	GO:0003677	DNA binding	3.60E-06	26	20	1.55E-05	74	56	5	8.928571429
11	GO:0007155	cell adhesion	1.30E-04	13	9	5.51E-15	58	45	4	8.888888889
11	GO:0022610	biological adhesion	1.30E-04	13	9	2.64E-14	58	45	4	8.888888889
31	GO:0007166	cell surface receptor signaling pathway	9.94E-09	68	49	1.14E-17	142	102	9	8.823529412
31	GO:0007411	axon guidance	1.25E-07	24	18	1.21E-09	39	34	3	8.823529412
31	GO:0097485	neuron projection guidance	1.51E-07	24	18	1.55E-09	39	34	3	8.823529412
21	GO:0005634	nucleus	2.70E-05	47	36	1.60E-05	122	91	8	8.791208791
3	GO:0007154	cell communication	1.08E-07	68	46	1.74E-19	299	205	18	8.780487805
4	GO:0007399	nervous system development	1.20E-07	43	31	7.89E-10	74	57	5	8.771929825
37	GO:0005509	calcium ion binding	1.26E-04	22	14	2.08E-09	82	57	5	8.771929825
22	GO:2000112	regulation of cellular macromolecule biosynthetic process	8.76E-05	22	15	8.43E-10	172	103	9	8.737864078
11	GO:0040011	locomotion	9.26E-10	89	63	9.63E-20	554	368	32	8.695652174
22	GO:0003676	nucleic acid binding	1.09E-05	31	22	1.86E-05	245	161	14	8.695652174
3	GO:0005623	cell	3.51E-04	164	115	7.29E-21	668	451	39	8.647450111
3	GO:0043005	neuron projection	2.82E-04	17	13	7.54E-13	64	58	5	8.620689655
4	GO:0042995	cell projection	1.18E-03	24	17	1.17E-07	69	58	5	8.620689655
3	GO:0048699	generation of neurons	3.21E-04	23	17	2.33E-13	85	70	6	8.571428571
4	GO:0042221	response to chemical	2.67E-04	41	31	6.77E-04	98	70	6	8.571428571
31	GO:0048585	negative regulation of response to stimulus	2.06E-03	21	12	4.18E-09	41	35	3	8.571428571
4	GO:0044763	single-organism cellular process	9.93E-06	158	121	2.37E-17	563	376	32	8.510638298
3	GO:0022008	neurogenesis	4.96E-04	25	18	6.23E-13	87	71	6	8.450704225
3	GO:0044700	single organism signaling	1.51E-07	66	45	1.25E-19	296	203	17	8.374384236
3	GO:0023052	signaling	2.89E-07	66	45	1.36E-19	296	203	17	8.374384236
3	GO:0051716	cellular response to stimulus	4.34E-05	63	43	1.33E-14	294	203	17	8.374384236
3	GO:0010604	positive regulation of macromolecule metabolic process	3.81E-04	25	14	3.08E-07	51	36	3	8.333333333
3	GO:1902680	positive regulation of RNA biosynthetic process	1.17E-04	19	12	2.88E-06	35	24	2	8.333333333
3	GO:1903508	positive regulation of nucleic acid-templated transcription	4.28E-05	19	12	5.00E-06	34	24	2	8.333333333
3	GO:0045893	positive regulation of transcription, DNA-templated	4.28E-05	19	12	5.00E-06	34	24	2	8.333333333
3	GO:0051254	positive regulation of RNA metabolic process	1.81E-04	19	12	6.05E-06	35	24	2	8.333333333
4	GO:0045664	regulation of neuron differentiation	4.25E-05	11	7	1.35E-04	13	12	1	8.333333333
21	GO:0009893	positive regulation of metabolic process	2.90E-04	20	16	1.81E-05	36	24	2	8.333333333
27	GO:0006355	regulation of transcription, DNA-templated	1.01E-05	22	17	8.88E-05	16	12	1	8.333333333
27	GO:1903506	regulation of nucleic acid-templated transcription	1.01E-05	22	17	8.88E-05	16	12	1	8.333333333
27	GO:2001141	regulation of RNA biosynthetic process	1.62E-05	22	17	9.44E-05	16	12	1	8.333333333
27	GO:0051252	regulation of RNA metabolic process	4.25E-05	22	17	1.12E-04	16	12	1	8.333333333
27	GO:0006351	transcription, DNA-templated	2.94E-05	24	18	1.65E-04	16	12	1	8.333333333
27	GO:0097659	nucleic acid-templated transcription	2.94E-05	24	18	1.76E-04	16	12	1	8.333333333
27	GO:0019219	regulation of nucleobase-containing compound metabolic process	4.56E-05	23	18	1.78E-04	16	12	1	8.333333333
27	GO:0051171	regulation of nitrogen compound metabolic process	7.08E-05	23	18	1.93E-04	16	12	1	8.333333333
27	GO:0032774	RNA biosynthetic process	1.40E-05	25	18	2.02E-04	16	12	1	8.333333333
11	GO:0007399	nervous system development	3.81E-06	38	27	1.94E-24	183	145	12	8.275862069
11	GO:0048869	cellular developmental process	1.03E-04	54	38	7.99E-13	371	256	21	8.203125
11	GO:0030154	cell differentiation	6.55E-05	52	36	4.27E-12	354	244	20	8.196721311
11	GO:0005488	binding	2.55E-04	171	116	3.37E-14	1345	843	69	8.185053381
4	GO:0007186	G-protein coupled receptor signaling pathway	4.48E-04	14	12	4.70E-08	62	49	4	8.163265306
11	GO:0010557	positive regulation of macromolecule biosynthetic process	3.34E-04	20	14	2.60E-09	67	49	4	8.163265306
11	GO:0044707	single-multicellular organism process	7.08E-04	149	107	2.64E-03	1169	726	59	8.126721763
31	GO:0007409	axonogenesis	2.50E-08	31	20	1.02E-10	46	37	3	8.108108108
21	GO:0040011	locomotion	8.03E-06	48	35	3.48E-08	138	99	8	8.080808081
4	GO:0048523	negative regulation of cellular process	1.17E-04	41	31	8.39E-12	90	62	5	8.064516129
31	GO:0016021	integral component of membrane	5.12E-05	90	62	4.77E-05	325	199	16	8.040201005
3	GO:0048731	system development	2.05E-04	69	45	3.64E-17	272	187	15	8.021390374
3	GO:0001708	cell fate specification	5.28E-04	10	7	5.28E-09	38	25	2	8
4	GO:0060089	molecular transducer activity	7.65E-06	31	25	4.65E-06	108	75	6	8
11	GO:0007411	axon guidance	1.56E-06	15	12	3.17E-11	58	50	4	8
11	GO:0097485	neuron projection guidance	1.77E-06	15	12	4.66E-11	58	50	4	8
11	GO:0009891	positive regulation of biosynthetic process	2.52E-04	21	15	1.90E-09	69	50	4	8
11	GO:0031328	positive regulation of cellular biosynthetic process	2.28E-04	21	15	1.90E-09	69	50	4	8
31	GO:0045944	positive regulation of transcription from RNA polymerase II promoter	6.76E-06	28	20	1.44E-09	40	25	2	8
11	GO:1901363	heterocyclic compound binding	2.25E-04	93	66	8.95E-08	744	463	37	7.991360691
11	GO:0097159	organic cyclic compound binding	2.56E-04	93	66	7.73E-08	747	465	37	7.956989247
31	GO:0031224	intrinsic component of membrane	1.54E-05	93	63	1.89E-05	329	202	16	7.920792079
11	GO:0050789	regulation of biological process	1.84E-06	155	110	1.76E-49	1060	708	56	7.90960452
4	GO:0005886	plasma membrane	8.85E-04	37	22	1.42E-13	112	76	6	7.894736842
31	GO:0048667	cell morphogenesis involved in neuron differentiation	1.77E-07	32	20	2.36E-10	47	38	3	7.894736842
11	GO:0050794	regulation of cellular process	1.36E-08	116	83	7.28E-45	878	598	47	7.859531773
11	GO:0048513	organ development	3.80E-05	66	46	2.24E-07	347	233	18	7.725321888
3	GO:0016477	cell migration	4.39E-04	20	15	3.86E-10	76	52	4	7.692307692
3	GO:0045935	positive regulation of nucleobase-containing compound metabolic process	4.05E-04	19	12	4.21E-06	37	26	2	7.692307692
4	GO:0030017	sarcomere	8.75E-04	9	5	3.75E-06	21	13	1	7.692307692
11	GO:0000976	transcription regulatory region sequence-specific DNA binding	2.81E-05	9	7	2.32E-11	37	26	2	7.692307692
11	GO:0010628	positive regulation of gene expression	3.88E-04	20	14	4.51E-10	71	52	4	7.692307692
11	GO:0045664	regulation of neuron differentiation	6.72E-07	13	10	2.17E-09	30	26	2	7.692307692
11	GO:0050770	regulation of axonogenesis	8.51E-05	7	6	4.26E-04	14	13	1	7.692307692
21	GO:0006355	regulation of transcription, DNA-templated	5.03E-06	27	20	6.83E-07	74	52	4	7.692307692
21	GO:1903506	regulation of nucleic acid-templated transcription	5.03E-06	27	20	6.83E-07	74	52	4	7.692307692
21	GO:2001141	regulation of RNA biosynthetic process	8.81E-06	27	20	8.33E-07	74	52	4	7.692307692
21	GO:0051252	regulation of RNA metabolic process	3.24E-06	29	21	1.43E-06	74	52	4	7.692307692
21	GO:0019219	regulation of nucleobase-containing compound metabolic process	5.03E-06	30	22	6.20E-06	74	52	4	7.692307692
21	GO:0009891	positive regulation of biosynthetic process	1.01E-04	15	12	2.80E-04	19	13	1	7.692307692
21	GO:0031328	positive regulation of cellular biosynthetic process	3.28E-04	14	12	2.80E-04	19	13	1	7.692307692
21	GO:0010557	positive regulation of macromolecule biosynthetic process	2.05E-04	14	11	5.12E-04	18	13	1	7.692307692
27	GO:0031323	regulation of cellular metabolic process	2.33E-04	27	20	1.81E-04	19	13	1	7.692307692
27	GO:0010468	regulation of gene expression	3.04E-04	23	17	1.89E-04	18	13	1	7.692307692
18	GO:0044765	single-organism transport	1.54E-04	118	76	6.35E-04	131	92	7	7.608695652
11	GO:0065007	biological regulation	4.35E-06	158	112	1.74E-33	1178	750	57	7.6
21	GO:0006351	transcription, DNA-templated	2.01E-04	27	20	1.30E-06	76	53	4	7.547169811
21	GO:0097659	nucleic acid-templated transcription	2.01E-04	27	20	1.63E-06	76	53	4	7.547169811
21	GO:0051171	regulation of nitrogen compound metabolic process	8.88E-06	30	22	2.19E-06	76	53	4	7.547169811
21	GO:0032774	RNA biosynthetic process	2.87E-04	27	20	2.54E-06	76	53	4	7.547169811
21	GO:0002119	nematode larval development	6.29E-04	45	33	5.14E-06	145	106	8	7.547169811
31	GO:0000902	cell morphogenesis	4.63E-06	41	25	8.22E-12	66	53	4	7.547169811
21	GO:0009791	post-embryonic development	6.52E-04	47	33	8.28E-06	146	107	8	7.476635514
3	GO:0051173	positive regulation of nitrogen compound metabolic process	2.27E-04	20	12	1.06E-06	39	27	2	7.407407407
21	GO:0031326	regulation of cellular biosynthetic process	1.86E-06	31	24	1.18E-06	79	54	4	7.407407407
21	GO:2000112	regulation of cellular macromolecule biosynthetic process	5.92E-06	29	22	1.42E-06	78	54	4	7.407407407
21	GO:0009889	regulation of biosynthetic process	6.90E-07	32	24	1.48E-06	79	54	4	7.407407407
21	GO:0010556	regulation of macromolecule biosynthetic process	1.29E-06	31	23	1.90E-06	78	54	4	7.407407407
21	GO:0003676	nucleic acid binding	6.17E-06	38	29	1.69E-04	110	81	6	7.407407407
11	GO:0048731	system development	1.82E-05	78	54	1.15E-13	453	311	23	7.395498392
3	GO:0048869	cellular developmental process	3.06E-04	49	33	3.95E-14	219	149	11	7.382550336
11	GO:0048699	generation of neurons	3.09E-06	29	21	4.12E-21	153	122	9	7.37704918
31	GO:0030182	neuron differentiation	9.48E-10	53	32	2.49E-12	84	68	5	7.352941176
31	GO:0048812	neuron projection morphogenesis	1.77E-07	32	20	1.37E-11	50	41	3	7.317073171
11	GO:0043167	ion binding	5.39E-05	78	56	3.77E-12	774	482	35	7.261410788
47	GO:0046872	metal ion binding	1.11E-04	25	20	4.76E-05	176	111	8	7.207207207
11	GO:0022008	neurogenesis	8.09E-06	31	22	2.33E-20	157	125	9	7.2
4	GO:0048585	negative regulation of response to stimulus	8.85E-05	16	14	1.27E-07	31	28	2	7.142857143
4	GO:0050767	regulation of neurogenesis	3.73E-05	12	8	2.66E-05	15	14	1	7.142857143
11	GO:0010648	negative regulation of cell communication	6.64E-04	13	7	9.27E-10	54	42	3	7.142857143
11	GO:0051128	regulation of cellular component organization	1.13E-03	24	16	3.69E-04	95	70	5	7.142857143
21	GO:0016477	cell migration	5.88E-04	14	11	2.37E-06	37	28	2	7.142857143
21	GO:0034654	nucleobase-containing compound biosynthetic process	3.66E-04	30	21	1.32E-05	82	56	4	7.142857143
21	GO:0019438	aromatic compound biosynthetic process	2.80E-04	31	22	3.45E-05	82	56	4	7.142857143
21	GO:0044271	cellular nitrogen compound biosynthetic process	4.04E-04	31	22	3.88E-05	83	56	4	7.142857143
21	GO:0018130	heterocycle biosynthetic process	6.95E-04	30	21	5.16E-05	82	56	4	7.142857143
21	GO:1901362	organic cyclic compound biosynthetic process	5.45E-04	31	22	1.05E-04	82	56	4	7.142857143
27	GO:0080090	regulation of primary metabolic process	3.15E-04	26	20	3.28E-05	20	14	1	7.142857143
31	GO:0061564	axon development	1.11E-08	33	21	7.55E-08	55	42	3	7.142857143
31	GO:0007423	sensory organ development	5.63E-04	20	7	1.40E-03	14	14	1	7.142857143
37	GO:0009886	post-embryonic morphogenesis	8.78E-05	19	11	6.23E-04	20	14	1	7.142857143
47	GO:0043169	cation binding	1.63E-04	25	20	4.31E-05	177	112	8	7.142857143
11	GO:0050896	response to stimulus	2.00E-05	92	66	1.74E-23	699	477	34	7.1278826
11	GO:0044699	single-organism process	4.98E-04	208	147	4.47E-15	1876	1159	82	7.075064711
11	GO:0007409	axonogenesis	2.02E-06	18	14	1.14E-12	69	57	4	7.01754386
21	GO:0010468	regulation of gene expression	8.31E-06	32	23	1.21E-04	81	57	4	7.01754386
3	GO:0030154	cell differentiation	4.36E-04	46	30	1.17E-13	210	143	10	6.993006993
41	GO:0004930	G-protein coupled receptor activity	1.65E-03	13	9	2.65E-05	55	43	3	6.976744186
4	GO:0031324	negative regulation of cellular metabolic process	2.72E-04	22	17	2.48E-07	48	29	2	6.896551724
11	GO:0016477	cell migration	7.98E-06	25	20	1.34E-11	127	87	6	6.896551724
11	GO:0050767	regulation of neurogenesis	6.75E-07	14	10	5.24E-10	33	29	2	6.896551724
31	GO:0048666	neuron development	2.49E-08	43	26	3.82E-10	72	58	4	6.896551724
22	GO:0001071	nucleic acid binding transcription factor activity	1.59E-06	14	11	1.82E-11	119	73	5	6.849315068
22	GO:0003700	sequence-specific DNA binding transcription factor activity	1.50E-06	14	11	1.82E-11	119	73	5	6.849315068
3	GO:0044763	single-organism cellular process	5.65E-05	137	95	3.46E-25	731	468	32	6.837606838
11	GO:0051674	localization of cell	4.80E-06	26	20	1.74E-11	129	88	6	6.818181818
11	GO:0048870	cell motility	1.37E-05	25	20	1.74E-11	129	88	6	6.818181818
31	GO:0048858	cell projection morphogenesis	9.83E-06	32	20	3.55E-10	55	44	3	6.818181818
31	GO:0032990	cell part morphogenesis	1.64E-05	32	20	1.08E-09	55	44	3	6.818181818
47	GO:0007610	behavior	3.12E-04	18	14	2.77E-19	112	74	5	6.756756757
4	GO:0051960	regulation of nervous system development	2.37E-06	15	10	1.23E-05	17	15	1	6.666666667
4	GO:0060429	epithelium development	1.05E-03	32	24	1.04E-04	26	15	1	6.666666667
11	GO:0023052	signaling	2.48E-05	64	47	9.11E-34	562	390	26	6.666666667
11	GO:0010769	regulation of cell morphogenesis involved in differentiation	1.64E-05	9	7	9.83E-05	16	15	1	6.666666667
18	GO:0000981	sequence-specific DNA binding RNA polymerase II transcription factor activity	9.99E-05	17	11	1.51E-08	21	15	1	6.666666667
31	GO:0038023	signaling receptor activity	1.80E-05	30	22	5.49E-04	113	75	5	6.666666667
37	GO:0030855	epithelial cell differentiation	5.84E-05	23	10	1.33E-04	22	15	1	6.666666667
11	GO:0007154	cell communication	2.21E-05	65	48	5.52E-33	566	391	26	6.649616368
11	GO:0050793	regulation of developmental process	3.99E-05	45	32	1.81E-15	271	181	12	6.629834254
22	GO:0009653	anatomical structure morphogenesis	1.47E-05	37	28	3.61E-15	248	167	11	6.586826347
21	GO:0005622	intracellular	6.65E-04	91	68	5.12E-11	273	198	13	6.565656566
11	GO:0048667	cell morphogenesis involved in neuron differentiation	1.32E-05	18	14	2.49E-13	73	61	4	6.557377049
4	GO:0051179	localization	4.47E-04	86	64	1.09E-04	324	199	13	6.532663317
11	GO:0060429	epithelium development	8.71E-04	31	18	1.94E-10	64	46	3	6.52173913
11	GO:1902680	positive regulation of RNA biosynthetic process	9.16E-04	18	13	6.92E-10	64	46	3	6.52173913
11	GO:1903508	positive regulation of nucleic acid-templated transcription	3.79E-04	18	13	7.96E-10	63	46	3	6.52173913
11	GO:0045893	positive regulation of transcription, DNA-templated	3.79E-04	18	13	7.96E-10	63	46	3	6.52173913
11	GO:0044700	single organism signaling	1.00E-04	61	45	7.72E-34	562	390	25	6.41025641
11	GO:0006928	movement of cell or subcellular component	3.79E-05	30	25	1.98E-14	175	126	8	6.349206349
11	GO:0048812	neuron projection morphogenesis	1.32E-05	18	14	2.78E-14	76	64	4	6.25
11	GO:0090596	sensory organ morphogenesis	4.04E-04	10	5	5.75E-06	16	16	1	6.25
11	GO:0010975	regulation of neuron projection development	2.81E-05	9	7	3.63E-05	18	16	1	6.25
21	GO:0031323	regulation of cellular metabolic process	8.59E-06	37	28	1.30E-06	95	64	4	6.25
21	GO:0032502	developmental process	6.49E-04	88	64	1.08E-04	294	208	13	6.25
27	GO:0048869	cellular developmental process	2.07E-04	27	21	6.21E-06	22	16	1	6.25
31	GO:0032989	cellular component morphogenesis	3.73E-07	50	30	7.57E-08	95	64	4	6.25
11	GO:0007165	signal transduction	9.78E-05	55	41	1.68E-27	514	355	22	6.197183099
31	GO:0048468	cell development	5.38E-07	78	48	1.36E-05	159	113	7	6.194690265
11	GO:0051716	cellular response to stimulus	8.80E-04	62	46	2.56E-22	552	375	23	6.133333333
11	GO:0030182	neuron differentiation	4.43E-05	25	18	6.30E-20	143	115	7	6.086956522
11	GO:2000026	regulation of multicellular organismal development	5.46E-06	29	22	5.97E-09	130	99	6	6.060606061
11	GO:0002009	morphogenesis of an epithelium	6.04E-04	27	17	1.10E-07	43	33	2	6.060606061
21	GO:0080090	regulation of primary metabolic process	3.60E-06	37	28	1.19E-07	96	66	4	6.060606061
11	GO:0044763	single-organism cellular process	9.73E-04	141	99	1.20E-33	1376	878	53	6.036446469
21	GO:0019222	regulation of metabolic process	2.61E-06	43	32	5.00E-08	120	83	5	6.024096386
31	GO:0031175	neuron projection development	2.72E-07	36	23	1.36E-08	64	50	3	6
11	GO:0060089	molecular transducer activity	3.13E-04	26	20	7.82E-12	262	184	11	5.97826087
11	GO:0000904	cell morphogenesis involved in differentiation	1.39E-05	20	14	1.71E-15	81	67	4	5.970149254
11	GO:0061564	axon development	5.64E-06	18	14	2.69E-10	89	67	4	5.970149254
3	GO:0000976	transcription regulatory region sequence-specific DNA binding	1.06E-04	8	4	3.66E-09	24	17	1	5.882352941
11	GO:0051960	regulation of nervous system development	1.21E-06	15	11	9.03E-12	39	34	2	5.882352941
11	GO:0022604	regulation of cell morphogenesis	1.17E-05	12	9	1.91E-03	20	17	1	5.882352941
21	GO:0060255	regulation of macromolecule metabolic process	2.87E-06	39	29	8.43E-06	98	68	4	5.882352941
21	GO:0010604	positive regulation of macromolecule metabolic process	2.24E-04	18	14	2.36E-04	24	17	1	5.882352941
31	GO:0002009	morphogenesis of an epithelium	8.96E-07	56	37	1.12E-03	22	17	1	5.882352941
21	GO:0044699	single-organism process	2.88E-05	122	91	1.00E-05	428	290	17	5.862068966
11	GO:0000902	cell morphogenesis	6.22E-05	23	17	8.81E-16	105	86	5	5.813953488
47	GO:0044706	multi-multicellular organism process	2.27E-04	14	10	4.91E-14	81	52	3	5.769230769
21	GO:0005488	binding	3.60E-04	98	73	6.94E-10	333	228	13	5.701754386
11	GO:0048468	cell development	6.73E-04	37	23	1.96E-07	274	193	11	5.699481865
21	GO:0050789	regulation of biological process	3.94E-04	84	59	6.54E-15	252	176	10	5.681818182
3	GO:0044212	transcription regulatory region DNA binding	4.14E-05	11	7	2.76E-09	28	18	1	5.555555556
3	GO:0000975	regulatory region DNA binding	9.56E-06	12	8	3.74E-09	28	18	1	5.555555556
3	GO:0001067	regulatory region nucleic acid binding	9.56E-06	12	8	3.74E-09	28	18	1	5.555555556
21	GO:2000026	regulation of multicellular organismal development	1.92E-04	17	15	4.62E-08	44	36	2	5.555555556
22	GO:0044212	transcription regulatory region DNA binding	1.84E-06	9	6	1.42E-08	28	18	1	5.555555556
22	GO:0000975	regulatory region DNA binding	2.25E-06	9	6	1.91E-08	28	18	1	5.555555556
22	GO:0001067	regulatory region nucleic acid binding	2.25E-06	9	6	1.91E-08	28	18	1	5.555555556
21	GO:1901363	heterocyclic compound binding	2.13E-04	56	38	1.18E-05	187	128	7	5.46875
21	GO:0097159	organic cyclic compound binding	2.35E-04	56	38	1.49E-05	187	128	7	5.46875
4	GO:0004871	signal transducer activity	1.02E-03	20	15	9.03E-06	103	74	4	5.405405405
21	GO:0005515	protein binding	4.55E-06	61	49	8.64E-11	149	111	6	5.405405405
47	GO:0071944	cell periphery	4.79E-06	25	18	2.65E-15	114	74	4	5.405405405
11	GO:0007166	cell surface receptor signaling pathway	6.55E-04	30	22	3.74E-32	250	187	10	5.347593583
11	GO:0048858	cell projection morphogenesis	1.40E-04	18	14	8.78E-15	90	75	4	5.333333333
11	GO:0032990	cell part morphogenesis	1.90E-04	18	14	6.47E-14	90	75	4	5.333333333
11	GO:0032989	cellular component morphogenesis	7.13E-05	26	18	2.42E-10	158	113	6	5.309734513
21	GO:0065007	biological regulation	5.10E-04	86	61	2.29E-12	283	189	10	5.291005291
3	GO:0040012	regulation of locomotion	1.36E-04	20	15	2.49E-10	48	38	2	5.263157895
4	GO:0044449	contractile fiber part	1.07E-03	10	6	1.21E-05	29	19	1	5.263157895
11	GO:0060284	regulation of cell development	7.13E-06	14	10	7.40E-13	43	38	2	5.263157895
11	GO:0031344	regulation of cell projection organization	7.30E-04	9	7	1.46E-04	21	19	1	5.263157895
31	GO:0030030	cell projection organization	1.11E-05	41	25	1.50E-08	73	57	3	5.263157895
21	GO:0009987	cellular process	1.30E-04	114	83	1.84E-13	399	267	14	5.243445693
47	GO:0050793	regulation of developmental process	5.88E-05	24	19	5.57E-11	111	78	4	5.128205128
11	GO:0048666	neuron development	2.57E-04	20	15	9.94E-17	124	98	5	5.102040816
21	GO:0044249	cellular biosynthetic process	6.99E-04	44	33	2.86E-04	114	79	4	5.063291139
4	GO:0060284	regulation of cell development	5.94E-05	13	9	2.99E-08	22	20	1	5
21	GO:0006928	movement of cell or subcellular component	4.00E-04	18	14	1.50E-07	50	40	2	5
44	GO:0009888	tissue development	8.70E-06	13	8	2.46E-06	29	20	1	5
21	GO:0009058	biosynthetic process	5.66E-04	46	35	3.54E-04	117	81	4	4.938271605
3	GO:1902578	single-organism localization	5.49E-04	49	28	9.53E-07	211	122	6	4.918032787
21	GO:0050794	regulation of cellular process	8.23E-08	70	51	1.66E-14	213	144	7	4.861111111
47	GO:0040011	locomotion	2.73E-07	43	34	5.94E-13	214	146	7	4.794520548
3	GO:2000026	regulation of multicellular organismal development	2.70E-05	26	18	1.24E-09	81	63	3	4.761904762
11	GO:0045944	positive regulation of transcription from RNA polymerase II promoter	3.36E-04	15	11	8.86E-11	59	42	2	4.761904762
11	GO:0007417	central nervous system development	2.74E-04	15	11	7.14E-04	21	21	1	4.761904762
18	GO:0030029	actin filament-based process	1.55E-04	31	22	8.14E-04	37	21	1	4.761904762
21	GO:0042330	taxis	7.15E-05	12	10	3.51E-07	26	21	1	4.761904762
21	GO:0006935	chemotaxis	2.30E-05	12	10	3.72E-07	25	21	1	4.761904762
11	GO:0031175	neuron projection development	1.90E-04	18	14	3.06E-14	111	86	4	4.651162791
21	GO:0044763	single-organism cellular process	1.44E-04	85	65	6.93E-10	317	220	10	4.545454545
27	GO:0050794	regulation of cellular process	2.31E-06	53	38	3.00E-05	34	22	1	4.545454545
47	GO:0005886	plasma membrane	3.39E-05	22	15	2.35E-14	103	66	3	4.545454545
22	GO:0023052	signaling	7.24E-05	32	27	1.01E-16	303	222	10	4.504504505
22	GO:0007154	cell communication	4.05E-05	33	28	7.67E-17	307	224	10	4.464285714
14	GO:0030036	actin cytoskeleton organization	4.46E-05	21	14	1.85E-04	29	23	1	4.347826087
21	GO:0045165	cell fate commitment	3.57E-04	11	7	3.47E-09	30	23	1	4.347826087
21	GO:0031175	neuron projection development	9.24E-05	13	10	2.25E-05	29	23	1	4.347826087
47	GO:0048731	system development	1.99E-04	37	29	1.10E-07	167	117	5	4.273504274
21	GO:0009888	tissue development	1.30E-05	27	20	9.51E-08	31	24	1	4.166666667
14	GO:0030029	actin filament-based process	1.57E-05	23	15	2.89E-05	32	25	1	4
47	GO:0001071	nucleic acid binding transcription factor activity	1.75E-06	14	10	1.32E-08	78	50	2	4
47	GO:0003700	sequence-specific DNA binding transcription factor activity	1.66E-06	14	10	1.32E-08	78	50	2	4
11	GO:0000981	sequence-specific DNA binding RNA polymerase II transcription factor activity	4.33E-04	9	6	1.98E-09	38	26	1	3.846153846
21	GO:0048666	neuron development	1.67E-04	14	10	6.61E-06	32	26	1	3.846153846
16	GO:0003677	DNA binding	1.23E-04	13	11	1.77E-07	123	79	3	3.797468354
47	GO:0051239	regulation of multicellular organismal process	3.18E-04	23	17	4.05E-09	113	79	3	3.797468354
11	GO:0022603	regulation of anatomical structure morphogenesis	2.60E-07	18	12	2.91E-05	34	27	1	3.703703704
47	GO:0050789	regulation of biological process	2.35E-05	71	55	2.28E-28	402	276	10	3.623188406
16	GO:0006355	regulation of transcription, DNA-templated	3.34E-06	16	13	3.41E-11	128	83	3	3.614457831
16	GO:1903506	regulation of nucleic acid-templated transcription	3.34E-06	16	13	3.41E-11	128	83	3	3.614457831
16	GO:0006351	transcription, DNA-templated	1.16E-05	17	13	1.14E-09	128	83	3	3.614457831
16	GO:0097659	nucleic acid-templated transcription	1.16E-05	17	13	1.66E-09	128	83	3	3.614457831
16	GO:2001141	regulation of RNA biosynthetic process	4.94E-06	16	13	2.36E-11	129	84	3	3.571428571
16	GO:0032774	RNA biosynthetic process	1.54E-05	17	13	1.82E-09	129	84	3	3.571428571
27	GO:0050789	regulation of biological process	1.59E-04	67	45	4.62E-06	41	28	1	3.571428571
47	GO:0006935	chemotaxis	1.54E-06	12	10	3.55E-08	34	28	1	3.571428571
47	GO:0042330	taxis	5.14E-06	12	10	5.49E-08	35	28	1	3.571428571
16	GO:0051252	regulation of RNA metabolic process	1.10E-05	16	13	7.24E-12	132	86	3	3.488372093
47	GO:0065007	biological regulation	4.66E-05	72	56	4.25E-20	437	287	10	3.484320557
16	GO:0043565	sequence-specific DNA binding	9.16E-06	10	8	1.10E-10	87	58	2	3.448275862
[truncated: 120 more rows]
