# Supplementary material for: Comparative genomics of Steinernema reveals deeply conserved gene regulatory networks
Source: Genome Biol. 2015 Sep 21;16:200. doi: 10.1186/s13059-015-0746-6 (PMC4578762; doi:10.1186/s13059-015-0746-6)
Supplement: Additional file 11: — Embryonic development network file. Contains motifs that have a conserved association with embryonic development-related genes (See “Methods” regarding motif conservation) in both S. carpocapsae and C. elegans. The first column contains the motif ID, the second column contains the edge weight, and the third and fourth columns contain C. elegans gene IDs in two different formats. (TXT 6 kb) [file 13059_2015_746_MOESM11_ESM.txt]

motif	weight	elegans_ID	elegans_ID2
16	1	pat-12	T17H7.4
2	1	ral-1	Y53G8AR.3
23	1	lit-1	W06F12.1
24	1	unc-130	C47G2.2
1	1	unc-62	T28F12.2
24	1	ccb-1	T28F2.5
21	1	eps-8	Y57G11C.24
30	1	cey-1	F33A8.3
25	1	sem-4	F15C11.1
24	1	unc-62	T28F12.2
23	1	arx-2	K07C5.1
7	1	unc-62	T28F12.2
6	1	sem-4	F15C11.1
23	1	kin-19	C03C10.1
2	1	unc-120	D1081.2
2	1	hmp-1	R13H4.4
30	1	vab-15	R07B1.1
16	1	sem-4	F15C11.1
2	1	jac-1	Y105C5B.21
2	1	lin-31	K10G6.1
3	1	zoo-1	Y105E8A.26
2	1	gex-3	F28D1.10
21	1	pal-1	C38D4.6
23	1	lin-44	E01A2.3
3	1	mtm-6	F53A2.8
21	1	unc-130	C47G2.2
15	1	eps-8	Y57G11C.24
13	1	wsp-1	C07G1.4
23	1	lin-31	K10G6.1
16	1	unc-130	C47G2.2
14	1	jac-1	Y105C5B.21
23	1	pat-3	ZK1058.2
1	1	sem-4	F15C11.1
21	1	pak-1	C09B8.7
7	1	fozi-1	K01B6.1
3	1	kin-19	C03C10.1
16	1	cey-1	F33A8.3
8	1	pal-1	C38D4.6
23	1	pat-12	T17H7.4
3	1	sax-7	C18F3.2
23	1	unc-120	D1081.2
7	1	pak-1	C09B8.7
23	1	srgp-1	F12F6.5
11	1	unc-62	T28F12.2
2	1	vab-19	T22D2.1
24	1	jac-1	Y105C5B.21
21	1	vab-15	R07B1.1
23	1	mls-2	C39E6.4
23	1	vab-1	M03A1.1
25	1	lit-1	W06F12.1
24	1	sax-7	C18F3.2
4	1	tbx-2	F21H11.3
14	1	mig-14	R06B9.6
10	1	unc-62	T28F12.2
15	1	srgp-1	F12F6.5
4	1	wsp-1	C07G1.4
19	1	sem-4	F15C11.1
28	1	vab-1	M03A1.1
16	1	elt-2	C33D3.1
1	1	vab-15	R07B1.1
21	1	sem-4	F15C11.1
14	1	unc-120	D1081.2
2	1	pal-1	C38D4.6
23	1	unc-62	T28F12.2
16	1	hmp-1	R13H4.4
14	1	vab-15	R07B1.1
28	1	vab-15	R07B1.1
14	1	vab-1	M03A1.1
23	1	egl-27	C04A2.3
15	1	mig-6	C37C3.6
8	1	mab-20	Y71G12B.20
8	1	vab-15	R07B1.1
14	1	mls-2	C39E6.4
3	1	mls-2	C39E6.4
8	1	zoo-1	Y105E8A.26
4	1	sem-4	F15C11.1
26	1	unc-62	T28F12.2
16	1	ccb-1	T28F2.5
19	1	unc-130	C47G2.2
28	1	pak-1	C09B8.7
16	1	unc-120	D1081.2
28	1	srgp-1	F12F6.5
14	1	eps-8	Y57G11C.24
1	1	vab-19	T22D2.1
19	1	sax-7	C18F3.2
10	1	pak-1	C09B8.7
14	1	mig-6	C37C3.6
23	1	unc-130	C47G2.2
30	1	wsp-1	C07G1.4
4	1	vab-1	M03A1.1
2	1	zoo-1	Y105E8A.26
23	1	pak-1	C09B8.7
30	1	sax-7	C18F3.2
3	1	ccb-1	T28F2.5
8	1	ccb-1	T28F2.5
4	1	lit-1	W06F12.1
23	1	elt-2	C33D3.1
24	1	pat-12	T17H7.4
3	1	spc-1	K10B3.10
24	1	unc-120	D1081.2
16	1	unc-62	T28F12.2
24	1	wsp-1	C07G1.4
23	1	lin-17	Y71F9B.5
28	1	unc-62	T28F12.2
30	1	jac-1	Y105C5B.21
19	1	unc-62	T28F12.2
10	1	vab-15	R07B1.1
6	1	spc-1	K10B3.10
3	1	vab-19	T22D2.1
23	1	mtm-6	F53A2.8
28	1	pat-12	T17H7.4
26	1	drag-1	Y71G12B.16
30	1	pat-12	T17H7.4
2	1	wsp-1	C07G1.4
23	1	gpa-7	R10H10.5
2	1	snt-1	F31E8.2
8	1	mig-6	C37C3.6
8	1	srgp-1	F12F6.5
26	1	mab-9	T27A1.6
15	1	unc-120	D1081.2
23	1	jac-1	Y105C5B.21
16	1	srgp-1	F12F6.5
8	1	spc-1	K10B3.10
2	1	cey-1	F33A8.3
14	1	pal-1	C38D4.6
22	1	vab-15	R07B1.1
3	1	lit-1	W06F12.1
21	1	sax-7	C18F3.2
3	1	mig-6	C37C3.6
24	1	pal-1	C38D4.6
3	1	mrck-1	K08B12.5
23	1	eps-8	Y57G11C.24
23	1	pop-1	W10C8.2
2	1	sem-4	F15C11.1
24	1	sem-4	F15C11.1
3	1	unc-120	D1081.2
14	1	cey-1	F33A8.3
26	1	sax-7	C18F3.2
30	1	vab-19	T22D2.1
25	1	eps-8	Y57G11C.24
16	1	sax-7	C18F3.2
3	1	egl-27	C04A2.3
1	1	unc-130	C47G2.2
10	1	sem-4	F15C11.1
4	1	zoo-1	Y105E8A.26
2	1	lit-1	W06F12.1
23	1	wsp-1	C07G1.4
3	1	pak-1	C09B8.7
14	1	pak-1	C09B8.7
16	1	vab-15	R07B1.1
2	1	pdi-3	H06O01.1
14	1	wsp-1	C07G1.4
10	1	pal-1	C38D4.6
30	1	spc-1	K10B3.10
4	1	pak-1	C09B8.7
3	1	sem-4	F15C11.1
8	1	sem-4	F15C11.1
4	1	cey-1	F33A8.3
2	1	pak-1	C09B8.7
30	1	sem-4	F15C11.1
30	1	zoo-1	Y105E8A.26
2	1	mrck-1	K08B12.5
2	1	mls-2	C39E6.4
30	1	vab-1	M03A1.1
2	1	vab-1	M03A1.1
23	1	cwn-2	W01B6.1
2	1	unc-130	C47G2.2
3	1	pop-1	W10C8.2
21	1	vab-19	T22D2.1
30	1	tbx-2	F21H11.3
23	1	sem-4	F15C11.1
13	1	sem-4	F15C11.1
19	1	lit-1	W06F12.1
30	1	unc-130	C47G2.2
22	1	unc-130	C47G2.2
16	1	mrck-1	K08B12.5
16	1	pal-1	C38D4.6
23	1	lin-11	ZC247.3
6	1	vab-15	R07B1.1
21	1	unc-120	D1081.2
14	1	unc-130	C47G2.2
21	1	mig-6	C37C3.6
10	1	ccb-1	T28F2.5
2	1	ccb-1	T28F2.5
1	1	pat-12	T17H7.4
4	1	spc-1	K10B3.10
14	1	hmp-1	R13H4.4
22	1	eps-8	Y57G11C.24
23	1	hmp-1	R13H4.4
23	1	mab-9	T27A1.6
13	1	vab-15	R07B1.1
14	1	sem-4	F15C11.1
23	1	zoo-1	Y105E8A.26
30	1	hmp-1	R13H4.4
28	1	unc-120	D1081.2
14	1	pat-3	ZK1058.2
10	1	vab-19	T22D2.1
20	1	unc-130	C47G2.2
3	1	gpa-7	R10H10.5
6	1	sax-7	C18F3.2
3	1	jac-1	Y105C5B.21
4	1	pat-12	T17H7.4
24	1	vab-15	R07B1.1
2	1	eps-8	Y57G11C.24
4	1	unc-62	T28F12.2
10	1	pat-12	T17H7.4
6	1	unc-62	T28F12.2
3	1	unc-130	C47G2.2
13	1	pal-1	C38D4.6
13	1	spc-1	K10B3.10
23	1	vab-19	T22D2.1
16	1	eps-8	Y57G11C.24
30	1	lin-31	K10G6.1
30	1	eps-8	Y57G11C.24
28	1	jac-1	Y105C5B.21
15	1	vab-15	R07B1.1
2	1	spc-1	K10B3.10
21	1	lit-1	W06F12.1
10	1	jac-1	Y105C5B.21
11	1	pat-12	T17H7.4
8	1	tbx-2	F21H11.3
24	1	spc-1	K10B3.10
2	1	sax-7	C18F3.2
23	1	pdi-3	H06O01.1
4	1	unc-120	D1081.2
3	1	tbx-2	F21H11.3
8	1	vab-19	T22D2.1
14	1	mab-9	T27A1.6
23	1	pal-1	C38D4.6
30	1	mig-6	C37C3.6
3	1	vab-1	M03A1.1
22	1	sax-7	C18F3.2
4	1	unc-130	C47G2.2
22	1	tbx-2	F21H11.3
14	1	ral-1	Y53G8AR.3
23	1	cey-1	F33A8.3
2	1	unc-62	T28F12.2
15	1	pat-12	T17H7.4
11	1	lit-1	W06F12.1
23	1	vab-15	R07B1.1
16	1	jac-1	Y105C5B.21
3	1	cfz-2	F27E11.3
14	1	sax-7	C18F3.2
3	1	vab-15	R07B1.1
10	1	srgp-1	F12F6.5
16	1	pat-3	ZK1058.2
14	1	zoo-1	Y105E8A.26
2	1	pat-12	T17H7.4
21	1	mrck-1	K08B12.5
13	1	unc-120	D1081.2
24	1	arx-2	K07C5.1
21	1	pat-12	T17H7.4
8	1	eps-8	Y57G11C.24
22	1	pak-1	C09B8.7
8	1	jac-1	Y105C5B.21
19	1	pat-12	T17H7.4
14	1	pat-12	T17H7.4
7	1	sax-7	C18F3.2
2	1	vab-15	R07B1.1
21	1	jac-1	Y105C5B.21
14	1	elt-2	C33D3.1
23	1	sax-7	C18F3.2
23	1	cfz-2	F27E11.3
21	1	vab-1	M03A1.1
4	1	srgp-1	F12F6.5
4	1	pal-1	C38D4.6
23	1	ccb-1	T28F2.5
3	1	mab-20	Y71G12B.20
21	1	srgp-1	F12F6.5
3	1	lin-17	Y71F9B.5
21	1	unc-62	T28F12.2
10	1	unc-120	D1081.2
4	1	eps-8	Y57G11C.24
20	1	hmp-1	R13H4.4
19	1	vab-19	T22D2.1
3	1	eps-8	Y57G11C.24
30	1	pak-1	C09B8.7
15	1	sax-7	C18F3.2
10	1	eps-8	Y57G11C.24
15	1	unc-62	T28F12.2
6	1	mig-6	C37C3.6
3	1	pat-12	T17H7.4
4	1	sax-7	C18F3.2
24	1	eps-8	Y57G11C.24
23	1	tbx-2	F21H11.3
14	1	lin-11	ZC247.3
30	1	pal-1	C38D4.6
2	1	tbx-2	F21H11.3
22	1	unc-62	T28F12.2
3	1	unc-62	T28F12.2
10	1	zoo-1	Y105E8A.26
23	1	snt-1	F31E8.2
14	1	lit-1	W06F12.1
4	1	mig-6	C37C3.6
8	1	unc-62	T28F12.2
11	1	zoo-1	Y105E8A.26
2	1	mab-20	Y71G12B.20
15	1	pal-1	C38D4.6
21	1	fozi-1	K01B6.1
10	1	tbx-2	F21H11.3
30	1	unc-62	T28F12.2
28	1	sax-7	C18F3.2
14	1	vab-19	T22D2.1
13	1	sax-7	C18F3.2
25	1	unc-130	C47G2.2
13	1	pat-12	T17H7.4
15	1	pak-1	C09B8.7
24	1	mig-6	C37C3.6
15	1	lit-1	W06F12.1
23	1	mab-20	Y71G12B.20
14	1	unc-62	T28F12.2
30	1	lit-1	W06F12.1
30	1	srgp-1	F12F6.5
2	1	lin-11	ZC247.3
21	1	mls-2	C39E6.4
7	1	vab-1	M03A1.1
3	1	mig-1	Y34D9B.1
13	1	lit-1	W06F12.1
