# Supplementary material for: Comparative genomics of Steinernema reveals deeply conserved gene regulatory networks
Source: Genome Biol. 2015 Sep 21;16:200. doi: 10.1186/s13059-015-0746-6 (PMC4578762; doi:10.1186/s13059-015-0746-6)
Supplement: Additional file 12: — Neurogenesis/axonogenesis network file. Contains motifs that have a conserved association with neurogenesis-related genes (See “Methods” regarding motif conservation) in both S. carpocapsae and C. elegans. The first column contains the motif ID, the second column contains the edge weight, and the third and fourth columns contain C. elegans gene IDs in two different formats. (TXT 19 kb) [file 13059_2015_746_MOESM12_ESM.txt]

motif	weight	elegans_ID	elegans_ID2
23	1	ccb-1	T28F2.5
8	1	smp-1	Y54E5B.1
23	1	inx-19	T16H5.1
1	1	cam-1	C01G6.8
21	1	nrx-1	C29A12.4
24	1	ref-2	C47C12.3
30	1	nlg-1	C40C9.5
3	1	syg-1	K02E10.8
25	1	sem-4	F15C11.1
19	1	apd-3	W09G10.4
23	1	ins-1	F13B12.5
28	1	unc-7	R07D5.1
23	1	ptl-1	F42G9.9
3	1	dgk-1	C09E10.2
4	1	unc-9	R12H7.1
2	1	cam-1	C01G6.8
4	1	sax-2	F21H11.2
2	1	lin-31	K10G6.1
24	1	cmk-1	K07A9.2
30	1	smp-1	Y54E5B.1
7	1	ref-2	C47C12.3
2	1	cnt-2	Y39A1A.15
21	1	ggr-1	C09G5.1
14	1	asic-1	ZK770.1
15	1	trim-9	C39F7.2
11	1	unc-5	B0273.4
5	1	lim-7	C04F1.3
26	1	cle-1	C36B1.1
4	1	unc-53	F45E10.1
21	1	pak-1	C09B8.7
4	1	mig-15	ZC504.4
3	1	ceh-14	F46C8.5
4	1	ric-4	Y22F5A.3
30	1	inx-18	C18H7.2
2	1	lgc-42	Y39A3B.2
30	1	unc-4	F26C11.2
16	1	snt-3	Y75B7AL.3
24	1	unc-64	F56A8.7
30	1	vab-3	F14F3.1
30	1	lim-7	C04F1.3
24	1	lin-17	Y71F9B.5
26	1	egl-3	C51E3.7
24	1	unc-73	F55C7.7
15	1	fkh-2	T14G12.4
10	1	mod-1	K06C4.6
1	1	egl-3	C51E3.7
13	1	fkh-2	T14G12.4
26	1	cmd-1	T21H3.3
23	1	cnt-2	Y39A1A.15
14	1	unc-120	D1081.2
6	1	unc-40	T19B4.7
3	1	tir-1	F13B10.1
24	1	vab-3	F14F3.1
10	1	lin-32	T14F9.5
24	1	elks-1	F42A6.9
24	1	unc-1	K03E6.5
24	1	apd-3	W09G10.4
21	1	unc-130	C47G2.2
14	1	dgk-1	C09E10.2
13	1	cnt-2	Y39A1A.15
30	1	lgc-55	Y113G7A.5
24	1	gpa-7	R10H10.5
13	1	avr-14	B0207.12
4	1	sem-4	F15C11.1
28	1	dyn-1	C02C6.1
3	1	cat-1	W01C8.6
3	1	cle-1	C36B1.1
1	1	efn-2	C43F9.8
16	1	Y38H8A.5	Y38H8A.5
30	1	trim-9	C39F7.2
2	1	unc-49	T21C12.1
17	1	nhr-6	C48D5.1
8	1	unc-6	F41C6.1
28	1	aak-2	T01C8.1
30	1	cmk-1	K07A9.2
14	1	unc-5	B0273.4
24	1	lin-31	K10G6.1
21	1	unc-108	F53F10.4
10	1	sax-2	F21H11.2
23	1	dop-3	T14E8.3
23	1	snt-3	Y75B7AL.3
7	1	ham-2	C07A12.1
10	1	add-1	F39C12.2
2	1	lin-44	E01A2.3
3	1	unc-5	B0273.4
8	1	unc-40	T19B4.7
1	1	F11E6.8	F11E6.8
2	1	gpa-7	R10H10.5
24	1	smp-1	Y54E5B.1
14	1	lgc-41	C39B10.2
14	1	dyn-1	C02C6.1
19	1	tir-1	F13B10.1
30	1	pak-1	C09B8.7
30	1	unc-79	E03A3.6
4	1	cnt-2	Y39A1A.15
14	1	jnk-1	B0478.1
22	1	odr-2	T01C4.2
10	1	snb-1	T10H9.4
3	1	unc-34	Y50D4C.1
24	1	sem-5	C14F5.5
23	1	ast-1	T08H4.3
30	1	snt-1	F31E8.2
30	1	unc-80	F25C8.3
21	1	hum-6	T10H10.1
21	1	fkh-2	T14G12.4
3	1	snt-5	R12A1.2
28	1	mig-15	ZC504.4
14	1	ref-2	C47C12.3
29	1	F11E6.8	F11E6.8
21	1	lin-17	Y71F9B.5
29	1	lin-11	ZC247.3
24	1	avr-14	B0207.12
28	1	glc-4	C27H5.8
19	1	egl-30	M01D7.7
22	1	trim-9	C39F7.2
2	1	nrx-1	C29A12.4
14	1	ceh-14	F46C8.5
14	1	lin-32	T14F9.5
4	1	ncs-3	K03E6.3
24	1	unc-5	B0273.4
22	1	pak-1	C09B8.7
14	1	ceh-37	C37E2.5
21	1	odr-2	T01C4.2
23	1	unc-9	R12H7.1
23	1	elks-1	F42A6.9
22	1	cnt-2	Y39A1A.15
24	1	snt-3	Y75B7AL.3
23	1	lin-31	K10G6.1
2	1	mec-8	F46A9.6
19	1	lin-17	Y71F9B.5
4	1	mec-8	F46A9.6
14	1	syd-2	F59F5.6
3	1	unc-49	T21C12.1
3	1	lgc-42	Y39A3B.2
24	1	pros-1	K12H4.1
2	1	vab-1	M03A1.1
21	1	ham-2	C07A12.1
23	1	unc-64	F56A8.7
14	1	unc-64	F56A8.7
1	1	unc-31	ZK897.1
30	1	sax-3	ZK377.2
22	1	ida-1	B0244.2
1	1	hlh-2	M05B5.5
13	1	sem-4	F15C11.1
8	1	hlh-2	M05B5.5
20	1	pag-3	F45B8.4
3	1	snt-3	Y75B7AL.3
15	1	Y38H8A.5	Y38H8A.5
21	1	add-1	F39C12.2
11	1	unc-53	F45E10.1
14	1	unc-130	C47G2.2
19	1	dyn-1	C02C6.1
8	1	egl-44	F28B12.2
14	1	lgc-42	Y39A3B.2
30	1	F11E6.8	F11E6.8
16	1	lin-17	Y71F9B.5
30	1	ceh-14	F46C8.5
22	1	nab-1	C43E11.6
24	1	efn-2	C43F9.8
23	1	unc-53	F45E10.1
21	1	lim-6	K03E6.1
21	1	apd-3	W09G10.4
14	1	erm-1	C01G8.5
1	1	snt-3	Y75B7AL.3
30	1	pros-1	K12H4.1
23	1	lim-7	C04F1.3
21	1	unc-5	B0273.4
23	1	hum-6	T10H10.1
3	1	trim-9	C39F7.2
21	1	cnt-2	Y39A1A.15
4	1	dyn-1	C02C6.1
28	1	vab-3	F14F3.1
23	1	asic-1	ZK770.1
23	1	zag-1	F28F9.1
2	1	pros-1	K12H4.1
3	1	unc-53	F45E10.1
24	1	ceh-13	R13A5.5
2	1	ric-4	Y22F5A.3
3	1	lgc-55	Y113G7A.5
8	1	tbx-2	F21H11.3
23	1	rpy-1	C18H9.7
4	1	F11E6.8	F11E6.8
30	1	unc-108	F53F10.4
3	1	tbx-2	F21H11.3
1	1	syd-1	F35D2.5
11	1	trim-9	C39F7.2
14	1	cnt-2	Y39A1A.15
14	1	pag-3	F45B8.4
21	1	ina-1	F54G8.3
24	1	tir-1	F13B10.1
10	1	smp-1	Y54E5B.1
30	1	mef-2	W10D5.1
21	1	F11E6.8	F11E6.8
30	1	vab-1	M03A1.1
30	1	tab-1	F31E8.3
19	1	unc-6	F41C6.1
14	1	sax-2	F21H11.2
24	1	lgc-38	F11H8.2
20	1	lim-7	C04F1.3
2	1	sax-2	F21H11.2
10	1	zag-1	F28F9.1
20	1	ref-2	C47C12.3
21	1	ref-2	C47C12.3
16	1	apd-3	W09G10.4
14	1	aak-2	T01C8.1
21	1	Y38H8A.5	Y38H8A.5
21	1	aak-2	T01C8.1
3	1	ast-1	T08H4.3
30	1	gpa-7	R10H10.5
24	1	egl-30	M01D7.7
24	1	sem-4	F15C11.1
10	1	egl-44	F28B12.2
3	1	F11E6.8	F11E6.8
23	1	ace-1	W09B12.1
2	1	cle-1	C36B1.1
15	1	lgc-42	Y39A3B.2
23	1	magi-1	K01A6.2
14	1	unc-49	T21C12.1
16	1	unc-53	F45E10.1
2	1	egl-30	M01D7.7
23	1	acr-15	F25G6.4
23	1	acc-3	F55D10.5
16	1	vab-3	F14F3.1
21	1	sdn-1	F57C7.3
16	1	smp-1	Y54E5B.1
23	1	tbx-2	F21H11.3
14	1	lin-11	ZC247.3
2	1	nhr-6	C48D5.1
15	1	unc-34	Y50D4C.1
2	1	ceh-13	R13A5.5
3	1	unc-79	E03A3.6
21	1	dop-3	T14E8.3
28	1	trim-9	C39F7.2
10	1	unc-64	F56A8.7
2	1	glc-4	C27H5.8
30	1	egl-30	M01D7.7
10	1	mig-2	C35C5.4
14	1	unc-34	Y50D4C.1
21	1	nhr-6	C48D5.1
10	1	tbx-2	F21H11.3
30	1	inx-1	C16E9.4
13	1	snt-3	Y75B7AL.3
24	1	pde-4	R153.1
30	1	unc-13	ZK524.2
23	1	ceh-13	R13A5.5
24	1	unc-53	F45E10.1
16	1	glc-4	C27H5.8
29	1	let-268	F52H3.1
30	1	calf-1	B0250.2
30	1	sax-2	F21H11.2
4	1	pag-3	F45B8.4
4	1	unc-86	C30A5.7
3	1	egl-3	C51E3.7
4	1	unc-5	B0273.4
28	1	unc-53	F45E10.1
14	1	lgc-38	F11H8.2
3	1	odr-2	T01C4.2
22	1	snt-1	F31E8.2
3	1	ncs-3	K03E6.3
1	1	dyn-1	C02C6.1
1	1	zag-1	F28F9.1
22	1	vab-3	F14F3.1
23	1	lgc-55	Y113G7A.5
4	1	vab-3	F14F3.1
23	1	F11E6.8	F11E6.8
4	1	mig-10	F10E9.6
10	1	snt-6	C08G5.4
3	1	egl-30	M01D7.7
15	1	dop-3	T14E8.3
3	1	Y38H8A.5	Y38H8A.5
2	1	lgc-55	Y113G7A.5
24	1	lgc-50	T20B12.9
23	1	lin-17	Y71F9B.5
10	1	hum-6	T10H10.1
30	1	snb-1	T10H9.4
4	1	lin-32	T14F9.5
4	1	hum-6	T10H10.1
7	1	pros-1	K12H4.1
21	1	lin-32	T14F9.5
16	1	snt-2	F42G9.7
1	1	unc-5	B0273.4
4	1	unc-4	F26C11.2
20	1	cle-1	C36B1.1
16	1	unc-130	C47G2.2
21	1	unc-79	E03A3.6
2	1	ast-1	T08H4.3
1	1	lgc-38	F11H8.2
16	1	ncs-3	K03E6.3
30	1	dyn-1	C02C6.1
23	1	vab-3	F14F3.1
14	1	egl-46	K11G9.4
23	1	pag-3	F45B8.4
13	1	lim-7	C04F1.3
23	1	efn-2	C43F9.8
4	1	rab-3	C18A3.6
13	1	Y38H8A.5	Y38H8A.5
23	1	pros-1	K12H4.1
23	1	avr-14	B0207.12
23	1	lgc-39	F09G2.5
30	1	pag-3	F45B8.4
1	1	syg-2	C26G2.1
16	1	sax-2	F21H11.2
2	1	cmd-1	T21H3.3
23	1	ham-2	C07A12.1
2	1	Y38H8A.5	Y38H8A.5
24	1	unc-34	Y50D4C.1
24	1	ast-1	T08H4.3
14	1	syg-2	C26G2.1
15	1	sax-2	F21H11.2
21	1	lgc-55	Y113G7A.5
4	1	tbx-2	F21H11.3
23	1	cle-1	C36B1.1
23	1	atat-2	W06B11.1
16	1	mig-10	F10E9.6
23	1	tax-6	C02F4.2
13	1	unc-64	F56A8.7
21	1	cho-1	C48D1.3
23	1	unc-38	F21F3.5
21	1	cam-1	C01G6.8
8	1	nhr-6	C48D5.1
3	1	mig-2	C35C5.4
24	1	cho-1	C48D1.3
13	1	add-1	F39C12.2
2	1	erm-1	C01G8.5
4	1	cat-1	W01C8.6
2	1	smp-1	Y54E5B.1
21	1	cat-1	W01C8.6
23	1	rbf-1	F37A4.7
30	1	fkh-2	T14G12.4
16	1	unc-120	D1081.2
15	1	unc-5	B0273.4
23	1	hlh-2	M05B5.5
1	1	sax-2	F21H11.2
22	1	sax-2	F21H11.2
2	1	dyn-1	C02C6.1
30	1	lin-32	T14F9.5
21	1	syg-2	C26G2.1
3	1	unc-1	K03E6.5
4	1	cmd-1	T21H3.3
14	1	ncs-3	K03E6.3
14	1	lim-6	K03E6.1
10	1	unc-86	C30A5.7
10	1	cat-1	W01C8.6
4	1	sad-1	F15A2.6
21	1	egl-44	F28B12.2
30	1	rab-3	C18A3.6
6	1	mec-8	F46A9.6
30	1	unc-10	T10A3.1
23	1	dgk-1	C09E10.2
24	1	unc-40	T19B4.7
8	1	ceh-13	R13A5.5
3	1	ceh-13	R13A5.5
2	1	cho-1	C48D1.3
8	1	mab-20	Y71G12B.20
2	1	trim-9	C39F7.2
11	1	egl-44	F28B12.2
22	1	snt-2	F42G9.7
22	1	lgc-38	F11H8.2
2	1	unc-1	K03E6.5
29	1	sax-2	F21H11.2
24	1	unc-6	F41C6.1
13	1	magi-1	K01A6.2
14	1	unc-31	ZK897.1
29	1	pros-1	K12H4.1
11	1	mig-10	F10E9.6
23	1	mef-2	W10D5.1
14	1	cmd-1	T21H3.3
10	1	nrx-1	C29A12.4
29	1	ceh-13	R13A5.5
15	1	egl-46	K11G9.4
24	1	lgc-42	Y39A3B.2
3	1	calf-1	B0250.2
15	1	vab-3	F14F3.1
13	1	vab-3	F14F3.1
1	1	odr-2	T01C4.2
2	1	unc-53	F45E10.1
3	1	ina-1	F54G8.3
23	1	snt-1	F31E8.2
4	1	ceh-14	F46C8.5
24	1	pag-3	F45B8.4
24	1	unc-79	E03A3.6
23	1	mec-17	F57H12.7
15	1	lim-7	C04F1.3
30	1	ace-1	W09B12.1
2	1	snt-3	Y75B7AL.3
22	1	dyn-1	C02C6.1
15	1	unc-30	B0564.10
23	1	vab-1	M03A1.1
21	1	snb-1	T10H9.4
23	1	rab-3	C18A3.6
1	1	unc-53	F45E10.1
30	1	efn-2	C43F9.8
19	1	pde-4	R153.1
23	1	sem-4	F15C11.1
30	1	unc-53	F45E10.1
23	1	unc-34	Y50D4C.1
14	1	snt-5	R12A1.2
24	1	mig-10	F10E9.6
2	1	egl-2	F16B3.1
21	1	smp-1	Y54E5B.1
24	1	snt-1	F31E8.2
26	1	odr-2	T01C4.2
3	1	apd-3	W09G10.4
24	1	unc-108	F53F10.4
30	1	cwn-1	K10B4.6
23	1	trim-9	C39F7.2
30	1	slo-1	Y51A2D.19
10	1	cle-1	C36B1.1
10	1	rbf-1	F37A4.7
2	1	ccb-1	T28F2.5
4	1	unc-13	ZK524.2
14	1	tir-1	F13B10.1
23	1	mec-8	F46A9.6
23	1	cam-1	C01G6.8
25	1	pros-1	K12H4.1
26	1	aak-2	T01C8.1
21	1	lgc-38	F11H8.2
14	1	sem-4	F15C11.1
19	1	fkh-2	T14G12.4
24	1	jnk-1	B0478.1
10	1	unc-26	JC8.10
16	1	cnt-2	Y39A1A.15
20	1	unc-130	C47G2.2
19	1	odr-2	T01C4.2
30	1	nhr-6	C48D5.1
3	1	unc-130	C47G2.2
25	1	erm-1	C01G8.5
23	1	unc-6	F41C6.1
23	1	unc-108	F53F10.4
13	1	cfz-2	F27E11.3
30	1	sem-4	F15C11.1
8	1	lim-6	K03E6.1
15	1	mec-8	F46A9.6
8	1	cle-1	C36B1.1
1	1	unc-108	F53F10.4
14	1	vab-1	M03A1.1
30	1	hlh-2	M05B5.5
21	1	mig-10	F10E9.6
1	1	snt-1	F31E8.2
15	1	unc-86	C30A5.7
30	1	ins-1	F13B12.5
10	1	unc-76	C01G10.11
30	1	apd-3	W09G10.4
14	1	inx-18	C18H7.2
30	1	lin-17	Y71F9B.5
23	1	lim-6	K03E6.1
24	1	snt-2	F42G9.7
14	1	unc-6	F41C6.1
2	1	unc-40	T19B4.7
3	1	nhr-6	C48D5.1
4	1	calf-1	B0250.2
23	1	unc-40	T19B4.7
3	1	cfz-2	F27E11.3
14	1	lin-17	Y71F9B.5
3	1	hum-6	T10H10.1
14	1	egl-2	F16B3.1
28	1	unc-120	D1081.2
30	1	unc-64	F56A8.7
16	1	nhr-6	C48D5.1
14	1	unc-1	K03E6.5
16	1	cle-1	C36B1.1
2	1	cmk-1	K07A9.2
21	1	vab-1	M03A1.1
3	1	sax-2	F21H11.2
4	1	pde-4	R153.1
6	1	sem-4	F15C11.1
14	1	cmk-1	K07A9.2
10	1	lgc-38	F11H8.2
23	1	ida-1	B0244.2
21	1	trim-9	C39F7.2
23	1	snb-1	T10H9.4
23	1	sad-1	F15A2.6
22	1	unc-13	ZK524.2
19	1	cho-1	C48D1.3
4	1	tab-1	F31E8.3
2	1	unc-130	C47G2.2
2	1	tbx-2	F21H11.3
14	1	cho-1	C48D1.3
2	1	lim-6	K03E6.1
21	1	unc-13	ZK524.2
21	1	dyn-1	C02C6.1
2	1	unc-31	ZK897.1
30	1	unc-9	R12H7.1
23	1	add-1	F39C12.2
4	1	gpa-7	R10H10.5
28	1	unc-6	F41C6.1
10	1	pros-1	K12H4.1
10	1	lim-6	K03E6.1
30	1	zag-1	F28F9.1
3	1	lim-7	C04F1.3
22	1	zag-1	F28F9.1
8	1	pros-1	K12H4.1
23	1	mab-20	Y71G12B.20
28	1	unc-9	R12H7.1
21	1	tir-1	F13B10.1
13	1	ace-1	W09B12.1
14	1	unc-9	R12H7.1
7	1	vab-1	M03A1.1
11	1	unc-76	C01G10.11
30	1	cnt-2	Y39A1A.15
23	1	lgc-42	Y39A3B.2
24	1	unc-10	T10A3.1
21	1	sem-4	F15C11.1
24	1	add-1	F39C12.2
24	1	ccb-1	T28F2.5
15	1	nhr-6	C48D5.1
30	1	cho-1	C48D1.3
23	1	sax-2	F21H11.2
20	1	hlh-2	M05B5.5
28	1	zag-1	F28F9.1
1	1	cmd-1	T21H3.3
24	1	unc-130	C47G2.2
23	1	unc-86	C30A5.7
24	1	inx-18	C18H7.2
5	1	sax-2	F21H11.2
2	1	unc-120	D1081.2
22	1	pde-4	R153.1
11	1	ham-2	C07A12.1
30	1	unc-6	F41C6.1
30	1	unc-5	B0273.4
30	1	syg-2	C26G2.1
21	1	tax-6	C02F4.2
22	1	lin-17	Y71F9B.5
14	1	Y38H8A.5	Y38H8A.5
3	1	lgc-47	F47A4.1
1	1	dop-3	T14E8.3
26	1	vab-3	F14F3.1
21	1	dgk-1	C09E10.2
1	1	sem-4	F15C11.1
24	1	acc-3	F55D10.5
2	1	unc-108	F53F10.4
30	1	Y38H8A.5	Y38H8A.5
14	1	odr-2	T01C4.2
23	1	unc-80	F25C8.3
3	1	magi-1	K01A6.2
14	1	nrx-1	C29A12.4
24	1	tab-1	F31E8.3
13	1	pag-3	F45B8.4
21	1	unc-30	B0564.10
16	1	nrx-1	C29A12.4
1	1	dgk-1	C09E10.2
4	1	unc-30	B0564.10
14	1	snt-3	Y75B7AL.3
8	1	lim-7	C04F1.3
19	1	cat-1	W01C8.6
3	1	unc-40	T19B4.7
15	1	unc-13	ZK524.2
19	1	sem-4	F15C11.1
14	1	elks-1	F42A6.9
19	1	unc-13	ZK524.2
5	1	sem-4	F15C11.1
2	1	pag-3	F45B8.4
19	1	dlk-1	F33E2.2
28	1	cnt-2	Y39A1A.15
19	1	trim-9	C39F7.2
13	1	ceh-14	F46C8.5
24	1	trim-9	C39F7.2
4	1	fkh-2	T14G12.4
3	1	ceh-10	W03A3.1
2	1	sem-4	F15C11.1
26	1	ref-2	C47C12.3
24	1	unc-13	ZK524.2
3	1	ham-2	C07A12.1
16	1	ccb-1	T28F2.5
21	1	nab-1	C43E11.6
2	1	dgk-1	C09E10.2
23	1	cfz-2	F27E11.3
24	1	odr-2	T01C4.2
2	1	lgc-50	T20B12.9
24	1	unc-49	T21C12.1
3	1	smp-1	Y54E5B.1
23	1	unc-4	F26C11.2
21	1	snt-3	Y75B7AL.3
24	1	rab-3	C18A3.6
17	1	unc-34	Y50D4C.1
4	1	vab-1	M03A1.1
24	1	ace-1	W09B12.1
10	1	unc-49	T21C12.1
23	1	snt-2	F42G9.7
22	1	ast-1	T08H4.3
15	1	ace-1	W09B12.1
16	1	cat-1	W01C8.6
24	1	unc-120	D1081.2
30	1	lin-31	K10G6.1
2	1	dop-3	T14E8.3
24	1	cmd-1	T21H3.3
3	1	jnk-1	B0478.1
30	1	jnk-1	B0478.1
22	1	tbx-2	F21H11.3
14	1	hlh-2	M05B5.5
4	1	pros-1	K12H4.1
3	1	nrx-1	C29A12.4
3	1	vab-1	M03A1.1
2	1	snt-1	F31E8.2
16	1	mod-1	K06C4.6
3	1	cho-1	C48D1.3
15	1	unc-120	D1081.2
11	1	lin-17	Y71F9B.5
10	1	mec-8	F46A9.6
21	1	egl-46	K11G9.4
24	1	hlh-2	M05B5.5
19	1	cnt-2	Y39A1A.15
4	1	lim-7	C04F1.3
2	1	lgc-38	F11H8.2
3	1	unc-13	ZK524.2
4	1	cho-1	C48D1.3
24	1	sad-1	F15A2.6
3	1	unc-108	F53F10.4
24	1	ham-2	C07A12.1
23	1	egl-44	F28B12.2
28	1	sax-2	F21H11.2
3	1	ptl-1	F42G9.9
3	1	unc-120	D1081.2
16	1	unc-49	T21C12.1
29	1	mig-2	C35C5.4
1	1	aak-2	T01C8.1
5	1	unc-34	Y50D4C.1
4	1	snt-5	R12A1.2
21	1	ceh-14	F46C8.5
10	1	pag-3	F45B8.4
23	1	cho-1	C48D1.3
30	1	unc-49	T21C12.1
8	1	pag-3	F45B8.4
28	1	pag-3	F45B8.4
21	1	hlh-2	M05B5.5
24	1	erm-1	C01G8.5
3	1	sem-4	F15C11.1
8	1	sem-4	F15C11.1
14	1	unc-53	F45E10.1
30	1	odr-2	T01C4.2
25	1	unc-130	C47G2.2
17	1	sax-3	ZK377.2
24	1	magi-1	K01A6.2
2	1	snt-2	F42G9.7
29	1	tbx-2	F21H11.3
10	1	unc-53	F45E10.1
23	1	egl-30	M01D7.7
23	1	nlg-1	C40C9.5
4	1	ast-1	T08H4.3
30	1	ida-1	B0244.2
2	1	lim-7	C04F1.3
23	1	ceh-14	F46C8.5
13	1	trim-9	C39F7.2
2	1	unc-5	B0273.4
2	1	unc-64	F56A8.7
24	1	aak-2	T01C8.1
25	1	unc-34	Y50D4C.1
23	1	lin-11	ZC247.3
23	1	jnk-1	B0478.1
23	1	glc-4	C27H5.8
3	1	add-1	F39C12.2
2	1	ida-1	B0244.2
30	1	mig-10	F10E9.6
10	1	ccb-1	T28F2.5
2	1	unc-13	ZK524.2
14	1	vab-3	F14F3.1
6	1	unc-53	F45E10.1
28	1	unc-5	B0273.4
4	1	trim-9	C39F7.2
28	1	fkh-2	T14G12.4
30	1	lim-6	K03E6.1
10	1	rab-3	C18A3.6
8	1	ceh-14	F46C8.5
4	1	zag-1	F28F9.1
23	1	mab-9	T27A1.6
13	1	unc-40	T19B4.7
30	1	pct-1	C07G1.3
21	1	sax-2	F21H11.2
23	1	inx-18	C18H7.2
28	1	pak-1	C09B8.7
3	1	gpa-7	R10H10.5
15	1	egl-44	F28B12.2
14	1	ham-2	C07A12.1
30	1	unc-40	T19B4.7
30	1	ast-1	T08H4.3
21	1	ptl-1	F42G9.9
30	1	rbf-1	F37A4.7
3	1	ric-4	Y22F5A.3
22	1	unc-4	F26C11.2
23	1	lin-44	E01A2.3
10	1	cam-1	C01G6.8
2	1	lin-17	Y71F9B.5
19	1	ace-1	W09B12.1
21	1	sad-1	F15A2.6
23	1	lgc-4	F18G5.4
4	1	unc-120	D1081.2
26	1	egl-30	M01D7.7
15	1	ida-1	B0244.2
23	1	unc-130	C47G2.2
14	1	mab-9	T27A1.6
3	1	lim-6	K03E6.1
21	1	erm-1	C01G8.5
23	1	unc-1	K03E6.5
23	1	pak-1	C09B8.7
15	1	lin-17	Y71F9B.5
30	1	cat-1	W01C8.6
14	1	apd-3	W09G10.4
11	1	ast-1	T08H4.3
23	1	syg-2	C26G2.1
13	1	unc-120	D1081.2
10	1	sem-4	F15C11.1
2	1	zag-1	F28F9.1
24	1	dyn-1	C02C6.1
8	1	mec-8	F46A9.6
14	1	ceh-13	R13A5.5
22	1	cho-1	C48D1.3
11	1	ref-2	C47C12.3
23	1	gpa-7	R10H10.5
10	1	lim-7	C04F1.3
2	1	fkh-2	T14G12.4
23	1	lgc-38	F11H8.2
23	1	mig-10	F10E9.6
1	1	unc-79	E03A3.6
24	1	unc-86	C30A5.7
14	1	ast-1	T08H4.3
24	1	unc-4	F26C11.2
15	1	cnt-2	Y39A1A.15
14	1	unc-108	F53F10.4
23	1	ref-2	C47C12.3
14	1	glc-4	C27H5.8
3	1	pros-1	K12H4.1
10	1	nhr-6	C48D5.1
3	1	mig-10	F10E9.6
19	1	unc-53	F45E10.1
13	1	lin-17	Y71F9B.5
3	1	inx-19	T16H5.1
21	1	unc-53	F45E10.1
23	1	lin-22	Y54G2A.1
30	1	sad-1	F15A2.6
23	1	sem-5	C14F5.5
10	1	ceh-13	R13A5.5
3	1	lgc-39	F09G2.5
8	1	mig-2	C35C5.4
13	1	ham-2	C07A12.1
2	1	mab-20	Y71G12B.20
24	1	cle-1	C36B1.1
21	1	lgc-39	F09G2.5
14	1	pde-4	R153.1
10	1	unc-40	T19B4.7
23	1	unc-5	B0273.4
23	1	erm-1	C01G8.5
21	1	unc-6	F41C6.1
23	1	ric-4	Y22F5A.3
3	1	egl-44	F28B12.2
25	1	fkh-2	T14G12.4
24	1	sax-2	F21H11.2
19	1	rab-3	C18A3.6
16	1	pros-1	K12H4.1
2	1	ral-1	Y53G8AR.3
4	1	apd-3	W09G10.4
4	1	inx-1	C16E9.4
11	1	lim-7	C04F1.3
23	1	smp-1	Y54E5B.1
23	1	cat-1	W01C8.6
23	1	nrx-1	C29A12.4
23	1	fkh-2	T14G12.4
16	1	lim-7	C04F1.3
4	1	dop-3	T14E8.3
2	1	add-1	F39C12.2
4	1	efn-2	C43F9.8
23	1	unc-76	C01G10.11
16	1	zag-1	F28F9.1
4	1	egl-44	F28B12.2
30	1	unc-86	C30A5.7
11	1	mig-15	ZC504.4
30	1	erm-1	C01G8.5
21	1	pde-4	R153.1
22	1	cmd-1	T21H3.3
8	1	cam-1	C01G6.8
23	1	snt-5	R12A1.2
6	1	trim-9	C39F7.2
23	1	nhr-6	C48D5.1
23	1	egl-46	K11G9.4
4	1	cmk-1	K07A9.2
10	1	glc-4	C27H5.8
30	1	ric-4	Y22F5A.3
10	1	lgc-42	Y39A3B.2
24	1	unc-76	C01G10.11
30	1	mig-15	ZC504.4
23	1	aak-2	T01C8.1
23	1	unc-13	ZK524.2
3	1	snt-1	F31E8.2
23	1	unc-120	D1081.2
16	1	hlh-2	M05B5.5
4	1	ida-1	B0244.2
14	1	mec-8	F46A9.6
3	1	snt-2	F42G9.7
30	1	snt-5	R12A1.2
4	1	snt-2	F42G9.7
23	1	egl-3	C51E3.7
19	1	unc-31	ZK897.1
15	1	unc-6	F41C6.1
16	1	sem-4	F15C11.1
14	1	lgc-50	T20B12.9
16	1	rbf-1	F37A4.7
21	1	egl-30	M01D7.7
30	1	cam-1	C01G6.8
4	1	nrx-1	C29A12.4
3	1	cam-1	C01G6.8
30	1	aak-2	T01C8.1
28	1	F11E6.8	F11E6.8
21	1	vab-3	F14F3.1
2	1	odr-2	T01C4.2
30	1	dop-3	T14E8.3
14	1	efn-2	C43F9.8
19	1	lim-6	K03E6.1
14	1	ptl-1	F42G9.9
2	1	vab-3	F14F3.1
23	1	lin-32	T14F9.5
3	1	lgc-38	F11H8.2
19	1	sax-2	F21H11.2
22	1	unc-130	C47G2.2
24	1	zag-1	F28F9.1
15	1	ceh-13	R13A5.5
16	1	ast-1	T08H4.3
23	1	cmk-1	K07A9.2
16	1	unc-13	ZK524.2
3	1	ref-2	C47C12.3
24	1	nrx-1	C29A12.4
30	1	inx-19	T16H5.1
3	1	dop-3	T14E8.3
14	1	ric-4	Y22F5A.3
3	1	syg-2	C26G2.1
28	1	unc-79	E03A3.6
23	1	pde-4	R153.1
3	1	ccb-1	T28F2.5
25	1	lim-7	C04F1.3
2	1	unc-30	B0564.10
14	1	magi-1	K01A6.2
30	1	cmd-1	T21H3.3
14	1	ace-1	W09B12.1
30	1	lgc-38	F11H8.2
3	1	ida-1	B0244.2
2	1	mig-10	F10E9.6
3	1	snb-1	T10H9.4
29	1	hlh-2	M05B5.5
30	1	ceh-13	R13A5.5
19	1	vab-3	F14F3.1
3	1	unc-10	T10A3.1
21	1	efn-2	C43F9.8
30	1	tir-1	F13B10.1
10	1	atat-2	W06B11.1
28	1	vab-1	M03A1.1
3	1	pag-3	F45B8.4
3	1	ace-1	W09B12.1
26	1	mab-9	T27A1.6
14	1	unc-30	B0564.10
4	1	cam-1	C01G6.8
15	1	snt-5	R12A1.2
25	1	unc-53	F45E10.1
4	1	rbf-1	F37A4.7
23	1	dyn-1	C02C6.1
24	1	ric-4	Y22F5A.3
21	1	ceh-13	R13A5.5
23	1	apd-3	W09G10.4
8	1	unc-53	F45E10.1
24	1	Y38H8A.5	Y38H8A.5
2	1	magi-1	K01A6.2
14	1	cfz-2	F27E11.3
23	1	unc-10	T10A3.1
21	1	unc-120	D1081.2
25	1	unc-86	C30A5.7
15	1	unc-53	F45E10.1
30	1	lgc-42	Y39A3B.2
14	1	egl-44	F28B12.2
24	1	fkh-2	T14G12.4
2	1	sax-3	ZK377.2
3	1	fkh-2	T14G12.4
1	1	unc-130	C47G2.2
4	1	unc-104	C52E12.2
23	1	odr-2	T01C4.2
30	1	unc-1	K03E6.5
14	1	cam-1	C01G6.8
3	1	pak-1	C09B8.7
23	1	tab-1	F31E8.3
14	1	pak-1	C09B8.7
21	1	ida-1	B0244.2
10	1	cho-1	C48D1.3
1	1	ida-1	B0244.2
7	1	zag-1	F28F9.1
2	1	lin-11	ZC247.3
10	1	apd-3	W09G10.4
2	1	pak-1	C09B8.7
14	1	fkh-2	T14G12.4
21	1	zag-1	F28F9.1
23	1	cwn-2	W01B6.1
30	1	mec-8	F46A9.6
8	1	sax-2	F21H11.2
4	1	smp-1	Y54E5B.1
30	1	tax-6	C02F4.2
6	1	pros-1	K12H4.1
7	1	cnt-2	Y39A1A.15
13	1	cmd-1	T21H3.3
30	1	pde-4	R153.1
18	1	unc-53	F45E10.1
2	1	cfz-2	F27E11.3
30	1	unc-30	B0564.10
30	1	dgk-1	C09E10.2
2	1	ham-2	C07A12.1
4	1	slo-1	Y51A2D.19
25	1	ham-2	C07A12.1
2	1	unc-86	C30A5.7
30	1	egl-3	C51E3.7
4	1	Y38H8A.5	Y38H8A.5
2	1	unc-4	F26C11.2
3	1	cnt-2	Y39A1A.15
14	1	ral-1	Y53G8AR.3
22	1	unc-31	ZK897.1
1	1	cnt-2	Y39A1A.15
3	1	cmd-1	T21H3.3
4	1	syg-2	C26G2.1
24	1	lim-7	C04F1.3
4	1	sax-3	ZK377.2
13	1	unc-13	ZK524.2
2	1	ace-1	W09B12.1
23	1	lgc-50	T20B12.9
21	1	rbf-1	F37A4.7
22	1	unc-79	E03A3.6
13	1	unc-86	C30A5.7
14	1	unc-104	C52E12.2
4	1	hlh-2	M05B5.5
14	1	pros-1	K12H4.1
13	1	egl-46	K11G9.4
3	1	mec-8	F46A9.6
14	1	trim-9	C39F7.2
13	1	sax-2	F21H11.2
2	1	hlh-2	M05B5.5
30	1	tbx-2	F21H11.3
23	1	ina-1	F54G8.3
24	1	lgc-47	F47A4.1
19	1	unc-130	C47G2.2
3	1	hlh-2	M05B5.5
14	1	rab-3	C18A3.6
23	1	let-756	C05D11.4
3	1	unc-86	C30A5.7
23	1	pct-1	C07G1.3
15	1	dyn-1	C02C6.1
24	1	acr-15	F25G6.4
23	1	unc-49	T21C12.1
4	1	unc-49	T21C12.1
14	1	egl-30	M01D7.7
1	1	nrx-1	C29A12.4
2	1	egl-46	K11G9.4
30	1	nab-1	C43E11.6
10	1	Y38H8A.5	Y38H8A.5
19	1	zag-1	F28F9.1
29	1	unc-120	D1081.2
14	1	lim-7	C04F1.3
3	1	erm-1	C01G8.5
4	1	unc-10	T10A3.1
11	1	cam-1	C01G6.8
13	1	unc-53	F45E10.1
2	1	aak-2	T01C8.1
3	1	aak-2	T01C8.1
4	1	unc-130	C47G2.2
3	1	unc-9	R12H7.1
4	1	nhr-6	C48D5.1
30	1	unc-130	C47G2.2
3	1	lin-32	T14F9.5
15	1	unc-41	C27H6.1
17	1	unc-104	C52E12.2
24	1	syg-2	C26G2.1
23	1	cmd-1	T21H3.3
1	1	tax-6	C02F4.2
13	1	snt-1	F31E8.2
24	1	inx-19	T16H5.1
25	1	vab-3	F14F3.1
3	1	mab-20	Y71G12B.20
3	1	lin-17	Y71F9B.5
22	1	mig-10	F10E9.6
14	1	fax-1	F56E3.4
10	1	unc-120	D1081.2
2	1	ceh-14	F46C8.5
30	1	nrx-1	C29A12.4
4	1	lin-17	Y71F9B.5
23	1	Y38H8A.5	Y38H8A.5
23	1	mig-2	C35C5.4
14	1	unc-13	ZK524.2
24	1	cam-1	C01G6.8
24	1	unc-80	F25C8.3
8	1	cnt-2	Y39A1A.15
23	1	egl-2	F16B3.1
22	1	apd-3	W09G10.4
10	1	cmd-1	T21H3.3
21	1	unc-10	T10A3.1
3	1	acc-3	F55D10.5
14	1	unc-41	C27H6.1
26	1	unc-1	K03E6.5
30	1	snt-2	F42G9.7
23	1	dlk-1	F33E2.2
10	1	hlh-2	M05B5.5
1	1	smp-1	Y54E5B.1
3	1	zag-1	F28F9.1
14	1	smp-1	Y54E5B.1
4	1	ceh-13	R13A5.5
26	1	Y38H8A.5	Y38H8A.5
14	1	zag-1	F28F9.1
29	1	lim-7	C04F1.3
15	1	snt-1	F31E8.2
2	1	mig-2	C35C5.4
28	1	lgc-42	Y39A3B.2
23	1	slo-1	Y51A2D.19
30	1	glc-4	C27H5.8
24	1	cnt-2	Y39A1A.15
5	1	trim-9	C39F7.2
3	1	vab-3	F14F3.1
22	1	unc-53	F45E10.1
