# Supplementary material for: Comparative genomics of Steinernema reveals deeply conserved gene regulatory networks
Source: Genome Biol. 2015 Sep 21;16:200. doi: 10.1186/s13059-015-0746-6 (PMC4578762; doi:10.1186/s13059-015-0746-6)
Supplement: Additional file 13: — Muscle development network file. Contains motifs that have a conserved association with muscle development-related genes (See “Methods” regarding motif conservation) in both S. carpocapsae and C. elegans. The first column contains the motif ID, the second column contains the edge weight, and the third and fourth columns contain C. elegans gene IDs in two different formats. (TXT 5 kb) [file 13059_2015_746_MOESM13_ESM.txt]

motif	weight	elegans_ID	elegans_ID2
21	1	sem-4	F15C11.1
23	1	T25F10.6	T25F10.6
7	1	unc-82	B0496.3
23	1	stn-1	F30A10.8
23	1	unc-112	C47E8.7
23	1	sem-5	C14F5.5
15	1	unc-82	B0496.3
23	1	dys-1	F15D3.1
23	1	ketn-1	F54E2.3
23	1	unc-97	F14D12.2
14	1	ketn-1	F54E2.3
8	1	unc-97	F14D12.2
23	1	mex-3	F53G12.5
30	1	ketn-1	F54E2.3
24	1	unc-68	K11C4.5
2	1	mex-3	F53G12.5
2	1	unc-120	D1081.2
4	1	lit-1	W06F12.1
16	1	ketn-1	F54E2.3
16	1	sem-4	F15C11.1
2	1	unc-97	F14D12.2
21	1	dyb-1	F47G6.1
23	1	unc-15	F07A5.7
21	1	pal-1	C38D4.6
14	1	unc-105	C41C4.5
24	1	pkn-1	F46F6.2
28	1	unc-68	K11C4.5
10	1	egl-15	F58A3.2
2	1	pha-2	M6.3
4	1	unc-53	F45E10.1
23	1	pat-3	ZK1058.2
15	1	hsp-25	C09B8.6
4	1	unc-82	B0496.3
8	1	dys-1	F15D3.1
6	1	pkn-1	F46F6.2
23	1	unc-82	B0496.3
16	1	unc-97	F14D12.2
8	1	unc-82	B0496.3
23	1	unc-120	D1081.2
13	1	lim-8	F28F5.3
23	1	pal-1	C38D4.6
24	1	unc-62	T28F12.2
23	1	slo-1	Y51A2D.19
14	1	mec-8	F46A9.6
24	1	pxl-1	C28H8.6
21	1	lit-1	W06F12.1
28	1	pkn-1	F46F6.2
15	1	unc-97	F14D12.2
21	1	unc-52	ZC101.2
24	1	sax-7	C18F3.2
4	1	tbx-2	F21H11.3
28	1	dys-1	F15D3.1
30	1	unc-87	F08B6.4
3	1	unc-68	K11C4.5
29	1	pal-1	C38D4.6
16	1	elt-2	C33D3.1
3	1	stn-1	F30A10.8
14	1	unc-120	D1081.2
2	1	pal-1	C38D4.6
14	1	unc-112	C47E8.7
15	1	lim-8	F28F5.3
24	1	ketn-1	F54E2.3
14	1	unc-82	B0496.3
7	1	unc-112	C47E8.7
30	1	emb-9	K04H4.1
29	1	stn-1	F30A10.8
2	1	sem-4	F15C11.1
4	1	sem-4	F15C11.1
24	1	unc-53	F45E10.1
30	1	mec-8	F46A9.6
16	1	unc-82	B0496.3
23	1	unc-62	T28F12.2
16	1	unc-120	D1081.2
2	1	unc-52	ZC101.2
9	1	unc-62	T28F12.2
3	1	unc-52	ZC101.2
14	1	kqt-1	C25B8.1
14	1	dys-1	F15D3.1
19	1	pkn-1	F46F6.2
21	1	unc-15	F07A5.7
30	1	lev-11	Y105E8B.1
28	1	sax-7	C18F3.2
4	1	cmd-1	T21H3.3
3	1	lev-11	Y105E8B.1
14	1	egl-15	F58A3.2
30	1	sax-7	C18F3.2
14	1	dyb-1	F47G6.1
6	1	stn-1	F30A10.8
14	1	lit-1	W06F12.1
23	1	elt-2	C33D3.1
24	1	unc-120	D1081.2
4	1	dys-1	F15D3.1
16	1	unc-62	T28F12.2
23	1	pha-2	M6.3
23	1	unc-68	K11C4.5
4	1	mex-3	F53G12.5
24	1	stn-1	F30A10.8
6	1	mec-8	F46A9.6
23	1	lit-1	W06F12.1
30	1	pxl-1	C28H8.6
21	1	pha-2	M6.3
4	1	unc-87	F08B6.4
23	1	unc-105	C41C4.5
6	1	unc-52	ZC101.2
21	1	unc-87	F08B6.4
30	1	pha-2	M6.3
15	1	unc-112	C47E8.7
3	1	pxl-1	C28H8.6
21	1	unc-68	K11C4.5
2	1	cey-1	F33A8.3
10	1	mec-8	F46A9.6
21	1	dys-1	F15D3.1
10	1	ketn-1	F54E2.3
3	1	lit-1	W06F12.1
21	1	sax-7	C18F3.2
8	1	unc-53	F45E10.1
14	1	lim-8	F28F5.3
24	1	pal-1	C38D4.6
21	1	egl-15	F58A3.2
2	1	unc-82	B0496.3
21	1	unc-58	T06H11.1
14	1	unc-87	F08B6.4
3	1	unc-120	D1081.2
14	1	cey-1	F33A8.3
22	1	pkn-1	F46F6.2
14	1	cmd-1	T21H3.3
10	1	unc-15	F07A5.7
16	1	sax-7	C18F3.2
15	1	C46G7.2	C46G7.2
4	1	unc-104	C52E12.2
2	1	tni-4	W03F8.1
2	1	lit-1	W06F12.1
16	1	pat-3	ZK1058.2
2	1	unc-53	F45E10.1
21	1	pkn-1	F46F6.2
13	1	unc-52	ZC101.2
10	1	ceh-22	F29F11.5
2	1	unc-62	T28F12.2
24	1	cey-1	F33A8.3
3	1	sem-4	F15C11.1
8	1	sem-4	F15C11.1
14	1	unc-53	F45E10.1
4	1	cey-1	F33A8.3
2	1	mec-8	F46A9.6
4	1	mec-8	F46A9.6
24	1	unc-82	B0496.3
3	1	sax-7	C18F3.2
21	1	unc-97	F14D12.2
24	1	unc-97	F14D12.2
10	1	unc-53	F45E10.1
30	1	T03G6.3	T03G6.3
23	1	egl-15	F58A3.2
2	1	dys-1	F15D3.1
24	1	unc-52	ZC101.2
15	1	pkn-1	F46F6.2
19	1	unc-68	K11C4.5
14	1	unc-52	ZC101.2
30	1	pkn-1	F46F6.2
23	1	sem-4	F15C11.1
30	1	unc-53	F45E10.1
16	1	pal-1	C38D4.6
2	1	emb-9	K04H4.1
21	1	unc-120	D1081.2
23	1	sax-7	C18F3.2
23	1	mls-1	H14A12.4
22	1	hsp-25	C09B8.6
21	1	snb-1	T10H9.4
30	1	slo-1	Y51A2D.19
11	1	unc-112	C47E8.7
4	1	slo-1	Y51A2D.19
4	1	kqt-1	C25B8.1
3	1	mec-8	F46A9.6
24	1	lim-8	F28F5.3
23	1	mec-8	F46A9.6
30	1	unc-68	K11C4.5
23	1	mab-9	T27A1.6
14	1	sem-4	F15C11.1
28	1	unc-82	B0496.3
30	1	unc-94	C06A5.7
21	1	pbo-5	Y44A6E.1
14	1	pat-3	ZK1058.2
23	1	pkn-1	F46F6.2
23	1	mef-2	W10D5.1
14	1	unc-68	K11C4.5
23	1	C46G7.2	C46G7.2
14	1	unc-97	F14D12.2
14	1	pal-1	C38D4.6
21	1	ketn-1	F54E2.3
30	1	unc-15	F07A5.7
23	1	dyb-1	F47G6.1
4	1	unc-62	T28F12.2
8	1	mex-3	F53G12.5
14	1	unc-104	C52E12.2
29	1	unc-62	T28F12.2
30	1	ceh-22	F29F11.5
3	1	dyb-1	F47G6.1
10	1	unc-52	ZC101.2
3	1	unc-53	F45E10.1
23	1	unc-87	F08B6.4
14	1	unc-103	C30D11.1
15	1	pxl-1	C28H8.6
3	1	ketn-1	F54E2.3
30	1	tbx-2	F21H11.3
8	1	tbx-2	F21H11.3
10	1	unc-82	B0496.3
30	1	unc-52	ZC101.2
4	1	unc-120	D1081.2
30	1	unc-82	B0496.3
3	1	tbx-2	F21H11.3
16	1	cey-1	F33A8.3
14	1	mab-9	T27A1.6
8	1	mec-8	F46A9.6
22	1	sax-7	C18F3.2
23	1	unc-53	F45E10.1
30	1	egl-15	F58A3.2
8	1	pal-1	C38D4.6
23	1	cey-1	F33A8.3
4	1	unc-15	F07A5.7
10	1	unc-97	F14D12.2
24	1	dys-1	F15D3.1
3	1	pkn-1	F46F6.2
14	1	egl-2	F16B3.1
6	1	unc-53	F45E10.1
3	1	dys-1	F15D3.1
6	1	sax-7	C18F3.2
13	1	unc-53	F45E10.1
14	1	sax-7	C18F3.2
29	1	unc-52	ZC101.2
3	1	unc-97	F14D12.2
21	1	lev-11	Y105E8B.1
30	1	mef-2	W10D5.1
3	1	unc-82	B0496.3
21	1	mex-3	F53G12.5
22	1	dys-1	F15D3.1
28	1	unc-120	D1081.2
3	1	unc-112	C47E8.7
29	1	unc-120	D1081.2
14	1	pxl-1	C28H8.6
7	1	sax-7	C18F3.2
14	1	elt-2	C33D3.1
10	1	lim-8	F28F5.3
30	1	unc-97	F14D12.2
24	1	mex-3	F53G12.5
14	1	unc-98	F08C6.7
24	1	sem-4	F15C11.1
4	1	pal-1	C38D4.6
19	1	sax-7	C18F3.2
6	1	sem-4	F15C11.1
21	1	unc-62	T28F12.2
3	1	arf-1.2	B0336.2
4	1	unc-94	C06A5.7
16	1	unc-53	F45E10.1
6	1	kqt-1	C25B8.1
13	1	unc-82	B0496.3
19	1	unc-53	F45E10.1
15	1	sax-7	C18F3.2
29	1	tbx-2	F21H11.3
23	1	lim-8	F28F5.3
21	1	unc-53	F45E10.1
11	1	unc-68	K11C4.5
4	1	sax-7	C18F3.2
10	1	tbx-2	F21H11.3
23	1	tbx-2	F21H11.3
8	1	unc-15	F07A5.7
2	1	tbx-2	F21H11.3
24	1	sem-5	C14F5.5
3	1	unc-62	T28F12.2
10	1	unc-68	K11C4.5
14	1	stn-1	F30A10.8
24	1	T03G6.3	T03G6.3
21	1	unc-82	B0496.3
23	1	pxl-1	C28H8.6
8	1	unc-62	T28F12.2
16	1	unc-52	ZC101.2
4	1	unc-68	K11C4.5
4	1	pxl-1	C28H8.6
3	1	mex-3	F53G12.5
13	1	sax-7	C18F3.2
4	1	unc-103	C30D11.1
21	1	unc-112	C47E8.7
23	1	unc-52	ZC101.2
13	1	ketn-1	F54E2.3
14	1	unc-62	T28F12.2
6	1	unc-62	T28F12.2
4	1	unc-97	F14D12.2
21	1	zyx-1	F42G4.3
13	1	T03G6.3	T03G6.3
